# Supplementary material for: Systematic Analysis of Long Noncoding RNA and mRNA in Granulosa Cells during the Hen Ovulatory Cycle
Source: Animals (Basel). 2021 May 25;11(6):1533. doi: 10.3390/ani11061533 (PMC8225051; doi:10.3390/ani11061533)
Supplement: Supplementary file 1 [file animals-11-01533-s001.zip]

Archive with 9 entries (9 files):
- Table S1 The Primers for qPCR.xlsx
- Table S2 The information of all the identified transcripts in chicken follicle.xlsx
- Table S3. Differentially expressed mRNAs in pairwise stages.xlsx
- Table S4. Functional categories of differentially expressed mRNAs in pairwise stages.xlsx
- Table S5. Differentially expressed lncRNAs in pairwise stages.xlsx
- Table S6. Functional categories of DEGs co-localized with DE-lncRNAs.xlsx
- Table S7. Lists of mRNAs in different cluster profiles of STEM.xlsx
- Table S8 List of lncRNAs in different cluster profiles of STEM.xlsx
- Table S9. Functional categories of differentially expressed mRNAs in cluster 10 of STEM.xlsx
