# Supplementary material for: Systematic Analysis of Long Noncoding RNA and mRNA in Granulosa Cells during the Hen Ovulatory Cycle
Source: Animals (Basel). 2021 May 25;11(6):1533. doi: 10.3390/ani11061533 (PMC8225051; doi:10.3390/ani11061533)
Supplement: Supplementary file 1 [file animals-11-01533-s001.zip › Table S1 The Primers for qPCR.xlsx]

## Sheet: Sheet1
Table S1. Primer sequences of selected transcripts for qPCR
Transcript name	Primers (5'->3')	Tm (℃)	Product length (bp)
G5405	F: TCCAGGGGCTGCTAATACTG	59.05	194
	R: CTCCCCTGACAACTCCGTG	59.4
G17003	F: CAGAGGAGAGCAACAGGGAA	59.16	158
	R: CTCCCAACACTCTCCACCAT	59.6
G4510	F: TGCTGCTGTTCTGTCTCTCA	58.96	244
	R: ATCTCTCCTGCTGCTTGGTT	59.01
LRP8	F: GGAGGCTGCGAGTATTTGTG	58.99	197
	R: ACAGTCACAGTGGAGGTAGC	59.03
TRAF1	F: AGACTACGATGCTCTGCTCC	58.97	187
	R: CAGTTTGGTCAGAGGGAGGA	58.65
TTYH3	F: AGTGCTGGAATTGCTGTTGG	59.04	157
	R: TTGGCTCTGCTGTTTGGTTC	58.97
G13560	F: ATGGAAGTCAGAAGGTGCCA	58.93	205
	R: CAACTCTGAGCACTGCACTG	59.13
STAR	F: AGTACCCCATTGAACACGGT	60	171
	R: ATACATGGCTGGGGTGTTGA	59.63
DAPDH	F: CGTGTTGTGGACTTGATGG	56.56	120
	R: AACTGAGCGGTGGTGAAG	57.22
