# Supplementary material for: Systematic Analysis of Long Noncoding RNA and mRNA in Granulosa Cells during the Hen Ovulatory Cycle
Source: Animals (Basel). 2021 May 25;11(6):1533. doi: 10.3390/ani11061533 (PMC8225051; doi:10.3390/ani11061533)
Supplement: Supplementary file 1 [file animals-11-01533-s001.zip › Table S2 The information of all the identified transcripts in chicken follicle.xlsx]

## Sheet: mRNA
Table S2 The information of all the identified transcripts in chicken follicle
Class	Gene ID	Transcript ID	Chromosome	Start	End	Full length	Exon number	cds_length	Gene symbol	Full gene name	Cluster profile ID
mRNA	ENSGALG00000000003	ENSGALT00000000003	1	20174067	20177667	3601	2	1845	PANX2	pannexin 2	16
mRNA	ENSGALG00000000011	ENSGALT00000000012	6	31441001	31444539	3539	6	1308	C10orf88
mRNA	ENSGALG00000000038	ENSGALT00000000051	11	2027092	2028876	1785	7	843	CTRB2	chymotrypsinogen B2
mRNA	ENSGALG00000000048	ENSGALT00000000063	25	2898320	2906240	7921	14	4276	ENSGALG00000000048
mRNA	ENSGALG00000000055	ENSGALT00000083344	4	60510474	60514714	4241	7	1256	LAMTOR3	late endosomal/lysosomal adaptor, MAPK and MTOR activator 3
mRNA	ENSGALG00000000067	ENSGALT00000000092	4	90447247	90450343	3097	3	1636	SPR	sepiapterin reductase (7,8-dihydrobiopterin:NADP+ oxidoreductase)
mRNA	ENSGALG00000000071	ENSGALT00000058813	1	189094840	189101813	6974	5	2863	ENSGALG00000000071		10
mRNA	ENSGALG00000000086	ENSGALT00000000123	26	1104135	1111045	6911	6	1717	TIMM17B	translocase of inner mitochondrial membrane 17 homolog B (yeast)
mRNA	ENSGALG00000000091	ENSGALT00000000128	1	192954504	192986209	31706	23	3053	INTS4	integrator complex subunit 4
mRNA	ENSGALG00000000094	ENSGALT00000000132	26	1096733	1102409	5677	7	1253	ADIPOR1	adiponectin receptor 1
mRNA	ENSGALG00000000102	ENSGALT00000000141	26	1089908	1092699	2792	6	801	UBE2T	ubiquitin conjugating enzyme E2 T
mRNA	ENSGALG00000000104	ENSGALT00000000143	26	1080122	1086604	6483	10	1659	ENSGALG00000000104		10
mRNA	ENSGALG00000000106	ENSGALT00000000145	26	1069630	1080947	11318	5	3655	LRIF1	ligand dependent nuclear receptor interacting factor 1	19
mRNA	ENSGALG00000000109	ENSGALT00000000158	18	9950627	9953475	2849	11	903	AFMID	arylformamidase
mRNA	ENSGALG00000000122	ENSGALT00000000171	16	153733	157612	3880	8	1554	GNB2L1		17
mRNA	ENSGALG00000000129	ENSGALT00000000179	11	19064511	19086448	21938	18	6173	TCF25	transcription factor 25
mRNA	ENSGALG00000000137	ENSGALT00000089420	26	1668255	1670176	1922	4	908	SNRPE	small nuclear ribonucleoprotein polypeptide E
mRNA	ENSGALG00000000141	ENSGALT00000008925	16	116646	118017	1372	6	801	BLB1	Major histocompatibility complex class II beta chain BLB1
mRNA	ENSGALG00000000142	ENSGALT00000086523	26	1032432	1055596	23165	9	2039	CEPT1	choline/ethanolamine phosphotransferase 1	19
mRNA	ENSGALG00000000146	ENSGALT00000000200	19	5773592	5793552	19961	36	5204	SUPT6H	SPT6 homolog, histone chaperone
mRNA	ENSGALG00000000150	ENSGALT00000086696	4	69714780	69720432	5653	7	1706	RPL9	ribosomal protein L9
mRNA	ENSGALG00000000154	ENSGALT00000000210	26	1020205	1027765	7561	12	1698	DENND2D	DENN domain containing 2D	10
mRNA	ENSGALG00000000156	ENSGALT00000000212	16	102514	113361	10848	12	7523	BRD2	bromodomain containing 2
mRNA	ENSGALG00000000158	ENSGALT00000087812	16	96325	99097	2773	4	859	DMA	major histocompatibility complex, class II, DM alpha
mRNA	ENSGALG00000000161	ENSGALT00000000217	Z	45600340	45620745	20406	5	2220	ISOC1	isochorismatase domain containing 1
mRNA	ENSGALG00000000184	ENSGALT00000000240	Z	45636819	45675681	38863	10	1899	SLC27A6	solute carrier family 27 (fatty acid transporter), member 6
mRNA	ENSGALG00000000186	ENSGALT00000000243	26	1661083	1667786	6704	12	978	MTCH1	mitochondrial carrier 1
mRNA	ENSGALG00000000189	ENSGALT00000000247	Z	45718092	45739382	21291	18	2178	YTHDC2	YTH domain containing 2
mRNA	ENSGALG00000000195	ENSGALT00000061505	22	377944	413671	35728	16	2220	SLC23A2	solute carrier family 23 member 2	10
mRNA	ENSGALG00000000201	ENSGALT00000000267	27	1757583	1772756	15174	12	3852	PLEKHM1	pleckstrin homology and RUN domain containing M1
mRNA	ENSGALG00000000208	ENSGALT00000054636	Z	45751049	45792298	41250	4	1415	MCC	mutated in colorectal cancers	10
mRNA	ENSGALG00000000215	ENSGALT00000071252	Z	45959837	45980081	20245	7	768	DCP2	decapping mRNA 2	16
mRNA	ENSGALG00000000217	ENSGALT00000000287	26	944391	966983	22593	29	3714	PPFIA4	PTPRF interacting protein alpha 4	14
mRNA	ENSGALG00000000218	ENSGALT00000000294	Z	46009581	46016260	6680	5	1364	SRP19	signal recognition particle 19
mRNA	ENSGALG00000000220	ENSGALT00000079347	Z	46027195	46082742	55548	17	8475	APC	APC, WNT signaling pathway regulator
mRNA	ENSGALG00000000223	ENSGALT00000088504	26	913439	921622	8184	6	1090	TMEM183A	transmembrane protein 183A
mRNA	ENSGALG00000000226	ENSGALT00000000304	26	901105	904818	3714	6	1779	TMEM9	transmembrane protein 9	16
mRNA	ENSGALG00000000227	ENSGALT00000000305	22	467830	500600	32771	14	2426	DPYSL2	dihydropyrimidinase like 2
mRNA	ENSGALG00000000233	ENSGALT00000000312	27	4203293	4208774	5482	6	1881	SP2	I
mRNA	ENSGALG00000000234	ENSGALT00000000313	Z	46187204	46301052	113849	18	2146	EPB41L4A	erythrocyte membrane protein band 4.1 like 4A	16
mRNA	ENSGALG00000000235	ENSGALT00000074633	22	551092	584895	33804	10	2233	PPP2R2A	protein phosphatase 2 regulatory subunit Balpha	10
mRNA	ENSGALG00000000241	ENSGALT00000000320	Z	46509914	46518374	8461	6	4759	STARD4	StAR related lipid transfer domain containing 4
mRNA	ENSGALG00000000243	ENSGALT00000051194	27	1783298	1787542	4245	6	816	RDM1	RAD52 motif containing 1	16
mRNA	ENSGALG00000000247	ENSGALT00000058730	Z	46727335	46756546	29212	22	2649	WDR36	WD repeat domain 36
mRNA	ENSGALG00000000249	ENSGALT00000050805	27	1787732	1790332	2601	5	645	GH	growth hormone
mRNA	ENSGALG00000000253	ENSGALT00000000332	Z	46823256	46837245	13990	8	1969	SLC25A46	solute carrier family 25 member 46
mRNA	ENSGALG00000000255	ENSGALT00000000334	Z	47154837	47271874	117038	22	3979	MAN2A1	mannosidase alpha class 2A member 1	18
mRNA	ENSGALG00000000259	ENSGALT00000000339	20	10068516	10074329	5814	7	2033	PSMF1	proteasome inhibitor subunit 1
mRNA	ENSGALG00000000264	ENSGALT00000000344	Z	47377290	47399491	22202	9	2229	ENSGALG00000000264		16
mRNA	ENSGALG00000000273	ENSGALT00000000359	Z	47508617	47596423	87807	13	2020	FER	fer (fps/fes related) tyrosine kinase
mRNA	ENSGALG00000000275	ENSGALT00000086451	22	825269	831673	6405	12	1637	KCTD9	potassium channel tetramerization domain containing 9
mRNA	ENSGALG00000000276	ENSGALT00000000365	Z	47686972	47974445	287474	9	1632	FBXL17	I	16
mRNA	ENSGALG00000000277	ENSGALT00000000366	22	835870	838873	3004	4	391	GnRH-I
mRNA	ENSGALG00000000280	ENSGALT00000069626	Z	48047354	48249653	202300	4	857	EFNA5	ephrin A5	16
mRNA	ENSGALG00000000296	ENSGALT00000000388	5	27201732	27283175	81444	36	6933	PCNX1	pecanex homolog 1 (Drosophila)
mRNA	ENSGALG00000000302	ENSGALT00000000401	26	799034	804177	5144	12	864	TNNT2	troponin T2, cardiac type
mRNA	ENSGALG00000000311	ENSGALT00000000413	22	844644	915617	70974	52	5634	DOCK5	dedicator of cytokinesis 5
mRNA	ENSGALG00000000313	ENSGALT00000000419	26	779000	784453	5454	8	1016	TNNI1	O	10
mRNA	ENSGALG00000000314	ENSGALT00000090009	22	952291	957139	4849	4	2046	NEFL	O	17
mRNA	ENSGALG00000000318	ENSGALT00000000424	26	512935	772333	259399	7	1302	CSRP1	cysteine and glycine rich protein 1	16
mRNA	ENSGALG00000000329	ENSGALT00000084629	26	1297020	1305828	8809	16	1687	AHCYL1	adenosylhomocysteinase like 1
mRNA	ENSGALG00000000336	ENSGALT00000000450	26	676571	696875	20305	7	1583	PPP1R12B	protein phosphatase 1 regulatory subunit 12B	16
mRNA	ENSGALG00000000349	ENSGALT00000000469	27	1872536	1876047	3512	12	1335	PSMC5	proteasome 26S subunit, ATPase 5
mRNA	ENSGALG00000000352	ENSGALT00000000472	28	474416	495534	21119	13	2631	TIMM44	translocase of inner mitochondrial membrane 44
mRNA	ENSGALG00000000364	ENSGALT00000000496	22	1150404	1157453	7050	4	744	STC1	stanniocalcin 1
mRNA	ENSGALG00000000374	ENSGALT00000000507	26	606911	612365	5455	11	2483	RNPEP	arginyl aminopeptidase	10
mRNA	ENSGALG00000000377	ENSGALT00000000510	28	496611	521972	25362	14	2423	HNRNPM	heterogeneous nuclear ribonucleoprotein M
mRNA	ENSGALG00000000378	ENSGALT00000000518	22	1190201	1195716	5516	2	498	SLC25A37	solute carrier family 25 (mitochondrial iron transporter), member 37	14
mRNA	ENSGALG00000000390	ENSGALT00000000531	22	1201009	1207911	6903	12	1954	ENTPD4	ectonucleoside triphosphate diphosphohydrolase 4
mRNA	ENSGALG00000000394	ENSGALT00000000539	26	1342526	1349149	6624	11	2190	SLC6A17	solute carrier family 6 member 17	10
mRNA	ENSGALG00000000396	ENSGALT00000085431	27	2503697	2516147	12451	8	1305	METTL2B	methyltransferase like 2B
mRNA	ENSGALG00000000397	ENSGALT00000000542	26	563963	585492	21530	24	5784	IPO9	importin 9
mRNA	ENSGALG00000000399	ENSGALT00000000544	9	2677578	2680770	3193	4	1487	DUSP28	dual specificity phosphatase 28
mRNA	ENSGALG00000000401	ENSGALT00000000546	26	1389270	1392137	2868	1	2868	RBM15	RNA binding motif protein 15
mRNA	ENSGALG00000000404	ENSGALT00000000550	10	10432652	10453886	21235	13	2007	COPS2	COP9 signalosome subunit 2
mRNA	ENSGALG00000000407	ENSGALT00000000555	28	539410	544254	4845	3	1641	ENSGALG00000000407		17
mRNA	ENSGALG00000000409	ENSGALT00000000557	22	1264837	1273235	8399	10	3020	CHMP7	charged multivesicular body protein 7	16
mRNA	ENSGALG00000000410	ENSGALT00000066196	27	2560374	2568624	8251	8	1426	TLK2	tousled-like kinase 2
mRNA	ENSGALG00000000419	ENSGALT00000000572	26	1413368	1415591	2224	4	625	LAMTOR5	late endosomal/lysosomal adaptor, MAPK and MTOR activator 5	16
mRNA	ENSGALG00000000424	ENSGALT00000039221	11	11584764	11595248	10485	5	2357	CMTM3	CKLF like MARVEL transmembrane domain containing 3	16
mRNA	ENSGALG00000000430	ENSGALT00000000587	28	551866	586908	35043	15	5468	SPPL2C	signal peptide peptidase like 2C
mRNA	ENSGALG00000000436	ENSGALT00000000593	26	512361	512860	500	2	414	RABIF	O
mRNA	ENSGALG00000000438	ENSGALT00000000595	Z	27772155	27788263	16109	15	2661	ERMP1	O	19
mRNA	ENSGALG00000000442	ENSGALT00000000599	26	1458526	1460788	2263	1	2263	KCNA2	potassium voltage-gated channel subfamily A member 2	16
mRNA	ENSGALG00000000451	ENSGALT00000000612	1	7470107	7475632	5526	5	652	MEIG1	meiosis/spermiogenesis associated 1
mRNA	ENSGALG00000000452	ENSGALT00000040952	22	1278137	1284564	6428	10	2206	TNFRSF10B	tumor necrosis factor receptor superfamily, member 10b	19
mRNA	ENSGALG00000000461	ENSGALT00000000627	27	2576056	2597588	21533	30	4929	MRC2	mannose receptor C type 2	10
mRNA	ENSGALG00000000470	ENSGALT00000000640	28	623375	649206	25832	12	2011	LMNA	lamin A/C
mRNA	ENSGALG00000000474	ENSGALT00000086298	28	662347	665138	2792	4	377	RPL36	ribosomal protein L36
mRNA	ENSGALG00000000478	ENSGALT00000000648	27	2792542	2813795	21254	12	3303	TANC2	tetratricopeptide repeat, ankyrin repeat and coiled-coil containing 2	10
mRNA	ENSGALG00000000497	ENSGALT00000000680	26	1522348	1523129	782	2	273	ENSGALG00000000497		14
mRNA	ENSGALG00000000504	ENSGALT00000080094	26	1529164	1531841	2678	7	1251	ETV7	ETS variant 7
mRNA	ENSGALG00000000507	ENSGALT00000038850	11	18986242	18989074	2833	14	1341	CPNE7	copine VII
mRNA	ENSGALG00000000510	ENSGALT00000000697	27	2884255	2899987	15733	8	3879	DCAF7	I
mRNA	ENSGALG00000000511	ENSGALT00000085126	26	1533747	1550279	16533	9	1530	KCTD20	potassium channel tetramerization domain containing 20
mRNA	ENSGALG00000000513	ENSGALT00000000702	11	19016870	19022652	5783	10	2088	ZNF276	zinc finger protein 276
mRNA	ENSGALG00000000518	ENSGALT00000063878	26	501022	513711	12690	11	4719	KLHL12	kelch like family member 12
mRNA	ENSGALG00000000521	ENSGALT00000056538	11	19057727	19063586	5860	13	2483	SPIRE2	spire-type actin nucleation factor 2
mRNA	ENSGALG00000000523	ENSGALT00000047800	26	1556222	1564276	8055	13	1395	STK38	serine/threonine kinase 38
mRNA	ENSGALG00000000525	ENSGALT00000040505	27	2906874	2941579	34706	17	2253	MAP3K3	mitogen-activated protein kinase kinase kinase 3
mRNA	ENSGALG00000000528	ENSGALT00000076178	11	19093983	19096884	2902	4	980	DBNDD1	dysbindin (dystrobrevin binding protein 1) domain containing 1	14
mRNA	ENSGALG00000000533	ENSGALT00000000735	26	1573430	1579366	5937	6	1419	SRSF3	serine and arginine rich splicing factor 3
mRNA	ENSGALG00000000535	ENSGALT00000000739	21	237400	240168	2769	4	1233	ERRFI1	ERBB receptor feedback inhibitor 1
mRNA	ENSGALG00000000538	ENSGALT00000000743	27	2961285	2967376	6092	10	1075	RNF113B	ring finger protein 113B
mRNA	ENSGALG00000000540	ENSGALT00000000745	11	19097873	19105088	7216	10	1546	GAS8	growth arrest specific 8
mRNA	ENSGALG00000000541	ENSGALT00000048285	26	473698	484668	10971	17	2426	ZC3H11B	zinc finger CCCH-type containing 11B pseudogene
mRNA	ENSGALG00000000542	ENSGALT00000000749	23	242519	243718	1200	3	665	ZNF593	zinc finger protein 593	17
mRNA	ENSGALG00000000549	ENSGALT00000000763	11	19105098	19106704	1607	4	538	URAH	5-hydroxyisourate hydrolase
mRNA	ENSGALG00000000550	ENSGALT00000000766	27	2968262	2979376	11115	13	2668	STRADA	STE20-related kinase adaptor alpha
mRNA	ENSGALG00000000551	ENSGALT00000035250	26	1608779	1626550	17772	7	5142	C26H6orf89	chromosome 26 C6orf89 homolog
mRNA	ENSGALG00000000557	ENSGALT00000000773	26	1706580	1713414	6835	8	1215	ETNK2	ethanolamine kinase 2
mRNA	ENSGALG00000000558	ENSGALT00000000776	28	682646	704983	22338	11	5539	SLC1A6	solute carrier family 1 (high affinity aspartate/glutamate transporter), member 6	16
mRNA	ENSGALG00000000560	ENSGALT00000000779	26	1628842	1632635	3794	4	687	ENSGALG00000000560
mRNA	ENSGALG00000000564	ENSGALT00000000783	27	2980953	2989606	8654	13	1771	CCDC47	coiled-coil domain containing 47	19
mRNA	ENSGALG00000000573	ENSGALT00000000797	21	272583	291803	19221	21	6325	PER3	period circadian clock 3	14
mRNA	ENSGALG00000000576	ENSGALT00000000804	25	1439372	1441316	1945	7	1512	RRNAD1	O
mRNA	ENSGALG00000000577	ENSGALT00000000806	28	734247	764185	29939	15	1461	RANBP3	RAN binding protein 3
mRNA	ENSGALG00000000579	ENSGALT00000035246	21	292093	295858	3766	5	685	VAMP3	vesicle-associated membrane protein 3
mRNA	ENSGALG00000000581	ENSGALT00000088124	27	2989798	2991854	2057	3	658	DDX42	DEAD-box helicase 42
mRNA	ENSGALG00000000589	ENSGALT00000000824	28	790661	796192	5532	11	1874	BTN1A1	butyrophilin subfamily 1 member A1	10
mRNA	ENSGALG00000000596	ENSGALT00000000832	27	3024097	3050899	26803	19	3986	CDC27	cell division cycle 27
mRNA	ENSGALG00000000599	ENSGALT00000000837	28	803142	814464	11323	4	741	MARCHF2		16
mRNA	ENSGALG00000000603	ENSGALT00000000842	27	3055086	3122696	67611	14	4014	KANSL1	KAT8 regulatory NSL complex subunit 1
mRNA	ENSGALG00000000604	ENSGALT00000000845	23	542219	560715	18497	7	651	ENSGALG00000000604		10
mRNA	ENSGALG00000000606	ENSGALT00000040899	26	344889	354803	9915	7	2002	ARL8A	ADP ribosylation factor like GTPase 8A	16
mRNA	ENSGALG00000000607	ENSGALT00000000849	26	339133	343258	4126	2	2269	GPR37L1	G protein-coupled receptor 37 like 1
mRNA	ENSGALG00000000608	ENSGALT00000072602	11	19110019	19122311	12293	13	2232	CDH1	cadherin 1
mRNA	ENSGALG00000000611	ENSGALT00000000864	26	1775328	1779751	4424	2	1665	ENSGALG00000000611
mRNA	ENSGALG00000000613	ENSGALT00000000866	28	820469	833331	12863	5	2385	RAB11B	RAB11B, member RAS oncogene family	16
mRNA	ENSGALG00000000615	ENSGALT00000083340	23	568349	578766	10418	9	1351	NWD1	NACHT and WD repeat domain containing 1
mRNA	ENSGALG00000000618	ENSGALT00000083743	23	579321	592455	13135	8	1594	ZCCHC17	zinc finger CCHC-type containing 17
mRNA	ENSGALG00000000619	ENSGALT00000000877	28	838935	846067	7133	7	1459	ANGPTL4	angiopoietin like 4	15
mRNA	ENSGALG00000000625	ENSGALT00000057128	27	3126311	3143197	16887	8	1020	MAPT	microtubule associated protein tau	14
mRNA	ENSGALG00000000627	ENSGALT00000000891	21	521341	536534	15194	16	2345	DNAJC11	DnaJ heat shock protein family (Hsp40) member C11
mRNA	ENSGALG00000000629	ENSGALT00000000895	28	875633	876683	1051	4	533	ENSGALG00000000629
mRNA	ENSGALG00000000632	ENSGALT00000058298	11	19157126	19158769	1644	3	1018	CHTF8	chromosome transmission fidelity factor 8
mRNA	ENSGALG00000000636	ENSGALT00000000908	26	1802527	1819782	17256	11	1552	MDM4	MDM4, p53 regulator	10
mRNA	ENSGALG00000000637	ENSGALT00000000909	21	554292	560757	6466	9	2364	ZBTB48	zinc finger and BTB domain containing 48
mRNA	ENSGALG00000000638	ENSGALT00000000910	11	19158556	19163490	4935	16	2370	UTP4	I
mRNA	ENSGALG00000000643	ENSGALT00000070567	14	12889940	12901828	11889	16	2348	ANKS3	ankyrin repeat and sterile alpha motif domain containing 3
mRNA	ENSGALG00000000650	ENSGALT00000049870	11	19174912	19176266	1355	4	863	NIP7	NIP7, nucleolar pre-rRNA processing protein
mRNA	ENSGALG00000000652	ENSGALT00000059477	21	604020	610916	6897	10	1833	ACOT7	acyl-CoA thioesterase 7
mRNA	ENSGALG00000000654	ENSGALT00000000929	11	19176609	19179130	2522	4	864	TMED6	transmembrane p24 trafficking protein 6
mRNA	ENSGALG00000000657	ENSGALT00000000932	11	19180205	19188036	7832	10	2974	TERF2	telomeric repeat binding factor 2
mRNA	ENSGALG00000000660	ENSGALT00000082568	11	19192375	19203550	11176	4	435	CYB5B	cytochrome b5 type B
mRNA	ENSGALG00000000667	ENSGALT00000000942	23	953066	958386	5321	5	2694	EDN2	endothelin 2	16
mRNA	ENSGALG00000000668	ENSGALT00000000943	26	2002936	2012259	9324	14	3490	RBBP5	RB binding protein 5, histone lysine methyltransferase complex subunit	16
mRNA	ENSGALG00000000669	ENSGALT00000000945	25	1335270	1343139	7870	5	1823	ETV3	ETS variant 3
mRNA	ENSGALG00000000672	ENSGALT00000048777	23	1275334	1281882	6549	7	1620	SCMH1	sex comb on midleg homolog 1 (Drosophila)
mRNA	ENSGALG00000000674	ENSGALT00000000956	27	1585859	1658806	72948	22	6257	MYO1D	myosin ID	10
mRNA	ENSGALG00000000678	ENSGALT00000000960	23	1422978	1425194	2217	2	1947	CITED4	Cbp/p300 interacting transactivator with Glu/Asp rich carboxy-terminal domain 4	10
mRNA	ENSGALG00000000681	ENSGALT00000000963	1	193148137	193175598	27462	14	3049	PAK1	p21 (RAC1) activated kinase 1
mRNA	ENSGALG00000000685	ENSGALT00000040744	27	1563067	1577397	14331	15	4549	MAP3K14	mitogen-activated protein kinase kinase kinase 14	14
mRNA	ENSGALG00000000692	ENSGALT00000000975	26	2156419	2171476	15058	16	2401	CDK18	cyclin dependent kinase 18	14
mRNA	ENSGALG00000000693	ENSGALT00000000977	11	19281499	19283690	2192	9	1281	NOB1	NIN1/PSMD8 binding protein 1 homolog
mRNA	ENSGALG00000000695	ENSGALT00000000983	26	2177659	2191981	14323	10	2646	MFSD4A	major facilitator superfamily domain containing 4A	10
mRNA	ENSGALG00000000699	ENSGALT00000077253	11	19285877	19314317	28441	23	2757	WWP2	WW domain containing E3 ubiquitin protein ligase 2
mRNA	ENSGALG00000000703	ENSGALT00000048625	26	2227361	2246179	18819	4	2325	SLC45A3	solute carrier family 45 member 3
mRNA	ENSGALG00000000707	ENSGALT00000001001	11	19316620	19321784	5165	7	949	PSMD7	proteasome 26S subunit, non-ATPase 7
mRNA	ENSGALG00000000708	ENSGALT00000001004	26	2263742	2277078	13337	8	1216	NUCKS1	nuclear casein kinase and cyclin dependent kinase substrate 1
mRNA	ENSGALG00000000712	ENSGALT00000001008	26	2278558	2284352	5795	5	3117	RAB29		16
mRNA	ENSGALG00000000713	ENSGALT00000001009	11	19692863	19830378	137516	10	11410	ZFHX3	zinc finger homeobox 3
mRNA	ENSGALG00000000719	ENSGALT00000001015	21	624162	626856	2695	4	497	RPL22	ribosomal protein L22
mRNA	ENSGALG00000000721	ENSGALT00000001018	26	2287191	2302856	15666	10	2382	SLC41A1	I
mRNA	ENSGALG00000000723	ENSGALT00000001026	23	1440706	1453368	12663	9	2221	STX12	syntaxin 12
mRNA	ENSGALG00000000724	ENSGALT00000001027	26	2309020	2320200	11181	13	3138	PM20D1	peptidase M20 domain containing 1	17
mRNA	ENSGALG00000000726	ENSGALT00000001029	28	919939	942567	22629	6	2344	ELAVL1	ELAV like RNA binding protein 1
mRNA	ENSGALG00000000729	ENSGALT00000071392	23	1454118	1471677	17560	8	3389	PPP1R8	protein phosphatase 1 regulatory subunit 8
mRNA	ENSGALG00000000734	ENSGALT00000086233	23	1486452	1490250	3799	9	1364	RPA2	replication protein A2
mRNA	ENSGALG00000000736	ENSGALT00000001052	28	949226	953352	4127	13	1512	MATK	megakaryocyte-associated tyrosine kinase
mRNA	ENSGALG00000000737	ENSGALT00000001053	23	1490484	1496253	5770	7	2395	SMPDL3B	sphingomyelin phosphodiesterase acid like 3B
mRNA	ENSGALG00000000740	ENSGALT00000001057	28	975013	979463	4451	10	2094	APBA3	amyloid beta (A4) precursor protein-binding, family A, member 3
mRNA	ENSGALG00000000747	ENSGALT00000059482	21	637294	654242	16949	33	4707	CHD5	chromodomain helicase DNA binding protein 5	10
mRNA	ENSGALG00000000748	ENSGALT00000001087	28	980790	991145	10356	21	3117	TJP3	tight junction protein 3	15
mRNA	ENSGALG00000000751	ENSGALT00000046934	25	2590136	2610443	20308	22	2376	ARNT	aryl hydrocarbon receptor nuclear translocator
mRNA	ENSGALG00000000755	ENSGALT00000031372	1	193390265	193443628	53364	11	1321	ACER3	alkaline ceramidase 3
mRNA	ENSGALG00000000761	ENSGALT00000001106	1	193483508	193498274	14767	4	2617	TSKU	I	10
mRNA	ENSGALG00000000764	ENSGALT00000001109	25	2576813	2580230	3418	7	1139	SSR2	signal sequence receptor subunit 2
mRNA	ENSGALG00000000769	ENSGALT00000035212	26	2348767	2351790	3024	6	1307	RAB7B	RAB7B, member RAS oncogene family
mRNA	ENSGALG00000000776	ENSGALT00000001123	26	188925	194291	5367	4	1851	BRPF3	bromodomain and PHD finger containing, 3
mRNA	ENSGALG00000000777	ENSGALT00000001127	23	1499032	1528963	29932	17	4423	EYA3	EYA transcriptional coactivator and phosphatase 3
mRNA	ENSGALG00000000784	ENSGALT00000001137	28	992124	1022893	30770	18	2410	PIP5K1C	phosphatidylinositol-4-phosphate 5-kinase, type I, gamma
mRNA	ENSGALG00000000785	ENSGALT00000001138	12	1444894	1447241	2348	4	1672	HYAL1	hyaluronoglucosaminidase 1
mRNA	ENSGALG00000000787	ENSGALT00000038723	11	19949492	19959954	10463	26	4140	DHX38	DEAH-box helicase 38
mRNA	ENSGALG00000000790	ENSGALT00000001147	23	1558286	1572115	13830	9	1443	DNAJC8	DnaJ heat shock protein family (Hsp40) member C8
mRNA	ENSGALG00000000791	ENSGALT00000075676	26	2383708	2389921	6214	5	1807	ENSGALG00000000791
mRNA	ENSGALG00000000793	ENSGALT00000001151	25	2673465	2675773	2309	6	1259	VPS72	vacuolar protein sorting-associated protein 72 homolog
mRNA	ENSGALG00000000795	ENSGALT00000001153	28	1047526	1053915	6390	9	1308	MFSD12	major facilitator superfamily domain containing 12	17
mRNA	ENSGALG00000000802	ENSGALT00000085060	11	19961320	19964884	3565	8	1631	DHODH	dihydroorotate dehydrogenase (quinone)
mRNA	ENSGALG00000000803	ENSGALT00000001164	28	1957157	1958826	1670	4	801	ENSGALG00000000803
mRNA	ENSGALG00000000811	ENSGALT00000086981	11	19965164	19972343	7180	10	2440	IST1	IST1, ESCRT-III associated factor
mRNA	ENSGALG00000000812	ENSGALT00000041222	28	1993419	1997365	3947	5	1026	OAZ1	ornithine decarboxylase antizyme 1
mRNA	ENSGALG00000000814	ENSGALT00000069141	23	1578985	1600788	21804	11	2675	HNRNPR	heterogeneous nuclear ribonucleoprotein R
mRNA	ENSGALG00000000816	ENSGALT00000001189	26	2389798	2464057	74260	21	2559	ENSGALG00000000816		16
mRNA	ENSGALG00000000817	ENSGALT00000001191	11	19972951	19984338	11388	7	1611	ZNF821	zinc finger protein 821
mRNA	ENSGALG00000000820	ENSGALT00000001194	23	1671071	1672207	1137	1	1137	ENSGALG00000000820		10
mRNA	ENSGALG00000000835	ENSGALT00000041212	28	2029446	2035954	6509	6	2629	PLEKHJ1	pleckstrin homology domain containing J1
mRNA	ENSGALG00000000836	ENSGALT00000001226	25	2727344	2731219	3876	9	2362	RFX5	I	16
mRNA	ENSGALG00000000838	ENSGALT00000001229	1	193796220	193809102	12883	6	2682	THAP12	THAP domain containing 12
mRNA	ENSGALG00000000843	ENSGALT00000049118	28	2044891	2095545	50655	27	4662	DOT1L	DOT1 like histone lysine methyltransferase	10
mRNA	ENSGALG00000000845	ENSGALT00000036390	1	194108535	194189490	80956	15	2526	UVRAG	UV radiation resistance associated
mRNA	ENSGALG00000000847	ENSGALT00000083553	17	10901976	10912593	10618	4	496	GARNL3	GTPase activating Rap/RanGAP domain like 3
mRNA	ENSGALG00000000848	ENSGALT00000001245	11	19994788	20036521	41734	23	3639	AP1G1	adaptor related protein complex 1 gamma 1 subunit
mRNA	ENSGALG00000000853	ENSGALT00000065518	17	10878732	10887869	9138	8	1898	SLC2A8	solute carrier family 2 member 8
mRNA	ENSGALG00000000855	ENSGALT00000001253	23	1749399	1762655	13257	10	1568	ZMPSTE24	zinc metallopeptidase STE24
mRNA	ENSGALG00000000856	ENSGALT00000083899	26	2506701	2511892	5192	11	1711	EIF2D	eukaryotic translation initiation factor 2D
mRNA	ENSGALG00000000857	ENSGALT00000087160	27	1496712	1506676	9965	12	1764	NMT1	N-myristoyltransferase 1
mRNA	ENSGALG00000000862	ENSGALT00000001264	23	1766445	1795825	29381	8	5706	RLF	rearranged L-myc fusion
mRNA	ENSGALG00000000863	ENSGALT00000001265	26	2516671	2522793	6123	4	1707	DYRK3	dual specificity tyrosine phosphorylation regulated kinase 3	15
mRNA	ENSGALG00000000864	ENSGALT00000053866	17	10870576	10878683	8108	6	1783	FBXW2	F-box and WD repeat domain containing 2
mRNA	ENSGALG00000000866	ENSGALT00000085513	25	2758038	2768002	9965	12	2027	SELENBP1	selenium binding protein 1
mRNA	ENSGALG00000000868	ENSGALT00000001279	1	194214930	194221742	6813	8	885	RNF121
mRNA	ENSGALG00000000870	ENSGALT00000083933	27	1489883	1492934	3052	3	1479	DCAKD	dephospho-CoA kinase domain containing
mRNA	ENSGALG00000000875	ENSGALT00000001289	11	20040536	20066522	25987	19	4194	PHLPP2	PH domain and leucine rich repeat protein phosphatase 2
mRNA	ENSGALG00000000881	ENSGALT00000001295	23	1831568	1836134	4567	7	1704	GPATCH3	G-patch domain containing 3
mRNA	ENSGALG00000000883	ENSGALT00000001297	26	2534865	2552591	17727	10	1188	MAPKAPK2	mitogen-activated protein kinase-activated protein kinase 2	10
mRNA	ENSGALG00000000884	ENSGALT00000001298	13	1027565	1056195	28631	3	1742	CXXC5	CXXC finger protein 5	11
mRNA	ENSGALG00000000887	ENSGALT00000001301	23	1837228	1839682	2455	2	2023	NR0B2	nuclear receptor subfamily 0 group B member 2
mRNA	ENSGALG00000000891	ENSGALT00000078619	19	305371	310886	5516	10	4084	NSUN5	NOP2/Sun RNA methyltransferase family member 5
mRNA	ENSGALG00000000895	ENSGALT00000001317	23	1841076	1849961	8886	9	2133	NUDC	nuclear distribution C, dynein complex regulator	17
mRNA	ENSGALG00000000902	ENSGALT00000001324	23	1855768	1858613	2846	3	1254	KDF1	keratinocyte differentiation factor 1	16
mRNA	ENSGALG00000000903	ENSGALT00000085646	11	20106415	20109120	2706	3	2042	TERF2IP	TERF2 interacting protein
mRNA	ENSGALG00000000905	ENSGALT00000086062	25	2799650	2801522	1873	6	748	PSMB4	proteasome subunit beta 4
mRNA	ENSGALG00000000906	ENSGALT00000049922	17	10772205	10853814	81610	20	2730	RALGPS1	Ral GEF with PH domain and SH3 binding motif 1	18
mRNA	ENSGALG00000000907	ENSGALT00000001334	11	20108842	20121011	12170	14	2176	KARS	lysyl-tRNA synthetase
mRNA	ENSGALG00000000908	ENSGALT00000001336	11	20121097	20141797	20701	9	2836	ADAT1	adenosine deaminase, tRNA specific 1
mRNA	ENSGALG00000000913	ENSGALT00000083667	11	20162427	20168892	6466	2	1664	CHST6	carbohydrate sulfotransferase 6
mRNA	ENSGALG00000000918	ENSGALT00000001352	27	1458650	1462141	3492	3	767	CCDC103	I
mRNA	ENSGALG00000000927	ENSGALT00000001362	17	10786882	10804616	17735	5	2401	ANGPTL2	angiopoietin-like 2	18
mRNA	ENSGALG00000000934	ENSGALT00000001372	17	10730328	10734909	4582	2	1568	ZBTB43	zinc finger and BTB domain containing 43
mRNA	ENSGALG00000000943	ENSGALT00000001392	23	1922623	1937829	15207	15	2116	WDTC1	WD and tetratricopeptide repeats 1
mRNA	ENSGALG00000000944	ENSGALT00000001394	19	520176	523042	2867	5	726	SUPT4H1	SPT4 homolog, DSIF elongation factor subunit
mRNA	ENSGALG00000000946	ENSGALT00000087601	13	1482338	1511766	29429	4	478	PFDN1	prefoldin subunit 1
mRNA	ENSGALG00000000949	ENSGALT00000001401	13	1515672	1521782	6111	6	816	HBEGF	heparin binding EGF like growth factor	10
mRNA	ENSGALG00000000950	ENSGALT00000071239	17	10448297	10492817	44521	11	1109	MVB12B	multivesicular body subunit 12B	14
mRNA	ENSGALG00000000955	ENSGALT00000001409	23	1945538	1950433	4896	6	1383	TMEM222	transmembrane protein 222
mRNA	ENSGALG00000000962	ENSGALT00000001417	24	312424	315956	3533	4	1493	PUS3	pseudouridylate synthase 3	16
mRNA	ENSGALG00000000966	ENSGALT00000001430	21	684498	695542	11045	17	3578	NPHP4	nephrocystin 4
mRNA	ENSGALG00000000972	ENSGALT00000059403	17	10212849	10305594	92746	7	2032	PBX3	PBX homeobox 3	16
mRNA	ENSGALG00000000975	ENSGALT00000001441	21	898339	900468	2130	3	1343	C1orf174
mRNA	ENSGALG00000000977	ENSGALT00000001443	17	10126237	10210950	84714	12	1771	MAPKAP1	mitogen-activated protein kinase associated protein 1
mRNA	ENSGALG00000000978	ENSGALT00000001445	21	905173	916809	11637	22	2899	CEP104	centrosomal protein 104
mRNA	ENSGALG00000000988	ENSGALT00000088580	27	1442518	1447820	5303	11	1569	EFTUD2	elongation factor Tu GTP binding domain containing 2
mRNA	ENSGALG00000000990	ENSGALT00000089268	20	112211	116419	4209	5	2200	SRSF6	serine and arginine rich splicing factor 6
mRNA	ENSGALG00000000991	ENSGALT00000001463	23	2257261	2263245	5985	6	1096	TAF12	TATA-box binding protein associated factor 12	16
mRNA	ENSGALG00000000993	ENSGALT00000001466	17	10086299	10113057	26759	26	8034	GAPVD1	GTPase activating protein and VPS9 domains 1	16
mRNA	ENSGALG00000000994	ENSGALT00000001470	23	2264039	2265225	1187	2	636	ENSGALG00000000994		14
mRNA	ENSGALG00000000996	ENSGALT00000047030	28	2096718	2122050	25333	33	3681	ENSGALG00000000996
mRNA	ENSGALG00000000998	ENSGALT00000071466	23	2267098	2275077	7980	8	1277	MTFR1L	mitochondrial fission regulator 1 like
mRNA	ENSGALG00000000999	ENSGALT00000001475	11	488689	502790	14102	3	1596	ZNF319	zinc finger protein 319	16
mRNA	ENSGALG00000001000	ENSGALT00000001476	17	10076957	10081027	4071	9	2328	HSPA5	heat shock 70kDa protein 5 (glucose-regulated protein, 78kDa)
mRNA	ENSGALG00000001003	ENSGALT00000001481	23	2277655	2291256	13602	13	1903	ENSGALG00000001003
mRNA	ENSGALG00000001006	ENSGALT00000001487	21	929105	957410	28306	14	1983	TP73	tumor protein p73
mRNA	ENSGALG00000001013	ENSGALT00000001495	17	10069935	10073726	3792	7	1411	PPP6C	I
mRNA	ENSGALG00000001014	ENSGALT00000001496	17	10066626	10069746	3121	4	540	ARPC5L	I
mRNA	ENSGALG00000001017	ENSGALT00000040509	21	961080	974151	13072	12	1952	WRAP73	WD repeat containing, antisense to TP73
mRNA	ENSGALG00000001019	ENSGALT00000001502	28	2143380	2155407	12028	9	1677	BTBD2	BTB domain containing 2
mRNA	ENSGALG00000001021	ENSGALT00000001507	18	832279	865063	32785	12	2867	MYOCD	myocardin
mRNA	ENSGALG00000001022	ENSGALT00000001509	27	1391412	1399208	7797	5	1913	CCDC43	coiled-coil domain containing 43
mRNA	ENSGALG00000001024	ENSGALT00000087442	21	974183	976716	2534	3	1540	TPRG1L	tumor protein p63 regulated 1-like
mRNA	ENSGALG00000001025	ENSGALT00000001514	17	10048762	10063018	14257	23	2690	GOLGA1	golgin A1
mRNA	ENSGALG00000001028	ENSGALT00000054638	19	527581	580075	52495	8	2322	ENSGALG00000001028
mRNA	ENSGALG00000001030	ENSGALT00000001527	28	2195249	2199827	4579	7	862	SCAMP4	secretory carrier membrane protein 4
mRNA	ENSGALG00000001034	ENSGALT00000083366	20	251743	256564	4822	3	1632	AAR2	AAR2 splicing factor homolog
mRNA	ENSGALG00000001036	ENSGALT00000054263	18	1062311	1078113	15803	22	4768	ELAC2	elaC ribonuclease Z 2
mRNA	ENSGALG00000001037	ENSGALT00000001535	17	10012249	10043274	31026	18	1929	SCAI	suppressor of cancer cell invasion	16
mRNA	ENSGALG00000001038	ENSGALT00000001539	23	2298000	2325825	27826	11	1359	MAN1C1	mannosidase, alpha, class 1C, member 1	14
mRNA	ENSGALG00000001042	ENSGALT00000061248	19	615601	648028	32428	19	3979	MTMR4	myotubularin related protein 4	16
mRNA	ENSGALG00000001043	ENSGALT00000073170	28	2249192	2285122	35931	16	8433	REXO1	RNA exonuclease 1 homolog
mRNA	ENSGALG00000001046	ENSGALT00000080514	20	441491	474311	32821	7	1457	DLGAP4	discs, large (Drosophila) homolog-associated protein 4
mRNA	ENSGALG00000001048	ENSGALT00000001570	17	9999213	10004942	5730	8	2226	OLFML2A	olfactomedin like 2A
mRNA	ENSGALG00000001049	ENSGALT00000075322	19	657625	662665	5041	9	1473	ENSGALG00000001049		14
mRNA	ENSGALG00000001051	ENSGALT00000001574	23	2349304	2363415	14112	8	897	ENSGALG00000001051
mRNA	ENSGALG00000001054	ENSGALT00000086439	20	497168	500245	3078	4	924	C20H20ORF24	O
mRNA	ENSGALG00000001055	ENSGALT00000001581	27	1314137	1370343	56207	21	3706	NSF	N-ethylmaleimide sensitive factor, vesicle fusing ATPase
mRNA	ENSGALG00000001056	ENSGALT00000079380	19	664451	666643	2193	4	1275	ABHD11	abhydrolase domain containing 11	17
mRNA	ENSGALG00000001058	ENSGALT00000001585	21	1013086	1019368	6283	17	1911	ARHGEF16	Rho guanine nucleotide exchange factor 16
mRNA	ENSGALG00000001062	ENSGALT00000001589	20	502768	516984	14217	15	1992	GGT7	gamma-glutamyltransferase 7	19
mRNA	ENSGALG00000001067	ENSGALT00000001597	23	2364574	2380219	15646	11	3193	TMEM57	transmembrane protein 57
mRNA	ENSGALG00000001073	ENSGALT00000001607	17	9939863	9987038	47176	9	1332	NR6A1	nuclear receptor subfamily 6 group A member 1
mRNA	ENSGALG00000001076	ENSGALT00000040584	19	776890	785744	8855	16	2789	LIMK1	LIM domain kinase 1	14
mRNA	ENSGALG00000001080	ENSGALT00000001616	17	9914203	9930043	15841	7	3252	NR5A1	nuclear receptor subfamily 5 group A member 1	16
mRNA	ENSGALG00000001084	ENSGALT00000041186	28	2286962	2297493	10532	22	3315	ATP8B3	ATPase phospholipid transporting 8B3
mRNA	ENSGALG00000001093	ENSGALT00000058164	28	2395764	2440468	44705	18	1989	TCF3	transcription factor 3	16
mRNA	ENSGALG00000001094	ENSGALT00000001639	17	9890242	9912922	22681	25	3213	ADGRD2	adhesion G protein-coupled receptor D2
mRNA	ENSGALG00000001096	ENSGALT00000001642	28	2447968	2449864	1897	3	457	UQCR11	ubiquinol-cytochrome c reductase, complex III subunit XI	17
mRNA	ENSGALG00000001099	ENSGALT00000072627	13	1544222	1650955	106734	38	10951	ANKHD1	ankyrin repeat and KH domain containing 1
mRNA	ENSGALG00000001101	ENSGALT00000049298	28	2456290	2470213	13924	7	3638	MBD3	methyl-CpG binding domain protein 3
mRNA	ENSGALG00000001103	ENSGALT00000038720	17	9872354	9879843	7490	7	564	PSMB7	proteasome subunit beta 7	18
mRNA	ENSGALG00000001107	ENSGALT00000040859	27	1231001	1242818	11818	6	3722	GOSR2	golgi SNAP receptor complex member 2
mRNA	ENSGALG00000001108	ENSGALT00000001662	28	2491635	2497664	6030	8	981	MIER2	MIER family member 2
mRNA	ENSGALG00000001109	ENSGALT00000001663	27	1212097	1223346	11250	7	1252	GTSF1	gametocyte specific factor 1
mRNA	ENSGALG00000001110	ENSGALT00000001666	19	813728	893422	79695	16	2226	ENSGALG00000001110		16
mRNA	ENSGALG00000001117	ENSGALT00000001686	26	2618234	2634075	15842	16	6476	PFKFB2	6-phosphofructo-2-kinase/fructose-2,6-biphosphatase 2
mRNA	ENSGALG00000001118	ENSGALT00000001687	17	9813137	9859322	46186	10	2947	NEK6	NIMA related kinase 6
mRNA	ENSGALG00000001121	ENSGALT00000001690	28	2505254	2530104	24851	10	1458	SH3GL1	SH3 domain containing GRB2 like 1, endophilin A2
mRNA	ENSGALG00000001126	ENSGALT00000085614	28	2531158	2545413	14256	17	3093	CHAF1A	chromatin assembly factor 1 subunit A
mRNA	ENSGALG00000001136	ENSGALT00000035200	21	1399143	1400827	1685	3	1404	ENSGALG00000001136
mRNA	ENSGALG00000001143	ENSGALT00000001717	24	878535	918475	39941	8	1843	ETS1	v-ets avian erythroblastosis virus E26 oncogene homolog 1
mRNA	ENSGALG00000001144	ENSGALT00000089423	13	10275131	10280948	5818	7	732	ZNF346	zinc finger protein 346
mRNA	ENSGALG00000001146	ENSGALT00000001723	28	2546138	2550925	4788	11	1847	UBXN6	UBX domain protein 6
mRNA	ENSGALG00000001149	ENSGALT00000001727	11	589250	592073	2824	8	1559	ADGRG5	adhesion G protein-coupled receptor G5
mRNA	ENSGALG00000001153	ENSGALT00000044891	19	1327382	1987436	660055	18	3711	AUTS2	AUTS2, activator of transcription and developmental regulator
mRNA	ENSGALG00000001157	ENSGALT00000001740	17	9508469	9683636	175168	23	3213	DENND1A	DENN domain containing 1A
mRNA	ENSGALG00000001158	ENSGALT00000001743	13	10285736	10327040	41305	12	2393	UIMC1	I
mRNA	ENSGALG00000001163	ENSGALT00000076441	18	1733228	1761944	28717	9	999	NDEL1	nudE neurodevelopment protein 1-like 1
mRNA	ENSGALG00000001165	ENSGALT00000001764	21	1419597	1441414	21818	19	4497	PANK4	pantothenate kinase 4
mRNA	ENSGALG00000001168	ENSGALT00000001768	11	606282	613985	7704	9	1551	POLR2C	RNA polymerase II subunit C	17
mRNA	ENSGALG00000001169	ENSGALT00000038754	17	9474863	9499855	24993	12	4337	CRB2	crumbs 2, cell polarity complex component
mRNA	ENSGALG00000001172	ENSGALT00000001776	21	1440804	1450372	9569	11	1876	KBP	kainate binding protein	15
mRNA	ENSGALG00000001174	ENSGALT00000001779	19	2611678	2625091	13414	11	2526	RCC1L	RCC1 like
mRNA	ENSGALG00000001175	ENSGALT00000001781	26	2686743	2697121	10379	11	1900	C4BPA	complement component 4 binding protein, alpha	16
mRNA	ENSGALG00000001181	ENSGALT00000082490	24	1094566	1112534	17969	3	1990	KCNJ5	Potassium inwardly rectifying channel subfamily J member 5	14
mRNA	ENSGALG00000001182	ENSGALT00000057661	20	533629	562168	28540	12	5989	NCOA6	nuclear receptor coactivator 6
mRNA	ENSGALG00000001183	ENSGALT00000064448	18	1762822	1807561	44740	37	8628	MYH10	myosin, heavy chain 10, non-muscle
mRNA	ENSGALG00000001184	ENSGALT00000001797	11	614088	620331	6244	9	1073	COQ9	coenzyme Q9
mRNA	ENSGALG00000001189	ENSGALT00000035150	19	2625770	2632588	6819	11	1664	NCF1C	neutrophil cytosolic factor 1C pseudogene	16
mRNA	ENSGALG00000001201	ENSGALT00000040402	11	639659	645158	5500	3	2564	GFOD2	glucose-fructose oxidoreductase domain containing 2	16
mRNA	ENSGALG00000001204	ENSGALT00000001823	11	648321	653717	5397	8	1200	ENKD1	enkurin domain containing 1	16
mRNA	ENSGALG00000001206	ENSGALT00000001825	13	8366752	8370140	3389	5	972	ENSGALG00000001206
mRNA	ENSGALG00000001207	ENSGALT00000001830	21	1463927	1522836	58910	21	3119	PLCH2	phospholipase C eta 2
mRNA	ENSGALG00000001209	ENSGALT00000001836	20	575828	578793	2966	2	258	TP53INP2	I
mRNA	ENSGALG00000001214	ENSGALT00000001842	11	655584	659450	3867	3	1146	PARD6A	par-6 partitioning defective 6 homolog alpha (C. elegans)
mRNA	ENSGALG00000001219	ENSGALT00000001850	20	603732	624358	20627	12	1810	PIGU	phosphatidylinositol glycan anchor biosynthesis class U
mRNA	ENSGALG00000001220	ENSGALT00000001852	11	661331	665530	4200	7	999	HERPUD1	O
mRNA	ENSGALG00000001223	ENSGALT00000083431	21	1536304	1539949	3646	6	1206	PEX10	peroxisomal biogenesis factor 10
mRNA	ENSGALG00000001225	ENSGALT00000046556	17	9310644	9358531	47888	21	2755	RABGAP1	RAB GTPase activating protein 1	19
mRNA	ENSGALG00000001229	ENSGALT00000077442	21	1663100	1753291	90192	7	2182	SKI	SKI proto-oncogene	10
mRNA	ENSGALG00000001231	ENSGALT00000001868	20	632272	658022	25751	16	3688	SAMHD1	SAM and HD domain containing deoxynucleoside triphosphate triphosphohydrolase 1
mRNA	ENSGALG00000001234	ENSGALT00000001871	11	668620	674247	5628	16	2002	CETP	cholesteryl ester transfer protein	10
mRNA	ENSGALG00000001238	ENSGALT00000001879	18	2134794	2210849	76056	8	1316	STX8	syntaxin 8
mRNA	ENSGALG00000001239	ENSGALT00000001881	13	8343628	8347969	4342	3	2268	SLC26A2	I	16
mRNA	ENSGALG00000001244	ENSGALT00000001888	18	2213178	2218737	5560	7	1881	ENSGALG00000001244		10
mRNA	ENSGALG00000001245	ENSGALT00000085214	28	2625864	2632332	6469	8	1737	SIRT6	sirtuin 6
mRNA	ENSGALG00000001250	ENSGALT00000001898	24	1440224	1481454	41231	18	3796	APLP2	amyloid beta precursor like protein 2
mRNA	ENSGALG00000001252	ENSGALT00000001900	28	2632685	2637600	4916	10	2395	CREB3L3	cAMP responsive element binding protein 3 like 3
mRNA	ENSGALG00000001253	ENSGALT00000001902	17	9268844	9284385	15542	20	3642	RC3H2	ring finger and CCCH-type domains 2
mRNA	ENSGALG00000001256	ENSGALT00000058183	11	676354	711376	35023	48	7034	NLRC5	NLR family CARD domain containing 5
mRNA	ENSGALG00000001258	ENSGALT00000059016	1	194229682	194241962	12281	23	6774	NUMA1	nuclear mitotic apparatus protein 1
mRNA	ENSGALG00000001262	ENSGALT00000087554	23	2508971	2526358	17388	6	1965	CLIC4	chloride intracellular channel 4	16
mRNA	ENSGALG00000001263	ENSGALT00000001926	19	2692300	2727020	34721	29	3165	GTF2IRD1	I
mRNA	ENSGALG00000001264	ENSGALT00000001931	26	2758147	2844703	86557	31	5728	PLXNA2	plexin A2	16
mRNA	ENSGALG00000001267	ENSGALT00000069519	28	2638774	2645748	6975	11	1089	MAP2K2	mitogen-activated protein kinase kinase 2
mRNA	ENSGALG00000001270	ENSGALT00000062866	21	1792970	1824486	31517	15	2072	PRKCZ	protein kinase C zeta	10
mRNA	ENSGALG00000001275	ENSGALT00000001946	17	9259527	9263603	4077	5	2291	PDCL	phosducin like
mRNA	ENSGALG00000001279	ENSGALT00000001955	27	3606501	3613929	7429	5	2069	ZNF652	zinc finger protein 652
mRNA	ENSGALG00000001283	ENSGALT00000001959	23	2533128	2549839	16712	17	3582	SRRM1	serine and arginine repetitive matrix 1
mRNA	ENSGALG00000001289	ENSGALT00000064908	28	2657406	2666166	8761	12	6770	ENSGALG00000001289
mRNA	ENSGALG00000001304	ENSGALT00000001986	21	1900179	1904077	3899	4	591	ENSGALG00000001304		19
mRNA	ENSGALG00000001306	ENSGALT00000066999	24	1539326	1547573	8248	15	1686	NFRKB	nuclear factor related to kappaB binding protein
mRNA	ENSGALG00000001309	ENSGALT00000001993	27	3690044	3693328	3285	8	917	SNF8	SNF8, ESCRT-II complex subunit
mRNA	ENSGALG00000001310	ENSGALT00000001994	23	2561958	2574203	12246	8	825	TRNAU1AP	tRNA selenocysteine 1 associated protein 1	16
mRNA	ENSGALG00000001313	ENSGALT00000085309	19	2849329	2858855	9527	7	1455	EIF4H	eukaryotic translation initiation factor 4H
mRNA	ENSGALG00000001314	ENSGALT00000080867	17	9247984	9255289	7306	10	1881	PTGS1	prostaglandin-endoperoxide synthase 1 (prostaglandin G/H synthase and cyclooxygenase)	10
mRNA	ENSGALG00000001315	ENSGALT00000002003	27	3695957	3705363	9407	7	1080	UBE2Z	ubiquitin conjugating enzyme E2 Z
mRNA	ENSGALG00000001316	ENSGALT00000002007	11	713260	752424	39165	16	2225	CPNE2	copine 2
mRNA	ENSGALG00000001317	ENSGALT00000090327	28	2672953	2678825	5873	10	1653	ENSGALG00000001317
mRNA	ENSGALG00000001325	ENSGALT00000040012	10	2375755	2379385	3631	7	2062	CYP1A1	cytochrome P450, family 1, subfamily A, polypeptide 1	10
mRNA	ENSGALG00000001328	ENSGALT00000081458	28	2698127	2707740	9614	7	1158	BSG	basigin (Ok blood group)
mRNA	ENSGALG00000001329	ENSGALT00000043263	23	2610406	2669406	59001	20	3301	EPB41	erythrocyte membrane protein band 4.1
mRNA	ENSGALG00000001330	ENSGALT00000081747	27	3706954	3709411	2458	5	846	ATP5MC1
mRNA	ENSGALG00000001331	ENSGALT00000002027	24	1570708	1582952	12245	19	2499	ST14	suppression of tumorigenicity 14	16
mRNA	ENSGALG00000001332	ENSGALT00000083499	20	670839	682116	11278	15	1779	RBL1	RB transcriptional corepressor like 1
mRNA	ENSGALG00000001333	ENSGALT00000090165	17	9232158	9242159	10002	6	1059	MRRFP1	mitochondrial ribosome recycling factor pseudogene 1
mRNA	ENSGALG00000001334	ENSGALT00000089806	21	1923159	1956964	33806	12	3069	GNB1	G protein subunit beta 1
mRNA	ENSGALG00000001335	ENSGALT00000002041	18	2287671	2294491	6821	7	2156	FAM18B1	family with sequence similarity 18, member B1
mRNA	ENSGALG00000001341	ENSGALT00000002047	24	1621946	1635701	13756	5	1903	ZBTB44	zinc finger and BTB domain containing 44
mRNA	ENSGALG00000001342	ENSGALT00000002048	28	2711394	2723081	11688	8	2815	HCN2	hyperpolarization activated cyclic nucleotide gated potassium and sodium channel 2	10
mRNA	ENSGALG00000001343	ENSGALT00000002051	26	3114635	3124587	9953	14	2745	LAMB3	laminin subunit beta 3	14
mRNA	ENSGALG00000001350	ENSGALT00000002065	11	783316	794496	11181	8	1622	RSPRY1	ring finger and SPRY domain containing 1	10
mRNA	ENSGALG00000001362	ENSGALT00000002079	10	2406142	2414549	8408	13	1741	CLK3	CDC like kinase 3
mRNA	ENSGALG00000001363	ENSGALT00000082376	19	2859431	2878400	18970	22	3126	MYBBP1A	MYB binding protein 1a
mRNA	ENSGALG00000001364	ENSGALT00000041028	13	8450288	8481381	31094	10	1878	CSNK1A1	casein kinase 1 alpha 1
mRNA	ENSGALG00000001366	ENSGALT00000002085	21	4917508	4923271	5764	9	1272	CASP9	caspase 9
mRNA	ENSGALG00000001371	ENSGALT00000002091	18	2837333	2861145	23813	3	900	HS3ST3A1
mRNA	ENSGALG00000001374	ENSGALT00000002094	21	2002014	2007011	4998	8	1821	SLC35E2B	I
mRNA	ENSGALG00000001375	ENSGALT00000002095	18	2633967	2730807	96841	7	2911	COX10	COX10, heme A:farnesyltransferase cytochrome c oxidase assembly factor
mRNA	ENSGALG00000001376	ENSGALT00000002097	10	2418109	2443420	25312	8	1777	ARID3B	AT-rich interaction domain 3B
mRNA	ENSGALG00000001377	ENSGALT00000002098	28	2724945	2739524	14580	21	4291	POLRMT	RNA polymerase mitochondrial
mRNA	ENSGALG00000001382	ENSGALT00000002104	21	2009957	2022108	12152	18	2231	CDC2L1	cell division cycle 2-like 1 (PITSLRE proteins)	10
mRNA	ENSGALG00000001387	ENSGALT00000058888	19	2919589	3039102	119514	11	1513	SPNS2	O	10
mRNA	ENSGALG00000001389	ENSGALT00000056131	17	9115749	9145145	29397	8	1839	ENSGALG00000001389		15
mRNA	ENSGALG00000001392	ENSGALT00000002119	21	2025702	2032615	6914	8	1203	MMP23B		10
mRNA	ENSGALG00000001394	ENSGALT00000089737	10	2448880	2454055	5176	12	1629	UBL7	ubiquitin like 7
mRNA	ENSGALG00000001405	ENSGALT00000040280	26	3166485	3173112	6628	8	1472	IRF6	interferon regulatory factor 6
mRNA	ENSGALG00000001407	ENSGALT00000002140	24	1676278	1685806	9529	8	2805	ADAMTS15	ADAM metallopeptidase with thrombospondin type 1 motif, 15	14
mRNA	ENSGALG00000001409	ENSGALT00000041052	13	8148378	8157639	9262	10	1895	IL12B	interleukin 12B
mRNA	ENSGALG00000001412	ENSGALT00000002152	10	2464702	2487049	22348	14	3147	SEMA7A	semaphorin 7A (John Milton Hagen blood group)	19
mRNA	ENSGALG00000001419	ENSGALT00000002162	17	8976004	9094680	118677	16	3570	DAB2IP	DAB2 interacting protein	16
mRNA	ENSGALG00000001420	ENSGALT00000044485	20	770633	826428	55796	30	4554	RALGAPB	Ral GTPase activating protein non-catalytic beta subunit
mRNA	ENSGALG00000001425	ENSGALT00000067341	24	1769657	1795190	25534	11	2724	SNX19	sorting nexin 19
mRNA	ENSGALG00000001428	ENSGALT00000034383	9	950201	964519	14319	4	1198	EFHD1	EF-hand domain family member D1
mRNA	ENSGALG00000001429	ENSGALT00000085992	13	7946299	7978924	32626	7	1487	TTC1	tetratricopeptide repeat domain 1
mRNA	ENSGALG00000001433	ENSGALT00000002182	18	3160548	3269810	109263	12	1077	B3GNTL1	UDP-GlcNAc:betaGal beta-1,3-N-acetylglucosaminyltransferase-like 1	16
mRNA	ENSGALG00000001439	ENSGALT00000002191	11	853431	907120	53690	14	1827	RANBP10	RAN binding protein 10
mRNA	ENSGALG00000001441	ENSGALT00000040447	19	3117217	3141494	24278	6	2012	UBE2G1	ubiquitin conjugating enzyme E2 G1
mRNA	ENSGALG00000001445	ENSGALT00000002198	13	7872426	7910143	37718	6	900	FABP6	fatty acid binding protein 6
mRNA	ENSGALG00000001446	ENSGALT00000084418	17	8902385	8908331	5947	9	1520	GSN	gelsolin
mRNA	ENSGALG00000001449	ENSGALT00000002203	10	2519526	2529895	10370	18	2762	STRA6	stimulated by retinoic acid 6	16
mRNA	ENSGALG00000001450	ENSGALT00000002205	24	2430483	2445194	14712	7	2352	IGSF9B	immunoglobulin superfamily member 9B	10
mRNA	ENSGALG00000001452	ENSGALT00000002207	26	3215748	3219185	3438	7	920	ATP5PB	O
mRNA	ENSGALG00000001459	ENSGALT00000002214	12	588236	593708	5473	6	681	TNNC1	troponin C1, slow skeletal and cardiac type
mRNA	ENSGALG00000001463	ENSGALT00000002218	23	3215345	3218935	3591	2	1053	PDIK1L	O
mRNA	ENSGALG00000001465	ENSGALT00000057050	18	9191917	9194394	2478	4	685	RPL38	ribosomal protein L38
mRNA	ENSGALG00000001467	ENSGALT00000002223	19	3146816	3171826	25011	26	3513	ANKFY1	ankyrin repeat and FYVE domain containing 1
mRNA	ENSGALG00000001470	ENSGALT00000002226	10	2548211	2551299	3089	7	1809	STOML1	stomatin like 1	16
mRNA	ENSGALG00000001472	ENSGALT00000002230	24	2491132	2515882	24751	9	961	JAM3	junctional adhesion molecule 3	10
mRNA	ENSGALG00000001473	ENSGALT00000002235	21	2039964	2073019	33056	20	3930	MIB2	mindbomb E3 ubiquitin protein ligase 2	10
mRNA	ENSGALG00000001474	ENSGALT00000002236	17	8863067	8878261	15195	8	2765	RAB14	RAB14, member RAS oncogene family
mRNA	ENSGALG00000001475	ENSGALT00000063239	23	3242403	3252779	10377	6	1902	STMN1	stathmin 1	18
mRNA	ENSGALG00000001476	ENSGALT00000002238	26	3234994	3256864	21871	9	1484	ENSGALG00000001476		16
mRNA	ENSGALG00000001479	ENSGALT00000088839	19	3177617	3181452	3836	4	1510	CYB5D2	cytochrome b5 domain containing 2
mRNA	ENSGALG00000001483	ENSGALT00000002248	21	2097421	2103217	5797	6	1372	ENSGALG00000001483		15
mRNA	ENSGALG00000001489	ENSGALT00000084002	21	2113222	2119362	6141	2	350	SSU72	SSU72 homolog, RNA polymerase II CTD phosphatase	19
mRNA	ENSGALG00000001490	ENSGALT00000002259	9	1003298	1005157	1860	3	1083	KCNJ13	O
mRNA	ENSGALG00000001491	ENSGALT00000002261	24	2527246	2545436	18191	24	3096	NCAPD3	non-SMC condensin II complex subunit D3
mRNA	ENSGALG00000001492	ENSGALT00000002265	20	867939	901639	33701	16	4802	NDRG3	I	16
mRNA	ENSGALG00000001501	ENSGALT00000002280	15	505903	529524	23622	8	1107	MAPK3	mitogen-activated protein kinase 3
mRNA	ENSGALG00000001502	ENSGALT00000002281	23	3488720	3493461	4742	8	1048	UTP11	UTP11, small subunit processome component homolog (S. cerevisiae)
mRNA	ENSGALG00000001503	ENSGALT00000002283	18	3271886	3380336	108451	39	3646	TBCD	tubulin folding cofactor D
mRNA	ENSGALG00000001504	ENSGALT00000084605	26	3284951	3291209	6259	11	2390	DDX20	DEAD-box helicase 20
mRNA	ENSGALG00000001506	ENSGALT00000049104	13	7818158	7821302	3145	5	874	PTTG2	pituitary tumor-transforming 2	16
mRNA	ENSGALG00000001513	ENSGALT00000002299	17	8836363	8861287	24925	37	6024	CNTRL	centriolin	16
mRNA	ENSGALG00000001521	ENSGALT00000002312	24	2545922	2552580	6659	6	1011	VPS26B	vacuolar protein sorting 26 homolog B (S. pombe)
mRNA	ENSGALG00000001522	ENSGALT00000059144	20	907736	959757	52022	18	2910	PHF20	PHD finger protein 20
mRNA	ENSGALG00000001525	ENSGALT00000002317	27	3710068	3718422	8355	13	1893	ENSGALG00000001525		16
mRNA	ENSGALG00000001529	ENSGALT00000089258	24	2556111	2561210	5100	8	1075	THYN1	thymocyte nuclear protein 1
mRNA	ENSGALG00000001531	ENSGALT00000002328	18	3381385	3388468	7084	6	2838	ENSGALG00000001531
mRNA	ENSGALG00000001536	ENSGALT00000002335	20	981766	1021213	39448	10	3087	ENSGALG00000001536		16
mRNA	ENSGALG00000001538	ENSGALT00000040209	26	3512894	3526508	13615	8	1269	ST7L	suppression of tumorigenicity 7 like
mRNA	ENSGALG00000001540	ENSGALT00000087315	23	3523198	3529739	6542	15	1622	SF3A3	splicing factor 3a subunit 3
mRNA	ENSGALG00000001542	ENSGALT00000002342	21	2205337	2208060	2724	4	909	MRPL20	mitochondrial ribosomal protein L20
mRNA	ENSGALG00000001545	ENSGALT00000002349	18	3404610	3428181	23572	6	2053	RAB40B	RAB40B, member RAS oncogene family	10
mRNA	ENSGALG00000001546	ENSGALT00000002350	19	3181799	3232934	51136	55	8922	ZZEF1	I	10
mRNA	ENSGALG00000001547	ENSGALT00000002351	26	3532971	3541593	8623	9	798	CAPZA1	capping actin protein of muscle Z-line alpha subunit 1
mRNA	ENSGALG00000001550	ENSGALT00000002354	20	1032943	1061646	28704	17	2670	RBM39
mRNA	ENSGALG00000001551	ENSGALT00000052575	21	2206856	2219935	13080	12	6564	CCNL2	cyclin L2	15
mRNA	ENSGALG00000001555	ENSGALT00000002364	21	2230117	2232688	2572	4	936	AURKAIP1	aurora kinase A interacting protein 1
mRNA	ENSGALG00000001557	ENSGALT00000046931	24	2561133	2568256	7124	10	2976	ACAD8	acyl-CoA dehydrogenase family member 8
mRNA	ENSGALG00000001559	ENSGALT00000002370	10	2565044	2567437	2394	9	1377	ZP3	zona pellucida sperm-binding protein 3
mRNA	ENSGALG00000001561	ENSGALT00000068778	21	2245061	2259423	14363	8	1302	MXRA8	matrix remodeling associated 8
mRNA	ENSGALG00000001563	ENSGALT00000056242	18	3428801	3442625	13825	10	1237	WDR45B	WD repeat domain 45B
mRNA	ENSGALG00000001565	ENSGALT00000002379	17	8804859	8828360	23502	41	5034	C5	complement component 5
mRNA	ENSGALG00000001568	ENSGALT00000002384	20	1065263	1076748	11486	13	3055	NFS1	NFS1, cysteine desulfurase
mRNA	ENSGALG00000001569	ENSGALT00000002385	26	3550497	3556153	5657	5	1327	RHOC	ras homolog family member C	16
mRNA	ENSGALG00000001572	ENSGALT00000060136	10	2568308	2570032	1725	7	683	COMMD4	COMM domain containing 4	14
mRNA	ENSGALG00000001577	ENSGALT00000002396	18	3449627	3532446	82820	13	2001	FOXK2	I
mRNA	ENSGALG00000001583	ENSGALT00000002404	17	8783105	8792615	9511	10	2660	TRAF1	TNF receptor associated factor 1	16
mRNA	ENSGALG00000001586	ENSGALT00000062900	10	2570442	2574179	3738	10	1089	NEIL1	nei like DNA glycosylase 1
mRNA	ENSGALG00000001593	ENSGALT00000085613	15	665562	671427	5866	11	1347	UFD1L	ubiquitin fusion degradation 1 like (yeast)
mRNA	ENSGALG00000001595	ENSGALT00000047545	17	8774163	8776602	2440	9	1110	PHF19	PHD finger protein 19
mRNA	ENSGALG00000001596	ENSGALT00000002422	28	1663596	1689911	26316	12	1665	MLLT1	MLLT1, super elongation complex subunit
mRNA	ENSGALG00000001597	ENSGALT00000002423	27	4430363	4433166	2804	6	791	PSMB3	proteasome subunit beta 3
mRNA	ENSGALG00000001600	ENSGALT00000002426	21	2268370	2322090	53721	15	2139	ENSGALG00000001600		16
mRNA	ENSGALG00000001602	ENSGALT00000088431	11	949356	971210	21855	8	921	NUTF2	nuclear transport factor 2
mRNA	ENSGALG00000001603	ENSGALT00000002433	18	3519920	3531736	11817	11	1380	NARF	nuclear prelamin A recognition factor	16
mRNA	ENSGALG00000001604	ENSGALT00000002439	24	2568408	2587817	19410	19	1990	ENSGALG00000001604		10
mRNA	ENSGALG00000001605	ENSGALT00000002440	26	3558025	3564463	6439	10	1488	PPM1J	protein phosphatase, Mg2+/Mn2+ dependent 1J	16
mRNA	ENSGALG00000001606	ENSGALT00000002444	23	3536305	3551073	14769	20	2458	INPP5B	inositol polyphosphate-5-phosphatase B
mRNA	ENSGALG00000001607	ENSGALT00000002445	18	3536063	3544410	8348	7	1809	CYBC1		16
mRNA	ENSGALG00000001608	ENSGALT00000059793	22	1844346	1927665	83320	16	3021	UNC5D	unc-5 netrin receptor D	16
mRNA	ENSGALG00000001610	ENSGALT00000002452	27	4437429	4450311	12883	11	1230	PIP4K2B	phosphatidylinositol-5-phosphate 4-kinase type 2 beta
mRNA	ENSGALG00000001611	ENSGALT00000034500	24	2590102	2619976	29875	7	2142	B3GAT1	beta-1,3-glucuronyltransferase 1	10
mRNA	ENSGALG00000001613	ENSGALT00000088025	12	782872	786390	3519	7	1140	GNL3	G protein nucleolar 3
mRNA	ENSGALG00000001615	ENSGALT00000002461	10	2574728	2587477	12750	26	3497	MAN2C1	mannosidase alpha class 2C member 1
mRNA	ENSGALG00000001616	ENSGALT00000002464	15	672190	684562	12373	17	2439	CDC45	cell division cycle 45	16
mRNA	ENSGALG00000001617	ENSGALT00000002468	19	3300492	3382167	81676	17	2149	CAMKK1	calcium/calmodulin dependent protein kinase kinase 1	10
mRNA	ENSGALG00000001618	ENSGALT00000002469	18	3560689	3587092	26404	7	711	OGFOD3	I
mRNA	ENSGALG00000001619	ENSGALT00000002475	9	1162778	1181569	18792	19	1872	ATG16L1
mRNA	ENSGALG00000001620	ENSGALT00000079593	17	8767501	8771429	3929	6	432	ENSGALG00000001620
mRNA	ENSGALG00000001621	ENSGALT00000002477	15	701150	702907	1758	1	1758	CLDN5	claudin 5	14
mRNA	ENSGALG00000001624	ENSGALT00000002480	27	4451019	4455696	4678	10	2043	CWC25	CWC25 spliceosome associated protein homolog
mRNA	ENSGALG00000001634	ENSGALT00000002496	27	4463076	4465031	1956	5	532	RPL23	ribosomal protein L23	17
mRNA	ENSGALG00000001637	ENSGALT00000002500	17	8757679	8764389	6711	10	3087	PSMD5	proteasome 26S subunit, non-ATPase 5
mRNA	ENSGALG00000001639	ENSGALT00000002504	23	3552052	3564494	12443	11	2511	MTF1	metal regulatory transcription factor 1
mRNA	ENSGALG00000001640	ENSGALT00000002505	22	1629877	1635315	5439	6	833	RNF122	ring finger protein 122	16
mRNA	ENSGALG00000001642	ENSGALT00000002508	12	787466	792808	5343	9	2005	GLT8D1	glycosyltransferase 8 domain containing 1
mRNA	ENSGALG00000001644	ENSGALT00000002511	10	2590070	2610361	20292	20	3850	SIN3A	SIN3 transcription regulator family member A
mRNA	ENSGALG00000001645	ENSGALT00000047968	17	8698280	8705980	7701	14	1713	KCNT1	potassium sodium-activated channel subfamily T member 1	16
mRNA	ENSGALG00000001647	ENSGALT00000002514	11	1010935	1031465	20531	3	1855	PSKH1	protein serine kinase H1
mRNA	ENSGALG00000001651	ENSGALT00000002520	22	1625807	1629203	3397	7	1416	TTI2	TELO2 interacting protein 2
mRNA	ENSGALG00000001652	ENSGALT00000002523	15	711033	740511	29479	13	1979	SEPT2L	septin 2-like
mRNA	ENSGALG00000001653	ENSGALT00000035100	23	3574708	3578036	3329	4	2127	MANEAL	mannosidase endo-alpha like
mRNA	ENSGALG00000001654	ENSGALT00000002525	19	3403634	3406149	2516	5	899	C1QBP	I
mRNA	ENSGALG00000001655	ENSGALT00000002526	12	793305	795594	2290	5	716	SPCS1	signal peptidase complex subunit 1
mRNA	ENSGALG00000001658	ENSGALT00000062853	27	4534596	4536931	2336	5	495	RPL19	ribosomal protein L19
mRNA	ENSGALG00000001662	ENSGALT00000002539	13	7701391	7750388	48998	21	4431	ATP10B	ATPase phospholipid transporting 10B (putative)
mRNA	ENSGALG00000001663	ENSGALT00000084324	22	1622643	1625773	3131	9	1403	MAK16	MAK16 homolog
mRNA	ENSGALG00000001664	ENSGALT00000002550	10	2614900	2619795	4896	13	2007	PTPN9	protein tyrosine phosphatase, non-receptor type 9
mRNA	ENSGALG00000001666	ENSGALT00000002552	19	3406915	3408629	1715	5	589	RPAIN	RPA interacting protein
mRNA	ENSGALG00000001668	ENSGALT00000087657	Z	7304134	7355167	51034	7	1446	UBE2R2	ubiquitin conjugating enzyme E2 R2
mRNA	ENSGALG00000001678	ENSGALT00000002567	8	4300210	4334287	34078	8	1637	PRKAB2	protein kinase AMP-activated non-catalytic subunit beta 2
mRNA	ENSGALG00000001682	ENSGALT00000002573	27	4539319	4549896	10578	13	1188	FBXL20	F-box and leucine rich repeat protein 20
mRNA	ENSGALG00000001684	ENSGALT00000002576	18	4117290	4155810	38521	15	6710	SEC14L1	SEC14 like lipid binding 1	16
mRNA	ENSGALG00000001688	ENSGALT00000064523	15	767353	776913	9561	11	1702	44079
mRNA	ENSGALG00000001689	ENSGALT00000002583	10	2335046	2343868	8823	9	1439	SCAMP2	secretory carrier membrane protein 2
mRNA	ENSGALG00000001690	ENSGALT00000069914	13	7348031	7480604	132574	9	1416	GABRB2	gamma-aminobutyric acid type A receptor beta2 subunit	10
mRNA	ENSGALG00000001691	ENSGALT00000002586	21	2335818	2343146	7329	17	2130	INTS11	integrator complex subunit 11	17
mRNA	ENSGALG00000001692	ENSGALT00000061740	17	8669717	8692120	22404	18	5917	CAMSAP1	calmodulin regulated spectrin associated protein 1
mRNA	ENSGALG00000001696	ENSGALT00000002605	9	1187620	1202062	14443	15	1281	SAG	S-antigen visual arrestin
mRNA	ENSGALG00000001698	ENSGALT00000002609	13	7191328	7233372	42045	10	4155	GABRA1	gamma-aminobutyric acid type A receptor alpha1 subunit	10
mRNA	ENSGALG00000001701	ENSGALT00000002613	21	2344813	2345856	1044	1	1044	ENSGALG00000001701
mRNA	ENSGALG00000001702	ENSGALT00000002614	11	1039643	1046923	7281	13	2262	EXOC3L1	exocyst complex component 3 like 1	14
mRNA	ENSGALG00000001708	ENSGALT00000002623	27	4561652	4572376	10725	17	4752	MED1	mediator complex subunit 1
mRNA	ENSGALG00000001711	ENSGALT00000051399	10	2292953	2312058	19106	8	1616	PPCDC	phosphopantothenoylcysteine decarboxylase
mRNA	ENSGALG00000001714	ENSGALT00000002630	21	2349638	2373504	23867	8	1080	PUSL1	PUSL1
mRNA	ENSGALG00000001717	ENSGALT00000084476	26	3614685	3625981	11297	5	670	SLC16A1	solute carrier family 16 member 1	16
mRNA	ENSGALG00000001718	ENSGALT00000088737	13	6735705	6738471	2767	4	1804	CCNG1	cyclin G1	16
mRNA	ENSGALG00000001720	ENSGALT00000002638	12	859328	885652	26325	9	885	ENSGALG00000001720
mRNA	ENSGALG00000001721	ENSGALT00000002639	10	2188134	2191054	2921	9	1419	ENSGALG00000001721
mRNA	ENSGALG00000001722	ENSGALT00000062209	11	1047702	1057705	10004	9	1254	E2F4	E2F transcription factor 4
mRNA	ENSGALG00000001725	ENSGALT00000066939	18	4027325	4099177	71853	21	5665	TNRC6C	trinucleotide repeat containing 6C
mRNA	ENSGALG00000001726	ENSGALT00000002649	13	6730840	6735374	4535	4	2354	NUDCD2	NudC domain containing 2
mRNA	ENSGALG00000001727	ENSGALT00000002650	22	1597120	1599410	2291	3	1886	LZTS1	leucine zipper tumor suppressor 1
mRNA	ENSGALG00000001728	ENSGALT00000002652	17	8574504	8624639	50136	6	2083	NACC2	NACC family member 2	14
mRNA	ENSGALG00000001729	ENSGALT00000002653	10	2176061	2184162	8102	7	2048	CD276	CD276 molecule
mRNA	ENSGALG00000001730	ENSGALT00000002654	9	1203848	1257261	53414	30	3663	DGKD	diacylglycerol kinase delta	19
mRNA	ENSGALG00000001731	ENSGALT00000002657	27	4573382	4592843	19462	14	3795	CDK12	cyclin dependent kinase 12
mRNA	ENSGALG00000001733	ENSGALT00000002661	26	3637064	3652281	15218	18	3168	LRIG2	leucine rich repeats and immunoglobulin like domains 2
mRNA	ENSGALG00000001737	ENSGALT00000086426	19	3421662	3443911	22250	17	3337	RABEP1	rabaptin, RAB GTPase binding effector protein 1
mRNA	ENSGALG00000001741	ENSGALT00000002673	10	2113805	2160818	47014	9	2794	NPTN	neuroplastin
mRNA	ENSGALG00000001749	ENSGALT00000002682	28	1642902	1659177	16276	15	3632	ACSBG2	acyl-CoA synthetase bubblegum family member 2
mRNA	ENSGALG00000001750	ENSGALT00000002683	13	6705782	6715330	9549	7	1465	MAT2B	methionine adenosyltransferase 2B
mRNA	ENSGALG00000001753	ENSGALT00000002691	12	891387	950945	59559	22	2926	SFMBT1	Scm-like with four mbt domains 1
mRNA	ENSGALG00000001758	ENSGALT00000034856	17	8505964	8524950	18987	12	2040	QSOX2	quiescin sulfhydryl oxidase 2
mRNA	ENSGALG00000001765	ENSGALT00000059231	Z	68490488	68502940	12453	6	2609	CAAP1	caspase activity and apoptosis inhibitor 1
mRNA	ENSGALG00000001768	ENSGALT00000073298	13	4816282	4866547	50266	16	10605	TENM2	teneurin transmembrane protein 2	10
mRNA	ENSGALG00000001773	ENSGALT00000074313	28	1578873	1603526	24654	13	1857	RFX2	regulatory factor X2	16
mRNA	ENSGALG00000001774	ENSGALT00000048664	10	1761030	1938673	177644	29	4419	NEO1	neogenin 1
mRNA	ENSGALG00000001777	ENSGALT00000087402	18	4266172	4280910	14739	15	1789	MFSD11	major facilitator superfamily domain containing 11
mRNA	ENSGALG00000001779	ENSGALT00000002737	11	1077257	1088789	11533	6	795	KIAA0895L	KIAA0895 like
mRNA	ENSGALG00000001780	ENSGALT00000002745	9	1263547	1272258	8712	8	1302	PROC	protein C, inactivator of coagulation factors Va and VIIIa	15
mRNA	ENSGALG00000001782	ENSGALT00000051896	Z	68502953	68521959	19007	13	4261	PLAA	phospholipase A2 activating protein
mRNA	ENSGALG00000001788	ENSGALT00000090001	10	1651596	1661517	9922	7	1501	ADPGK	ADP dependent glucokinase
mRNA	ENSGALG00000001790	ENSGALT00000002759	18	4285712	4287639	1928	5	862	METTL23	methyltransferase like 23
mRNA	ENSGALG00000001791	ENSGALT00000085605	11	1133527	1136392	2866	3	1817	ENSGALG00000001791		16
mRNA	ENSGALG00000001792	ENSGALT00000083699	14	14347522	14349427	1906	2	1170	MRPS34	mitochondrial ribosomal protein S34
mRNA	ENSGALG00000001793	ENSGALT00000002764	19	3725134	3746093	20960	7	1001	MYL10	myosin, light chain 10, regulatory	16
mRNA	ENSGALG00000001797	ENSGALT00000002770	17	8408805	8458669	49865	14	2001	GPSM1	G-protein signaling modulator 1
mRNA	ENSGALG00000001798	ENSGALT00000002774	10	1613008	1647497	34490	16	3743	BBS4	Bardet-Biedl syndrome 4
mRNA	ENSGALG00000001800	ENSGALT00000064216	28	1561289	1563671	2383	7	993	ENSGALG00000001800
mRNA	ENSGALG00000001801	ENSGALT00000002781	Z	68522460	68553748	31289	20	1812	IFT74	intraflagellar transport 74
mRNA	ENSGALG00000001802	ENSGALT00000002784	18	4287924	4299050	11127	7	4905	JMJD6	jumonji domain containing 6	15
mRNA	ENSGALG00000001803	ENSGALT00000074585	9	1281503	1298832	17330	14	3271	IWS1	IWS1, SUPT6H interacting protein
mRNA	ENSGALG00000001805	ENSGALT00000044920	18	4301033	4321127	20095	5	726	ENSGALG00000001805		16
mRNA	ENSGALG00000001812	ENSGALT00000041255	28	1480942	1488945	8004	9	1083	ATCAY	ATCAY, caytaxin	14
mRNA	ENSGALG00000001816	ENSGALT00000002807	26	3667658	3718886	51229	22	6887	MAGI3	membrane associated guanylate kinase, WW and PDZ domain containing 3	18
mRNA	ENSGALG00000001817	ENSGALT00000061184	11	1172075	1199514	27440	11	5534	CTCF	CCCTC-binding factor
mRNA	ENSGALG00000001823	ENSGALT00000073499	1	190562772	190571654	8883	6	946	HIKESHI	Hikeshi, heat shock protein nuclear import factor
mRNA	ENSGALG00000001824	ENSGALT00000002818	11	1224063	1227271	3209	6	1941	ENSGALG00000001824		14
mRNA	ENSGALG00000001826	ENSGALT00000002822	13	4752416	4816029	63614	23	4159	WWC1	WW and C2 domain containing 1
mRNA	ENSGALG00000001833	ENSGALT00000002834	19	4102523	4110937	8415	6	2080	PRKRIP1	PRKR interacting protein 1 (IL11 inducible)
mRNA	ENSGALG00000001837	ENSGALT00000002840	19	4112360	4121641	9282	4	3011	ORAI3	ORAI calcium release-activated calcium modulator 3
mRNA	ENSGALG00000001838	ENSGALT00000076659	22	1366486	1401055	34570	27	6304	XPO7	exportin 7
mRNA	ENSGALG00000001841	ENSGALT00000082418	14	14377066	14388979	11914	10	1524	ROGDI	rogdi homolog	10
mRNA	ENSGALG00000001844	ENSGALT00000002854	19	4125579	4127076	1498	2	905	ALKBH4	I
mRNA	ENSGALG00000001845	ENSGALT00000002857	26	3719995	3729665	9671	18	2259	PHTF1	putative homeodomain transcription factor 1	19
mRNA	ENSGALG00000001848	ENSGALT00000080264	21	2461050	2466039	4990	6	1219	UBE2J2	ubiquitin conjugating enzyme E2 J2
mRNA	ENSGALG00000001850	ENSGALT00000088056	13	4736838	4742077	5240	8	1191	RARS	arginyl-tRNA synthetase
mRNA	ENSGALG00000001852	ENSGALT00000002870	19	4128855	4140535	11681	15	1989	LRWD1	leucine rich repeats and WD repeat domain containing 1
mRNA	ENSGALG00000001856	ENSGALT00000055274	Z	68631163	68662403	31241	3	645	MOB3B	I
mRNA	ENSGALG00000001857	ENSGALT00000002876	21	2472220	2486139	13920	8	963	C1QTNF12		11
mRNA	ENSGALG00000001860	ENSGALT00000002879	26	3733068	3802143	69076	8	1923	RSBN1	I
mRNA	ENSGALG00000001862	ENSGALT00000002882	18	4333890	4345366	11477	9	2697	ST6GALNAC1	ST6 N-acetylgalactosaminide alpha-2,6-sialyltransferase 1
mRNA	ENSGALG00000001863	ENSGALT00000002892	8	16539948	16560653	20706	35	5565	VTG2	vitellogenin 2	10
mRNA	ENSGALG00000001864	ENSGALT00000076134	Z	68717274	68729199	11926	9	1386	C9orf72		19
mRNA	ENSGALG00000001866	ENSGALT00000002898	14	14407361	14411064	3704	2	1260	MCHR2	melanin-concentrating hormone receptor 2	10
mRNA	ENSGALG00000001872	ENSGALT00000002907	21	2526773	2539565	12793	7	2921	SDF4	stromal cell derived factor 4
mRNA	ENSGALG00000001882	ENSGALT00000002917	21	2554361	2560669	6309	6	3058	TNFRSF18	TNF receptor superfamily member 18	15
mRNA	ENSGALG00000001889	ENSGALT00000002925	17	8395197	8401638	6442	12	1638	CARD9	caspase recruitment domain family member 9	15
mRNA	ENSGALG00000001892	ENSGALT00000039145	18	4382661	4389729	7069	3	540	CYGB	cytoglobin
mRNA	ENSGALG00000001895	ENSGALT00000065945	13	4685205	4691245	6041	6	1161	PANK3	pantothenate kinase 3
mRNA	ENSGALG00000001901	ENSGALT00000081066	10	1563315	1611686	48372	15	2128	ARIH1	I
mRNA	ENSGALG00000001905	ENSGALT00000002944	19	4156282	4182491	26210	10	2055	DTX2	deltex E3 ubiquitin ligase 2
mRNA	ENSGALG00000001907	ENSGALT00000066476	6	2237378	2359786	122409	21	4288	WAPL	WAPL cohesin release factor
mRNA	ENSGALG00000001916	ENSGALT00000002967	13	4204850	4675881	471032	37	4805	SLIT3	slit guidance ligand 3
mRNA	ENSGALG00000001918	ENSGALT00000002971	Z	8525191	8536632	11442	4	1149	DNAJB5	DnaJ heat shock protein family (Hsp40) member B5	10
mRNA	ENSGALG00000001921	ENSGALT00000002974	17	8375202	8377212	2011	6	840	ENSGALG00000001921		16
mRNA	ENSGALG00000001925	ENSGALT00000002979	15	948323	984275	35953	7	2665	GNB1L	G protein subunit beta 1 like
mRNA	ENSGALG00000001926	ENSGALT00000040248	19	4228616	4230508	1893	3	751	HSPB1	heat shock protein family B (small) member 1
mRNA	ENSGALG00000001933	ENSGALT00000002987	Z	70482714	70527115	44402	12	1905	CORO2A	coronin 2A	16
mRNA	ENSGALG00000001936	ENSGALT00000002994	9	1309264	1343370	34107	37	5299	MYO7B	O	10
mRNA	ENSGALG00000001938	ENSGALT00000003000	8	1190244	1208672	18429	10	1546	SLC25A24	solute carrier family 25 member 24
mRNA	ENSGALG00000001939	ENSGALT00000003002	26	3778341	3797526	19186	15	3641	HIPK1	homeodomain interacting protein kinase 1
mRNA	ENSGALG00000001942	ENSGALT00000003005	13	4125933	4144612	18680	11	1827	SPDL1	spindle apparatus coiled-coil protein 1
mRNA	ENSGALG00000001943	ENSGALT00000003008	18	4406096	4412650	6555	17	2562	RHBDF2	rhomboid 5 homolog 2
mRNA	ENSGALG00000001944	ENSGALT00000003009	Z	70527243	70548597	21355	13	6416	TBC1D2	TBC1 domain family member 2	16
mRNA	ENSGALG00000001945	ENSGALT00000003010	12	1236247	1247239	10993	13	2948	RFT1	RFT1 homolog
mRNA	ENSGALG00000001947	ENSGALT00000003013	Z	70551166	70582389	31224	36	4005	ELP1
mRNA	ENSGALG00000001948	ENSGALT00000063754	28	1350478	1363251	12774	19	2583	ENSGALG00000001948
mRNA	ENSGALG00000001949	ENSGALT00000087599	19	4260420	4266274	5855	8	1082	MDH2	malate dehydrogenase 2
mRNA	ENSGALG00000001950	ENSGALT00000084430	17	8369499	8372405	2907	5	1529	PMPCA	peptidase, mitochondrial processing alpha subunit
mRNA	ENSGALG00000001951	ENSGALT00000003019	8	1214521	1235188	20668	11	1253	ENSGALG00000001951
mRNA	ENSGALG00000001954	ENSGALT00000003023	Z	70584679	70593677	8999	8	1512	APTX	aprataxin
mRNA	ENSGALG00000001956	ENSGALT00000003025	26	3801699	3803414	1716	3	1299	OLFML3	olfactomedin like 3
mRNA	ENSGALG00000001959	ENSGALT00000003030	8	1239574	1245232	5659	6	1941	HENMT1	HEN1 methyltransferase homolog 1	16
mRNA	ENSGALG00000001962	ENSGALT00000072454	28	2817699	2846212	28514	15	4629	PTBP1	polypyrimidine tract binding protein 1
mRNA	ENSGALG00000001963	ENSGALT00000083861	19	4268219	4277329	9111	9	1149	ENSGALG00000001963
mRNA	ENSGALG00000001964	ENSGALT00000003045	17	8360606	8367535	6930	10	1980	INPP5E	inositol polyphosphate-5-phosphatase E	19
mRNA	ENSGALG00000001965	ENSGALT00000085163	11	1244543	1245130	588	2	373	AARS	alanyl-tRNA synthetase
mRNA	ENSGALG00000001971	ENSGALT00000003062	18	4419205	4466719	47515	18	4125	UBE2O	ubiquitin conjugating enzyme E2 O	10
mRNA	ENSGALG00000001972	ENSGALT00000003064	8	1252114	1256564	4451	5	1311	ENSGALG00000001972
mRNA	ENSGALG00000001973	ENSGALT00000003067	23	3750778	3761907	11130	16	2367	GNL2	G protein nucleolar 2
mRNA	ENSGALG00000001975	ENSGALT00000088357	19	4278312	4285811	7500	12	2086	TMEM120A	transmembrane protein 120A	16
mRNA	ENSGALG00000001976	ENSGALT00000003070	26	3846983	3869606	22624	20	3279	TRIM33	I
mRNA	ENSGALG00000001977	ENSGALT00000054821	6	2373203	2444042	70840	9	1778	LDB3	LIM domain binding 3	10
mRNA	ENSGALG00000001978	ENSGALT00000003081	28	2857547	2865811	8265	14	2493	MED16	mediator complex subunit 16
mRNA	ENSGALG00000001981	ENSGALT00000003085	10	1525570	1532750	7181	18	1752	PARP6	poly(ADP-ribose) polymerase family member 6
mRNA	ENSGALG00000001983	ENSGALT00000003088	8	1260011	1269939	9929	10	2394	ENSGALG00000001983
mRNA	ENSGALG00000001985	ENSGALT00000003090	14	13557301	13587457	30157	11	2244	PIGQ	phosphatidylinositol glycan anchor biosynthesis class Q	16
mRNA	ENSGALG00000001986	ENSGALT00000077539	Z	8541010	8562065	21056	9	1552	VCP	valosin containing protein
mRNA	ENSGALG00000001988	ENSGALT00000003095	15	1006748	1037959	31212	16	1464	TXNRD2	thioredoxin reductase 2
mRNA	ENSGALG00000001992	ENSGALT00000003100	10	1506437	1523684	17248	11	2354	PKLR	pyruvate kinase, liver and RBC
mRNA	ENSGALG00000001995	ENSGALT00000003103	9	1360123	1375264	15142	9	1026	LIMS2	I	15
mRNA	ENSGALG00000001996	ENSGALT00000003106	23	3762543	3766166	3624	6	1095	ENSGALG00000001996
mRNA	ENSGALG00000001998	ENSGALT00000049016	28	2867620	2872619	5000	7	1342	R3HDM4	R3H domain containing 4
mRNA	ENSGALG00000002000	ENSGALT00000003113	10	1499239	1505771	6533	10	930	GRAMD2A		16
mRNA	ENSGALG00000002001	ENSGALT00000049161	8	1276558	1294373	17816	15	1542	STXBP3	syntaxin binding protein 3	19
mRNA	ENSGALG00000002002	ENSGALT00000003118	26	3869908	3872919	3012	7	892	BCAS2	breast carcinoma amplified sequence 2
mRNA	ENSGALG00000002003	ENSGALT00000065543	6	2534847	2573136	38290	13	1981	BMPR1A	bone morphogenetic protein receptor type 1A
mRNA	ENSGALG00000002008	ENSGALT00000003128	18	4520588	4531542	10955	19	2076	RNF157	ring finger protein 157	16
mRNA	ENSGALG00000002009	ENSGALT00000003129	Z	8563610	8574764	11155	14	2400	FANCG	Fanconi anemia complementation group G
mRNA	ENSGALG00000002010	ENSGALT00000059529	23	3766607	3768740	2134	4	906	SNIP1	Smad nuclear interacting protein 1
mRNA	ENSGALG00000002013	ENSGALT00000077689	23	3770949	3776895	5947	8	1344	MEAF6	MYST/Esa1-associated factor 6
mRNA	ENSGALG00000002014	ENSGALT00000003135	Z	70606361	70617571	11211	12	2993	SMU1	DNA replication regulator and spliceosomal factor
mRNA	ENSGALG00000002016	ENSGALT00000055964	12	1344052	1390575	46524	18	2530	PRKCD	protein kinase C delta
mRNA	ENSGALG00000002018	ENSGALT00000003142	14	13496262	13507337	11076	12	3261	CAPN15	calpain 15	14
mRNA	ENSGALG00000002021	ENSGALT00000003145	23	3786406	3791308	4903	5	1842	ZC3H12A	zinc finger CCCH-type containing 12A
mRNA	ENSGALG00000002022	ENSGALT00000029706	Z	70633213	70650559	17347	6	2287	B4GALT1	beta-1,4-galactosyltransferase 1	16
mRNA	ENSGALG00000002024	ENSGALT00000003148	15	1049965	1057055	7091	4	1836	COMT	catechol-O-methyltransferase	17
mRNA	ENSGALG00000002028	ENSGALT00000003152	14	14648509	14655477	6969	3	1172	GPRC5B	G protein-coupled receptor class C group 5 member B
mRNA	ENSGALG00000002029	ENSGALT00000003154	28	2916687	2926075	9389	11	2217	TMEM259	transmembrane protein 259
mRNA	ENSGALG00000002033	ENSGALT00000003162	14	13454270	13456392	2123	4	550	NDUFB6	NADH:ubiquinone oxidoreductase subunit B6
mRNA	ENSGALG00000002038	ENSGALT00000003168	26	3872935	3887414	14480	17	2889	DENND2C	DENN domain containing 2C	16
mRNA	ENSGALG00000002042	ENSGALT00000029798	14	14704144	14714295	10152	5	2396	ENSGALG00000002042
mRNA	ENSGALG00000002043	ENSGALT00000061856	9	1428564	1447668	19105	6	1045	ENSGALG00000002043
mRNA	ENSGALG00000002044	ENSGALT00000003178	14	13449798	13454228	4431	8	1567	EEF2KMT	eukaryotic elongation factor 2 lysine methyltransferase
mRNA	ENSGALG00000002046	ENSGALT00000085720	6	2706654	2717755	11102	8	1668	ENSGALG00000002046
mRNA	ENSGALG00000002048	ENSGALT00000003184	6	2740219	2743202	2984	1	2984	GPRIN2	G protein regulated inducer of neurite outgrowth 2	16
mRNA	ENSGALG00000002050	ENSGALT00000061271	18	4549578	4569621	20044	18	2062	EXOC7	exocyst complex component 7
mRNA	ENSGALG00000002053	ENSGALT00000003192	19	4285696	4302064	16369	16	2987	POR	cytochrome p450 oxidoreductase	16
mRNA	ENSGALG00000002055	ENSGALT00000083540	21	2797518	2799502	1985	4	1210	HES4	hes family bHLH transcription factor 4
mRNA	ENSGALG00000002056	ENSGALT00000072615	15	1269773	1285111	15339	5	1610	TANGO2	transport and golgi organization 2 homolog	18
mRNA	ENSGALG00000002057	ENSGALT00000003200	9	1448566	1452013	3448	4	917	POLR2D	RNA polymerase II subunit D
mRNA	ENSGALG00000002060	ENSGALT00000003204	19	4320669	4338805	18137	16	1869	TAF15	TATA-box binding protein associated factor 15	17
mRNA	ENSGALG00000002062	ENSGALT00000083343	18	4578838	4591677	12840	16	2042	SRP68	signal recognition particle 68
mRNA	ENSGALG00000002064	ENSGALT00000003212	Z	8592157	8597776	5620	9	1226	STOML2	stomatin like 2
mRNA	ENSGALG00000002066	ENSGALT00000003215	6	2748142	2756918	8777	10	3491	NCOA4	nuclear receptor coactivator 4	16
mRNA	ENSGALG00000002067	ENSGALT00000003218	14	13439929	13447843	7915	12	1339	ENSGALG00000002067
mRNA	ENSGALG00000002069	ENSGALT00000003220	Z	8598951	8607001	8051	9	2266	FAM214B	family with sequence similarity 214 member B
mRNA	ENSGALG00000002070	ENSGALT00000074443	9	1472661	1490017	17357	19	3000	SAP130	Sin3A associated protein 130	10
mRNA	ENSGALG00000002080	ENSGALT00000003239	13	3962515	4122445	159931	52	5508	DOCK2	dedicator of cytokinesis 2
mRNA	ENSGALG00000002082	ENSGALT00000003247	26	3892415	3899100	6686	15	2229	AMPD1	I
mRNA	ENSGALG00000002085	ENSGALT00000035693	28	1064454	1069279	4826	10	1185	FZR1	fizzy/cell division cycle 20 related 1
mRNA	ENSGALG00000002086	ENSGALT00000003254	19	4359581	4361499	1919	3	627	RASL10B	RAS like family 10 member B	10
mRNA	ENSGALG00000002087	ENSGALT00000087309	Z	70739406	70742242	2837	3	1929	NCBP1	nuclear cap binding protein subunit 1
mRNA	ENSGALG00000002089	ENSGALT00000078947	6	2766472	2776336	9865	6	1233	ENSGALG00000002089
mRNA	ENSGALG00000002090	ENSGALT00000003258	8	1308937	1333215	24279	15	2818	GPSM2	G-protein signaling modulator 2
mRNA	ENSGALG00000002091	ENSGALT00000003262	11	1263535	1277515	13981	12	1545	ENSGALG00000002091		10
mRNA	ENSGALG00000002094	ENSGALT00000058767	15	1308497	1316617	8121	9	1320	TRMT2A	tRNA methyltransferase 2 homolog A
mRNA	ENSGALG00000002095	ENSGALT00000003268	20	2196584	2218131	21548	5	1627	CHMP4B	charged multivesicular body protein 4B
mRNA	ENSGALG00000002098	ENSGALT00000003274	23	3867936	3937207	69272	16	2765	GRIK3	glutamate ionotropic receptor kainate type subunit 3
mRNA	ENSGALG00000002099	ENSGALT00000003276	12	1394466	1434613	40148	14	1881	ENSGALG00000002099		10
mRNA	ENSGALG00000002103	ENSGALT00000003282	11	1281969	1283975	2007	4	740	TPPP3	tubulin polymerization promoting protein family member 3	10
mRNA	ENSGALG00000002106	ENSGALT00000053947	8	1333021	1344472	11452	11	2247	CLCC1	chloride channel CLIC like 1
mRNA	ENSGALG00000002107	ENSGALT00000003289	15	1315852	1323220	7369	6	963	RANBP1	RAN binding protein 1
mRNA	ENSGALG00000002110	ENSGALT00000003296	Z	70771454	70785848	14395	9	1752	TSTD2	thiosulfate sulfurtransferase like domain containing 2
mRNA	ENSGALG00000002117	ENSGALT00000003306	6	2776146	2834658	58513	18	3351	PARG	poly(ADP-ribose) glycohydrolase
mRNA	ENSGALG00000002118	ENSGALT00000086768	13	3783494	3790024	6531	4	801	KCNMB1	potassium calcium-activated channel subfamily M regulatory beta subunit 1	14
mRNA	ENSGALG00000002119	ENSGALT00000051552	14	14717931	14770725	52795	28	3057	VPS35L
mRNA	ENSGALG00000002123	ENSGALT00000003317	23	4040739	4050162	9424	11	1211	OSCP1	organic solute carrier partner 1	19
mRNA	ENSGALG00000002124	ENSGALT00000003320	15	1325922	1408363	82442	12	3289	ZDHHC8	zinc finger DHHC-type containing 8	10
mRNA	ENSGALG00000002125	ENSGALT00000003322	Z	70791617	70807645	16029	9	1479	TMOD1	tropomodulin 1	10
mRNA	ENSGALG00000002127	ENSGALT00000003324	23	4050244	4051268	1025	2	645	LSM10	LSM10, U7 small nuclear RNA associated
mRNA	ENSGALG00000002129	ENSGALT00000003326	8	1344474	1361990	17517	14	4692	WDR47	WD repeat domain 47	16
mRNA	ENSGALG00000002131	ENSGALT00000003330	12	1469835	1473928	4094	12	1747	NPRL2	NPR2-like, GATOR1 complex subunit
mRNA	ENSGALG00000002132	ENSGALT00000003332	13	3522016	3533656	11641	8	627	KCNIP1	potassium voltage-gated channel interacting protein 1	17
mRNA	ENSGALG00000002137	ENSGALT00000003339	15	1422017	1426476	4460	8	864	PGAM5	PGAM family member 5, mitochondrial serine/threonine protein phosphatase
mRNA	ENSGALG00000002138	ENSGALT00000003341	12	1447839	1450278	2440	3	1831	HYAL2	hyaluronoglucosaminidase 2
mRNA	ENSGALG00000002139	ENSGALT00000040028	26	3912974	3930246	17273	20	4136	CSDE1	cold shock domain containing E1
mRNA	ENSGALG00000002141	ENSGALT00000082595	9	1491087	1528028	36942	40	4740	UGGT1	UDP-glucose glycoprotein glucosyltransferase 1
mRNA	ENSGALG00000002142	ENSGALT00000003357	Z	70866492	70947773	81282	23	2806	DGKQ	diacylglycerol kinase theta	10
mRNA	ENSGALG00000002143	ENSGALT00000003358	15	1431681	1447736	16056	13	3051	ANKLE2	ankyrin repeat and LEM domain containing 2
mRNA	ENSGALG00000002144	ENSGALT00000083191	23	4072417	4073514	1098	2	982	THRAP3	thyroid hormone receptor associated protein 3
mRNA	ENSGALG00000002145	ENSGALT00000077906	8	1371788	1431564	59777	18	4884	CAMSAP2	calmodulin regulated spectrin associated protein family member 2
mRNA	ENSGALG00000002147	ENSGALT00000040026	26	3930830	3935439	4610	4	2091	SIKE1	I
mRNA	ENSGALG00000002150	ENSGALT00000003371	10	1264586	1290224	25639	12	3018	CPEB1	cytoplasmic polyadenylation element binding protein 1
mRNA	ENSGALG00000002151	ENSGALT00000003372	19	4430043	4432953	2911	3	1641	PEX12	peroxisomal biogenesis factor 12	16
mRNA	ENSGALG00000002152	ENSGALT00000003373	13	3488060	3498167	10108	9	1338	GABRP	gamma-aminobutyric acid type A receptor pi subunit
mRNA	ENSGALG00000002155	ENSGALT00000003376	9	1549905	1715952	166048	2	1658	HS6ST1	heparan sulfate 6-O-sulfotransferase 1	10
mRNA	ENSGALG00000002157	ENSGALT00000072256	10	1261989	1263969	1981	4	371	RPS17	ribosomal protein S17	17
mRNA	ENSGALG00000002158	ENSGALT00000003379	15	1452610	1472361	19752	23	4557	GOLGA3	golgin A3
mRNA	ENSGALG00000002159	ENSGALT00000003381	18	4642267	4660259	17993	14	3766	ACOX1	acyl-CoA oxidase 1	16
mRNA	ENSGALG00000002160	ENSGALT00000040255	10	1254940	1257208	2269	4	1077	B2M	beta-2-microglobulin
mRNA	ENSGALG00000002162	ENSGALT00000003386	Z	70963355	71000137	36783	21	3382	ACO1	aconitase 1, soluble
mRNA	ENSGALG00000002164	ENSGALT00000003389	8	1446914	1454273	7360	7	1946	DDX59	DEAD-box helicase 59	17
mRNA	ENSGALG00000002165	ENSGALT00000003394	Z	8647604	8854766	207163	38	4887	UNC13B	unc-13 homolog B
mRNA	ENSGALG00000002167	ENSGALT00000081780	10	1248940	1255264	6325	19	2874	PATL2	PAT1 homolog 2
mRNA	ENSGALG00000002169	ENSGALT00000003399	9	2215876	2226714	10839	7	4211	PLEKHB2	pleckstrin homology domain containing B2	16
mRNA	ENSGALG00000002170	ENSGALT00000003400	26	3945360	3951761	6402	10	1470	ENSGALG00000002170
mRNA	ENSGALG00000002172	ENSGALT00000003405	9	2246417	2260224	13808	6	723	FAM168B	family with sequence similarity 168 member B
mRNA	ENSGALG00000002175	ENSGALT00000003408	8	1456284	1483196	26913	30	4884	KIF14	kinesin family member 14	16
mRNA	ENSGALG00000002179	ENSGALT00000003413	18	4661984	4675773	13790	31	3600	FBF1	Fas binding factor 1
mRNA	ENSGALG00000002180	ENSGALT00000003414	15	1523742	1535728	11987	9	1320	CHFR	checkpoint with forkhead and ring finger domains
mRNA	ENSGALG00000002182	ENSGALT00000053416	8	1594195	1668981	74787	7	1269	NR5A2	nuclear receptor subfamily 5 group A member 2	16
mRNA	ENSGALG00000002183	ENSGALT00000003419	Z	71195874	71300629	104756	2	906	PRR16	proline rich 16	16
mRNA	ENSGALG00000002187	ENSGALT00000003423	Z	71546997	71602452	55456	24	2546	HSD17B4	hydroxysteroid 17-beta dehydrogenase 4
mRNA	ENSGALG00000002189	ENSGALT00000034726	10	1235256	1247342	12087	15	2393	SNX1	sorting nexin 1
mRNA	ENSGALG00000002191	ENSGALT00000003427	13	3303663	3305999	2337	4	1222	TLX3	I	11
mRNA	ENSGALG00000002192	ENSGALT00000085261	8	2037631	2095076	57446	34	3966	PTPRC	protein tyrosine phosphatase, receptor type C
mRNA	ENSGALG00000002193	ENSGALT00000003431	9	2275486	2312749	37264	11	1749	ARHGEF4	I	10
mRNA	ENSGALG00000002194	ENSGALT00000003433	18	4676171	4680973	4803	9	1682	MRPL38	mitochondrial ribosomal protein L38	19
mRNA	ENSGALG00000002197	ENSGALT00000073593	13	3270873	3282126	11254	9	1083	NPM1	I	16
mRNA	ENSGALG00000002198	ENSGALT00000003437	11	1404554	1419045	14492	22	4070	FHOD1	formin homology 2 domain containing 1	16
mRNA	ENSGALG00000002199	ENSGALT00000003442	21	2863974	2878026	14053	13	1899	KLHL17	kelch like family member 17
mRNA	ENSGALG00000002203	ENSGALT00000055066	13	3197465	3262685	65221	5	624	FGF18	fibroblast growth factor 18	10
mRNA	ENSGALG00000002204	ENSGALT00000003450	15	10123467	10126290	2824	4	2208	SLC7A4	I	10
mRNA	ENSGALG00000002205	ENSGALT00000003452	15	1561976	1610781	48806	16	3117	FBRSL1	O
mRNA	ENSGALG00000002210	ENSGALT00000086528	10	1233261	1234535	1275	5	834	PPIB	peptidylprolyl isomerase B (cyclophilin B)
mRNA	ENSGALG00000002216	ENSGALT00000040260	8	2184581	2239224	54644	10	3395	NEK7	NIMA related kinase 7
mRNA	ENSGALG00000002219	ENSGALT00000003475	18	4696619	4703800	7182	8	2339	WBP2	WW domain binding protein 2
mRNA	ENSGALG00000002222	ENSGALT00000003479	21	2877635	2910779	33145	19	2717	NOC2L	NOC2 like nucleolar associated transcriptional repressor
mRNA	ENSGALG00000002223	ENSGALT00000003480	8	2288065	2297811	9747	5	1550	LHX9	LIM homeobox 9
mRNA	ENSGALG00000002225	ENSGALT00000078114	19	4452957	4474660	21704	7	1525	RFFL	ring finger and FYVE like domain containing E3 ubiquitin protein ligase
mRNA	ENSGALG00000002227	ENSGALT00000003486	Z	71667851	71706761	38911	27	6297	DMXL1	Dmx like 1	17
mRNA	ENSGALG00000002229	ENSGALT00000066552	13	2830002	2882285	52284	12	1646	FBXW11	F-box and WD repeat domain containing 11	19
mRNA	ENSGALG00000002232	ENSGALT00000003495	21	3032375	3042010	9636	9	3042	RERE	arginine-glutamic acid dipeptide repeats	10
mRNA	ENSGALG00000002234	ENSGALT00000003497	18	4707608	4717561	9954	32	3204	UNC13D	I	10
mRNA	ENSGALG00000002237	ENSGALT00000003500	11	1432057	1456454	24398	8	2056	ATP6V0D1	ATPase H+ transporting V0 subunit d1	17
mRNA	ENSGALG00000002239	ENSGALT00000003504	14	14843499	14858122	14624	19	2491	REXO5	RNA exonuclease 5
mRNA	ENSGALG00000002240	ENSGALT00000003506	12	1772019	1778134	6116	4	483	C3orf18		19
mRNA	ENSGALG00000002242	ENSGALT00000003508	15	2356780	2473501	116722	11	1815	GALNT9	polypeptide N-acetylgalactosaminyltransferase 9
mRNA	ENSGALG00000002244	ENSGALT00000084146	11	1457324	1459802	2479	4	701	AGRP	agouti related neuropeptide
mRNA	ENSGALG00000002246	ENSGALT00000063007	8	2339757	2479306	139550	22	2301	DENND1B	DENN domain containing 1B	16
mRNA	ENSGALG00000002247	ENSGALT00000003518	11	1466697	1470782	4086	8	2108	SETD6	SET domain containing 6
mRNA	ENSGALG00000002249	ENSGALT00000003529	23	4202730	4216285	13556	19	2541	AGO1	argonaute 1, RISC catalytic component
mRNA	ENSGALG00000002250	ENSGALT00000003531	Z	71760525	71835348	74824	6	4173	DTWD2	DTW domain containing 2
mRNA	ENSGALG00000002253	ENSGALT00000082760	12	1780370	1810431	30062	10	1788	HEMK1	HemK methyltransferase family member 1
mRNA	ENSGALG00000002260	ENSGALT00000003543	12	1870818	1875257	4440	3	1262	CISH	cytokine inducible SH2 containing protein
mRNA	ENSGALG00000002262	ENSGALT00000003545	13	2788575	2812360	23786	11	1329	ETF1	eukaryotic translation termination factor 1
mRNA	ENSGALG00000002263	ENSGALT00000003546	9	2548611	2562787	14177	4	951	KLHL6	kelch like family member 6	15
mRNA	ENSGALG00000002266	ENSGALT00000003553	6	2853372	2902314	48943	22	3241	OGDHL	oxoglutarate dehydrogenase like	16
mRNA	ENSGALG00000002267	ENSGALT00000080718	14	14865275	14868871	3597	2	1742	DCUN1D3	defective in cullin neddylation 1 domain containing 3
mRNA	ENSGALG00000002272	ENSGALT00000003564	15	2571851	2582310	10460	15	3356	NOC4L	nucleolar complex associated 4 homolog
mRNA	ENSGALG00000002273	ENSGALT00000003565	14	14882642	14893170	10529	6	949	LYRM1	LYR motif containing 1	19
mRNA	ENSGALG00000002276	ENSGALT00000003569	14	13277094	13282237	5144	7	852	EME2	I
mRNA	ENSGALG00000002277	ENSGALT00000003570	9	2573431	2586955	13525	5	4088	KLHL24	kelch like family member 24	10
mRNA	ENSGALG00000002278	ENSGALT00000003571	18	4723736	4760008	36273	17	2478	UNK	unkempt family zinc finger
mRNA	ENSGALG00000002282	ENSGALT00000003584	3	57945699	57947168	1470	1	1470	TMEM200A	transmembrane protein 200A	11
mRNA	ENSGALG00000002283	ENSGALT00000003585	12	1880037	1922149	42113	11	3015	MAPKAPK3	mitogen-activated protein kinase-activated protein kinase 3	18
mRNA	ENSGALG00000002284	ENSGALT00000003587	23	4113729	4118936	5208	5	2123	TRAPPC3	trafficking protein particle complex 3
mRNA	ENSGALG00000002285	ENSGALT00000003589	14	13267440	13274776	7337	7	1839	SPSB3	splA/ryanodine receptor domain and SOCS box containing 3
mRNA	ENSGALG00000002286	ENSGALT00000088595	18	4763347	4765084	1738	4	1088	H3F3B	H3 histone, family 3B	19
mRNA	ENSGALG00000002287	ENSGALT00000003596	8	2514510	2526281	11772	6	2337	ENSGALG00000002287		10
mRNA	ENSGALG00000002288	ENSGALT00000088937	19	4477145	4492365	15221	22	3351	LIG3	DNA ligase 3
mRNA	ENSGALG00000002294	ENSGALT00000062503	Z	72612020	72672912	60893	16	2907	SEMA6A	semaphorin 6A	16
mRNA	ENSGALG00000002301	ENSGALT00000003619	11	1472262	1525501	53240	49	8203	CNOT1	CCR4-NOT transcription complex subunit 1
mRNA	ENSGALG00000002304	ENSGALT00000003624	23	4155704	4160470	4767	6	2766	ADPRHL2	ADP-ribosylhydrolase like 2
mRNA	ENSGALG00000002305	ENSGALT00000003625	8	2596628	2608874	12247	10	2718	ZBTB41	zinc finger and BTB domain containing 41
mRNA	ENSGALG00000002308	ENSGALT00000003628	Z	72731453	72825323	93871	8	1239	COMMD10	COMM domain containing 10
mRNA	ENSGALG00000002311	ENSGALT00000003634	18	4772712	4775575	2864	8	1179	GALK1	galactokinase 1
mRNA	ENSGALG00000002313	ENSGALT00000066096	11	1526057	1533218	7162	10	5230	SLC38A7	solute carrier family 38 member 7	16
mRNA	ENSGALG00000002314	ENSGALT00000041171	6	3035224	3068706	33483	17	3035	CDHR1	cadherin related family member 1
mRNA	ENSGALG00000002315	ENSGALT00000041232	9	2645266	2656272	11007	8	991	ENSGALG00000002315
mRNA	ENSGALG00000002316	ENSGALT00000003641	14	13262749	13267079	4331	7	1645	NUBP2	nucleotide binding protein 2
mRNA	ENSGALG00000002318	ENSGALT00000003649	Z	72837940	72873809	35870	20	5669	LVRN	laeverin	10
mRNA	ENSGALG00000002319	ENSGALT00000003651	23	4160725	4165099	4375	9	1416	TEKT2	tektin 2
mRNA	ENSGALG00000002321	ENSGALT00000083931	11	1534043	1536603	2561	3	1158	GOT2	glutamic-oxaloacetic transaminase 2
mRNA	ENSGALG00000002335	ENSGALT00000003678	12	1967650	2179125	211476	53	6021	DOCK3	dedicator of cytokinesis 3
mRNA	ENSGALG00000002336	ENSGALT00000003682	15	2583973	2627349	43377	53	9348	EP400	E1A binding protein p400
mRNA	ENSGALG00000002341	ENSGALT00000003691	Z	72903093	72932144	29052	6	1820	AP3S1	adaptor related protein complex 3 sigma 1 subunit	19
mRNA	ENSGALG00000002345	ENSGALT00000003696	Z	72932224	72934699	2476	4	1259	ATG12	autophagy related 12
mRNA	ENSGALG00000002346	ENSGALT00000086921	23	4239190	4252716	13527	26	4627	CLSPN	claspin
mRNA	ENSGALG00000002347	ENSGALT00000003699	9	10928540	10941709	13170	5	1404	DIPK2A		10
mRNA	ENSGALG00000002350	ENSGALT00000003708	14	14899419	14963460	64042	62	13173	ENSGALG00000002350
mRNA	ENSGALG00000002354	ENSGALT00000003714	15	2631283	2634476	3194	6	1245	PUS1	pseudouridylate synthase 1
mRNA	ENSGALG00000002356	ENSGALT00000003716	11	1571363	1573654	2292	1	2292	CMTR2	cap methyltransferase 2
mRNA	ENSGALG00000002358	ENSGALT00000003718	Z	72942623	72952484	9862	5	1395	CDO1	cysteine dioxygenase type 1	10
mRNA	ENSGALG00000002362	ENSGALT00000003723	12	2186155	2189920	3766	4	649	MANF	mesencephalic astrocyte derived neurotrophic factor
mRNA	ENSGALG00000002363	ENSGALT00000087621	13	2777477	2785867	8391	5	1171	HSPA9	heat shock protein family A (Hsp70) member 9
mRNA	ENSGALG00000002364	ENSGALT00000003726	17	8336017	8357973	21957	32	6681	SEC16A	SEC16 homolog A, endoplasmic reticulum export factor
mRNA	ENSGALG00000002370	ENSGALT00000003735	6	4229969	4293908	63940	7	1215	SH2D4B	SH2 domain containing 4B
mRNA	ENSGALG00000002371	ENSGALT00000003737	Z	8966840	8999279	32440	12	5052	RUSC2	RUN and SH3 domain containing 2	10
mRNA	ENSGALG00000002374	ENSGALT00000040527	9	10731068	10904722	173655	16	2890	SLC9A9	solute carrier family 9 member A9
mRNA	ENSGALG00000002375	ENSGALT00000003754	17	8295293	8329319	34027	33	9401	NOTCH1	notch 1
mRNA	ENSGALG00000002377	ENSGALT00000085364	21	3211467	3223867	12401	12	1719	ENO1	enolase 1, (alpha)	16
mRNA	ENSGALG00000002379	ENSGALT00000003748	19	4824162	4826904	2743	3	934	MRPS17	mitochondrial ribosomal protein S17
mRNA	ENSGALG00000002386	ENSGALT00000003755	Z	9080884	9083678	2795	7	1653	TMEM8B	transmembrane protein 8B
mRNA	ENSGALG00000002388	ENSGALT00000083622	19	4827521	4841551	14031	10	2002	NIPSNAP2	nipsnap homolog 2
mRNA	ENSGALG00000002394	ENSGALT00000003768	Z	9116332	9125849	9518	9	1949	RGP1	RGP1 homolog, RAB6A GEF complex partner 1
mRNA	ENSGALG00000002397	ENSGALT00000003775	19	4845637	4867667	22031	6	803	PSPH	phosphoserine phosphatase
mRNA	ENSGALG00000002399	ENSGALT00000003778	Z	73017241	73028247	11007	15	1646	ENSGALG00000002399
mRNA	ENSGALG00000002403	ENSGALT00000055799	15	2638997	2707257	68261	27	3066	ULK1	unc-51 like autophagy activating kinase 1	10
mRNA	ENSGALG00000002407	ENSGALT00000003789	11	1604963	1708650	103688	84	15255	HYDIN	HYDIN, axonemal central pair apparatus protein
mRNA	ENSGALG00000002408	ENSGALT00000003792	23	4321924	4325915	3992	6	2505	NCDN	neurochondrin
mRNA	ENSGALG00000002412	ENSGALT00000078754	Z	9126402	9135403	9002	17	2803	GBA2	glucosylceramidase beta 2	16
mRNA	ENSGALG00000002414	ENSGALT00000003802	6	4348172	4370634	22463	9	1693	TSPAN14	tetraspanin 14	10
mRNA	ENSGALG00000002415	ENSGALT00000003804	18	4803627	4833093	29467	11	1905	SAP30BP	SAP30 binding protein
mRNA	ENSGALG00000002417	ENSGALT00000003806	7	22255213	22258170	2958	12	1272	GMPPA	GDP-mannose pyrophosphorylase A
mRNA	ENSGALG00000002419	ENSGALT00000039551	Z	6946050	7102756	156707	10	4654	KIAA1328	KIAA1328
mRNA	ENSGALG00000002421	ENSGALT00000089927	6	4394070	4400286	6217	4	1178	FAM213A	family with sequence similarity 213 member A
mRNA	ENSGALG00000002424	ENSGALT00000083284	18	4833139	4861579	28441	10	1472	RECQL5	RecQ like helicase 5
mRNA	ENSGALG00000002426	ENSGALT00000003816	6	4414242	4417915	3674	4	921	EXOSC3	exosome component 3
mRNA	ENSGALG00000002427	ENSGALT00000003817	18	4846231	4857284	11054	4	1678	SMIM5	small integral membrane protein 5	16
mRNA	ENSGALG00000002428	ENSGALT00000039091	14	14975341	14983122	7782	20	2563	ZP2	zona pellucida glycoprotein 2
mRNA	ENSGALG00000002430	ENSGALT00000003821	Z	73033082	73038451	5370	8	1370	SMN	survival of motor neuron
mRNA	ENSGALG00000002431	ENSGALT00000003831	8	2661073	2693248	32176	24	3921	ENSGALG00000002431		19
mRNA	ENSGALG00000002432	ENSGALT00000003834	6	4418064	4421743	3680	6	837	DYDC2	DPY30 domain containing 2	10
mRNA	ENSGALG00000002437	ENSGALT00000003844	17	8212589	8217380	4792	6	1728	DIPK1B		16
mRNA	ENSGALG00000002439	ENSGALT00000045869	Z	73045588	73100799	55212	39	9399	BDP1	I	19
mRNA	ENSGALG00000002445	ENSGALT00000040850	23	4330959	4351341	20383	20	3667	KIAA0319L	KIAA0319 like	15
mRNA	ENSGALG00000002447	ENSGALT00000003856	13	2590011	2698188	108178	18	3474	CTNNA1	catenin alpha 1	16
mRNA	ENSGALG00000002448	ENSGALT00000090109	19	4876785	4878026	1242	4	617	CCT6A	chaperonin containing TCP1 subunit 6A
mRNA	ENSGALG00000002450	ENSGALT00000003862	14	13206704	13212446	5743	11	2684	WDR24	WD repeat domain 24
mRNA	ENSGALG00000002452	ENSGALT00000003868	Z	7196650	7209336	12687	6	879	AQP3	aquaporin 3 (Gill blood group)	16
mRNA	ENSGALG00000002457	ENSGALT00000003874	13	2496559	2587199	90641	10	1524	SIL1	SIL1 nucleotide exchange factor
mRNA	ENSGALG00000002458	ENSGALT00000003878	11	1709328	1760287	50960	19	2870	VAC14	Vac14, PIKFYVE complex component
mRNA	ENSGALG00000002461	ENSGALT00000003883	15	2725944	2728629	2686	3	1241	ENSGALG00000002461		15
mRNA	ENSGALG00000002463	ENSGALT00000003887	19	4879162	4882722	3561	9	1037	ENSGALG00000002463
mRNA	ENSGALG00000002466	ENSGALT00000003893	21	3236367	3244019	7653	12	1560	SLC2A5	solute carrier family 2 member 5
mRNA	ENSGALG00000002469	ENSGALT00000003897	8	3404602	3498996	94395	17	3202	CDC73	cell division cycle 73
mRNA	ENSGALG00000002473	ENSGALT00000003902	21	3250804	3257577	6774	4	1008	GPR157	I
mRNA	ENSGALG00000002478	ENSGALT00000089371	13	2454668	2464772	10105	10	2615	MATR3	matrin 3
mRNA	ENSGALG00000002479	ENSGALT00000003908	6	4436646	4453363	16718	9	2105	MAT1A	methionine adenosyltransferase 1A	16
mRNA	ENSGALG00000002484	ENSGALT00000064710	14	14994386	14997360	2975	4	1171	CRYM	crystallin mu	10
mRNA	ENSGALG00000002485	ENSGALT00000056831	19	4883142	4888082	4941	9	1281	PHKG1	I
mRNA	ENSGALG00000002486	ENSGALT00000003917	12	2318860	2360133	41274	38	4253	RNF123	ring finger protein 123
mRNA	ENSGALG00000002487	ENSGALT00000077182	15	2817601	2832002	14402	11	1599	SFSWAP	splicing factor SWAP homolog
mRNA	ENSGALG00000002488	ENSGALT00000089654	13	2443735	2446153	2419	2	1207	PAIP2B	poly(A) binding protein interacting protein 2B
mRNA	ENSGALG00000002489	ENSGALT00000039025	17	8195255	8199280	4026	2	3978	PPP1R26	I
mRNA	ENSGALG00000002490	ENSGALT00000087780	14	15001576	15012996	11421	14	1635	UQCRC2	ubiquinol-cytochrome c reductase core protein II
mRNA	ENSGALG00000002492	ENSGALT00000003926	21	3292836	3298662	5827	4	1368	H6PD	hexose-6-phosphate dehydrogenase (glucose 1-dehydrogenase)
mRNA	ENSGALG00000002495	ENSGALT00000055263	19	4888890	4892140	3251	4	1122	CHCHD2P9	coiled-coil-helix-coiled-coil-helix domain containing 2 pseudogene 9
mRNA	ENSGALG00000002497	ENSGALT00000003932	14	13181557	13192738	11182	19	2199	RHOT2	ras homolog family member T2
mRNA	ENSGALG00000002499	ENSGALT00000071165	23	4362854	4396027	33174	28	4377	ENSGALG00000002499
mRNA	ENSGALG00000002500	ENSGALT00000003943	12	2360212	2362343	2132	8	1169	GMPPB	GDP-mannose pyrophosphorylase B
mRNA	ENSGALG00000002501	ENSGALT00000003944	19	4892456	4902579	10124	3	1251	VKORC1L1	vitamin K epoxide reductase complex subunit 1 like 1
mRNA	ENSGALG00000002503	ENSGALT00000003946	6	4483868	4489399	5532	5	933	SFTPA2	surfactant protein A2
mRNA	ENSGALG00000002504	ENSGALT00000003947	8	3508644	3515464	6821	8	1850	RO60
mRNA	ENSGALG00000002506	ENSGALT00000003951	21	3324990	3343536	18547	3	1718	SPSB1	splA/ryanodine receptor domain and SOCS box containing 1	16
mRNA	ENSGALG00000002507	ENSGALT00000041145	6	4503081	4511262	8182	5	1551	MBL2	mannose binding lectin 2	10
mRNA	ENSGALG00000002510	ENSGALT00000003959	12	2364946	2371200	6255	4	846	IP6K1	inositol hexakisphosphate kinase 1
mRNA	ENSGALG00000002514	ENSGALT00000048807	23	4407967	4414018	6052	7	1283	SFPQ	splicing factor proline and glutamine rich
mRNA	ENSGALG00000002515	ENSGALT00000003964	17	8084860	8103052	18193	6	2006	OLFM1	olfactomedin 1
mRNA	ENSGALG00000002517	ENSGALT00000003967	23	4424102	4424697	596	3	420	TMEM35B	transmembrane protein 35B
mRNA	ENSGALG00000002519	ENSGALT00000088905	21	3394683	3413506	18824	7	1258	SLC25A33	solute carrier family 25 member 33	16
mRNA	ENSGALG00000002523	ENSGALT00000003976	Z	9168675	9172752	4078	9	1784	CREB3
mRNA	ENSGALG00000002524	ENSGALT00000069385	8	3519739	3532436	12698	10	1588	UCHL5	ubiquitin C-terminal hydrolase L5
mRNA	ENSGALG00000002525	ENSGALT00000034231	6	4738003	4760023	22021	13	2073	RASGEF1A	RasGEF domain family member 1A	10
mRNA	ENSGALG00000002527	ENSGALT00000003980	21	3417643	3438966	21324	11	2190	ENSGALG00000002527
mRNA	ENSGALG00000002528	ENSGALT00000003982	13	2417660	2430010	12351	7	1741	DNAJC18	DnaJ heat shock protein family (Hsp40) member C18
mRNA	ENSGALG00000002529	ENSGALT00000054528	Z	73104188	73136711	32524	17	1608	MCCC2	methylcrotonoyl-CoA carboxylase 2
mRNA	ENSGALG00000002531	ENSGALT00000083623	11	1808674	1810428	1755	3	672	SF3B3	splicing factor 3b subunit 3
mRNA	ENSGALG00000002536	ENSGALT00000034743	15	2926591	3223483	296893	16	3450	STX2	syntaxin 2	16
mRNA	ENSGALG00000002539	ENSGALT00000004004	Z	73269456	73338347	68892	8	2227	KCNN2	potassium calcium-activated channel subfamily N member 2	16
mRNA	ENSGALG00000002542	ENSGALT00000004011	19	4907989	4918576	10588	12	2064	GUSB	glucuronidase beta
mRNA	ENSGALG00000002543	ENSGALT00000004014	6	4770393	4784692	14300	7	2553	CSGALNACT2	chondroitin sulfate N-acetylgalactosaminyltransferase 2	16
mRNA	ENSGALG00000002548	ENSGALT00000076740	Z	9172924	9207118	34195	58	11777	TLN1	talin 1
mRNA	ENSGALG00000002549	ENSGALT00000034033	8	3620501	3624059	3559	5	1274	RGS1	I	10
mRNA	ENSGALG00000002551	ENSGALT00000004025	14	13130172	13153006	22835	28	3396	CFAP70	cilia and flagella associated protein 70
mRNA	ENSGALG00000002554	ENSGALT00000004037	26	3987671	4005550	17880	8	2293	TSPAN2	tetraspanin 2	15
mRNA	ENSGALG00000002558	ENSGALT00000087769	19	4932057	4935727	3671	10	934	ASL1	argininosuccinate lyase 1	10
mRNA	ENSGALG00000002561	ENSGALT00000004046	26	4080350	4082578	2229	8	845	ENSGALG00000002561
mRNA	ENSGALG00000002563	ENSGALT00000055205	28	4447394	4454767	7374	9	816	TPM4	tropomyosin 4	18
mRNA	ENSGALG00000002564	ENSGALT00000004050	8	3687052	3692405	5354	5	2187	RGS4	regulator of G-protein signaling 4	10
mRNA	ENSGALG00000002569	ENSGALT00000089271	15	3200454	3203870	3417	5	1890	RAN	RAN, member RAS oncogene family
mRNA	ENSGALG00000002576	ENSGALT00000080158	19	4919234	4928185	8952	17	1604	ASL2	argininosuccinate lyase 2	10
mRNA	ENSGALG00000002577	ENSGALT00000004063	13	1958526	1963162	4637	6	801	ENSGALG00000002577
mRNA	ENSGALG00000002578	ENSGALT00000004064	Z	9221595	9225213	3619	7	771	ENSGALG00000002578		16
mRNA	ENSGALG00000002579	ENSGALT00000067389	15	3292848	3345753	52906	21	3777	RIMBP2	RIMS binding protein 2	14
mRNA	ENSGALG00000002581	ENSGALT00000004067	8	3703920	3706342	2423	5	696	ENSGALG00000002581		10
mRNA	ENSGALG00000002583	ENSGALT00000004070	21	3417403	3489188	71786	23	6765	PIK3CD	phosphatidylinositol-4,5-bisphosphate 3-kinase catalytic subunit delta	16
mRNA	ENSGALG00000002587	ENSGALT00000060839	19	4944867	4972281	27415	5	1258	CRCP	CGRP receptor component
mRNA	ENSGALG00000002588	ENSGALT00000004076	26	4089638	4106262	16625	8	1757	PPARD	peroxisome proliferator activated receptor delta
mRNA	ENSGALG00000002591	ENSGALT00000083988	28	2957605	2959754	2150	7	845	POLR2E	RNA polymerase II subunit E
mRNA	ENSGALG00000002594	ENSGALT00000051168	7	1064556	1083113	18558	8	1018	TFPI	tissue factor pathway inhibitor	19
mRNA	ENSGALG00000002595	ENSGALT00000035078	28	2960447	2961818	1372	6	737	GPX4	glutathione peroxidase 4	16
mRNA	ENSGALG00000002598	ENSGALT00000004087	19	4980962	5005595	24634	6	1888	TPST1	tyrosylprotein sulfotransferase 1	19
mRNA	ENSGALG00000002599	ENSGALT00000004088	Z	9282639	9296314	13676	11	1656	ARHGEF39	rho guanine nucleotide exchange factor 39	16
mRNA	ENSGALG00000002603	ENSGALT00000004100	11	1810719	1825379	14661	19	2961	COG4	component of oligomeric golgi complex 4
mRNA	ENSGALG00000002605	ENSGALT00000004103	Z	9297783	9298741	959	3	810	MRPL17	mitochondrial ribosomal protein L17
mRNA	ENSGALG00000002606	ENSGALT00000035062	21	3489330	3523996	34667	19	5444	CLSTN1	calsyntenin 1
mRNA	ENSGALG00000002612	ENSGALT00000080592	9	10631746	10674055	42310	27	3000	U2SURP	U2 snRNP associated SURP domain containing
mRNA	ENSGALG00000002615	ENSGALT00000004117	26	4108745	4120177	11433	11	2555	DEF6	DEF6, guanine nucleotide exchange factor
mRNA	ENSGALG00000002616	ENSGALT00000069180	21	3571792	3577824	6033	8	1008	LZIC	leucine zipper and CTNNBIP1 domain containing
mRNA	ENSGALG00000002618	ENSGALT00000074087	19	5008484	5010495	2012	3	1162	KCTD7	potassium channel tetramerization domain containing 7
mRNA	ENSGALG00000002621	ENSGALT00000004127	28	3655930	3662852	6923	7	984	SLC25A42	solute carrier family 25 member 42	17
mRNA	ENSGALG00000002622	ENSGALT00000041243	13	1930227	1934679	4453	17	2040	FCHSD1	FCH and double SH3 domains 1	17
mRNA	ENSGALG00000002623	ENSGALT00000004131	9	10574023	10593642	19620	9	1227	PCOLCE2	procollagen C-endopeptidase enhancer 2	10
mRNA	ENSGALG00000002624	ENSGALT00000004133	6	5071454	5092701	21248	22	4877	BMS1	BMS1, ribosome biogenesis factor
mRNA	ENSGALG00000002630	ENSGALT00000004145	26	4121872	4130083	8212	13	2228	ZNF76	zinc finger protein 76
mRNA	ENSGALG00000002632	ENSGALT00000004147	7	1088699	1148350	59652	13	1947	CALCRL	calcitonin receptor like receptor	19
mRNA	ENSGALG00000002634	ENSGALT00000004150	13	1905650	1919540	13891	15	2553	HDAC3	histone deacetylase 3
mRNA	ENSGALG00000002638	ENSGALT00000004154	6	5116741	5142455	25715	12	1611	ENSGALG00000002638		10
mRNA	ENSGALG00000002639	ENSGALT00000080599	9	10554155	10568603	14449	10	1767	TRPC1	transient receptor potential cation channel subfamily C member 1
mRNA	ENSGALG00000002644	ENSGALT00000085928	26	4131634	4134398	2765	3	393	RPL10A	ribosomal protein L10a
mRNA	ENSGALG00000002645	ENSGALT00000004171	15	3348420	3365105	16686	20	2609	PIWIL1	piwi like RNA-mediated gene silencing 1	10
mRNA	ENSGALG00000002646	ENSGALT00000004172	7	1282403	1313156	30754	8	2595	FAM171B	family with sequence similarity 171 member B
mRNA	ENSGALG00000002647	ENSGALT00000004173	9	10508600	10546820	38221	16	2759	PLS1	plastin 1	10
mRNA	ENSGALG00000002649	ENSGALT00000004175	21	3592013	3626351	34339	29	4041	UBE4B	ubiquitination factor E4B
mRNA	ENSGALG00000002651	ENSGALT00000004178	11	1833806	1839959	6154	8	3134	ST3GAL2	ST3 beta-galactoside alpha-2,3-sialyltransferase 2
mRNA	ENSGALG00000002653	ENSGALT00000004180	19	5130010	5145174	15165	13	3761	NCBP3	nuclear cap binding subunit 3
mRNA	ENSGALG00000002655	ENSGALT00000067471	7	1319204	1364863	45660	31	3093	ITGAV	integrin subunit alpha V
mRNA	ENSGALG00000002656	ENSGALT00000004183	19	5149078	5161738	12661	3	1194	CRK	CRK proto-oncogene, adaptor protein
mRNA	ENSGALG00000002659	ENSGALT00000050626	17	7673666	7682879	9214	10	846	WDR5B	WD repeat domain 5B
mRNA	ENSGALG00000002661	ENSGALT00000084451	19	5176779	5187539	10761	5	1407	YWHAE	tyrosine 3-monooxygenase/tryptophan 5-monooxygenase activation protein epsilon
mRNA	ENSGALG00000002663	ENSGALT00000065682	9	10472558	10504721	32164	43	7500	ATR	ATR serine/threonine kinase	18
mRNA	ENSGALG00000002666	ENSGALT00000004199	14	13067178	13107546	40369	15	1911	RAB11FIP3	RAB11 family interacting protein 3
mRNA	ENSGALG00000002667	ENSGALT00000004201	8	3792799	3798695	5897	6	1815	OLFML2B	olfactomedin like 2B	19
mRNA	ENSGALG00000002671	ENSGALT00000004206	15	3525979	3717176	191198	9	4104	ENSGALG00000002671
mRNA	ENSGALG00000002675	ENSGALT00000004215	26	4137688	4165193	27506	23	2916	SCUBE3	signal peptide, CUB domain and EGF like domain containing 3
mRNA	ENSGALG00000002679	ENSGALT00000034720	15	3736274	3781857	45584	13	2961	GLT1D1	glycosyltransferase 1 domain containing 1
mRNA	ENSGALG00000002682	ENSGALT00000004226	17	7634707	7650589	15883	11	2169	BRD3	bromodomain containing 3	17
mRNA	ENSGALG00000002683	ENSGALT00000004228	14	13060629	13066420	5792	9	2171	DECR2	2,4-dienoyl-CoA reductase 2, peroxisomal
mRNA	ENSGALG00000002686	ENSGALT00000004232	6	5191255	5199572	8318	13	2563	ECD	ecdysoneless cell cycle regulator
mRNA	ENSGALG00000002688	ENSGALT00000004234	14	13058768	13060107	1340	5	623	NME4	NME/NM23 nucleoside diphosphate kinase 4
mRNA	ENSGALG00000002689	ENSGALT00000004236	7	2224678	2232347	7670	9	1563	NUP35	I
mRNA	ENSGALG00000002690	ENSGALT00000004241	11	1843314	1860236	16923	17	2637	PDPR	pyruvate dehydrogenase phosphatase regulatory subunit	15
mRNA	ENSGALG00000002692	ENSGALT00000004243	26	4177681	4185200	7520	7	1393	ENSGALG00000002692		10
mRNA	ENSGALG00000002693	ENSGALT00000004246	6	5199680	5211020	11341	15	1809	FAM149B1	family with sequence similarity 149 member B1
mRNA	ENSGALG00000002695	ENSGALT00000004249	15	3785408	3805577	20170	8	1877	SLC15A4	solute carrier family 15 member 4
mRNA	ENSGALG00000002699	ENSGALT00000061155	17	7525495	7622529	97035	26	2520	VAV2	vav guanine nucleotide exchange factor 2	16
mRNA	ENSGALG00000002701	ENSGALT00000004257	6	5213320	5216438	3119	5	1702	DNAJC9	DnaJ heat shock protein family (Hsp40) member C9	16
mRNA	ENSGALG00000002703	ENSGALT00000084218	6	5216878	5221687	4810	6	1232	TFAM	transcription factor A, mitochondrial
mRNA	ENSGALG00000002705	ENSGALT00000084011	6	5238391	5247312	8922	3	2260	CISD1	CDGSH iron sulfur domain 1
mRNA	ENSGALG00000002706	ENSGALT00000004266	9	10439333	10471471	32139	43	5313	XRN1	5'-3' exoribonuclease 1
mRNA	ENSGALG00000002707	ENSGALT00000004270	25	1729683	1734477	4795	6	1667	CHRNB2	cholinergic receptor nicotinic beta 2 subunit
mRNA	ENSGALG00000002708	ENSGALT00000004272	10	2667332	2767927	100596	4	2569	LINGO1	leucine rich repeat and Ig domain containing 1	10
mRNA	ENSGALG00000002709	ENSGALT00000059624	19	5189693	5216802	27110	32	3135	MYO1C	myosin IC
mRNA	ENSGALG00000002710	ENSGALT00000004276	6	5253421	5283874	30454	6	1540	IPMK	inositol polyphosphate multikinase	10
mRNA	ENSGALG00000002714	ENSGALT00000004281	15	3832161	4010395	178235	9	3315	ENSGALG00000002714		15
mRNA	ENSGALG00000002719	ENSGALT00000059621	18	4897568	4909076	11509	9	1215	CSNK1D	casein kinase 1 delta
mRNA	ENSGALG00000002722	ENSGALT00000078241	12	2456985	2460894	3910	17	2088	MST1	macrophage stimulating 1 (hepatocyte growth factor-like)
mRNA	ENSGALG00000002723	ENSGALT00000004295	26	4192355	4271977	79623	23	3378	ANKS1A	ankyrin repeat and sterile alpha motif domain containing 1A	19
mRNA	ENSGALG00000002725	ENSGALT00000065116	8	3823063	3826949	3887	9	1206	UAP1	UDP-N-acetylglucosamine pyrophosphorylase 1
mRNA	ENSGALG00000002726	ENSGALT00000080750	21	3636231	3676251	40021	21	3601	KIF1B	kinesin family member 1B
mRNA	ENSGALG00000002728	ENSGALT00000004306	18	4923167	4932003	8837	5	2230	SLC16A3	solute carrier family 16 member 3
mRNA	ENSGALG00000002729	ENSGALT00000004307	9	10396439	10431361	34923	16	2480	GK5	glycerol kinase 5 (putative)
mRNA	ENSGALG00000002734	ENSGALT00000004312	8	3827710	3841196	13487	8	5177	UHMK1	U2AF homology motif kinase 1
mRNA	ENSGALG00000002735	ENSGALT00000004314	26	4272574	4276039	3466	5	1308	TAF11	TATA-box binding protein associated factor 11
mRNA	ENSGALG00000002739	ENSGALT00000004318	19	5245126	5276310	31185	12	4112	INPP5K	inositol polyphosphate-5-phosphatase K
mRNA	ENSGALG00000002742	ENSGALT00000004321	15	4295448	4471780	176333	9	3460	TMEM132B	transmembrane protein 132B	15
mRNA	ENSGALG00000002744	ENSGALT00000088076	6	6330204	6628545	298342	12	1957	PCDH15	protocadherin related 15	12
mRNA	ENSGALG00000002750	ENSGALT00000004344	7	2252338	2303003	50666	31	3387	NCKAP1	NCK associated protein 1	10
mRNA	ENSGALG00000002759	ENSGALT00000004357	10	2987920	3016419	28500	4	5247	PEAK1	pseudopodium enriched atypical kinase 1
mRNA	ENSGALG00000002761	ENSGALT00000004359	6	6641036	6662081	21046	9	2271	SIRT1	sirtuin 1	10
mRNA	ENSGALG00000002762	ENSGALT00000004361	26	4279919	4293167	13249	19	4305	UHRF1BP1	UHRF1 binding protein 1	16
mRNA	ENSGALG00000002763	ENSGALT00000004363	7	2312660	2328060	15401	6	2007	FRZB	frizzled related protein	10
mRNA	ENSGALG00000002764	ENSGALT00000004364	9	10307410	10329026	21617	8	1056	ATP1B3	ATPase Na+/K+ transporting subunit beta 3
mRNA	ENSGALG00000002765	ENSGALT00000004366	27	5594511	5612269	17759	20	2788	NBR1	NBR1, autophagy cargo receptor
mRNA	ENSGALG00000002766	ENSGALT00000004369	11	1946273	1950045	3773	10	1428	MLKL	mixed lineage kinase domain like pseudokinase	16
mRNA	ENSGALG00000002769	ENSGALT00000004372	6	6666081	6675111	9031	5	1762	DNAJC12	DnaJ heat shock protein family (Hsp40) member C12	10
mRNA	ENSGALG00000002771	ENSGALT00000089148	8	4002535	4005646	3112	4	833	CRIP1	cysteine rich protein 1	16
mRNA	ENSGALG00000002773	ENSGALT00000083306	26	4306066	4310361	4296	6	1048	SNRPC	small nuclear ribonucleoprotein polypeptide C
mRNA	ENSGALG00000002774	ENSGALT00000075320	10	3039543	3065075	25533	8	1023	TSPAN3	tetraspanin 3
mRNA	ENSGALG00000002775	ENSGALT00000004382	11	1951910	1959249	7340	6	1434	FA2H	fatty acid 2-hydroxylase	19
mRNA	ENSGALG00000002781	ENSGALT00000004392	27	5573536	5593894	20359	22	5560	BRCA1	BRCA1, DNA repair associated
mRNA	ENSGALG00000002783	ENSGALT00000004448	19	5308463	5317389	8927	8	990	SLC43A2	solute carrier family 43 member 2	10
mRNA	ENSGALG00000002784	ENSGALT00000004397	12	2465249	2469863	4615	22	2277	APEH	acylaminoacyl-peptide hydrolase	14
mRNA	ENSGALG00000002789	ENSGALT00000004407	7	2491967	2552621	60655	10	1841	MAP2	microtubule associated protein 2	16
mRNA	ENSGALG00000002790	ENSGALT00000004410	13	8543269	8558770	15502	20	1959	ABLIM3	actin binding LIM protein family member 3	14
mRNA	ENSGALG00000002797	ENSGALT00000052363	21	3716085	3725383	9299	12	1792	PGD	phosphogluconate dehydrogenase
mRNA	ENSGALG00000002798	ENSGALT00000004428	11	1960586	2009093	48508	26	4105	WDR59	WD repeat domain 59
mRNA	ENSGALG00000002800	ENSGALT00000077168	9	10272659	10289497	16839	3	1843	GRK7	G protein-coupled receptor kinase 7	15
mRNA	ENSGALG00000002803	ENSGALT00000078962	8	4028432	4093059	64628	20	2085	MTA1	metastasis associated 1	16
mRNA	ENSGALG00000002813	ENSGALT00000004446	26	4376881	4382436	5556	6	625	RPS10	ribosomal protein S10	16
mRNA	ENSGALG00000002816	ENSGALT00000080020	13	8806903	8847355	40453	19	3301	STK10	serine/threonine kinase 10
mRNA	ENSGALG00000002818	ENSGALT00000004453	27	5538068	5543804	5737	6	2155	VAT1	vesicle amine transport 1	16
mRNA	ENSGALG00000002820	ENSGALT00000087718	21	3732461	3735823	3363	6	1597	DFFA	DNA fragmentation factor subunit alpha
mRNA	ENSGALG00000002827	ENSGALT00000077410	18	5022782	5032180	9399	13	1792	GPS1	G protein pathway suppressor 1
mRNA	ENSGALG00000002830	ENSGALT00000004468	26	4384291	4404329	20039	5	764	NUDT3	nudix hydrolase 3
mRNA	ENSGALG00000002831	ENSGALT00000050081	13	8853879	8916669	62791	12	1179	SH3PXD2B	SH3 and PX domains 2B	16
mRNA	ENSGALG00000002832	ENSGALT00000004470	27	5526112	5528076	1965	6	906	IFI35	IFI35
mRNA	ENSGALG00000002836	ENSGALT00000004476	21	3735986	3808321	72336	9	2527	PEX14	peroxisomal biogenesis factor 14
mRNA	ENSGALG00000002837	ENSGALT00000085057	27	5522072	5523359	1288	4	354	RPL27	ribosomal protein L27
mRNA	ENSGALG00000002841	ENSGALT00000004482	18	5032483	5039896	7414	8	3725	RFNG	RFNG O-fucosylpeptide 3-beta-N-acetylglucosaminyltransferase
mRNA	ENSGALG00000002843	ENSGALT00000004484	19	5340639	5344241	3603	8	1170	RILP	Rab interacting lysosomal protein	10
mRNA	ENSGALG00000002845	ENSGALT00000004486	6	6694536	7131100	436565	18	4429	CTNNA3	catenin alpha 3	10
mRNA	ENSGALG00000002846	ENSGALT00000004489	13	8924782	8949939	25158	5	1671	NEURL1B	neuralized E3 ubiquitin protein ligase 1B	10
mRNA	ENSGALG00000002849	ENSGALT00000004493	18	5041127	5044158	3032	8	952	DCXR	dicarbonyl and L-xylulose reductase
mRNA	ENSGALG00000002850	ENSGALT00000004494	9	10213881	10256070	42190	24	4858	RASA2	RAS p21 protein activator 2
mRNA	ENSGALG00000002853	ENSGALT00000055874	11	2041059	2062653	21595	3	1524	CFDP1	craniofacial development protein 1
mRNA	ENSGALG00000002854	ENSGALT00000004498	Z	9459677	9469737	10061	4	3975	PDZD2	PDZ domain containing 2
mRNA	ENSGALG00000002856	ENSGALT00000004510	27	5517866	5521586	3721	5	2356	RUNDC1	RUN domain containing 1	10
mRNA	ENSGALG00000002861	ENSGALT00000004515	11	2092217	2096349	4133	5	2887	TMEM170A	transmembrane protein 170A	15
mRNA	ENSGALG00000002863	ENSGALT00000078713	13	9079523	9133649	54127	11	1065	ERGIC1	endoplasmic reticulum-golgi intermediate compartment 1	19
mRNA	ENSGALG00000002866	ENSGALT00000004522	7	2690870	2723639	32770	12	1833	KANSL1L	KAT8 regulatory NSL complex subunit 1-like	10
mRNA	ENSGALG00000002868	ENSGALT00000083341	13	9138202	9142534	4333	4	588	RPL26L1	ribosomal protein L26 like 1
mRNA	ENSGALG00000002870	ENSGALT00000004526	26	4584748	4595583	10836	11	1506	LEMD2	LEM domain containing 2
mRNA	ENSGALG00000002877	ENSGALT00000004537	18	5050116	5059719	9604	17	3264	LRRC45	leucine rich repeat containing 45
mRNA	ENSGALG00000002878	ENSGALT00000004538	13	9159663	9173391	13729	9	2184	CREBRF	CREB3 regulatory factor
mRNA	ENSGALG00000002880	ENSGALT00000004541	27	5511314	5515677	4364	12	1672	AARSD1	alanyl-tRNA synthetase domain containing 1
mRNA	ENSGALG00000002881	ENSGALT00000004543	26	4615588	4620386	4799	4	502	C26H6ORF125	chromosome 26 open reading frame, human C6orf125
mRNA	ENSGALG00000002882	ENSGALT00000004545	13	9179299	9184374	5076	6	1501	BNIP1	BCL2 interacting protein 1
mRNA	ENSGALG00000002883	ENSGALT00000004548	10	3137049	3285328	148280	30	4251	SCAPER	S-phase cyclin A associated protein in the ER	17
mRNA	ENSGALG00000002888	ENSGALT00000053538	21	3822317	3944648	122332	19	5834	CASZ1	castor zinc finger 1	10
mRNA	ENSGALG00000002891	ENSGALT00000004557	7	2747214	2760913	13700	11	1765	ACADL	acyl-CoA dehydrogenase, long chain
mRNA	ENSGALG00000002892	ENSGALT00000004559	6	7767063	7786126	19064	12	1464	ENSGALG00000002892		16
mRNA	ENSGALG00000002893	ENSGALT00000040996	13	9230034	9239581	9548	5	1163	STC2	stanniocalcin 2	10
mRNA	ENSGALG00000002897	ENSGALT00000004572	9	10142631	10150156	7526	5	1536	SLC16A14	solute carrier family 16 member 14	10
mRNA	ENSGALG00000002899	ENSGALT00000064062	15	4499520	4515513	15994	6	633	AACS	acetoacetyl-CoA synthetase
mRNA	ENSGALG00000002900	ENSGALT00000004579	18	5104162	5110492	6331	11	2211	NOTUM	NOTUM, palmitoleoyl-protein carboxylesterase	10
mRNA	ENSGALG00000002904	ENSGALT00000004583	6	7790268	7824279	34012	8	1090	REEP3	receptor accessory protein 3
mRNA	ENSGALG00000002906	ENSGALT00000004585	21	4062043	4067667	5625	6	2729	TARDBP	TAR DNA binding protein
mRNA	ENSGALG00000002908	ENSGALT00000044729	12	2527220	2545564	18345	16	3019	TRAIP	TRAF interacting protein	10
mRNA	ENSGALG00000002913	ENSGALT00000004598	15	4518239	4520623	2385	3	1037	BRI3BP	BRI3 binding protein
mRNA	ENSGALG00000002919	ENSGALT00000004608	12	2566256	2571117	4862	6	2934	MON1A	MON1 homolog A, secretory trafficking associated
mRNA	ENSGALG00000002921	ENSGALT00000050691	7	2801672	2817362	15691	9	3234	LANCL1	LanC like 1
mRNA	ENSGALG00000002922	ENSGALT00000039988	8	4177695	4256719	79025	33	9622	NOTCH2	notch 2	16
mRNA	ENSGALG00000002925	ENSGALT00000004630	10	3304008	3326770	22763	11	1047	ETFA	electron-transfer-flavoprotein, alpha polypeptide
mRNA	ENSGALG00000002929	ENSGALT00000075489	9	10054638	10117917	63280	43	6193	TRIP12	thyroid hormone receptor interactor 12
mRNA	ENSGALG00000002932	ENSGALT00000034721	18	5120226	5122253	2028	5	707	NME2	NME/NM23 nucleoside diphosphate kinase 2
mRNA	ENSGALG00000002937	ENSGALT00000039775	27	5483531	5490234	6704	11	2511	PSME3	proteasome activator subunit 3
mRNA	ENSGALG00000002942	ENSGALT00000077715	6	7841428	7987700	146273	28	7104	JMJD1C	jumonji domain containing 1C	14
mRNA	ENSGALG00000002943	ENSGALT00000004650	19	5344523	5362178	17656	42	7018	PRPF8	pre-mRNA processing factor 8
mRNA	ENSGALG00000002944	ENSGALT00000004656	7	2817507	2918510	101004	39	5008	CPS1	carbamoyl-phosphate synthase 1	14
mRNA	ENSGALG00000002945	ENSGALT00000004657	10	3328395	3380261	51867	10	1560	TMEM266	transmembrane protein 266
mRNA	ENSGALG00000002952	ENSGALT00000004664	10	3406350	3428169	21820	8	1830	NRG4	neuregulin 4	16
mRNA	ENSGALG00000002954	ENSGALT00000004668	18	5128224	5151068	22845	17	2814	MBTD1	mbt domain containing 1
mRNA	ENSGALG00000002955	ENSGALT00000070493	17	7447781	7466142	18362	18	2835	ADAMTSL2	ADAMTS like 2	15
mRNA	ENSGALG00000002958	ENSGALT00000088244	9	9937753	9952202	14450	3	1357	DNER	delta/notch like EGF repeat containing	19
mRNA	ENSGALG00000002959	ENSGALT00000004680	6	7995726	8009844	14119	4	1771	NRBF2	I	16
mRNA	ENSGALG00000002963	ENSGALT00000004687	9	9847145	9893925	46781	3	642	PID1	phosphotyrosine interaction domain containing 1
mRNA	ENSGALG00000002964	ENSGALT00000004688	15	4523964	4535466	11503	27	3423	DHX37	DEAH-box helicase 37
mRNA	ENSGALG00000002967	ENSGALT00000004693	6	8214087	8229826	15740	4	3180	ZNF365	zinc finger protein 365
mRNA	ENSGALG00000002968	ENSGALT00000034635	20	2222925	2241964	19040	15	2523	ZNF341	zinc finger protein 341
mRNA	ENSGALG00000002969	ENSGALT00000004696	28	3521626	3533172	11547	19	2115	MAU2	MAU2 sister chromatid cohesion factor
mRNA	ENSGALG00000002973	ENSGALT00000083880	27	5478865	5483236	4372	11	1434	BECN1	beclin 1
mRNA	ENSGALG00000002974	ENSGALT00000046131	9	9572953	9622129	49177	10	4959	SPHKAP	SPHK1 interactor, AKAP domain containing	18
mRNA	ENSGALG00000002980	ENSGALT00000082674	6	8157125	8274464	117340	13	2006	RTKN2	rhotekin 2	14
mRNA	ENSGALG00000002981	ENSGALT00000004716	14	668720	679472	10753	11	2712	ERCC4	ERCC excision repair 4, endonuclease catalytic subunit
mRNA	ENSGALG00000002984	ENSGALT00000004722	13	10198636	10200864	2229	8	981	RAB24	RAB24, member RAS oncogene family
mRNA	ENSGALG00000002985	ENSGALT00000088700	18	5163392	5169680	6289	10	1207	UTP18	UTP18, small subunit processome component
mRNA	ENSGALG00000002987	ENSGALT00000004728	19	5397323	5403025	5703	8	1386	SERPINF2	serpin family F member 2	12
mRNA	ENSGALG00000002990	ENSGALT00000085480	13	10196757	10198549	1793	5	880	PRELID1	PRELI domain containing 1
mRNA	ENSGALG00000002992	ENSGALT00000004736	9	9550993	9568072	17080	13	1904	DAW1	dynein assembly factor with WD repeats 1
mRNA	ENSGALG00000002993	ENSGALT00000004742	18	5218244	5378213	159970	10	2776	CA10	carbonic anhydrase 10
mRNA	ENSGALG00000003003	ENSGALT00000004747	9	9539782	9541879	2098	4	836	CCL20	C-C motif chemokine ligand 20
mRNA	ENSGALG00000003005	ENSGALT00000039804	10	3543223	3555508	12286	6	2256	CHRNB4	cholinergic receptor nicotinic beta 4 subunit	10
mRNA	ENSGALG00000003010	ENSGALT00000004754	11	2106869	2143240	36372	20	2409	NUP93	nucleoporin 93
mRNA	ENSGALG00000003011	ENSGALT00000034713	18	5886792	5907213	20422	15	2525	TOM1L1	target of myb1 like 1 membrane trafficking protein	18
mRNA	ENSGALG00000003013	ENSGALT00000004758	6	8440347	8491796	51450	8	1361	ENSGALG00000003013
mRNA	ENSGALG00000003015	ENSGALT00000077035	19	5406929	5413789	6861	9	1594	SERPINF1	serpin family F member 1	19
mRNA	ENSGALG00000003016	ENSGALT00000089170	21	4078951	4082988	4038	5	769	MASP2	mannan binding lectin serine peptidase 2
mRNA	ENSGALG00000003021	ENSGALT00000004776	10	3569395	3580389	10995	7	1365	CHRNA5	cholinergic receptor nicotinic alpha 5 subunit	10
mRNA	ENSGALG00000003022	ENSGALT00000004777	8	4311449	4314449	3001	8	2006	ENSGALG00000003022
mRNA	ENSGALG00000003024	ENSGALT00000004779	28	3671339	3676081	4743	7	2273	ARMC6	armadillo repeat containing 6
mRNA	ENSGALG00000003025	ENSGALT00000004781	9	9513721	9518480	4760	3	1297	ENSGALG00000003025
mRNA	ENSGALG00000003029	ENSGALT00000053960	8	4315694	4317951	2258	3	666	PLPP6	I
mRNA	ENSGALG00000003031	ENSGALT00000004795	19	5414295	5420886	6592	9	2397	SMYD4	SET and MYND domain containing 4
mRNA	ENSGALG00000003033	ENSGALT00000004800	18	5924877	5940217	15341	11	1125	STXBP4	syntaxin binding protein 4
mRNA	ENSGALG00000003034	ENSGALT00000004802	21	4096146	4099871	3726	2	469	SS2	somatostatin II	10
mRNA	ENSGALG00000003035	ENSGALT00000004803	8	4318428	4322198	3771	2	786	FAM78B	family with sequence similarity 78 member B
mRNA	ENSGALG00000003039	ENSGALT00000004808	21	4108253	4113303	5051	9	891	SRM	spermidine synthase	10
mRNA	ENSGALG00000003042	ENSGALT00000088758	20	2242521	2246388	3868	4	1755	PXMP4	peroxisomal membrane protein 4
mRNA	ENSGALG00000003045	ENSGALT00000043768	20	2253498	2259130	5633	6	4424	E2F1	E2F transcription factor 1
mRNA	ENSGALG00000003046	ENSGALT00000004816	10	3585431	3590548	5118	9	1164	PSMA4	proteasome subunit alpha 4	19
mRNA	ENSGALG00000003047	ENSGALT00000004817	28	3676512	3687043	10532	11	3408	SUGP2	SURP and G-patch domain containing 2	10
mRNA	ENSGALG00000003052	ENSGALT00000047823	9	9475461	9510234	34774	14	1767	AGFG1	ArfGAP with FG repeats 1	16
mRNA	ENSGALG00000003053	ENSGALT00000053547	8	4327097	4333817	6721	5	1252	PRDX6	peroxiredoxin 6
mRNA	ENSGALG00000003058	ENSGALT00000004831	28	3693225	3701042	7818	14	2292	ENSGALG00000003058		10
mRNA	ENSGALG00000003059	ENSGALT00000004832	18	5980976	6011456	30481	4	1890	HLF	HLF, PAR bZIP transcription factor	10
mRNA	ENSGALG00000003063	ENSGALT00000004836	10	3590684	3595588	4905	5	1220	HYKK	hydroxylysine kinase	10
mRNA	ENSGALG00000003065	ENSGALT00000004840	20	2258878	2283007	24130	13	2511	NECAB3	N-terminal EF-hand calcium binding protein 3	15
mRNA	ENSGALG00000003067	ENSGALT00000086876	9	9458484	9461042	2559	3	820	MRPL44	mitochondrial ribosomal protein L44
mRNA	ENSGALG00000003068	ENSGALT00000081887	27	5438063	5451028	12966	21	2370	EZH1	enhancer of zeste 1 polycomb repressive complex 2 subunit
mRNA	ENSGALG00000003071	ENSGALT00000004848	11	2207706	2210646	2941	4	964	OGFOD1	2-oxoglutarate and iron dependent oxygenase domain containing 1
mRNA	ENSGALG00000003072	ENSGALT00000004849	19	5421017	5442516	21500	17	2819	RPA1	replication protein A1	17
mRNA	ENSGALG00000003073	ENSGALT00000050108	6	8665351	8709713	44363	10	2191	RHOBTB1	Rho related BTB domain containing 1	10
mRNA	ENSGALG00000003074	ENSGALT00000089400	28	3713886	3716059	2174	3	336	ENSGALG00000003074
mRNA	ENSGALG00000003076	ENSGALT00000004863	8	4479414	4482429	3016	4	823	FASLG	Fas ligand (TNF superfamily, member 6)	10
mRNA	ENSGALG00000003078	ENSGALT00000081755	18	6022065	6030209	8145	7	666	MMD	monocyte to macrophage differentiation associated	10
mRNA	ENSGALG00000003079	ENSGALT00000004870	9	9434454	9456535	22082	7	1626	MFF	mitochondrial fission factor
mRNA	ENSGALG00000003081	ENSGALT00000057992	8	4492613	4529747	37135	23	3735	SUCO	SUN domain containing ossification factor
mRNA	ENSGALG00000003082	ENSGALT00000004873	19	5495906	5510648	14743	12	2830	DPH1	diphthamide biosynthesis 1
mRNA	ENSGALG00000003084	ENSGALT00000004875	11	2215971	2222614	6644	7	1030	NUDT21	I
mRNA	ENSGALG00000003085	ENSGALT00000088351	6	8734950	8742881	7932	8	1128	CDK1	cyclin dependent kinase 1
mRNA	ENSGALG00000003086	ENSGALT00000004879	21	4114485	4128598	14114	25	2909	EXOSC10	exosome component 10
mRNA	ENSGALG00000003091	ENSGALT00000004886	14	793825	828456	34632	24	2859	PARN	poly(A)-specific ribonuclease
mRNA	ENSGALG00000003092	ENSGALT00000004888	22	2202505	2211560	9056	11	1170	ERLIN2	ER lipid raft associated 2
mRNA	ENSGALG00000003096	ENSGALT00000004893	20	2284256	2334193	49938	11	1895	CBFA2T2	CBFA2/RUNX1 translocation partner 2
mRNA	ENSGALG00000003099	ENSGALT00000089622	18	6095739	6103817	8079	6	1522	PCTP	phosphatidylcholine transfer protein	14
mRNA	ENSGALG00000003101	ENSGALT00000089017	22	2215005	2218403	3399	8	1197	PLPBP
mRNA	ENSGALG00000003106	ENSGALT00000034624	20	2376245	2489922	113678	8	2115	TOX2	I	14
mRNA	ENSGALG00000003107	ENSGALT00000004906	11	2223302	2243233	19932	14	1923	AMFR	autocrine motility factor receptor
mRNA	ENSGALG00000003108	ENSGALT00000005046	19	5615959	5625658	9700	16	2424	SMG6	SMG6, nonsense mediated mRNA decay factor
mRNA	ENSGALG00000003111	ENSGALT00000004911	14	832254	836956	4703	5	978	BFAR	bifunctional apoptosis regulator
mRNA	ENSGALG00000003113	ENSGALT00000004915	13	10108711	10113801	5091	15	1734	RGS14	regulator of G-protein signaling 14	16
mRNA	ENSGALG00000003114	ENSGALT00000004916	18	6262764	6263435	672	1	672	NOG	I	16
mRNA	ENSGALG00000003118	ENSGALT00000081722	22	2222988	2236659	13672	19	4374	ADGRA2	adhesion G protein-coupled receptor A2	16
mRNA	ENSGALG00000003120	ENSGALT00000004933	15	4635698	4766293	130596	48	7356	NCOR2	nuclear receptor corepressor 2	16
mRNA	ENSGALG00000003122	ENSGALT00000004936	14	2374087	2377099	3013	6	701	ZFAND2A	zinc finger AN1-type containing 2A
mRNA	ENSGALG00000003124	ENSGALT00000029525	22	2238252	2241286	3035	4	1886	BRF2	BRF2, RNA polymerase III transcription initiation factor subunit
mRNA	ENSGALG00000003128	ENSGALT00000004945	20	2675974	2683928	7955	11	1719	EDEM2	ER degradation enhancing alpha-mannosidase like protein 2
mRNA	ENSGALG00000003129	ENSGALT00000004947	22	2247858	2251407	3550	3	2129	RAB11FIP1	RAB11 family interacting protein 1
mRNA	ENSGALG00000003130	ENSGALT00000004949	28	3733488	3739178	5691	12	2740	DDX49	DEAD-box helicase 49
mRNA	ENSGALG00000003131	ENSGALT00000004950	18	6337106	6344590	7485	11	1716	DGKE	diacylglycerol kinase epsilon	10
mRNA	ENSGALG00000003135	ENSGALT00000041033	6	8746641	9088407	341767	43	5961	ANK3	ankyrin 3	15
mRNA	ENSGALG00000003136	ENSGALT00000053592	7	3645916	3760093	114178	7	1649	IKZF2	IKAROS family zinc finger 2	16
mRNA	ENSGALG00000003137	ENSGALT00000039587	15	4781351	4792186	10836	3	639	RFLNA	refilin A	16
mRNA	ENSGALG00000003143	ENSGALT00000004968	14	866750	888736	21987	22	4618	ZC3H7A	zinc finger CCCH-type containing 7A	10
mRNA	ENSGALG00000003144	ENSGALT00000049075	18	6353977	6361372	7396	9	2695	TRIM25	tripartite motif containing 25	10
mRNA	ENSGALG00000003146	ENSGALT00000046182	15	4884285	4896278	11994	4	1689	CCDC92	coiled-coil domain containing 92	16
mRNA	ENSGALG00000003147	ENSGALT00000004975	20	2688941	2721644	32704	19	4205	TRPC4AP	transient receptor potential cation channel subfamily C member 4 associated protein
mRNA	ENSGALG00000003148	ENSGALT00000080641	7	3803642	3874402	70761	11	1035	SPAG16	sperm associated antigen 16
mRNA	ENSGALG00000003153	ENSGALT00000004991	28	3739329	3744161	4833	10	1300	COPE	coatomer protein complex subunit epsilon
mRNA	ENSGALG00000003154	ENSGALT00000004992	14	888916	909119	20204	12	2757	TXNDC11	thioredoxin domain containing 11	10
mRNA	ENSGALG00000003155	ENSGALT00000004993	19	5617156	5619074	1919	7	1002	SRR	I
mRNA	ENSGALG00000003160	ENSGALT00000005000	28	3746346	3756801	10456	7	1309	CERS1	ceramide synthase 1	16
mRNA	ENSGALG00000003161	ENSGALT00000005001	28	3758227	3760332	2106	2	1393	GDF3	growth differentiation factor 3	16
mRNA	ENSGALG00000003162	ENSGALT00000005002	27	5398850	5404671	5822	9	1149	ENSGALG00000003162
mRNA	ENSGALG00000003163	ENSGALT00000005006	11	2264902	2382477	117576	8	1080	GNAO1	G protein subunit alpha o1	16
mRNA	ENSGALG00000003164	ENSGALT00000005010	8	4681329	4689650	8322	7	1011	ENSGALG00000003164		16
mRNA	ENSGALG00000003165	ENSGALT00000005015	6	9099466	9139934	40469	9	1343	CCDC6	coiled-coil domain containing 6
mRNA	ENSGALG00000003168	ENSGALT00000005018	Z	9711746	9742375	30630	16	2214	MTMR12	myotubularin related protein 12	16
mRNA	ENSGALG00000003169	ENSGALT00000005022	11	2405120	2446586	41467	6	1889	CBFB	core-binding factor beta subunit	16
mRNA	ENSGALG00000003172	ENSGALT00000005033	6	9165000	9184327	19328	7	2457	SLC16A9	solute carrier family 16 member 9	15
mRNA	ENSGALG00000003175	ENSGALT00000005036	17	7365891	7376849	10959	19	1917	ENSGALG00000003175
mRNA	ENSGALG00000003176	ENSGALT00000005037	6	9199146	9202263	3118	4	618	ENSGALG00000003176		10
mRNA	ENSGALG00000003181	ENSGALT00000034772	17	7348592	7351670	3079	6	860	SURF2	surfeit 2
mRNA	ENSGALG00000003183	ENSGALT00000005051	11	2452598	2486132	33535	17	3240	C11H16orf70	chromosome 11 open reading frame, human C16orf70
mRNA	ENSGALG00000003185	ENSGALT00000076562	18	6367953	6381362	13410	14	1850	SCPEP1	serine carboxypeptidase 1
mRNA	ENSGALG00000003189	ENSGALT00000089211	23	4927771	4954668	26898	10	1517	NFYC	nuclear transcription factor Y subunit gamma	16
mRNA	ENSGALG00000003193	ENSGALT00000074427	10	3636154	3648972	12819	3	630	CRABP-I		10
mRNA	ENSGALG00000003194	ENSGALT00000005063	15	4955473	4970589	15117	20	2611	ATP6V0A2	ATPase H+ transporting V0 subunit a2
mRNA	ENSGALG00000003195	ENSGALT00000005064	11	2506515	2517003	10489	5	1296	TRADD	TNFRSF1A associated via death domain
mRNA	ENSGALG00000003197	ENSGALT00000073434	17	7341190	7344694	3505	8	961	RPL7A	ribosomal protein L7a
mRNA	ENSGALG00000003199	ENSGALT00000005068	27	5390278	5394159	3882	8	2314	MLX	MLX, MAX dimerization protein
mRNA	ENSGALG00000003201	ENSGALT00000068955	11	2516648	2520836	4189	3	2196	FBXL8	F-box and leucine rich repeat protein 8	16
mRNA	ENSGALG00000003204	ENSGALT00000005076	17	7334678	7340951	6274	4	1776	MED22	mediator complex subunit 22
mRNA	ENSGALG00000003205	ENSGALT00000005077	22	2270716	2275385	4670	3	1150	EIF4EBP1	eukaryotic translation initiation factor 4E binding protein 1
mRNA	ENSGALG00000003206	ENSGALT00000005080	8	4714483	4718914	4432	8	2061	EEF1AKNMT
mRNA	ENSGALG00000003208	ENSGALT00000005083	11	20146841	20155084	8244	4	1657	GABARAPL2	GABA type A receptor associated protein like 2
mRNA	ENSGALG00000003211	ENSGALT00000005087	19	5625853	5635244	9392	11	3335	POLDIP2	DNA polymerase delta interacting protein 2
mRNA	ENSGALG00000003213	ENSGALT00000005090	1	51250968	51253146	2179	4	553	LGALS2	galectin 2	14
mRNA	ENSGALG00000003217	ENSGALT00000005095	14	926664	933480	6817	5	740	LITAF	lipopolysaccharide induced TNF factor
mRNA	ENSGALG00000003219	ENSGALT00000086148	11	20154489	20159741	5253	6	1871	TMEM231	transmembrane protein 231
mRNA	ENSGALG00000003220	ENSGALT00000005099	28	3764045	3781142	17098	24	3720	UPF1	UPF1, RNA helicase and ATPase
mRNA	ENSGALG00000003221	ENSGALT00000084177	10	3668057	3675769	7713	10	977	WDR61	WD repeat domain 61
mRNA	ENSGALG00000003226	ENSGALT00000005108	26	4710936	4718644	7709	3	1365	APOBEC2	apolipoprotein B mRNA editing enzyme catalytic subunit 2
mRNA	ENSGALG00000003227	ENSGALT00000005109	18	6382936	6470026	87091	15	1884	RAB11FIP4	RAB11 family interacting protein 4 (class II)	14
mRNA	ENSGALG00000003228	ENSGALT00000086825	26	4719398	4722411	3014	5	1737	OARD1	O-acyl-ADP-ribose deacylase 1	16
mRNA	ENSGALG00000003233	ENSGALT00000005118	22	2281515	2288928	7414	16	2437	ASH2L	ASH2 like histone lysine methyltransferase complex subunit	19
mRNA	ENSGALG00000003235	ENSGALT00000005121	Z	9754436	9773284	18849	14	2244	ENSGALG00000003235
mRNA	ENSGALG00000003238	ENSGALT00000005124	28	1250362	1263195	12834	7	1202	GNA11	G protein subunit alpha 11
mRNA	ENSGALG00000003241	ENSGALT00000005127	23	5179384	5181209	1826	6	991	CCDC28B	coiled-coil domain containing 28B
mRNA	ENSGALG00000003242	ENSGALT00000005128	22	2288879	2291815	2937	7	1750	STAR	steroidogenic acute regulatory protein	10
mRNA	ENSGALG00000003243	ENSGALT00000005129	12	2636975	2674730	37756	22	4022	RAD54L2	RAD54-like 2 (S. cerevisiae)
mRNA	ENSGALG00000003245	ENSGALT00000005131	22	2293641	2294969	1329	4	663	LSM1	LSM1 homolog, mRNA degradation associated	19
mRNA	ENSGALG00000003247	ENSGALT00000005134	26	4723204	4737458	14255	8	3522	NFYA	nuclear transcription factor Y subunit alpha
mRNA	ENSGALG00000003248	ENSGALT00000065181	Z	9802596	9816323	13728	5	3762	SUB1	SUB1 homolog, transcriptional regulator
mRNA	ENSGALG00000003249	ENSGALT00000005138	6	9308663	9321759	13097	14	1690	CHUK	conserved helix-loop-helix ubiquitous kinase
mRNA	ENSGALG00000003250	ENSGALT00000074093	8	4719407	4722831	3425	7	783	ITPA	inosine triphosphatase
mRNA	ENSGALG00000003254	ENSGALT00000080108	22	2297000	2297365	366	2	330	BAG4	I	19
mRNA	ENSGALG00000003256	ENSGALT00000053230	27	5353178	5381707	28530	21	4180	ATP6V0A1	ATPase H+ transporting V0 subunit a1
mRNA	ENSGALG00000003258	ENSGALT00000071243	11	2540321	2553485	13165	11	2198	DNAAF1	I	14
mRNA	ENSGALG00000003259	ENSGALT00000005160	15	4984384	4988102	3719	9	1425	EIF2B1	eukaryotic translation initiation factor 2B subunit alpha
mRNA	ENSGALG00000003260	ENSGALT00000089782	18	6643046	6652817	9772	21	1930	UTP6	UTP6, small subunit processome component
mRNA	ENSGALG00000003261	ENSGALT00000061104	27	5335537	5350085	14549	4	2919	PTRF	polymerase I and transcript release factor
mRNA	ENSGALG00000003265	ENSGALT00000067787	23	5077320	5094455	17136	6	1484	PTP4A2	protein tyrosine phosphatase type IVA, member 2	16
mRNA	ENSGALG00000003267	ENSGALT00000005170	27	5319501	5330786	11286	24	4422	STAT3	signal transducer and activator of transcription 3
mRNA	ENSGALG00000003272	ENSGALT00000005175	23	5096859	5111703	14845	9	1861	KHDRBS1	KH RNA binding domain containing, signal transduction associated 1	16
mRNA	ENSGALG00000003273	ENSGALT00000005176	11	2554021	2560166	6146	5	1777	HSDL1	hydroxysteroid dehydrogenase like 1
mRNA	ENSGALG00000003281	ENSGALT00000005189	20	2756161	2764123	7963	13	2134	GSS	glutathione synthetase
mRNA	ENSGALG00000003282	ENSGALT00000005191	27	5298532	5303300	4769	17	2337	STAT5A	signal transducer and activator of transcription 5A	16
mRNA	ENSGALG00000003283	ENSGALT00000005192	28	3800421	3815388	14968	19	2459	ENSGALG00000003283
mRNA	ENSGALG00000003284	ENSGALT00000005193	18	6682424	6695667	13244	8	4022	CRLF3	cytokine receptor like factor 3	16
mRNA	ENSGALG00000003285	ENSGALT00000005196	13	10365016	10375987	10972	31	7275	CDHR2	cadherin related family member 2
mRNA	ENSGALG00000003286	ENSGALT00000005199	10	3686193	3715339	29147	14	2560	ACSBG1	acyl-CoA synthetase bubblegum family member 1	14
mRNA	ENSGALG00000003287	ENSGALT00000005202	23	5118151	5125207	7057	9	1740	TMEM39B	transmembrane protein 39B
mRNA	ENSGALG00000003288	ENSGALT00000005203	Z	10102159	10116869	14711	19	2660	TARS	threonyl-tRNA synthetase
mRNA	ENSGALG00000003293	ENSGALT00000005216	11	2563345	2589694	26350	22	6206	MBTPS1	membrane bound transcription factor peptidase, site 1
mRNA	ENSGALG00000003294	ENSGALT00000005217	18	6696138	6712562	16425	23	6621	ATAD5	ATPase family, AAA domain containing 5
mRNA	ENSGALG00000003297	ENSGALT00000084635	23	5138920	5152251	13332	14	3193	HDAC1	histone deacetylase 1	16
mRNA	ENSGALG00000003298	ENSGALT00000005224	15	4988119	4994687	6569	14	1878	DDX55	DEAD-box helicase 55
mRNA	ENSGALG00000003299	ENSGALT00000081329	22	2316115	2337687	21573	23	4257	NSD3
mRNA	ENSGALG00000003301	ENSGALT00000005230	23	5160100	5160357	258	1	258	FAM167B	O
mRNA	ENSGALG00000003304	ENSGALT00000005236	28	3825695	3857797	32103	15	1911	CRTC1	CREB regulated transcription coactivator 1
mRNA	ENSGALG00000003307	ENSGALT00000005240	15	4995019	5000995	5977	4	2002	TMED2	transmembrane p24 trafficking protein 2
mRNA	ENSGALG00000003308	ENSGALT00000074075	6	9344755	9360944	16190	13	3771	ERLIN1	ER lipid raft associated 1
mRNA	ENSGALG00000003313	ENSGALT00000005249	23	5162260	5165312	3053	10	1665	ENSGALG00000003313
mRNA	ENSGALG00000003314	ENSGALT00000005250	15	5010026	5020830	10805	5	1052	RILPL1	Rab interacting lysosomal protein like 1
mRNA	ENSGALG00000003318	ENSGALT00000005257	15	5023908	5025606	1699	2	1403	SNRNP35	small nuclear ribonucleoprotein U11/U12 subunit 35
mRNA	ENSGALG00000003319	ENSGALT00000073605	18	6714510	6719782	5273	10	1101	ADAP2	ArfGAP with dual PH domains 2	18
mRNA	ENSGALG00000003321	ENSGALT00000039467	15	5025787	5028892	3106	4	855	RILPL2	Rab interacting lysosomal protein like 2
mRNA	ENSGALG00000003322	ENSGALT00000005261	10	3781094	3800952	19859	13	2487	TBC1D2B	TBC1 domain family member 2B	16
mRNA	ENSGALG00000003323	ENSGALT00000078093	11	2658956	2668489	9534	6	2568	NECAB2	I	10
mRNA	ENSGALG00000003325	ENSGALT00000005265	15	5032733	5039363	6631	8	1096	ENSGALG00000003325
mRNA	ENSGALG00000003326	ENSGALT00000039198	Z	10347477	10368417	20941	5	1813	AMACR	alpha-methylacyl-CoA racemase	19
mRNA	ENSGALG00000003329	ENSGALT00000005270	8	4901370	4910290	8921	5	2416	GORAB	golgin, RAB6 interacting
mRNA	ENSGALG00000003331	ENSGALT00000077310	13	10393047	10407179	14133	11	1651	FAF2	Fas associated factor family member 2
mRNA	ENSGALG00000003333	ENSGALT00000005275	27	5292832	5299192	6361	9	5199	GHDC	GH3 domain containing
mRNA	ENSGALG00000003336	ENSGALT00000005279	10	3814181	3850001	35821	11	1071	DAPK2	death associated protein kinase 2
mRNA	ENSGALG00000003337	ENSGALT00000069020	23	5166291	5170346	4056	11	1423	EIF3I	eukaryotic translation initiation factor 3 subunit I
mRNA	ENSGALG00000003339	ENSGALT00000005284	21	4129577	4189811	60235	57	7609	MTOR	mechanistic target of rapamycin
mRNA	ENSGALG00000003340	ENSGALT00000005285	17	7305765	7312958	7194	6	3190	GBGT1	globoside alpha-1,3-N-acetylgalactosaminyltransferase 1
mRNA	ENSGALG00000003344	ENSGALT00000005291	13	10407287	10412388	5102	6	738	CLTB	clathrin light chain B
mRNA	ENSGALG00000003345	ENSGALT00000005294	27	5282575	5292696	10122	6	3204	ENSGALG00000003345		19
mRNA	ENSGALG00000003348	ENSGALT00000005300	13	10415328	10415928	601	2	455	ENSGALG00000003348
mRNA	ENSGALG00000003353	ENSGALT00000005305	Z	10460208	10544773	84566	18	3057	RAI14	retinoic acid induced 14	16
mRNA	ENSGALG00000003354	ENSGALT00000005306	27	5271010	5279941	8932	14	3555	KCNH4	I	10
mRNA	ENSGALG00000003355	ENSGALT00000005307	13	10416077	10418143	2067	5	875	ENSGALG00000003355
mRNA	ENSGALG00000003356	ENSGALT00000068086	22	2448285	2449185	901	4	624	TM2D2	TM2 domain containing 2
mRNA	ENSGALG00000003357	ENSGALT00000005309	28	3904699	3910020	5322	9	2010	FKBP8	FK506 binding protein 8
mRNA	ENSGALG00000003358	ENSGALT00000005311	21	4191524	4197035	5512	2	4421	UBIAD1	UbiA prenyltransferase domain containing 1
mRNA	ENSGALG00000003359	ENSGALT00000078413	27	5260325	5272254	11930	6	1944	RAB5C	RAB5C, member RAS oncogene family	17
mRNA	ENSGALG00000003360	ENSGALT00000005313	13	10418403	10420966	2564	4	1714	ARL10	ADP ribosylation factor like GTPase 10	10
mRNA	ENSGALG00000003362	ENSGALT00000062050	20	2766641	2796869	30229	18	2188	ACSS2	acyl-CoA synthetase short-chain family member 2
mRNA	ENSGALG00000003365	ENSGALT00000005321	Z	10557985	10563458	5474	4	902	RAD1	RAD1 checkpoint DNA exonuclease
mRNA	ENSGALG00000003369	ENSGALT00000005327	27	5249880	5255688	5809	18	3344	KAT2A	lysine acetyltransferase 2A
mRNA	ENSGALG00000003370	ENSGALT00000005328	13	10421722	10429431	7710	6	2671	KIAA1191	KIAA1191	10
mRNA	ENSGALG00000003373	ENSGALT00000005332	Z	10563582	10567349	3768	10	1424	BRIX1	BRX1, biogenesis of ribosomes
mRNA	ENSGALG00000003377	ENSGALT00000071332	13	10431193	10437227	6035	9	2395	SIMC1	SUMO interacting motifs containing 1
mRNA	ENSGALG00000003378	ENSGALT00000005338	14	945679	958416	12738	15	3836	ENSGALG00000003378
mRNA	ENSGALG00000003381	ENSGALT00000005344	10	3890206	3967151	76946	77	14586	HERC1	HECT and RLD domain containing E3 ubiquitin protein ligase family member 1
mRNA	ENSGALG00000003383	ENSGALT00000005346	23	5189901	5205960	16060	14	2991	KPNA6	karyopherin subunit alpha 6
mRNA	ENSGALG00000003385	ENSGALT00000005348	28	3982169	3987362	5194	5	435	LSM4	LSM4 homolog, U6 small nuclear RNA and mRNA degradation associated	16
mRNA	ENSGALG00000003387	ENSGALT00000005353	Z	10568208	10582270	14063	12	1614	ENSGALG00000003387		10
mRNA	ENSGALG00000003391	ENSGALT00000005357	14	960221	976442	16222	15	2288	EIF2AK1	eukaryotic translation initiation factor 2 alpha kinase 1
mRNA	ENSGALG00000003392	ENSGALT00000005363	15	5043164	5072326	29163	32	5549	SBNO1	strawberry notch homolog 1
mRNA	ENSGALG00000003396	ENSGALT00000087467	11	3508257	3524302	16046	15	1942	NFATC3	nuclear factor of activated T-cells 3
mRNA	ENSGALG00000003397	ENSGALT00000085324	18	6724489	6746819	22331	19	2032	RHOT1	ras homolog family member T1
mRNA	ENSGALG00000003398	ENSGALT00000083336	22	2453219	2473529	20311	24	4415	ADAM9	ADAM metallopeptidase domain 9	16
mRNA	ENSGALG00000003400	ENSGALT00000005377	14	976634	979008	2375	4	1104	AIMP2	aminoacyl tRNA synthetase complex interacting multifunctional protein 2
mRNA	ENSGALG00000003403	ENSGALT00000078970	27	5186133	5196265	10133	8	1332	ZNF385C	zinc finger protein 385C
mRNA	ENSGALG00000003405	ENSGALT00000005386	23	5206054	5215143	9090	10	5972	BSDC1	BSD domain containing 1
mRNA	ENSGALG00000003408	ENSGALT00000005390	23	5215379	5216602	1224	2	1127	RP1-27O5.3	zinc finger and BTB domain containing 8B
mRNA	ENSGALG00000003409	ENSGALT00000005391	20	2806856	2819565	12710	14	4542	ENSGALG00000003409		16
mRNA	ENSGALG00000003412	ENSGALT00000005397	17	7265700	7284064	18365	18	3030	ENSGALG00000003412		10
mRNA	ENSGALG00000003416	ENSGALT00000005402	1	194465096	194472407	7312	13	3691	FAM160A2	family with sequence similarity 160, member A2	19
mRNA	ENSGALG00000003419	ENSGALT00000005406	15	5099849	5123800	23952	26	3603	ENSGALG00000003419		16
mRNA	ENSGALG00000003420	ENSGALT00000005407	23	5225584	5227996	2413	2	1253	ZBTB8A	O
mRNA	ENSGALG00000003426	ENSGALT00000005419	18	6752226	6795369	43144	10	1212	RHBDL3	rhomboid like 3	19
mRNA	ENSGALG00000003427	ENSGALT00000005420	10	3979108	3998647	19540	15	1494	USP3	ubiquitin specific peptidase 3
mRNA	ENSGALG00000003428	ENSGALT00000005424	28	4018519	4028659	10141	15	2571	ENSGALG00000003428
mRNA	ENSGALG00000003429	ENSGALT00000005426	8	5227687	5325555	97869	7	1168	PBX1	PBX homeobox 1	16
mRNA	ENSGALG00000003430	ENSGALT00000005427	14	979256	991301	12046	19	2909	PMS2	PMS1 homolog 2, mismatch repair system component
mRNA	ENSGALG00000003432	ENSGALT00000005433	Z	10584479	10596987	12509	14	1494	AGXT2	alanine--glyoxylate aminotransferase 2	17
mRNA	ENSGALG00000003433	ENSGALT00000005435	11	3565749	3573871	8123	10	1260	DPEP2		10
mRNA	ENSGALG00000003434	ENSGALT00000005437	18	6801943	6805493	3551	8	1476	C17orf75
mRNA	ENSGALG00000003438	ENSGALT00000039783	8	5469840	5481533	11694	14	2071	NUF2	NUF2, NDC80 kinetochore complex component
mRNA	ENSGALG00000003439	ENSGALT00000005447	21	4198318	4217429	19112	20	3036	PLEKHM2	pleckstrin homology and RUN domain containing M2
mRNA	ENSGALG00000003441	ENSGALT00000039374	17	7256052	7262972	6921	8	3559	GTF3C5	general transcription factor IIIC subunit 5
mRNA	ENSGALG00000003443	ENSGALT00000078344	8	5482024	5484083	2060	3	876	LRRC52	I
mRNA	ENSGALG00000003445	ENSGALT00000005458	8	5481661	5491026	9366	6	869	MGST3	microsomal glutathione S-transferase 3
mRNA	ENSGALG00000003446	ENSGALT00000039164	Z	10611245	10642043	30799	14	2883	PRLR	prolactin receptor	17
mRNA	ENSGALG00000003447	ENSGALT00000005461	26	4956897	4962659	5763	4	1525	FRS3	fibroblast growth factor receptor substrate 3	14
mRNA	ENSGALG00000003454	ENSGALT00000005471	18	6806551	6818201	11651	11	2120	ZNF207	zinc finger protein 207
mRNA	ENSGALG00000003456	ENSGALT00000039628	10	4027277	4045255	17979	10	1044	CA12	I
mRNA	ENSGALG00000003457	ENSGALT00000005478	27	5156868	5161795	4928	4	2762	CNP	2',3'-cyclic nucleotide 3' phosphodiesterase	10
mRNA	ENSGALG00000003458	ENSGALT00000005479	14	1005408	1019257	13850	15	1830	CCZ1	CCZ1 vacuolar protein trafficking and biogenesis associated homolog (S. cerevisiae)
mRNA	ENSGALG00000003461	ENSGALT00000077062	26	4994619	5002981	8363	6	1629	USP49	ubiquitin specific peptidase 49	10
mRNA	ENSGALG00000003464	ENSGALT00000005488	27	5149292	5156649	7358	12	1893	ENSGALG00000003464
mRNA	ENSGALG00000003466	ENSGALT00000076342	1	62199914	62220741	20828	9	2038	ENSGALG00000003466
mRNA	ENSGALG00000003467	ENSGALT00000084889	26	5027151	5029465	2315	6	1208	BYSL	bystin like
mRNA	ENSGALG00000003470	ENSGALT00000005496	22	2545784	2565726	19943	6	732	ZMAT4	zinc finger matrin-type 4
mRNA	ENSGALG00000003472	ENSGALT00000039946	7	4153990	4190146	36157	4	1450	VWC2L	von Willebrand factor C domain containing protein 2 like	10
mRNA	ENSGALG00000003473	ENSGALT00000081645	22	2603033	2604520	1488	3	450	SFRP1	secreted frizzled related protein 1	14
mRNA	ENSGALG00000003474	ENSGALT00000005500	26	5021881	5026730	4850	4	1372	MED20	mediator complex subunit 20
mRNA	ENSGALG00000003475	ENSGALT00000039950	27	5123850	5147962	24113	28	4465	ACLY	ATP citrate lyase
mRNA	ENSGALG00000003476	ENSGALT00000005503	18	6829425	6861860	32436	22	4456	ERN1	endoplasmic reticulum to nucleus signaling 1
mRNA	ENSGALG00000003483	ENSGALT00000090021	22	2615258	2618981	3724	5	1677	GOLGA7	golgin A7
mRNA	ENSGALG00000003484	ENSGALT00000005512	7	4211635	4254770	43136	11	3506	BARD1	BRCA1 associated RING domain 1
mRNA	ENSGALG00000003485	ENSGALT00000005513	26	5031084	5043504	12421	5	2230	CCND3	cyclin D3	16
mRNA	ENSGALG00000003487	ENSGALT00000005515	10	4056133	4078464	22332	8	1475	RAB8B	RAB8B, member RAS oncogene family
mRNA	ENSGALG00000003492	ENSGALT00000005527	22	2619337	2627681	8345	8	2074	PPP1R3E	protein phosphatase 1, regulatory subunit 3E
mRNA	ENSGALG00000003495	ENSGALT00000085430	8	5491253	5498783	7531	11	2345	ALDH9A1	aldehyde dehydrogenase 9 family member A1
mRNA	ENSGALG00000003496	ENSGALT00000034662	18	6866078	6879693	13616	10	1425	TEX2	I
mRNA	ENSGALG00000003498	ENSGALT00000045819	26	5069340	5076726	7387	8	2671	TAF8	TATA-box binding protein associated factor 8	16
mRNA	ENSGALG00000003500	ENSGALT00000005537	17	7209219	7217145	7927	11	1251	ENSGALG00000003500
mRNA	ENSGALG00000003503	ENSGALT00000088420	20	3762945	3765795	2851	2	797	MYBL2	MYB proto-oncogene like 2
mRNA	ENSGALG00000003505	ENSGALT00000069133	10	4090112	4096665	6554	5	1560	LACTB	lactamase beta
mRNA	ENSGALG00000003507	ENSGALT00000005546	14	1112494	1131672	19179	25	3543	TECPR1	tectonin beta-propeller repeat containing 1
mRNA	ENSGALG00000003509	ENSGALT00000005551	17	7190613	7195802	5190	5	623	SPACA9	sperm acrosome associated 9
mRNA	ENSGALG00000003510	ENSGALT00000005552	8	5521239	5536475	15237	7	1227	UCK2	uridine-cytidine kinase 2	10
mRNA	ENSGALG00000003517	ENSGALT00000005560	23	5237760	5242320	4561	9	1726	ZBTB8OS	zinc finger and BTB domain containing 8 opposite strand
mRNA	ENSGALG00000003518	ENSGALT00000005561	22	2633241	2636679	3439	10	1350	GPAT4	glycerol-3-phosphate acyltransferase 4
mRNA	ENSGALG00000003520	ENSGALT00000005570	18	6952525	6957808	5284	8	1425	POLG2	DNA polymerase gamma 2, accessory subunit
mRNA	ENSGALG00000003521	ENSGALT00000006394	10	4110534	4124081	13548	10	1207	TPM1	tropomyosin 1 (alpha)
mRNA	ENSGALG00000003522	ENSGALT00000005575	23	5242578	5249616	7039	12	2386	RBBP4	RB binding protein 4, chromatin remodeling factor
mRNA	ENSGALG00000003523	ENSGALT00000071704	20	3780166	3792830	12665	14	3849	IFT52	intraflagellar transport 52
mRNA	ENSGALG00000003526	ENSGALT00000040987	6	9374091	9398734	24644	18	2883	TUBGCP2	tubulin gamma complex associated protein 2
mRNA	ENSGALG00000003527	ENSGALT00000052073	28	4063103	4065550	2448	9	1170	ARRDC2	arrestin domain containing 2	15
mRNA	ENSGALG00000003529	ENSGALT00000005583	23	5250048	5253620	3573	3	1542	SYNC	syncoilin, intermediate filament protein	16
mRNA	ENSGALG00000003532	ENSGALT00000084066	18	6960018	6966959	6942	13	2200	DDX5	DEAD-box helicase 5
mRNA	ENSGALG00000003533	ENSGALT00000005587	6	9398774	9403220	4447	6	795	ZNF511	zinc finger protein 511
mRNA	ENSGALG00000003536	ENSGALT00000005592	27	5118445	5123740	5296	2	5221	KLHL11	kelch like family member 11
mRNA	ENSGALG00000003537	ENSGALT00000005593	20	3794110	3799772	5663	12	1110	SGK2	SGK2, serine/threonine kinase 2
mRNA	ENSGALG00000003539	ENSGALT00000005601	23	5271573	5278137	6565	9	2961	KIAA1522	KIAA1522	14
mRNA	ENSGALG00000003540	ENSGALT00000005602	18	6970209	6982733	12525	21	2481	CEP95	centrosomal protein 95	16
mRNA	ENSGALG00000003545	ENSGALT00000005607	17	7034049	7055559	21511	6	618	CFAP77	cilia and flagella associated protein 77	10
mRNA	ENSGALG00000003547	ENSGALT00000005609	Z	10979414	10990078	10665	10	3019	SKP2	S-phase kinase associated protein 2	16
mRNA	ENSGALG00000003548	ENSGALT00000005611	14	1148771	1183417	34647	14	2059	BAIAP2L1	BAI1 associated protein 2 like 1	16
mRNA	ENSGALG00000003549	ENSGALT00000085394	6	9410246	9412536	2291	9	1150	MTG1	mitochondrial ribosome associated GTPase 1
mRNA	ENSGALG00000003550	ENSGALT00000069973	20	3848326	3870707	22382	15	1992	ARHGAP40	Rho GTPase activating protein 40	19
mRNA	ENSGALG00000003558	ENSGALT00000005630	Z	10993359	11023191	29833	12	1326	NADK2	NAD kinase 2, mitochondrial	16
mRNA	ENSGALG00000003559	ENSGALT00000005634	20	3889665	3899937	10273	9	2161	ACTR5	ARP5 actin-related protein 5 homolog	19
mRNA	ENSGALG00000003562	ENSGALT00000005641	14	1225962	1235848	9887	5	2229	NPTX2	neuronal pentraxin 2
mRNA	ENSGALG00000003563	ENSGALT00000052998	23	5279497	5284274	4778	9	1543	YARS	tyrosyl-tRNA synthetase	19
mRNA	ENSGALG00000003566	ENSGALT00000060268	18	6986939	7016405	29467	18	2178	SMURF2	SMAD specific E3 ubiquitin protein ligase 2
mRNA	ENSGALG00000003567	ENSGALT00000005650	23	5294114	5304982	10869	6	907	FNDC5	fibronectin type III domain containing 5	10
mRNA	ENSGALG00000003568	ENSGALT00000005651	20	3918080	3963460	45381	11	3067	PPP1R16B	protein phosphatase 1 regulatory subunit 16B	10
mRNA	ENSGALG00000003569	ENSGALT00000084289	14	1309031	1315941	6911	7	1555	TMEM130	transmembrane protein 130	18
mRNA	ENSGALG00000003570	ENSGALT00000051490	7	4369531	4386982	17452	15	1740	ATIC	5-aminoimidazole-4-carboxamide ribonucleotide formyltransferase/IMP cyclohydrolase
mRNA	ENSGALG00000003572	ENSGALT00000059243	28	4088399	4125847	37449	31	4704	ENSGALG00000003572
mRNA	ENSGALG00000003574	ENSGALT00000005659	11	3756709	3784646	27938	14	3037	LPCAT2	lysophosphatidylcholine acyltransferase 2	16
mRNA	ENSGALG00000003575	ENSGALT00000005660	20	10705269	10708994	3726	11	888	ENSGALG00000003575
mRNA	ENSGALG00000003578	ENSGALT00000005663	7	4391168	4439659	48492	45	7443	FN1	fibronectin 1	10
mRNA	ENSGALG00000003582	ENSGALT00000005668	Z	11172322	11232589	60268	9	1726	SLC1A3	solute carrier family 1 member 3	10
mRNA	ENSGALG00000003584	ENSGALT00000083642	18	7053034	7058674	5641	11	2067	KPNA2	karyopherin subunit alpha 2	16
mRNA	ENSGALG00000003589	ENSGALT00000005678	19	5643262	5647555	4294	9	1684	VTN	vitronectin
mRNA	ENSGALG00000003590	ENSGALT00000034629	18	7060623	7067829	7207	5	2256	ENSGALG00000003590
mRNA	ENSGALG00000003596	ENSGALT00000005688	14	1319982	1397532	77551	70	16506	TRRAP	transformation/transcription domain associated protein
mRNA	ENSGALG00000003597	ENSGALT00000005690	23	5337092	5343837	6746	7	1536	AK2	adenylate kinase 2
mRNA	ENSGALG00000003601	ENSGALT00000005696	26	5209970	5244317	34348	19	3954	ATP2B4	ATPase plasma membrane Ca2+ transporting 4	14
mRNA	ENSGALG00000003602	ENSGALT00000039713	11	4979231	5000529	21299	9	1251	RPGRIP1L	RPGRIP1 like
mRNA	ENSGALG00000003604	ENSGALT00000005705	19	5656631	5660143	3513	5	1643	SLC46A1	solute carrier family 46 member 1
mRNA	ENSGALG00000003605	ENSGALT00000005708	Z	11297074	11454131	157058	48	8692	ENSGALG00000003605
mRNA	ENSGALG00000003614	ENSGALT00000005718	23	5344811	5350016	5206	10	1717	AZIN2	arginine decarboxylase
mRNA	ENSGALG00000003624	ENSGALT00000005735	27	5113816	5117579	3764	5	1954	KLHL10	kelch like family member 10
mRNA	ENSGALG00000003625	ENSGALT00000005739	23	5350671	5351689	1019	2	701	NDUFS5	NADH:ubiquinone oxidoreductase subunit S5	18
mRNA	ENSGALG00000003628	ENSGALT00000039556	10	4198185	4225106	26922	13	1875	TLN2	talin 2	16
mRNA	ENSGALG00000003631	ENSGALT00000005754	Z	11521789	11531898	10110	12	2082	CPLANE1
mRNA	ENSGALG00000003634	ENSGALT00000005757	6	9577947	9621108	43162	9	1429	PTEN	I
mRNA	ENSGALG00000003641	ENSGALT00000073146	22	2698595	2723390	24796	18	5925	KAT6A	lysine acetyltransferase 6A
mRNA	ENSGALG00000003642	ENSGALT00000059746	14	1992390	2013345	20956	6	773	PDGFA	platelet derived growth factor subunit A	10
mRNA	ENSGALG00000003645	ENSGALT00000005779	15	5177208	5234249	57042	25	4026	ENSGALG00000003645		16
mRNA	ENSGALG00000003648	ENSGALT00000032758	5	3016548	3020336	3789	4	1252	SVIP	small VCP interacting protein	10
mRNA	ENSGALG00000003650	ENSGALT00000005785	18	7120865	7131933	11069	18	2358	NOL11	nucleolar protein 11	19
mRNA	ENSGALG00000003651	ENSGALT00000005786	27	5108613	5113311	4699	9	1790	NT5C3B	5'-nucleotidase, cytosolic IIIB	16
mRNA	ENSGALG00000003652	ENSGALT00000088751	6	9626765	9640695	13931	11	1815	ATAD1	ATPase family, AAA domain containing 1
mRNA	ENSGALG00000003655	ENSGALT00000005791	5	2933411	3012233	78823	7	2026	GAS2	growth arrest specific 2	10
mRNA	ENSGALG00000003657	ENSGALT00000005793	19	5722923	5726777	3855	5	1449	UNC119	unc-119 lipid binding chaperone	16
mRNA	ENSGALG00000003658	ENSGALT00000005796	20	3979358	4005682	26325	22	2112	DHX35	DEAH-box helicase 35
mRNA	ENSGALG00000003660	ENSGALT00000005800	5	2903331	2904506	1176	1	1176	FANCF	Fanconi anemia, complementation group F
mRNA	ENSGALG00000003661	ENSGALT00000078639	17	6964407	6992177	27771	25	7937	SETX	senataxin	10
mRNA	ENSGALG00000003663	ENSGALT00000051158	11	5094581	5112494	17914	22	3780	RBL2	RB transcriptional corepressor like 2
mRNA	ENSGALG00000003665	ENSGALT00000089856	19	5732371	5736475	4105	12	2023	PIGS	phosphatidylinositol glycan anchor biosynthesis class S
mRNA	ENSGALG00000003670	ENSGALT00000005816	20	4836751	4839401	2651	1	2651	MAFB	MAF bZIP transcription factor B
mRNA	ENSGALG00000003672	ENSGALT00000005818	13	10611658	10624468	12811	11	2085	UBLCP1	ubiquitin like domain containing CTD phosphatase 1
mRNA	ENSGALG00000003674	ENSGALT00000064228	1	6275964	6288550	12587	11	1938	DHTKD1	dehydrogenase E1 and transketolase domain containing 1	16
mRNA	ENSGALG00000003675	ENSGALT00000005824	14	2034750	2120774	86025	11	1489	PRKAR1B	protein kinase cAMP-dependent type I regulatory subunit beta
mRNA	ENSGALG00000003677	ENSGALT00000005827	17	6922455	6957371	34917	6	1557	NTNG2	netrin G2	10
mRNA	ENSGALG00000003681	ENSGALT00000042945	20	5008894	5042472	33579	19	2271	TOP1	DNA topoisomerase I
mRNA	ENSGALG00000003682	ENSGALT00000005833	15	5238153	5242237	4085	5	1623	ARL6IP4	ADP ribosylation factor like GTPase 6 interacting protein 4
mRNA	ENSGALG00000003683	ENSGALT00000005834	17	6810486	6891412	80927	8	1339	MED27	mediator complex subunit 27
mRNA	ENSGALG00000003684	ENSGALT00000005837	14	2132068	2141735	9668	7	1729	ENSGALG00000003684
mRNA	ENSGALG00000003687	ENSGALT00000005840	15	5242479	5247808	5330	6	1429	OGFOD2	2-oxoglutarate and iron dependent oxygenase domain containing 2
mRNA	ENSGALG00000003688	ENSGALT00000005842	Z	11533897	11564728	30832	35	4167	NUP155	nucleoporin 155
mRNA	ENSGALG00000003689	ENSGALT00000071572	6	9643792	9663329	19538	12	1830	PAPSS2	3'-phosphoadenosine 5'-phosphosulfate synthase 2	10
mRNA	ENSGALG00000003691	ENSGALT00000005847	13	10638643	10673899	35257	10	6294	RNF145	ring finger protein 145	10
mRNA	ENSGALG00000003693	ENSGALT00000005857	23	5359116	5470470	111355	92	17724	MACF1	microtubule-actin crosslinking factor 1	16
mRNA	ENSGALG00000003695	ENSGALT00000005862	6	9679455	9696260	16806	5	1587	MINPP1	multiple inositol-polyphosphate phosphatase 1
mRNA	ENSGALG00000003696	ENSGALT00000083774	15	5248141	5252143	4003	7	1424	ENSGALG00000003696
mRNA	ENSGALG00000003701	ENSGALT00000040944	6	9714901	9791882	76982	8	3270	SGMS1	sphingomyelin synthase 1
mRNA	ENSGALG00000003702	ENSGALT00000044300	13	11235612	11283731	48120	13	1794	CLINT1	clathrin interactor 1
mRNA	ENSGALG00000003703	ENSGALT00000005868	28	4172071	4176936	4866	8	1813	USE1	unconventional SNARE in the ER 1
mRNA	ENSGALG00000003705	ENSGALT00000005871	10	4391054	4471783	80730	85	11259	VPS13C	vacuolar protein sorting 13 homolog C	16
mRNA	ENSGALG00000003708	ENSGALT00000005878	Z	11566340	11702225	135886	18	2607	WDR70	WD repeat domain 70
mRNA	ENSGALG00000003709	ENSGALT00000005886	22	2738388	2750600	12213	14	1983	PLAT	plasminogen activator, tissue
mRNA	ENSGALG00000003712	ENSGALT00000005891	17	6717452	6765406	47955	24	3144	RAPGEF1	Rap guanine nucleotide exchange factor 1	15
mRNA	ENSGALG00000003717	ENSGALT00000076764	28	4177071	4208740	31670	40	7427	MYO9B	myosin IXB
mRNA	ENSGALG00000003720	ENSGALT00000064842	12	2737321	2782918	45598	42	4305	FANCD2	Fanconi anemia complementation group D2
mRNA	ENSGALG00000003722	ENSGALT00000005910	13	11305712	11311044	5333	6	1537	THG1L	tRNA-histidine guanylyltransferase 1 like
mRNA	ENSGALG00000003727	ENSGALT00000054445	28	4217999	4224451	6453	10	1817	HAUS8	I
mRNA	ENSGALG00000003731	ENSGALT00000005919	21	4331470	4369323	37854	10	2295	FBXO42	F-box protein 42
mRNA	ENSGALG00000003732	ENSGALT00000089240	17	6709265	6712770	3506	7	2160	UCK1	uridine-cytidine kinase 1	10
mRNA	ENSGALG00000003733	ENSGALT00000005924	Z	12007504	12048425	40922	20	4101	LIFR	leukemia inhibitory factor receptor alpha	10
mRNA	ENSGALG00000003734	ENSGALT00000005925	21	4371057	4383502	12446	4	2953	SZRD1	SUZ RNA binding domain containing 1
mRNA	ENSGALG00000003736	ENSGALT00000005928	15	5254763	5265560	10798	11	2385	ABCB9	ATP binding cassette subfamily B member 9
mRNA	ENSGALG00000003738	ENSGALT00000005931	12	2783472	2787316	3845	8	973	EMC3	ER membrane protein complex subunit 3
mRNA	ENSGALG00000003741	ENSGALT00000062582	19	5930014	5950724	20711	42	6481	MYO18A	myosin XVIIIA	14
mRNA	ENSGALG00000003742	ENSGALT00000005938	28	4229272	4253848	24577	30	4239	CPAMD8	C3 and PZP like, alpha-2-macroglobulin domain containing 8	10
mRNA	ENSGALG00000003743	ENSGALT00000005939	15	5272665	5282778	10114	4	852	VPS37B	VPS37B, ESCRT-I subunit	19
mRNA	ENSGALG00000003744	ENSGALT00000005940	13	11323099	11349859	26761	23	2703	ADAM19	ADAM metallopeptidase domain 19	10
mRNA	ENSGALG00000003745	ENSGALT00000005941	21	4383992	4389687	5696	8	2005	NECAP2	NECAP endocytosis associated 2
mRNA	ENSGALG00000003748	ENSGALT00000076888	5	2699425	2746250	46826	22	2790	ANO5	anoctamin 5
mRNA	ENSGALG00000003750	ENSGALT00000005954	20	5046400	5076441	30042	32	4116	PLCG1	phospholipase C gamma 1	16
mRNA	ENSGALG00000003753	ENSGALT00000016123	11	6275128	6297360	22233	17	3427	CYLD	CYLD lysine 63 deubiquitinase
mRNA	ENSGALG00000003757	ENSGALT00000005964	17	6695528	6708396	12869	21	2610	POMT1	protein O-mannosyltransferase 1
mRNA	ENSGALG00000003758	ENSGALT00000005966	7	4556264	4564159	7896	5	1666	MREG	melanoregulin	10
mRNA	ENSGALG00000003759	ENSGALT00000005967	10	4872253	4975286	103034	10	4373	RORA	RAR related orphan receptor A	16
mRNA	ENSGALG00000003766	ENSGALT00000005975	19	5751789	5766186	14398	39	8404	KIAA0100	KIAA0100
mRNA	ENSGALG00000003767	ENSGALT00000055713	11	6380689	6468341	87653	7	1229	NKD1	naked cuticle homolog 1
mRNA	ENSGALG00000003770	ENSGALT00000080041	10	5024501	5033507	9007	5	799	ANXA2
mRNA	ENSGALG00000003771	ENSGALT00000064774	28	4279731	4285886	6156	11	2139	SIN3B	SIN3 transcription regulator family member B
mRNA	ENSGALG00000003774	ENSGALT00000072241	21	4418129	4423216	5088	18	1730	ATP13A2	ATPase 13A2
mRNA	ENSGALG00000003775	ENSGALT00000005988	Z	12187346	12262666	75321	38	5136	RICTOR	RPTOR independent companion of MTOR complex 2
mRNA	ENSGALG00000003777	ENSGALT00000005993	5	2201059	2481132	280074	19	2403	NELL1	neural EGFL like 1	10
mRNA	ENSGALG00000003778	ENSGALT00000005994	28	4298879	4305116	6238	6	2781	TMEM38A	transmembrane protein 38A
mRNA	ENSGALG00000003781	ENSGALT00000006001	14	2147015	2174549	27535	23	3321	SUN1	Sad1 and UNC84 domain containing 1
mRNA	ENSGALG00000003786	ENSGALT00000006006	11	6630401	6644729	14329	17	2173	BRD7	bromodomain containing 7
mRNA	ENSGALG00000003788	ENSGALT00000006011	10	5315236	5321930	6695	9	951	BNIP2	BCL2 interacting protein 2
mRNA	ENSGALG00000003789	ENSGALT00000006013	17	6604164	6609807	5644	3	840	ENSGALG00000003789		19
mRNA	ENSGALG00000003792	ENSGALT00000034292	Z	12272092	12333739	61648	20	3576	FYB	FYN binding protein
mRNA	ENSGALG00000003793	ENSGALT00000089760	10	5330920	5335922	5003	5	745	GTF2A2	general transcription factor IIA subunit 2
mRNA	ENSGALG00000003794	ENSGALT00000006018	28	4327264	4331603	4340	6	2027	SLC35E1	solute carrier family 35 member E1	19
mRNA	ENSGALG00000003795	ENSGALT00000034620	15	5310252	5316472	6221	8	1040	DENR	density regulated re-initiation and release factor
mRNA	ENSGALG00000003798	ENSGALT00000006023	14	2176463	2185844	9382	9	2166	GET4	golgi to ER traffic protein 4
mRNA	ENSGALG00000003799	ENSGALT00000006026	12	2791047	2820241	29195	22	3138	USP4	ubiquitin specific peptidase 4
mRNA	ENSGALG00000003800	ENSGALT00000006028	23	5482619	5494157	11539	14	1893	PABPC4	poly(A) binding protein cytoplasmic 4
mRNA	ENSGALG00000003802	ENSGALT00000006032	10	5449521	5483094	33574	14	2667	OTUD7A	OTU deubiquitinase 7A	16
mRNA	ENSGALG00000003803	ENSGALT00000006033	Z	12349471	12359241	9771	12	2142	DAB2	DAB2, clathrin adaptor protein
mRNA	ENSGALG00000003805	ENSGALT00000006037	6	9868124	10254176	386053	18	2229	ENSGALG00000003805
mRNA	ENSGALG00000003806	ENSGALT00000082855	12	2825882	2844251	18370	6	1971	RHOA	ras homolog family member A
mRNA	ENSGALG00000003807	ENSGALT00000058617	15	5315918	5320537	4620	8	1286	GPN3	GPN-loop GTPase 3
mRNA	ENSGALG00000003812	ENSGALT00000075219	7	4585479	4645105	59627	8	561	UBE2F	ubiquitin conjugating enzyme E2 F (putative)	10
mRNA	ENSGALG00000003815	ENSGALT00000084661	20	5174632	5186674	12043	9	1247	RPN2	ribophorin II
mRNA	ENSGALG00000003818	ENSGALT00000069054	13	11367959	11407960	40002	29	3863	CYFIP2	cytoplasmic FMR1 interacting protein 2	10
mRNA	ENSGALG00000003819	ENSGALT00000034244	14	2188397	2214314	25918	9	846	ENSGALG00000003819		10
mRNA	ENSGALG00000003820	ENSGALT00000006056	15	5321668	5326598	4931	7	1089	ARPC3	actin related protein 2/3 complex subunit 3
mRNA	ENSGALG00000003821	ENSGALT00000006057	7	4646817	4656976	10160	3	1106	RAMP1	I	10
mRNA	ENSGALG00000003824	ENSGALT00000057904	28	4335588	4346724	11137	17	2970	CHERP	calcium homeostasis endoplasmic reticulum protein
mRNA	ENSGALG00000003826	ENSGALT00000006066	15	5327349	5333593	6245	11	1626	ANAPC7	anaphase promoting complex subunit 7
mRNA	ENSGALG00000003832	ENSGALT00000006075	12	2868994	2892764	23771	6	2005	TEX264	testis expressed 264
mRNA	ENSGALG00000003845	ENSGALT00000006110	28	2131519	2137639	6121	14	1377	MKNK2	MAP kinase interacting serine/threonine kinase 2
mRNA	ENSGALG00000003849	ENSGALT00000061023	10	5624899	5632166	7268	6	876	TRPM1	transient receptor potential cation channel subfamily M member 1	10
mRNA	ENSGALG00000003851	ENSGALT00000046270	23	5531427	5538574	7148	8	1290	TRIT1	tRNA isopentenyltransferase 1	14
mRNA	ENSGALG00000003854	ENSGALT00000006126	15	5415128	5453796	38669	18	3748	IFT81	intraflagellar transport 81	16
mRNA	ENSGALG00000003855	ENSGALT00000088280	20	5211688	5221420	9733	4	549	SRC	SRC proto-oncogene, non-receptor tyrosine kinase	16
mRNA	ENSGALG00000003859	ENSGALT00000006132	27	4924119	4929721	5603	6	1362	KRT222	keratin 222	16
mRNA	ENSGALG00000003861	ENSGALT00000047431	6	10419522	10448686	29165	25	3388	HERC4	I
mRNA	ENSGALG00000003862	ENSGALT00000006147	7	4682652	4717918	35267	12	1215	LRRFIP1	LRR binding FLII interacting protein 1	19
mRNA	ENSGALG00000003870	ENSGALT00000084119	13	11454827	11456461	1635	2	1432	MED7	mediator complex subunit 7
mRNA	ENSGALG00000003875	ENSGALT00000006164	17	6472913	6500584	27672	11	3378	ABL1	ABL proto-oncogene 1, non-receptor tyrosine kinase
mRNA	ENSGALG00000003878	ENSGALT00000006167	4	1689848	1690541	694	4	434	PIN4	peptidylprolyl cis/trans isomerase, NIMA-interacting 4
mRNA	ENSGALG00000003879	ENSGALT00000006168	23	5554873	5562608	7736	14	1915	MFSD2A	major facilitator superfamily domain containing 2A	10
mRNA	ENSGALG00000003880	ENSGALT00000049236	8	5824681	5834498	9818	8	759	STX10	syntaxin 10
mRNA	ENSGALG00000003881	ENSGALT00000006172	4	1683333	1687408	4076	2	3843	ERCC6L	ERCC excision repair 6 like, spindle assembly checkpoint helicase
mRNA	ENSGALG00000003882	ENSGALT00000006174	27	4907122	4921663	14542	11	2613	SMARCE1	SWI/SNF related, matrix associated, actin dependent regulator of chromatin, subfamily e, member 1
mRNA	ENSGALG00000003883	ENSGALT00000006179	10	5702496	5705446	2951	4	1344	MTMR10	myotubularin related protein 10
mRNA	ENSGALG00000003886	ENSGALT00000006182	13	11524677	11645193	120517	8	876	SGCD	sarcoglycan delta	19
mRNA	ENSGALG00000003891	ENSGALT00000054769	11	6819994	7018204	198211	9	7863	ZNF423	zinc finger protein 423	16
mRNA	ENSGALG00000003893	ENSGALT00000006190	8	5844984	5920281	75298	15	2440	XPR1	xenotropic and polytropic retrovirus receptor 1	10
mRNA	ENSGALG00000003901	ENSGALT00000006200	15	5471236	5477313	6078	12	1917	P2RX4	purinergic receptor P2X 4
mRNA	ENSGALG00000003906	ENSGALT00000006206	10	5726011	5731939	5929	10	2274	MPHOSPH10	M-phase phosphoprotein 10
mRNA	ENSGALG00000003907	ENSGALT00000006207	11	7410707	7427408	16702	7	3084	N4BP1	NEDD4 binding protein 1
mRNA	ENSGALG00000003909	ENSGALT00000085061	20	5240893	5246804	5912	12	1960	PIGT	phosphatidylinositol glycan anchor biosynthesis class T
mRNA	ENSGALG00000003911	ENSGALT00000006226	18	7370025	7381626	11602	6	2244	CACNG5	calcium voltage-gated channel auxiliary subunit gamma 5	10
mRNA	ENSGALG00000003913	ENSGALT00000034521	10	5733315	5743137	9823	3	2966	MCEE	methylmalonyl-CoA epimerase	17
mRNA	ENSGALG00000003914	ENSGALT00000006232	28	4351995	4355222	3228	9	1260	CALR3	calreticulin 3
mRNA	ENSGALG00000003916	ENSGALT00000047060	11	7479956	7497883	17928	2	1513	SIAH1	siah E3 ubiquitin protein ligase 1	16
mRNA	ENSGALG00000003919	ENSGALT00000006244	13	12009059	12015782	6724	7	1542	MRPL22	mitochondrial ribosomal protein L22	17
mRNA	ENSGALG00000003920	ENSGALT00000040547	4	1665052	1683087	18036	21	2784	ENSGALG00000003920
mRNA	ENSGALG00000003921	ENSGALT00000006247	20	5248043	5254471	6429	4	940	DBNDD2	I	16
mRNA	ENSGALG00000003922	ENSGALT00000056361	27	4839030	4856730	17701	36	5774	TOP2A	topoisomerase (DNA) II alpha	16
mRNA	ENSGALG00000003923	ENSGALT00000081021	7	4814209	4860652	46444	41	9387	COL6A3	collagen type VI alpha 3 chain
mRNA	ENSGALG00000003924	ENSGALT00000085112	8	5921880	5988475	66596	8	1015	ACBD6	acyl-CoA binding domain containing 6	17
mRNA	ENSGALG00000003929	ENSGALT00000006261	20	5266251	5268508	2258	3	1118	SYS1	SYS1, golgi trafficking protein
mRNA	ENSGALG00000003930	ENSGALT00000006262	10	5794553	5833007	38455	12	2268	APBA2	amyloid beta precursor protein binding family A member 2
mRNA	ENSGALG00000003932	ENSGALT00000006265	20	5273295	5288746	15452	5	1500	SDC4	syndecan 4
mRNA	ENSGALG00000003933	ENSGALT00000006266	8	6001334	6008935	7602	12	2294	QSOX1	quiescin Q6 sulfhydryl oxidase 1
mRNA	ENSGALG00000003935	ENSGALT00000006268	6	10545929	10560197	14269	9	1491	PBLD	phenazine biosynthesis like protein domain containing	16
mRNA	ENSGALG00000003936	ENSGALT00000006269	23	5575818	5580472	4655	9	1563	PPT1	palmitoyl-protein thioesterase 1	17
mRNA	ENSGALG00000003937	ENSGALT00000006272	13	12017387	12033276	15890	26	4281	GEMIN5	gem nuclear organelle associated protein 5
mRNA	ENSGALG00000003941	ENSGALT00000039554	17	6376557	6412680	36124	18	1944	FUBP3	far upstream element binding protein 3
mRNA	ENSGALG00000003942	ENSGALT00000006283	11	7501220	7540487	39268	15	3991	LONP2	lon peptidase 2, peroxisomal
mRNA	ENSGALG00000003944	ENSGALT00000006290	10	5835736	5905378	69643	12	2103	FAM189A1	I
mRNA	ENSGALG00000003947	ENSGALT00000089104	6	10560561	10566100	5540	10	1559	HNRNPH3	heterogeneous nuclear ribonucleoprotein H3	17
mRNA	ENSGALG00000003948	ENSGALT00000036281	12	2927483	2934243	6761	8	1488	ALAS1	5'-aminolevulinate synthase 1	10
mRNA	ENSGALG00000003950	ENSGALT00000079330	13	12034728	12041047	6320	7	2010	CNOT8	CCR4-NOT transcription complex subunit 8
mRNA	ENSGALG00000003955	ENSGALT00000006306	8	6038908	6068762	29855	27	8054	ENSGALG00000003955
mRNA	ENSGALG00000003958	ENSGALT00000006309	5	2086559	2141355	54797	16	2367	PRMT3	protein arginine methyltransferase 3
mRNA	ENSGALG00000003959	ENSGALT00000079249	28	4425905	4432875	6971	13	2243	AP1M1	adaptor related protein complex 1 mu 1 subunit
mRNA	ENSGALG00000003966	ENSGALT00000061900	19	5802111	5804506	2396	6	474	RPL23A	ribosomal protein L23a
mRNA	ENSGALG00000003969	ENSGALT00000006321	21	4656307	4666268	9962	23	3529	EMC1	ER membrane protein complex subunit 1
mRNA	ENSGALG00000003972	ENSGALT00000006327	13	12043231	12054922	11692	10	1476	FAXDC2	fatty acid hydroxylase domain containing 2
mRNA	ENSGALG00000003973	ENSGALT00000006328	19	5807307	5808996	1690	4	1114	TLCD1	TLC domain containing 1
mRNA	ENSGALG00000003976	ENSGALT00000006334	4	1605482	1625497	20016	13	5145	BCORL1	BCL6 corepressor-like 1
mRNA	ENSGALG00000003977	ENSGALT00000006336	12	2935766	2954190	18425	9	2964	TWF2	twinfilin actin binding protein 2
mRNA	ENSGALG00000003978	ENSGALT00000034980	28	4433952	4437922	3971	6	564	CIB3	calcium and integrin binding family member 3	10
mRNA	ENSGALG00000003979	ENSGALT00000006340	19	5813949	5819423	5475	9	1190	NEK8	NIMA related kinase 8	14
mRNA	ENSGALG00000003985	ENSGALT00000006347	10	6152161	6167756	15596	19	2967	TARSL2	threonyl-tRNA synthetase like 2
mRNA	ENSGALG00000003986	ENSGALT00000069264	23	5598198	5600060	1863	7	645	PITHD1	PITH domain containing 1
mRNA	ENSGALG00000003987	ENSGALT00000048056	19	5823470	5827376	3907	3	390	TRAF4	TNF receptor associated factor 4	16
mRNA	ENSGALG00000003990	ENSGALT00000006358	6	10568786	10582003	13218	9	2429	ENSGALG00000003990		16
mRNA	ENSGALG00000003991	ENSGALT00000063350	21	4666419	4668546	2128	6	1032	MRTO4	MRT4 homolog, ribosome maturation factor
mRNA	ENSGALG00000003995	ENSGALT00000086540	19	5858302	5862323	4022	14	1643	ERAL1	Era like 12S mitochondrial rRNA chaperone 1
mRNA	ENSGALG00000003999	ENSGALT00000040276	5	1910717	1996488	85772	28	4824	NAV2	neuron navigator 2
mRNA	ENSGALG00000004002	ENSGALT00000006375	23	5602159	5605993	3835	9	1959	LYPLA2	lysophospholipase II
mRNA	ENSGALG00000004003	ENSGALT00000086192	4	1592747	1602748	10002	15	1802	AIFM1	apoptosis inducing factor, mitochondria associated 1
mRNA	ENSGALG00000004004	ENSGALT00000067418	11	7634005	7698634	64630	31	3076	PHKB	phosphorylase kinase regulatory subunit beta	19
mRNA	ENSGALG00000004005	ENSGALT00000006382	21	4668782	4672718	3937	7	1286	AKR7L
mRNA	ENSGALG00000004017	ENSGALT00000054109	8	6089879	6099342	9464	6	5979	TOR1AIP2	torsin 1A interacting protein 2
mRNA	ENSGALG00000004019	ENSGALT00000006401	4	1587895	1590940	3046	3	1817	MARS2	I
mRNA	ENSGALG00000004033	ENSGALT00000006422	13	12161431	12237553	76123	12	1842	GALNT10	polypeptide N-acetylgalactosaminyltransferase 10
mRNA	ENSGALG00000004034	ENSGALT00000087839	21	4679694	4707871	28178	7	776	CAPZB	capping actin protein of muscle Z-line beta subunit
mRNA	ENSGALG00000004035	ENSGALT00000006426	19	5961995	5965823	3829	6	851	CRYBA1	crystallin beta A1
mRNA	ENSGALG00000004037	ENSGALT00000006429	6	10593818	10608366	14549	20	3266	DNA2	DNA replication helicase/nuclease 2	16
mRNA	ENSGALG00000004038	ENSGALT00000078651	10	6173313	6177811	4499	5	469	ADAL	adenosine deaminase like	16
mRNA	ENSGALG00000004039	ENSGALT00000006431	21	4740688	4756189	15502	4	2217	MINOS1	mitochondrial inner membrane organizing system 1
mRNA	ENSGALG00000004040	ENSGALT00000006432	13	12264912	12274909	9998	3	4559	MFAP3	microfibrillar associated protein 3
mRNA	ENSGALG00000004042	ENSGALT00000051274	19	5978648	5984408	5761	2	3997	NUFIP2	NUFIP2, FMR1 interacting protein 2
mRNA	ENSGALG00000004045	ENSGALT00000006438	7	5204645	5492354	287710	18	2577	AGAP1	ArfGAP with GTPase domain, ankyrin repeat and PH domain 1	15
mRNA	ENSGALG00000004046	ENSGALT00000006440	10	6186114	6192701	6588	3	1477	LARP6	La ribonucleoprotein domain family member 6
mRNA	ENSGALG00000004047	ENSGALT00000006441	23	5607021	5609856	2836	10	1794	GALE	UDP-galactose-4-epimerase
mRNA	ENSGALG00000004048	ENSGALT00000067459	28	4626074	4748768	122695	34	6262	PTPRS	protein tyrosine phosphatase, receptor type S	10
mRNA	ENSGALG00000004049	ENSGALT00000075864	11	7703016	7772468	69453	18	2441	ITFG1	integrin alpha FG-GAP repeat containing 1	19
mRNA	ENSGALG00000004052	ENSGALT00000087800	17	6289264	6318164	28901	18	1880	GPR107	G protein-coupled receptor 107
mRNA	ENSGALG00000004055	ENSGALT00000034197	14	2277633	2300490	22858	4	483	C7orf50
mRNA	ENSGALG00000004057	ENSGALT00000006455	23	5610019	5613475	3457	9	1385	HMGCL	3-hydroxymethyl-3-methylglutaryl-CoA lyase
mRNA	ENSGALG00000004058	ENSGALT00000006456	14	2322194	2333438	11245	2	2274	GPR146	G protein-coupled receptor 146	10
mRNA	ENSGALG00000004059	ENSGALT00000006457	10	6194287	6233133	38847	16	2190	LRRC49	leucine rich repeat containing 49	16
mRNA	ENSGALG00000004063	ENSGALT00000032427	4	1571925	1578812	6888	9	2174	SLC25A14	solute carrier family 25 member 14	19
mRNA	ENSGALG00000004065	ENSGALT00000006467	6	10611737	10627095	15359	10	939	SLC25A16	solute carrier family 25 member 16
mRNA	ENSGALG00000004068	ENSGALT00000006471	13	12274985	12284805	9821	15	2633	FAM114A2	family with sequence similarity 114 member A2
mRNA	ENSGALG00000004069	ENSGALT00000006472	4	1569852	1570893	1042	1	1042	GPR119	G protein-coupled receptor 119
mRNA	ENSGALG00000004070	ENSGALT00000006473	14	2534246	2556248	22003	17	2376	MICALL2	MICAL like 2
mRNA	ENSGALG00000004071	ENSGALT00000060299	11	7780107	7805616	25510	9	2178	NETO2	neuropilin and tolloid like 2	10
mRNA	ENSGALG00000004074	ENSGALT00000006480	20	5324346	5328102	3757	2	1436	KCNS1	potassium voltage-gated channel modifier subfamily S member 1
mRNA	ENSGALG00000004078	ENSGALT00000006484	13	12296423	12305351	8929	12	1976	ENSGALG00000004078		10
mRNA	ENSGALG00000004079	ENSGALT00000006485	4	1544019	1567852	23834	15	3312	ENOX2	ecto-NOX disulfide-thiol exchanger 2
mRNA	ENSGALG00000004081	ENSGALT00000006487	21	4782259	4816741	34483	12	1905	TMCO4	transmembrane and coiled-coil domains 4
mRNA	ENSGALG00000004082	ENSGALT00000006491	19	5999334	6056408	57075	20	6163	TAOK1	TAO kinase 1
mRNA	ENSGALG00000004085	ENSGALT00000060196	5	1641547	1654649	13103	15	1620	ZDHHC13	zinc finger DHHC-type containing 13
mRNA	ENSGALG00000004087	ENSGALT00000006501	10	6291473	6524226	232754	16	3051	THSD4	thrombospondin type 1 domain containing 4	10
mRNA	ENSGALG00000004088	ENSGALT00000006504	17	6198890	6284718	85829	17	1854	FNBP1	formin binding protein 1	10
mRNA	ENSGALG00000004096	ENSGALT00000006519	10	6597145	6637179	40035	10	2799	CHRNA7	cholinergic receptor nicotinic alpha 7 subunit	16
mRNA	ENSGALG00000004097	ENSGALT00000006520	21	5219212	5231535	12324	2	1985	LRRC38	leucine rich repeat containing 38
mRNA	ENSGALG00000004098	ENSGALT00000006521	20	5330401	5370586	40186	11	4117	STK4	serine/threonine kinase 4
mRNA	ENSGALG00000004104	ENSGALT00000006529	14	2565759	2592534	26776	48	6591	INTS1	integrator complex subunit 1
mRNA	ENSGALG00000004106	ENSGALT00000055309	5	1630027	1635895	5869	8	1700	DHCR7	7-dehydrocholesterol reductase
mRNA	ENSGALG00000004107	ENSGALT00000088617	4	1483708	1488779	5072	4	929	ITM2A	integral membrane protein 2A
mRNA	ENSGALG00000004108	ENSGALT00000006533	6	10735972	10754924	18953	18	2782	ENSGALG00000004108
mRNA	ENSGALG00000004110	ENSGALT00000006537	20	5370082	5373738	3657	7	1449	ENSGALG00000004110
mRNA	ENSGALG00000004112	ENSGALT00000089112	23	5615631	5618479	2849	6	1082	FUCA1	fucosidase, alpha-L- 1, tissue
mRNA	ENSGALG00000004115	ENSGALT00000006542	11	7836916	7847795	10880	9	1921	DNAJA2	DnaJ heat shock protein family (Hsp40) member A2
mRNA	ENSGALG00000004116	ENSGALT00000006545	7	5574232	5604112	29881	24	3288	TRPM8	transient receptor potential cation channel subfamily M member 8	14
mRNA	ENSGALG00000004121	ENSGALT00000006563	4	1410888	1422967	12080	2	1920	LPAR4	lysophosphatidic acid receptor 4	16
mRNA	ENSGALG00000004122	ENSGALT00000006564	23	5625582	5629689	4108	3	2698	PNRC2	proline rich nuclear receptor coactivator 2
mRNA	ENSGALG00000004123	ENSGALT00000006565	20	5378064	5387076	9013	15	2006	PABPC1L	poly(A) binding protein cytoplasmic 1 like	14
mRNA	ENSGALG00000004129	ENSGALT00000070043	7	5611450	5617526	6077	7	960	SPP2	secreted phosphoprotein 2
mRNA	ENSGALG00000004133	ENSGALT00000079204	23	5630108	5640705	10598	6	1793	SRSF10	serine/arginine-rich splicing factor 10
mRNA	ENSGALG00000004140	ENSGALT00000006583	7	5782840	5795353	12514	4	2895	SH3BP4	SH3 domain binding protein 4	19
mRNA	ENSGALG00000004143	ENSGALT00000044506	20	5388593	5401582	12990	6	2677	YWHAB	tyrosine 3-monooxygenase/tryptophan 5-monooxygenase activation protein beta
mRNA	ENSGALG00000004144	ENSGALT00000006591	6	10782146	10795181	13036	15	2082	ENSGALG00000004144
mRNA	ENSGALG00000004146	ENSGALT00000006595	20	5424273	5467530	43258	6	813	RIMS4	I
mRNA	ENSGALG00000004150	ENSGALT00000006599	10	6672861	6750075	77215	28	3330	MYO1E	myosin IE	16
mRNA	ENSGALG00000004152	ENSGALT00000006601	17	6169694	6174359	4666	9	1127	C9orf78
mRNA	ENSGALG00000004153	ENSGALT00000006602	5	1612140	1629782	17643	21	2599	NADSYN1	NAD synthetase 1
mRNA	ENSGALG00000004156	ENSGALT00000006608	6	10805615	10814395	8781	7	2340	KIF1BP	KIF1 binding protein
mRNA	ENSGALG00000004160	ENSGALT00000083324	13	12883204	12903785	20582	12	1930	G3BP1	G3BP stress granule assembly factor 1
mRNA	ENSGALG00000004161	ENSGALT00000089586	10	6752283	6759377	7095	8	1536	CCNB1	cyclin B1
mRNA	ENSGALG00000004162	ENSGALT00000006617	18	7872473	7878562	6090	6	1824	SLC16A6	solute carrier family 16 member 6
mRNA	ENSGALG00000004165	ENSGALT00000006623	17	6165471	6169104	3634	5	2184	TOR1A	torsin family 1 member A
mRNA	ENSGALG00000004166	ENSGALT00000040323	5	1605572	1615033	9462	11	3255	VPS51	VPS51, GARP complex subunit
mRNA	ENSGALG00000004168	ENSGALT00000006628	28	4883400	4886316	2917	3	1586	FEM1A	I
mRNA	ENSGALG00000004169	ENSGALT00000006629	4	1310797	1346333	35537	27	3896	ENSGALG00000004169
mRNA	ENSGALG00000004170	ENSGALT00000059982	20	5505993	5512210	6218	10	978	ADA	adenosine deaminase	15
mRNA	ENSGALG00000004171	ENSGALT00000054649	10	6763528	6811000	47473	14	3530	RNF111	ring finger protein 111
mRNA	ENSGALG00000004172	ENSGALT00000064744	5	1599696	1604031	4336	5	2994	BET1L	Bet1 golgi vesicular membrane trafficking protein like
mRNA	ENSGALG00000004173	ENSGALT00000006634	8	6158567	6177748	19182	25	3144	ENSGALG00000004173
mRNA	ENSGALG00000004174	ENSGALT00000084439	6	10830014	10833557	3544	3	1884	VPS26A	VPS26, retromer complex component A	16
mRNA	ENSGALG00000004176	ENSGALT00000006637	13	12905907	12910066	4160	4	500	ATOX1	antioxidant 1 copper chaperone	18
mRNA	ENSGALG00000004179	ENSGALT00000039252	15	5492611	5504271	11661	17	2413	ANAPC5	anaphase promoting complex subunit 5	19
mRNA	ENSGALG00000004180	ENSGALT00000034684	17	6159151	6162614	3464	5	1181	TOR1B	I	18
mRNA	ENSGALG00000004184	ENSGALT00000087794	13	12924890	12927487	2598	4	1599	SPARC	secreted protein acidic and cysteine rich
mRNA	ENSGALG00000004186	ENSGALT00000006652	19	6186440	6196833	10394	7	1644	NSRP1	nuclear speckle splicing regulatory protein 1
mRNA	ENSGALG00000004189	ENSGALT00000006656	14	2604611	2613175	8565	3	784	MAFK	MAF bZIP transcription factor K
mRNA	ENSGALG00000004190	ENSGALT00000006657	15	5506587	5514608	8022	6	2282	RNF34	ring finger protein 34	10
mRNA	ENSGALG00000004191	ENSGALT00000006659	5	1588531	1599583	11053	11	2829	RIC8A	RIC8 guanine nucleotide exchange factor A	16
mRNA	ENSGALG00000004192	ENSGALT00000006663	10	6810737	6833633	22897	21	3111	ENSGALG00000004192
mRNA	ENSGALG00000004193	ENSGALT00000006665	18	7861212	7898991	37780	13	2375	ARSG	arylsulfatase G	17
mRNA	ENSGALG00000004195	ENSGALT00000006667	4	1283433	1300499	17067	29	4420	KIF4B	kinesin family member 4B
mRNA	ENSGALG00000004197	ENSGALT00000083854	6	10841879	10847107	5229	6	1245	SUPV3L1	Suv3 like RNA helicase
mRNA	ENSGALG00000004198	ENSGALT00000072126	4	1279956	1283267	3312	6	1555	PDZD11	PDZ domain containing 11
mRNA	ENSGALG00000004199	ENSGALT00000006682	14	2620613	2624459	3847	8	1269	TMEM184A	transmembrane protein 184A
mRNA	ENSGALG00000004200	ENSGALT00000006684	28	4932205	4944851	12647	18	4774	DPP9	dipeptidyl peptidase 9
mRNA	ENSGALG00000004203	ENSGALT00000006688	14	2628813	2631560	2748	2	1087	PSMG3	proteasome assembly chaperone 3	16
mRNA	ENSGALG00000004204	ENSGALT00000034462	10	6841149	6872083	30935	9	4020	MINDY2
mRNA	ENSGALG00000004205	ENSGALT00000006691	8	6182937	6204244	21308	16	1683	SOAT1	sterol O-acyltransferase 1
mRNA	ENSGALG00000004212	ENSGALT00000006698	10	6872425	6915022	42598	16	4648	ADAM10	ADAM metallopeptidase domain 10	16
mRNA	ENSGALG00000004215	ENSGALT00000087986	18	7900008	7912642	12635	10	1564	WIPI1	WD repeat domain, phosphoinositide interacting 1	19
mRNA	ENSGALG00000004216	ENSGALT00000006703	8	6258254	6262709	4456	6	1218	TOR3A	torsin family 3 member A	16
mRNA	ENSGALG00000004220	ENSGALT00000006710	20	5541644	5549115	7472	10	2250	SERINC3	serine incorporator 3
mRNA	ENSGALG00000004222	ENSGALT00000006719	6	10882507	10909274	26768	18	4518	HK1	hexokinase 1	16
mRNA	ENSGALG00000004224	ENSGALT00000006722	14	2762766	3079913	317148	17	2253	MAD1L1	MAD1 mitotic arrest deficient like 1	17
mRNA	ENSGALG00000004225	ENSGALT00000006725	15	5516643	5532669	16027	9	2052	KDM2B	I	10
mRNA	ENSGALG00000004227	ENSGALT00000006730	8	6266341	6288366	22026	8	4947	FAM20B	FAM20B, glycosaminoglycan xylosylkinase	16
mRNA	ENSGALG00000004228	ENSGALT00000006731	7	5873857	5902664	28808	32	3795	USP40	ubiquitin specific peptidase 40
mRNA	ENSGALG00000004230	ENSGALT00000006735	10	6918380	6959074	40695	8	1473	LIPC	lipase C, hepatic type	16
mRNA	ENSGALG00000004231	ENSGALT00000040455	23	5687284	5691773	4490	7	1704	ENSGALG00000004231		16
mRNA	ENSGALG00000004234	ENSGALT00000006739	5	1559423	1568561	9139	14	2109	PGGHG	protein-glucosylgalactosylhydroxylysine glucosidase
mRNA	ENSGALG00000004236	ENSGALT00000006741	7	5913126	5949660	36535	14	1998	TRAF3IP1	TRAF3 interacting protein 1	19
mRNA	ENSGALG00000004237	ENSGALT00000034558	18	7927304	7943491	16188	12	3554	PRKAR1A	protein kinase cAMP-dependent type I regulatory subunit alpha
mRNA	ENSGALG00000004238	ENSGALT00000048493	14	3082586	3084764	2179	2	1816	MRM2	mitochondrial rRNA methyltransferase 2
mRNA	ENSGALG00000004240	ENSGALT00000006745	15	5620487	5630350	9864	2	893	ORAI1	ORAI calcium release-activated calcium modulator 1
mRNA	ENSGALG00000004244	ENSGALT00000006749	20	5549544	5557118	7575	5	4498	TTPAL	alpha tocopherol transfer protein like
mRNA	ENSGALG00000004245	ENSGALT00000083529	14	3084902	3088878	3977	2	875	NUDT1	nudix hydrolase 1	16
mRNA	ENSGALG00000004246	ENSGALT00000006753	19	6202079	6214207	12129	13	2162	SLC6A4	solute carrier family 6 member 4	14
mRNA	ENSGALG00000004249	ENSGALT00000050603	23	5726938	5741312	14375	16	1904	GRHL3	grainyhead like transcription factor 3
mRNA	ENSGALG00000004254	ENSGALT00000039230	15	5643911	5656166	12256	12	1804	TMEM120B	transmembrane protein 120B	19
mRNA	ENSGALG00000004255	ENSGALT00000006768	14	3093845	3110665	16821	11	1347	SNX8	sorting nexin 8
mRNA	ENSGALG00000004257	ENSGALT00000006771	6	10919212	10930743	11532	8	1905	TSPAN15	tetraspanin 15	10
mRNA	ENSGALG00000004259	ENSGALT00000006773	19	6224236	6239656	15421	12	2308	BLMH	bleomycin hydrolase
mRNA	ENSGALG00000004263	ENSGALT00000006779	28	4948938	4953141	4204	6	1316	MYDGF	myeloid derived growth factor
mRNA	ENSGALG00000004266	ENSGALT00000006783	28	4954941	4961320	6380	2	1570	TNFAIP8L1	TNF alpha induced protein 8 like 1	16
mRNA	ENSGALG00000004268	ENSGALT00000006787	23	5757894	5765895	8002	12	1712	NIPAL3	NIPA like domain containing 3
mRNA	ENSGALG00000004270	ENSGALT00000034428	10	7045146	7260351	215206	14	3409	ALDH1A2	aldehyde dehydrogenase 1 family member A2
mRNA	ENSGALG00000004272	ENSGALT00000006793	7	5973865	5983496	9632	5	1011	ASB1	ankyrin repeat and SOCS box containing 1	16
mRNA	ENSGALG00000004273	ENSGALT00000064580	8	6317224	6389862	72639	16	1497	RALGPS2	Ral GEF with PH domain and SH3 binding motif 2	16
mRNA	ENSGALG00000004274	ENSGALT00000085749	7	6127472	6157943	30472	2	1468	TWIST2	twist family bHLH transcription factor 2
mRNA	ENSGALG00000004276	ENSGALT00000006800	14	3145182	3146474	1293	1	1293	CHST12	carbohydrate sulfotransferase 12
mRNA	ENSGALG00000004282	ENSGALT00000006807	23	5769867	5777171	7305	5	2856	RCAN3	RCAN family member 3
mRNA	ENSGALG00000004288	ENSGALT00000033739	7	6185856	6415782	229927	27	4298	HDAC4	histone deacetylase 4	15
mRNA	ENSGALG00000004290	ENSGALT00000087428	8	6356107	6363821	7715	4	978	ANGPTL1	angiopoietin like 1
mRNA	ENSGALG00000004294	ENSGALT00000006837	10	7263748	7315837	52090	19	4000	CGNL1	cingulin like 1	19
mRNA	ENSGALG00000004295	ENSGALT00000006838	19	6249014	6269003	19990	21	3959	CPD	carboxypeptidase D	19
mRNA	ENSGALG00000004300	ENSGALT00000006852	5	1455084	1491017	35934	12	1800	PTDSS2	phosphatidylserine synthase 2
mRNA	ENSGALG00000004302	ENSGALT00000033730	7	6535126	6575704	40579	10	3256	NDUFA10	NADH:ubiquinone oxidoreductase subunit A10	17
mRNA	ENSGALG00000004304	ENSGALT00000083293	10	7349303	7449400	100098	17	4210	TCF12	transcription factor 12
mRNA	ENSGALG00000004309	ENSGALT00000006862	20	5623755	5634690	10936	6	2137	GDAP1L1	ganglioside induced differentiation associated protein 1 like 1	18
mRNA	ENSGALG00000004310	ENSGALT00000006863	14	3249590	3315833	66244	14	3435	TTYH3	tweety family member 3	10
mRNA	ENSGALG00000004311	ENSGALT00000006867	Z	23312501	23332416	19916	14	2106	ENSGALG00000004311
mRNA	ENSGALG00000004319	ENSGALT00000006875	6	11177487	11185566	8080	10	1719	NUDT13	nudix hydrolase 13	10
mRNA	ENSGALG00000004321	ENSGALT00000088385	20	5642720	5646264	3545	3	1043	OSER1	oxidative stress responsive serine rich 1	10
mRNA	ENSGALG00000004323	ENSGALT00000006891	8	6465507	6566403	100897	18	4257	RASAL2		16
mRNA	ENSGALG00000004324	ENSGALT00000039216	15	5682196	5723072	40877	18	6200	SETD1A	SET domain containing 1A
mRNA	ENSGALG00000004325	ENSGALT00000086177	6	11185430	11207016	21587	11	1478	P4HA1	prolyl 4-hydroxylase subunit alpha 1	19
mRNA	ENSGALG00000004326	ENSGALT00000006898	19	6271443	6293692	22250	9	2305	GOSR1	golgi SNAP receptor complex member 1	10
mRNA	ENSGALG00000004328	ENSGALT00000086109	5	1408811	1443312	34502	15	2819	IGHMBP2	immunoglobulin mu binding protein 2
mRNA	ENSGALG00000004329	ENSGALT00000006902	14	3323398	3344856	21459	22	2100	ENSGALG00000004329
mRNA	ENSGALG00000004333	ENSGALT00000006907	18	8024774	8046343	21570	39	4965	ABCA5	ATP binding cassette subfamily A member 5	14
mRNA	ENSGALG00000004334	ENSGALT00000006871	11	7921125	7941408	20284	14	2517	MYLK3	I	15
mRNA	ENSGALG00000004336	ENSGALT00000006917	4	1242567	1251009	8443	26	3929	INPPL1	inositol polyphosphate phosphatase like 1
mRNA	ENSGALG00000004341	ENSGALT00000006927	8	6620364	6624941	4578	9	1168	ENSGALG00000004341		16
mRNA	ENSGALG00000004342	ENSGALT00000006929	11	7944056	7949228	5173	8	874	ORC6	origin recognition complex subunit 6	10
mRNA	ENSGALG00000004343	ENSGALT00000080293	15	5728349	5731163	2815	11	1624	HPD	4-hydroxyphenylpyruvate dioxygenase	14
mRNA	ENSGALG00000004345	ENSGALT00000074731	6	11229214	11254741	25528	9	1739	OIT3	oncoprotein induced transcript 3	10
mRNA	ENSGALG00000004347	ENSGALT00000006936	10	7737717	7801085	63369	29	2764	NEDD4	neural precursor cell expressed, developmentally down-regulated 4, E3 ubiquitin protein ligase	10
mRNA	ENSGALG00000004348	ENSGALT00000006938	14	3345291	3350085	4795	8	1374	BRAT1	BRCA1 associated ATM activator 1
mRNA	ENSGALG00000004350	ENSGALT00000053529	Z	23184311	23204624	20314	13	1393	WDR41	WD repeat domain 41	19
mRNA	ENSGALG00000004352	ENSGALT00000006943	15	5732774	5735503	2730	6	1419	PSMD9	proteasome 26S subunit, non-ATPase 9
mRNA	ENSGALG00000004353	ENSGALT00000006944	Z	23086496	23119109	32614	4	1421	TBCA	tubulin folding cofactor A	19
mRNA	ENSGALG00000004355	ENSGALT00000062129	6	11260831	11349950	89120	8	1035	MCU	mitochondrial calcium uniporter	10
mRNA	ENSGALG00000004357	ENSGALT00000074699	13	13034940	13043069	8130	24	2016	ANXA6	annexin A6	16
mRNA	ENSGALG00000004362	ENSGALT00000053705	5	1391742	1408788	17047	6	554	MRPL21	mitochondrial ribosomal protein L21
mRNA	ENSGALG00000004363	ENSGALT00000006957	7	6845929	6872806	26878	27	5396	ENSGALG00000004363		16
mRNA	ENSGALG00000004364	ENSGALT00000065478	19	6317334	6339909	22576	23	2568	ABR	ABR, RhoGEF and GTPase activating protein
mRNA	ENSGALG00000004365	ENSGALT00000006963	15	5736958	5749931	12974	21	2841	ENSGALG00000004365
mRNA	ENSGALG00000004366	ENSGALT00000076311	12	3100374	3112954	12581	17	3330	BAP1	BRCA1 associated protein 1
mRNA	ENSGALG00000004369	ENSGALT00000006970	10	7914587	7922518	7932	3	1798	PYGO1	pygopus family PHD finger 1	16
mRNA	ENSGALG00000004370	ENSGALT00000084229	18	8052645	8087995	35351	12	1376	MAP2K6	mitogen-activated protein kinase kinase 6	14
mRNA	ENSGALG00000004372	ENSGALT00000088194	6	11353073	11441172	88100	12	1714	MICU1	mitochondrial calcium uptake 1
mRNA	ENSGALG00000004375	ENSGALT00000006976	11	7949456	7976331	26876	18	4000	VPS35	VPS35, retromer complex component	10
mRNA	ENSGALG00000004378	ENSGALT00000006983	17	6111390	6116397	5008	7	2765	ASB6	ankyrin repeat and SOCS box containing 6
mRNA	ENSGALG00000004379	ENSGALT00000006984	15	5751928	5767726	15799	6	651	ENSGALG00000004379
mRNA	ENSGALG00000004383	ENSGALT00000006990	19	6342539	6346413	3875	4	1467	TIMM22	I
mRNA	ENSGALG00000004386	ENSGALT00000038513	18	8866456	8869366	2911	3	1640	SOX9	SRY (sex determining region Y)-box 9	10
mRNA	ENSGALG00000004387	ENSGALT00000051388	10	7941179	7968970	27792	11	6147	CCPG1	cell cycle progression 1
mRNA	ENSGALG00000004390	ENSGALT00000060467	Z	22801373	22948814	147442	27	3342	AP3B1	adaptor related protein complex 3 beta 1 subunit	16
mRNA	ENSGALG00000004394	ENSGALT00000007004	7	6693921	6709659	15739	11	1047	ENSGALG00000004394
mRNA	ENSGALG00000004397	ENSGALT00000007010	15	5796666	5813999	17334	17	2445	MLXIP	MLX interacting protein
mRNA	ENSGALG00000004400	ENSGALT00000007018	19	6365263	6425046	59784	15	3210	ENSGALG00000004400
mRNA	ENSGALG00000004410	ENSGALT00000007029	6	11462949	11470050	7102	4	976	ANAPC16	anaphase promoting complex subunit 16
mRNA	ENSGALG00000004412	ENSGALT00000084643	15	5838889	5843239	4351	6	1597	DIABLO	diablo IAP-binding mitochondrial protein
mRNA	ENSGALG00000004413	ENSGALT00000066049	18	8984760	9057605	72846	10	1317	SLC39A11	solute carrier family 39 member 11
mRNA	ENSGALG00000004416	ENSGALT00000007038	19	6458401	6462845	4445	9	1236	TTC19	tetratricopeptide repeat domain 19	10
mRNA	ENSGALG00000004424	ENSGALT00000007046	8	6631529	6642933	11405	26	3031	SEC16B	SEC16 homolog B, endoplasmic reticulum export factor
mRNA	ENSGALG00000004425	ENSGALT00000007047	Z	22723042	22759285	36244	9	1385	SCAMP1	I
mRNA	ENSGALG00000004428	ENSGALT00000007052	11	7973018	7976373	3356	3	1302	ENSGALG00000004428		10
mRNA	ENSGALG00000004431	ENSGALT00000007055	6	11504396	11508532	4137	7	1437	SAR1A	secretion associated Ras related GTPase 1A
mRNA	ENSGALG00000004435	ENSGALT00000062010	10	7968909	7999976	31068	8	1399	RAB27A	RAB27A, member RAS oncogene family
mRNA	ENSGALG00000004436	ENSGALT00000007060	14	3893187	3904532	11346	13	2656	CYP3A4	cytochrome P450 family 3 subfamily A member 4	15
mRNA	ENSGALG00000004437	ENSGALT00000007061	Z	22593956	22715343	121388	4	1319	LHFPL2	lipoma HMGIC fusion partner-like 2	16
mRNA	ENSGALG00000004438	ENSGALT00000038612	Z	22502430	22568199	65770	8	1545	ARSB	arylsulfatase B
mRNA	ENSGALG00000004440	ENSGALT00000089282	15	5848218	5852821	4604	8	1449	ENSGALG00000004440
mRNA	ENSGALG00000004442	ENSGALT00000007067	6	11508772	11517038	8267	11	1220	PPA1	pyrophosphatase (inorganic) 1	19
mRNA	ENSGALG00000004444	ENSGALT00000007069	11	7987726	8002145	14420	12	2000	SHCBP1	SHC binding and spindle associated 1	10
mRNA	ENSGALG00000004455	ENSGALT00000060144	3	2200547	2353024	152478	81	14426	USP34	ubiquitin specific peptidase 34
mRNA	ENSGALG00000004460	ENSGALT00000007098	14	3958384	4000740	42357	9	2134	FOXK1	forkhead box K1
mRNA	ENSGALG00000004465	ENSGALT00000007105	6	11530639	11538838	8200	17	2371	PALD1	phosphatase domain containing, paladin 1
mRNA	ENSGALG00000004467	ENSGALT00000052776	15	5856123	5907786	51664	24	4191	CLIP1	CAP-Gly domain containing linker protein 1
mRNA	ENSGALG00000004469	ENSGALT00000007116	20	5754325	5755808	1484	2	863	TP53RK	I
mRNA	ENSGALG00000004472	ENSGALT00000007121	8	6745964	6784554	38591	23	3879	ASTN1	astrotactin 1
mRNA	ENSGALG00000004474	ENSGALT00000007124	11	8496573	8497394	822	1	822	PLEKHF1	pleckstrin homology and FYVE domain containing 1	16
mRNA	ENSGALG00000004477	ENSGALT00000051332	19	6466653	6508512	41860	44	7038	ENSGALG00000004477
mRNA	ENSGALG00000004480	ENSGALT00000048851	11	8519440	8526002	6563	3	1292	C11H19orf12	chromosome 11 C19orf12 homolog
mRNA	ENSGALG00000004483	ENSGALT00000007141	3	2192607	2200894	8288	9	1935	AHSA2	AHA1, activator of heat shock 90kDa protein ATPase homolog 2 (yeast)	15
mRNA	ENSGALG00000004486	ENSGALT00000007145	15	5923528	5935554	12027	14	2838	ZCCHC8	zinc finger CCHC-type containing 8
mRNA	ENSGALG00000004489	ENSGALT00000007149	11	8546465	8569877	23413	6	1560	ENSGALG00000004489		16
mRNA	ENSGALG00000004491	ENSGALT00000007151	Z	22463196	22497298	34103	13	2151	DMGDH	dimethylglycine dehydrogenase	17
mRNA	ENSGALG00000004492	ENSGALT00000007156	19	6522099	6575171	53073	7	1283	PIGL	phosphatidylinositol glycan anchor biosynthesis class L	14
mRNA	ENSGALG00000004493	ENSGALT00000048153	15	5936172	5948336	12165	10	1839	RSRC2	arginine and serine rich coiled-coil 2
mRNA	ENSGALG00000004494	ENSGALT00000007159	11	8570363	8582718	12356	11	2215	CCNE1	cyclin E1	16
mRNA	ENSGALG00000004496	ENSGALT00000007164	13	13051554	13056671	5118	18	1917	TNIP1	TNFAIP3 interacting protein 1
mRNA	ENSGALG00000004498	ENSGALT00000007167	20	5758430	5766067	7638	5	1788	SLC2A10	solute carrier family 2 member 10	16
mRNA	ENSGALG00000004500	ENSGALT00000007170	8	6893322	7020404	127083	20	2364	COP1		16
mRNA	ENSGALG00000004503	ENSGALT00000048318	19	6576370	6579271	2902	4	549	ENSGALG00000004503
mRNA	ENSGALG00000004505	ENSGALT00000007177	18	9231377	9233096	1720	6	1140	CCDC137	coiled-coil domain containing 137
mRNA	ENSGALG00000004506	ENSGALT00000007178	11	8625144	8665287	40144	11	2254	URI1	URI1, prefoldin like chaperone
mRNA	ENSGALG00000004509	ENSGALT00000085062	19	6586070	6587002	933	1	933	ENSGALG00000004509		18
mRNA	ENSGALG00000004514	ENSGALT00000060291	18	9236406	9237036	631	4	240	PDE6G	PDE6G
mRNA	ENSGALG00000004515	ENSGALT00000007191	15	5949198	5981021	31824	62	6678	ENSGALG00000004515		16
mRNA	ENSGALG00000004517	ENSGALT00000007193	12	3137908	3141705	3798	10	2394	PARP3	poly(ADP-ribose) polymerase family member 3
mRNA	ENSGALG00000004518	ENSGALT00000007194	Z	22436006	22451930	15925	8	1463	ENSGALG00000004518		16
mRNA	ENSGALG00000004519	ENSGALT00000007195	19	6593485	6601322	7838	14	2241	TRPV2	transient receptor potential cation channel subfamily V member 2
mRNA	ENSGALG00000004521	ENSGALT00000007197	13	13057890	13059882	1993	6	1023	GPX3	glutathione peroxidase 3
mRNA	ENSGALG00000004523	ENSGALT00000090077	21	5503613	5512548	8936	16	2160	MFN2	mitofusin 2
mRNA	ENSGALG00000004526	ENSGALT00000007207	8	7053599	7078626	25028	20	4041	TNR	tenascin R	17
mRNA	ENSGALG00000004528	ENSGALT00000007212	11	9354965	9415663	60699	2	3862	TSHZ3	teashirt zinc finger homeobox 3	16
mRNA	ENSGALG00000004529	ENSGALT00000084336	15	5981683	5983444	1762	2	1450	VPS29	VPS29, retromer complex component
mRNA	ENSGALG00000004531	ENSGALT00000007216	21	5514105	5531231	17127	19	3888	PLOD1	procollagen-lysine, 2-oxoglutarate 5-dioxygenase 1
mRNA	ENSGALG00000004532	ENSGALT00000071616	11	9891256	9904371	13116	6	2934	ZNF507	zinc finger protein 507
mRNA	ENSGALG00000004533	ENSGALT00000007218	21	5531113	5536808	5696	4	1749	KIAA2013	I
mRNA	ENSGALG00000004534	ENSGALT00000074549	13	13065871	13074574	8704	13	1282	DCTN4	dynactin subunit 4
mRNA	ENSGALG00000004538	ENSGALT00000007224	8	7096736	7113948	17213	15	3114	TNN	tenascin N	16
mRNA	ENSGALG00000004542	ENSGALT00000007232	20	5956857	5997973	41117	22	3345	ZMYND8	zinc finger MYND-type containing 8	16
mRNA	ENSGALG00000004550	ENSGALT00000007244	15	5997391	6012916	15526	6	894	PPTC7	PTC7 protein phosphatase homolog
mRNA	ENSGALG00000004553	ENSGALT00000007247	6	11594182	11615973	21792	13	4601	SGPL1	sphingosine-1-phosphate lyase 1
mRNA	ENSGALG00000004554	ENSGALT00000007248	8	7122597	7129183	6587	6	2141	CACYBP	calcyclin binding protein	16
mRNA	ENSGALG00000004555	ENSGALT00000007249	13	13077804	13084895	7092	11	1593	RBM22	RNA binding motif protein 22
mRNA	ENSGALG00000004557	ENSGALT00000007252	14	4061533	4082360	20828	12	2071	WIPI2	WD repeat domain, phosphoinositide interacting 2	16
mRNA	ENSGALG00000004559	ENSGALT00000007256	11	9911557	9937723	26167	18	2145	DPY19L3	dpy-19 like 3 (C. elegans)
mRNA	ENSGALG00000004562	ENSGALT00000007260	15	6026586	6036124	9539	6	5951	HVCN1	hydrogen voltage gated channel 1	10
mRNA	ENSGALG00000004568	ENSGALT00000007270	21	5542455	5547227	4773	8	975	CELA2A	chymotrypsin like elastase family member 2A
mRNA	ENSGALG00000004569	ENSGALT00000033690	6	11762585	11791638	29054	17	3407	UNC5B	unc-5 netrin receptor B
mRNA	ENSGALG00000004570	ENSGALT00000007275	20	6050774	6104515	53742	23	4341	NCOA3	nuclear receptor coactivator 3
mRNA	ENSGALG00000004571	ENSGALT00000007277	15	6039566	6054773	15208	7	2258	PPP1CC	protein phosphatase 1 catalytic subunit gamma	10
mRNA	ENSGALG00000004573	ENSGALT00000007279	17	5843159	5848437	5279	2	2433	LRRC8A	leucine rich repeat containing 8 family member A
mRNA	ENSGALG00000004574	ENSGALT00000034931	21	5576843	5579487	2645	3	780	NPPA	natriuretic peptide A
mRNA	ENSGALG00000004578	ENSGALT00000059744	8	7217512	7318292	100781	15	2326	RABGAP1L	RABGAP1L
mRNA	ENSGALG00000004581	ENSGALT00000076331	13	13114617	13123083	8467	15	2637	NDST1	N-deacetylase and N-sulfotransferase 1	16
mRNA	ENSGALG00000004582	ENSGALT00000035085	15	6081766	6085776	4011	7	717	MYL2	myosin, light chain 2, regulatory, cardiac, slow	16
mRNA	ENSGALG00000004583	ENSGALT00000086213	18	9251657	9265945	14289	8	1077	NPLOC4	NPL4 homolog, ubiquitin recognition factor
mRNA	ENSGALG00000004587	ENSGALT00000007298	8	7368421	7400735	32315	19	5671	RC3H1	ring finger and CCCH-type domains 1
mRNA	ENSGALG00000004588	ENSGALT00000007299	13	13139427	13144158	4732	5	2247	RPS14	ribosomal protein S14	16
mRNA	ENSGALG00000004590	ENSGALT00000007303	21	5584913	5603825	18913	23	6337	CLCN6	chloride voltage-gated channel 6	10
mRNA	ENSGALG00000004591	ENSGALT00000089322	8	7411131	7414358	3228	9	1266	SERPINC1	serpin peptidase inhibitor, clade C (antithrombin), member 1	10
mRNA	ENSGALG00000004593	ENSGALT00000007309	20	6110103	6166886	56784	19	2589	SULF2	sulfatase 2	10
mRNA	ENSGALG00000004594	ENSGALT00000040533	13	13146841	13150694	3854	8	1467	CD74	CD74 molecule	17
mRNA	ENSGALG00000004597	ENSGALT00000007316	8	7425584	7430354	4771	5	1176	ZBTB37	zinc finger and BTB domain containing 37	10
mRNA	ENSGALG00000004604	ENSGALT00000007326	17	5822052	5825473	3422	8	1566	ENSGALG00000004604		17
mRNA	ENSGALG00000004610	ENSGALT00000007335	15	6163560	6174287	10728	7	1770	SH2B3	O	16
mRNA	ENSGALG00000004611	ENSGALT00000007337	14	4163980	4187079	23100	5	2482	FBXL18	F-box and leucine rich repeat protein 18
mRNA	ENSGALG00000004612	ENSGALT00000007342	21	5605982	5613569	7588	11	2342	MTHFR	methylenetetrahydrofolate reductase	10
mRNA	ENSGALG00000004613	ENSGALT00000007345	19	6626797	6639651	12855	12	4303	P2RX5	purinergic receptor P2X 5
mRNA	ENSGALG00000004614	ENSGALT00000056837	8	7455284	7464528	9245	10	1070	NPL	N-acetylneuraminate pyruvate lyase	10
mRNA	ENSGALG00000004618	ENSGALT00000007351	19	6641025	6644584	3560	4	1789	TAX1BP3	Tax1 binding protein 3	16
mRNA	ENSGALG00000004620	ENSGALT00000039414	8	7492312	7541469	49158	28	4892	LAMC1	laminin subunit gamma 1
mRNA	ENSGALG00000004621	ENSGALT00000007358	20	6385508	6529830	144323	40	4971	PREX1	phosphatidylinositol-3,4,5-trisphosphate dependent Rac exchange factor 1
mRNA	ENSGALG00000004622	ENSGALT00000090307	17	5817091	5821687	4597	11	1369	SPOUT1	SPOUT domain containing methyltransferase 1
mRNA	ENSGALG00000004623	ENSGALT00000007362	21	5632557	5640210	7654	5	1288	AGTRAP	I	10
mRNA	ENSGALG00000004625	ENSGALT00000007367	15	6178126	6219500	41375	24	3189	ATXN2
mRNA	ENSGALG00000004628	ENSGALT00000007373	19	6644761	6652458	7698	11	2022	CTNS	cystinosin, lysosomal cystine transporter
mRNA	ENSGALG00000004629	ENSGALT00000007374	14	4213303	4270728	57426	16	7164	RNF216	ring finger protein 216
mRNA	ENSGALG00000004630	ENSGALT00000007377	11	9960681	9963805	3125	3	2063	ENSGALG00000004630		19
mRNA	ENSGALG00000004631	ENSGALT00000088422	21	5645578	5657579	12002	8	1912	DRAXIN	dorsal inhibitory axon guidance protein	10
mRNA	ENSGALG00000004637	ENSGALT00000007388	19	6652849	6660676	7828	7	1413	ENSGALG00000004637
mRNA	ENSGALG00000004640	ENSGALT00000086802	21	5657941	5662142	4202	9	1192	MAD2L2	MAD2 mitotic arrest deficient-like 2 (yeast)
mRNA	ENSGALG00000004645	ENSGALT00000072828	17	5802342	5809856	7515	12	1164	TBC1D13	TBC1 domain family member 13	14
mRNA	ENSGALG00000004646	ENSGALT00000077374	21	5662886	5666431	3546	6	1342	ENSGALG00000004646
mRNA	ENSGALG00000004648	ENSGALT00000007403	11	9991611	9995152	3542	6	1351	PDCD5	programmed cell death 5
mRNA	ENSGALG00000004649	ENSGALT00000007405	19	6663392	6673963	10572	16	2671	TRPV1	transient receptor potential cation channel subfamily V member 1
mRNA	ENSGALG00000004650	ENSGALT00000007407	15	6237578	6272982	35405	13	2718	BRAP	BRCA1 associated protein
mRNA	ENSGALG00000004655	ENSGALT00000007417	14	4287693	4327213	39521	18	2229	SMURF1	SMAD specific E3 ubiquitin protein ligase 1
mRNA	ENSGALG00000004657	ENSGALT00000055919	21	5667448	5671177	3730	5	1789	FBXO2	F-box protein 2
mRNA	ENSGALG00000004659	ENSGALT00000007424	17	5787282	5798839	11558	15	2406	ZER1	zyg-11 related cell cycle regulator
mRNA	ENSGALG00000004660	ENSGALT00000007425	19	6686185	6699711	13527	17	2364	ENSGALG00000004660
mRNA	ENSGALG00000004661	ENSGALT00000071108	12	3245016	3246910	1895	4	429	SHISA5	shisa family member 5
mRNA	ENSGALG00000004662	ENSGALT00000007427	21	5721337	5736802	15466	20	4017	DISP3	dispatched RND transporter family member 3
mRNA	ENSGALG00000004663	ENSGALT00000007428	20	6557911	6589620	31710	39	5379	ARFGEF2	ADP ribosylation factor guanine nucleotide exchange factor 2
mRNA	ENSGALG00000004667	ENSGALT00000065828	8	7592133	7630245	38113	18	4512	SMG7	SMG7, nonsense mediated mRNA decay factor
mRNA	ENSGALG00000004669	ENSGALT00000007439	19	6702366	6708308	5943	6	1357	ASPA	aspartoacylase	10
mRNA	ENSGALG00000004670	ENSGALT00000078934	12	3282534	3292509	9976	12	2370	ATRIP	ATR interacting protein
mRNA	ENSGALG00000004671	ENSGALT00000044013	11	9998400	10037603	39204	30	3482	ANKRD27	ankyrin repeat domain 27	19
mRNA	ENSGALG00000004675	ENSGALT00000007450	11	10039024	10043276	4253	1	4253	RGS9BP	regulator of G-protein signaling 9 binding protein	10
mRNA	ENSGALG00000004676	ENSGALT00000007451	12	3294386	3295627	1242	2	1165	ENSGALG00000004676		10
mRNA	ENSGALG00000004679	ENSGALT00000007457	19	6779590	6790056	10467	12	1884	AKAP10	I
mRNA	ENSGALG00000004683	ENSGALT00000085519	20	9736245	9752349	16105	7	2303	TPD52L2	tumor protein D52 like 2
mRNA	ENSGALG00000004684	ENSGALT00000007462	12	3309783	3334333	24551	13	4690	IPPK	inositol-pentakisphosphate 2-kinase	10
mRNA	ENSGALG00000004687	ENSGALT00000007467	12	3334370	3451194	116825	8	855	CENPP	centromere protein P
mRNA	ENSGALG00000004689	ENSGALT00000007470	17	5761648	5773456	11809	19	2439	PKN1
mRNA	ENSGALG00000004691	ENSGALT00000007475	19	6795623	6800903	5281	8	1810	NLE1	notchless homolog 1	16
mRNA	ENSGALG00000004693	ENSGALT00000088109	14	4366757	4374085	7329	4	1215	ARPC1A	actin related protein 2/3 complex subunit 1A
mRNA	ENSGALG00000004696	ENSGALT00000048817	10	8987514	9001587	14074	12	6644	LEO1	LEO1 homolog, Paf1/RNA polymerase II complex component
mRNA	ENSGALG00000004701	ENSGALT00000007488	17	5744712	5754174	9463	8	4481	SET	SET nuclear proto-oncogene
mRNA	ENSGALG00000004702	ENSGALT00000007489	17	5723340	5731222	7883	9	1670	WDR34	WD repeat domain 34
mRNA	ENSGALG00000004704	ENSGALT00000007492	11	10050576	10078937	28362	31	3845	ENSGALG00000004704
mRNA	ENSGALG00000004705	ENSGALT00000067853	14	4399144	4401504	2361	5	848	BUD31	BUD31 homolog
mRNA	ENSGALG00000004707	ENSGALT00000007499	20	6595596	6614383	18788	24	2916	CSE1L	chromosome segregation 1 like	19
mRNA	ENSGALG00000004710	ENSGALT00000056969	10	9007134	9022794	15661	9	1107	TMOD3	tropomodulin 3	16
mRNA	ENSGALG00000004711	ENSGALT00000007505	14	4401977	4407450	5474	8	3053	PTCD1	O
mRNA	ENSGALG00000004714	ENSGALT00000007510	14	4407002	4413387	6386	8	1845	CPSF4	cleavage and polyadenylation specific factor 4
mRNA	ENSGALG00000004719	ENSGALT00000039770	17	5677492	5723340	45849	57	7647	SPTAN1	spectrin alpha, non-erythrocytic 1	19
mRNA	ENSGALG00000004721	ENSGALT00000007518	14	4461703	4462992	1290	1	1290	ENSGALG00000004721		10
mRNA	ENSGALG00000004725	ENSGALT00000089841	15	6264153	6265197	1045	2	343	ENSGALG00000004725
mRNA	ENSGALG00000004727	ENSGALT00000007525	19	6806967	6840907	33941	26	3126	ULK2	unc-51 like autophagy activating kinase 2	16
mRNA	ENSGALG00000004728	ENSGALT00000007530	8	7685227	7752290	67064	18	3746	RGL1	ral guanine nucleotide dissociation stimulator like 1	10
mRNA	ENSGALG00000004729	ENSGALT00000073950	11	10226274	10258509	32236	10	1397	SLC7A10	solute carrier family 7 member 10	12
mRNA	ENSGALG00000004736	ENSGALT00000007543	20	6631501	6648885	17385	14	2157	STAU1	staufen double-stranded RNA binding protein 1	19
mRNA	ENSGALG00000004738	ENSGALT00000007546	17	5666315	5674255	7941	16	2417	GLE1	GLE1, RNA export mediator
mRNA	ENSGALG00000004740	ENSGALT00000007552	10	9043419	9059091	15673	7	969	TMOD2	tropomodulin 2	16
mRNA	ENSGALG00000004741	ENSGALT00000007553	21	5954684	6063215	108532	16	3749	EPHB2	EPH receptor B2	16
mRNA	ENSGALG00000004743	ENSGALT00000007562	15	6273634	6293093	19460	14	1900	MAPKAPK5	mitogen-activated protein kinase-activated protein kinase 5
mRNA	ENSGALG00000004745	ENSGALT00000007566	14	4544154	4550391	6238	3	3254	NATD1	N-acetyltransferase domain containing 1	14
mRNA	ENSGALG00000004747	ENSGALT00000007568	6	11934807	11935965	1159	6	807	ENSGALG00000004747		10
mRNA	ENSGALG00000004749	ENSGALT00000007570	14	4552555	4560698	8144	2	1277	TMEM11	transmembrane protein 11	18
mRNA	ENSGALG00000004750	ENSGALT00000007571	12	3454111	3467101	12991	16	3588	NOL8	nucleolar protein 8
mRNA	ENSGALG00000004756	ENSGALT00000007588	11	10100578	10120492	19915	19	2394	CEP89	I
mRNA	ENSGALG00000004759	ENSGALT00000007592	14	4563317	4574351	11035	7	2260	DHRS7B	dehydrogenase/reductase 7B
mRNA	ENSGALG00000004760	ENSGALT00000007595	15	6303077	6315839	12763	11	1651	TMEM116	transmembrane protein 116
mRNA	ENSGALG00000004763	ENSGALT00000007598	19	6846621	6852706	6086	10	2690	ALDH3A2	aldehyde dehydrogenase 3 family member A2
mRNA	ENSGALG00000004767	ENSGALT00000073394	17	5650220	5664940	14721	19	2385	ODF2	outer dense fiber of sperm tails 2	19
mRNA	ENSGALG00000004769	ENSGALT00000084641	6	11948646	11961894	13249	9	838	PSAP	prosaposin
mRNA	ENSGALG00000004777	ENSGALT00000080877	6	11988592	11993397	4806	7	1423	AIFM2	apoptosis inducing factor, mitochondria associated 2	16
mRNA	ENSGALG00000004781	ENSGALT00000039248	21	6189846	6211544	21699	10	2569	ZBTB40	zinc finger and BTB domain containing 40
mRNA	ENSGALG00000004782	ENSGALT00000007636	8	7788066	7797194	9129	4	875	TSEN15	tRNA splicing endonuclease subunit 15	18
mRNA	ENSGALG00000004783	ENSGALT00000007637	17	5637888	5641166	3279	2	1732	C17H9orf16	chromosome 17 C9orf16 homolog
mRNA	ENSGALG00000004793	ENSGALT00000007650	19	6907729	6921168	13440	5	872	ENSGALG00000004793
mRNA	ENSGALG00000004794	ENSGALT00000088636	6	11993775	12006063	12289	8	1714	H2AFY2	H2A histone family, member Y2
mRNA	ENSGALG00000004796	ENSGALT00000034897	21	6358184	6379351	21168	6	2126	CDC42	cell division cycle 42
mRNA	ENSGALG00000004798	ENSGALT00000067329	14	4691169	4728578	37410	15	1530	MPRIP	myosin phosphatase Rho interacting protein
mRNA	ENSGALG00000004799	ENSGALT00000007658	19	6923898	6926192	2295	4	1224	ENSGALG00000004799
mRNA	ENSGALG00000004800	ENSGALT00000007659	21	6382557	6386714	4158	4	1463	C1orf50
mRNA	ENSGALG00000004801	ENSGALT00000072309	4	1877762	1893401	15640	32	3675	PHKA1	phosphorylase kinase regulatory subunit alpha 1
mRNA	ENSGALG00000004806	ENSGALT00000007675	8	7949695	7975752	26058	21	2850	EDEM3	ER degradation enhancing alpha-mannosidase like protein 3
mRNA	ENSGALG00000004809	ENSGALT00000007678	6	12246857	12254777	7921	6	2121	PPIF	peptidylprolyl isomerase F	10
mRNA	ENSGALG00000004813	ENSGALT00000051197	12	3503111	3593092	89982	34	3846	IARS1		19
mRNA	ENSGALG00000004814	ENSGALT00000078637	11	10125792	10150390	24599	15	2040	ENSGALG00000004814
mRNA	ENSGALG00000004816	ENSGALT00000074829	14	4757462	4767332	9871	12	2306	ENSGALG00000004816
mRNA	ENSGALG00000004817	ENSGALT00000039370	19	6926267	6933402	7136	9	5008	GLOD4	I
mRNA	ENSGALG00000004818	ENSGALT00000086685	15	6438192	6440834	2643	6	809	RPL6	ribosomal protein L6
mRNA	ENSGALG00000004820	ENSGALT00000007703	19	6935447	6938641	3195	5	786	ENSGALG00000004820		10
mRNA	ENSGALG00000004821	ENSGALT00000007704	15	6441766	6463211	21446	16	2140	PTPN11	protein tyrosine phosphatase, non-receptor type 11
mRNA	ENSGALG00000004825	ENSGALT00000085265	4	1894152	1902635	8484	11	1416	ENSGALG00000004825
mRNA	ENSGALG00000004831	ENSGALT00000084880	4	1903418	1906986	3569	7	814	RPS4Y1	ribosomal protein S4, Y-linked 1	18
mRNA	ENSGALG00000004832	ENSGALT00000007718	4	1907837	1910356	2520	7	1496	RBM41	RNA binding motif protein 41
mRNA	ENSGALG00000004833	ENSGALT00000007719	21	6386882	6392913	6032	15	2178	P3H1	prolyl 3-hydroxylase 1
mRNA	ENSGALG00000004834	ENSGALT00000085512	14	4771083	4781731	10649	12	1681	COPS3	COP9 signalosome subunit 3	19
mRNA	ENSGALG00000004837	ENSGALT00000007724	20	6899289	6906458	7170	11	1720	CCNDBP1	cyclin D1 binding protein 1
mRNA	ENSGALG00000004839	ENSGALT00000039383	11	10156095	10171359	15265	20	5014	GPATCH1	G-patch domain containing 1
mRNA	ENSGALG00000004840	ENSGALT00000007727	15	6490464	6504448	13985	19	2028	ENSGALG00000004840		16
mRNA	ENSGALG00000004842	ENSGALT00000007729	14	4784016	4787649	3634	5	699	NT5M	I	19
mRNA	ENSGALG00000004845	ENSGALT00000007737	5	17009907	17010484	578	2	395	TIMM10	translocase of inner mitochondrial membrane 10
mRNA	ENSGALG00000004848	ENSGALT00000085514	21	6406975	6414387	7413	7	1331	YBX1	Y-box binding protein 1
mRNA	ENSGALG00000004849	ENSGALT00000007742	15	6524248	6533384	9137	8	1680	WSCD2	I	16
mRNA	ENSGALG00000004850	ENSGALT00000007743	6	12266618	12412519	145902	21	3162	ZMIZ1	zinc finger MIZ-type containing 1
mRNA	ENSGALG00000004852	ENSGALT00000007750	17	5555050	5612657	57608	21	2598	DNM1	dynamin 1	15
mRNA	ENSGALG00000004853	ENSGALT00000007751	11	10204919	10217994	13076	6	2505	LRP3	LDL receptor related protein 3
mRNA	ENSGALG00000004856	ENSGALT00000007756	4	1910968	1919310	8343	12	1993	NUP62	nucleoporin 62
mRNA	ENSGALG00000004858	ENSGALT00000007760	15	6557392	6560131	2740	3	1648	FICD	I	19
mRNA	ENSGALG00000004859	ENSGALT00000007763	20	6906827	6918959	12133	13	6084	ZNFX1	zinc finger NFX1-type containing 1	11
mRNA	ENSGALG00000004860	ENSGALT00000007764	14	4811826	4813672	1847	2	1638	RASD1	ras related dexamethasone induced 1
mRNA	ENSGALG00000004869	ENSGALT00000007773	15	6576367	6579410	3044	4	1888	ISCU	iron-sulfur cluster assembly enzyme
mRNA	ENSGALG00000004870	ENSGALT00000086690	4	1919507	1925891	6385	6	1096	DNAAF6		10
mRNA	ENSGALG00000004871	ENSGALT00000072914	6	13151895	13157846	5952	7	675	RPS24	ribosomal protein S24
mRNA	ENSGALG00000004874	ENSGALT00000048626	21	6415297	6427972	12676	10	4963	PPIH	peptidylprolyl isomerase H
mRNA	ENSGALG00000004875	ENSGALT00000007783	14	4818942	4856344	37403	8	2214	PEMT	phosphatidylethanolamine N-methyltransferase	16
mRNA	ENSGALG00000004878	ENSGALT00000007787	21	6433504	6440799	7296	9	2231	ENSGALG00000004878		14
mRNA	ENSGALG00000004881	ENSGALT00000007792	17	5531966	5550282	18317	27	3753	ENSGALG00000004881
mRNA	ENSGALG00000004882	ENSGALT00000007793	21	6455542	6459090	3549	4	2510	PPCS	I
mRNA	ENSGALG00000004885	ENSGALT00000038973	10	10039455	10047425	7971	9	1553	SLC24A5	solute carrier family 24 member 5
mRNA	ENSGALG00000004889	ENSGALT00000007808	21	6473984	6482977	8994	10	1467	SLC2A1	solute carrier family 2 member 1	15
mRNA	ENSGALG00000004897	ENSGALT00000007817	1	15710309	15721324	11016	12	2537	GTSE1	G2 and S-phase expressed 1
mRNA	ENSGALG00000004899	ENSGALT00000067517	11	10457280	10578151	120872	15	1990	PEPD	peptidase D
mRNA	ENSGALG00000004900	ENSGALT00000007833	19	7001094	7003223	2130	3	651	RFLNB	I	10
mRNA	ENSGALG00000004901	ENSGALT00000052305	15	6589170	6627467	38298	11	4224	CORO1C	coronin 1C	16
mRNA	ENSGALG00000004902	ENSGALT00000007838	14	4948185	4999287	51103	15	5792	TOM1L2	target of myb1 like 2 membrane trafficking protein
mRNA	ENSGALG00000004903	ENSGALT00000007842	11	10629242	10799049	169808	4	1556	CHST8	carbohydrate sulfotransferase 8	19
mRNA	ENSGALG00000004907	ENSGALT00000083446	11	10832107	10871308	39202	6	1248	KCTD15	potassium channel tetramerization domain containing 15	19
mRNA	ENSGALG00000004908	ENSGALT00000007851	4	1986264	1995123	8860	7	1398	ENSGALG00000004908
mRNA	ENSGALG00000004916	ENSGALT00000067670	14	5000566	5014849	14284	12	1530	DRC3	dynein regulatory complex subunit 3
mRNA	ENSGALG00000004918	ENSGALT00000007868	4	2004460	2007552	3093	3	825	RAB9B	RAB9B, member RAS oncogene family
mRNA	ENSGALG00000004920	ENSGALT00000007872	17	5524870	5528174	3305	6	1318	TRUB2	I
mRNA	ENSGALG00000004926	ENSGALT00000007880	14	5016429	5021231	4803	8	846	ATPAF2	ATP synthase mitochondrial F1 complex assembly factor 2
mRNA	ENSGALG00000004929	ENSGALT00000007886	14	5021662	5027171	5510	7	654	GID4	GID complex subunit 4 homolog
mRNA	ENSGALG00000004932	ENSGALT00000047265	12	4379082	4468625	89544	19	3162	ATG7	autophagy related 7
mRNA	ENSGALG00000004935	ENSGALT00000007898	11	11011331	11028944	17614	10	2282	LSM14A	LSM14A, mRNA processing body assembly factor
mRNA	ENSGALG00000004937	ENSGALT00000044326	12	4490190	4533977	43788	6	903	VGLL4	vestigial like family member 4
mRNA	ENSGALG00000004940	ENSGALT00000007907	12	4580556	4603054	22499	8	2062	TAMM41	TAM41 mitochondrial translocator assembly and maintenance homolog	16
mRNA	ENSGALG00000004943	ENSGALT00000063003	11	11030229	11043197	12969	6	1016	SS18L2	SS18 like 2	19
mRNA	ENSGALG00000004946	ENSGALT00000007918	9	9318986	9370173	51188	38	4500	ENSGALG00000004946
mRNA	ENSGALG00000004947	ENSGALT00000007929	6	13158194	13188974	30781	31	4245	POLR3A	RNA polymerase III subunit A
mRNA	ENSGALG00000004948	ENSGALT00000007937	4	2034276	2039395	5120	7	1407	GLA	galactosidase alpha
mRNA	ENSGALG00000004949	ENSGALT00000007938	11	11034188	11069709	35522	14	4122	GARRE1		16
mRNA	ENSGALG00000004952	ENSGALT00000071143	4	2040350	2042358	2009	4	305	RPL36AL
mRNA	ENSGALG00000004953	ENSGALT00000089920	14	5030239	5037663	7425	13	1406	DRG2	developmentally regulated GTP binding protein 2
mRNA	ENSGALG00000004955	ENSGALT00000007945	12	4706223	4797078	90856	10	1236	ENSGALG00000004955		16
mRNA	ENSGALG00000004956	ENSGALT00000088941	11	11111016	11124327	13312	15	1624	GPI	glucose-6-phosphate isomerase	16
mRNA	ENSGALG00000004957	ENSGALT00000007949	9	9276974	9300051	23078	6	954	RHBDD1	rhomboid domain containing 1
mRNA	ENSGALG00000004958	ENSGALT00000088477	4	2048995	2053841	4847	11	1344	BTK	Bruton tyrosine kinase
mRNA	ENSGALG00000004959	ENSGALT00000007951	9	9244127	9248424	4298	3	2718	IRS1	I	15
mRNA	ENSGALG00000004960	ENSGALT00000007955	10	10168070	10300782	132713	66	8571	FBN1	fibrillin 1	10
mRNA	ENSGALG00000004963	ENSGALT00000007959	4	2053963	2055198	1236	2	967	TIMM8A	translocase of inner mitochondrial membrane 8 homolog A (yeast)
mRNA	ENSGALG00000004965	ENSGALT00000007962	17	5511456	5519318	7863	12	2409	SLC27A4	I	19
mRNA	ENSGALG00000004969	ENSGALT00000007969	12	4724485	4746396	21912	6	633	TIMP4	TIMP metallopeptidase inhibitor 4	16
mRNA	ENSGALG00000004971	ENSGALT00000007972	17	5486106	5504118	18013	5	2373	URM1	ubiquitin related modifier 1
mRNA	ENSGALG00000004974	ENSGALT00000007976	12	4859854	4880521	20668	6	2092	PPARG	peroxisome proliferator-activated receptor gamma	16
mRNA	ENSGALG00000004975	ENSGALT00000089989	4	2056219	2059382	3164	5	1684	ENSGALG00000004975
mRNA	ENSGALG00000004981	ENSGALT00000047782	12	4918293	4926777	8485	11	1365	TSEN2	tRNA splicing endonuclease subunit 2	16
mRNA	ENSGALG00000004986	ENSGALT00000007990	17	5472411	5483170	10760	13	1791	CERCAM	cerebral endothelial cell adhesion molecule	10
mRNA	ENSGALG00000004991	ENSGALT00000007996	12	4932121	4941822	9702	8	1659	MKRN2	makorin ring finger protein 2
mRNA	ENSGALG00000004997	ENSGALT00000040662	14	5095977	5104206	8230	30	3925	FLII	FLII, actin remodeling protein
mRNA	ENSGALG00000004998	ENSGALT00000033956	12	4945518	4973456	27939	17	2182	RAF1	Raf-1 proto-oncogene, serine/threonine kinase
mRNA	ENSGALG00000004999	ENSGALT00000008006	4	2059448	2065610	6163	12	1541	TAF7	TATA-box binding protein associated factor 7
mRNA	ENSGALG00000005000	ENSGALT00000008009	6	14824430	14830844	6415	7	1380	COMTD1	catechol-O-methyltransferase domain containing 1
mRNA	ENSGALG00000005001	ENSGALT00000087171	12	5043534	5052620	9087	5	1385	CNBP	CCHC-type zinc finger nucleic acid binding protein
mRNA	ENSGALG00000005002	ENSGALT00000051926	6	14844173	14854426	10254	9	1888	VDAC2	voltage dependent anion channel 2
mRNA	ENSGALG00000005004	ENSGALT00000008013	6	14873462	14879562	6101	7	1308	SAMD8	sterile alpha motif domain containing 8
mRNA	ENSGALG00000005005	ENSGALT00000008014	14	5104842	5107494	2653	3	1392	MIEF2	mitochondrial elongation factor 2
mRNA	ENSGALG00000005006	ENSGALT00000065789	11	11258200	11275459	17260	17	2885	UBA2	ubiquitin like modifier activating enzyme 2
mRNA	ENSGALG00000005011	ENSGALT00000008025	10	10370152	10372201	2050	2	1344	ENSGALG00000005011		10
mRNA	ENSGALG00000005012	ENSGALT00000008027	12	5054111	5063325	9215	10	843	ENSGALG00000005012
mRNA	ENSGALG00000005016	ENSGALT00000008032	Z	79624488	79706477	81990	10	5025	ZNF608	zinc finger protein 608	16
mRNA	ENSGALG00000005020	ENSGALT00000008037	12	5067716	5075239	7524	7	1215	ENSGALG00000005020		19
mRNA	ENSGALG00000005021	ENSGALT00000008038	12	5086637	5097777	11141	3	667	RAB43	RAB43, member RAS oncogene family	10
mRNA	ENSGALG00000005024	ENSGALT00000036273	12	5149129	5193490	44362	8	1881	ENSGALG00000005024		10
mRNA	ENSGALG00000005028	ENSGALT00000071267	14	5118662	5121594	2933	3	814	TOP3A	topoisomerase (DNA) III alpha
mRNA	ENSGALG00000005030	ENSGALT00000008057	9	8507495	8609704	102210	55	6456	DOCK10	dedicator of cytokinesis 10	18
mRNA	ENSGALG00000005034	ENSGALT00000084341	12	5223967	5236702	12736	12	1343	ACAD9	acyl-CoA dehydrogenase family member 9	19
mRNA	ENSGALG00000005035	ENSGALT00000008074	6	14982062	15068657	86596	16	6078	KAT6B	lysine acetyltransferase 6B
mRNA	ENSGALG00000005036	ENSGALT00000008075	17	5445350	5461686	16337	11	2637	SH2D3C	SH2 domain containing 3C	10
mRNA	ENSGALG00000005037	ENSGALT00000008076	19	7068141	7090477	22337	31	4269	ENSGALG00000005037		10
mRNA	ENSGALG00000005038	ENSGALT00000008077	4	2094541	2108780	14240	20	3099	CENPI	centromere protein I
mRNA	ENSGALG00000005042	ENSGALT00000008081	12	5275752	5383940	108189	8	2547	IQSEC1	IQ motif and Sec7 domain 1	10
mRNA	ENSGALG00000005043	ENSGALT00000008087	15	6711180	6730689	19510	52	7119	ENSGALG00000005043		16
mRNA	ENSGALG00000005046	ENSGALT00000051752	14	5132126	5135948	3823	11	1368	SHMT1	I	14
mRNA	ENSGALG00000005054	ENSGALT00000008105	4	2130910	2140083	9174	15	2814	DKC1	dyskerin pseudouridine synthase 1
mRNA	ENSGALG00000005057	ENSGALT00000008109	6	15101435	15373532	272098	11	1080	ADK	adenosine kinase
mRNA	ENSGALG00000005061	ENSGALT00000065722	19	7162889	7171399	8511	8	1818	PPM1E	I	16
mRNA	ENSGALG00000005063	ENSGALT00000008118	17	5407441	5409252	1812	5	1288	ST6GALNAC4	ST6 N-acetylgalactosaminide alpha-2,6-sialyltransferase 4
mRNA	ENSGALG00000005064	ENSGALT00000084909	14	5147469	5161587	14119	12	1409	PRPSAP2	phosphoribosyl pyrophosphate synthetase associated protein 2	14
mRNA	ENSGALG00000005065	ENSGALT00000059534	8	9797493	9840998	43506	17	2211	PLA2G4A	phospholipase A2 group IVA
mRNA	ENSGALG00000005066	ENSGALT00000008122	17	5403132	5405652	2521	4	1083	DPM2	dolichyl-phosphate mannosyltransferase subunit 2, regulatory
mRNA	ENSGALG00000005070	ENSGALT00000008126	6	15373979	15390451	16473	10	2368	AP3M1	adaptor related protein complex 3 mu 1 subunit
mRNA	ENSGALG00000005071	ENSGALT00000008128	4	2140399	2155056	14658	12	2686	MPP1	membrane palmitoylated protein 1	16
mRNA	ENSGALG00000005074	ENSGALT00000008132	17	5367397	5398325	30929	12	2235	FAM102A	family with sequence similarity 102 member A
mRNA	ENSGALG00000005076	ENSGALT00000008137	9	8477931	8492454	14524	16	2413	ENSGALG00000005076
mRNA	ENSGALG00000005078	ENSGALT00000008142	12	5623599	5682682	59084	40	5814	NUP210	nucleoporin 210
mRNA	ENSGALG00000005079	ENSGALT00000061988	6	15394778	15448303	53526	21	3246	VCL	vinculin	16
mRNA	ENSGALG00000005080	ENSGALT00000008146	8	10013056	10034247	21192	14	2680	C8H1orf27	chromosome 8 C1orf27 homolog
mRNA	ENSGALG00000005083	ENSGALT00000008150	14	5163796	5192508	28713	18	1896	SLC5A10	solute carrier family 5 member 10	14
mRNA	ENSGALG00000005084	ENSGALT00000008153	19	7176469	7197229	20761	25	3759	TRIM37	tripartite motif containing 37
mRNA	ENSGALG00000005086	ENSGALT00000008157	6	15493644	15501817	8174	11	2391	PLAU	plasminogen activator, urokinase	14
mRNA	ENSGALG00000005088	ENSGALT00000033583	6	15570960	15678544	107585	15	1422	CAMK2G	I
mRNA	ENSGALG00000005090	ENSGALT00000034804	19	7197773	7205313	7541	7	1221	SKA2		16
mRNA	ENSGALG00000005092	ENSGALT00000008165	12	5701531	5727389	25859	10	2950	HDAC11	histone deacetylase 11
mRNA	ENSGALG00000005093	ENSGALT00000088114	19	7209422	7215283	5862	5	2958	ENSGALG00000005093
mRNA	ENSGALG00000005095	ENSGALT00000008172	17	5334872	5342323	7452	10	1527	SLC25A25	solute carrier family 25 member 25	10
mRNA	ENSGALG00000005096	ENSGALT00000008174	14	5257917	5260122	2206	7	1244	B9D1	I
mRNA	ENSGALG00000005102	ENSGALT00000051559	20	7678539	7840288	161750	15	2718	CDH4	cadherin 4	18
mRNA	ENSGALG00000005103	ENSGALT00000008181	19	7216118	7227744	11627	10	1354	GDPD1	glycerophosphodiester phosphodiesterase domain containing 1
mRNA	ENSGALG00000005105	ENSGALT00000053904	8	10042607	10075694	33088	42	6093	TPR	translocated promoter region, nuclear basket protein
mRNA	ENSGALG00000005107	ENSGALT00000008188	6	15791503	15813512	22010	14	2625	ENSGALG00000005107		16
mRNA	ENSGALG00000005108	ENSGALT00000008191	9	8405073	8455900	50828	16	2307	CUL3	cullin 3
mRNA	ENSGALG00000005121	ENSGALT00000008225	20	7865436	7899995	34560	16	3306	TAF4	TATA-box binding protein associated factor 4
mRNA	ENSGALG00000005123	ENSGALT00000008229	12	6037841	6069834	31994	4	1244	WNT7A	Wnt family member 7A	10
mRNA	ENSGALG00000005125	ENSGALT00000008232	20	7913338	7924297	10960	9	1295	LSM14B	LSM family member 14B	16
mRNA	ENSGALG00000005126	ENSGALT00000008234	19	7271982	7285527	13546	17	2202	DHX40	DEAH-box helicase 40
mRNA	ENSGALG00000005128	ENSGALT00000036271	12	6108349	6117173	8825	9	2217	PTPDC1	protein tyrosine phosphatase domain containing 1	10
mRNA	ENSGALG00000005132	ENSGALT00000008241	11	11332749	11335423	2675	5	1382	CIAO2B		18
mRNA	ENSGALG00000005134	ENSGALT00000085390	6	15822034	15824436	2403	2	1193	ZSWIM8	zinc finger SWIM-type containing 8
mRNA	ENSGALG00000005135	ENSGALT00000008246	9	8320170	8343266	23097	11	2038	SERPINE2	serpin family E member 2	15
mRNA	ENSGALG00000005138	ENSGALT00000008249	15	6792641	6799621	6981	6	864	KCTD10	potassium channel tetramerization domain containing 10
mRNA	ENSGALG00000005139	ENSGALT00000059436	19	7308688	7316588	7901	8	1688	CLTC	clathrin heavy chain	16
mRNA	ENSGALG00000005140	ENSGALT00000055934	11	11350087	11355598	5512	4	3499	RRAD	RRAD, Ras related glycolysis inhibitor and calcium channel regulator
mRNA	ENSGALG00000005145	ENSGALT00000008262	20	7933334	7946233	12900	11	1323	SS18L1	SS18L1, nBAF chromatin remodeling complex subunit
mRNA	ENSGALG00000005146	ENSGALT00000008264	11	11444091	11445695	1605	1	1605	PDP2	pyruvate dehyrogenase phosphatase catalytic subunit 2
mRNA	ENSGALG00000005147	ENSGALT00000008265	8	11025387	11032919	7533	10	2769	AMY1A	amylase, alpha 1A; hepatic	10
mRNA	ENSGALG00000005150	ENSGALT00000008268	19	7318220	7319390	1171	2	795	PTRH2	peptidyl-tRNA hydrolase 2
mRNA	ENSGALG00000005156	ENSGALT00000008280	6	15898939	15913188	14250	15	2460	ENSGALG00000005156
mRNA	ENSGALG00000005158	ENSGALT00000008282	9	8291936	8315316	23381	12	4096	WDFY1	WD repeat and FYVE domain containing 1
mRNA	ENSGALG00000005160	ENSGALT00000008286	19	7319453	7375427	55975	13	2150	VMP1	vacuole membrane protein 1	10
mRNA	ENSGALG00000005162	ENSGALT00000008292	8	11044213	11058808	14596	15	1886	RNPC3	RNA binding region (RNP1, RRM) containing 3
mRNA	ENSGALG00000005164	ENSGALT00000008294	20	7948560	7953202	4643	6	1410	MTG2	mitochondrial ribosome associated GTPase 2
mRNA	ENSGALG00000005169	ENSGALT00000008299	6	15927126	15933426	6301	3	1866	FUT11	fucosyltransferase 11
mRNA	ENSGALG00000005171	ENSGALT00000083292	9	8269429	8285163	15735	5	958	AP1S3	adaptor related protein complex 1 sigma 3 subunit	10
mRNA	ENSGALG00000005173	ENSGALT00000066374	19	7384646	7391466	6821	9	1784	TUBD1	tubulin delta 1
mRNA	ENSGALG00000005181	ENSGALT00000008325	6	15935923	15962119	26197	23	3273	ENSGALG00000005181
mRNA	ENSGALG00000005188	ENSGALT00000008333	2	998427	1065818	67392	18	2271	MINDY4
mRNA	ENSGALG00000005195	ENSGALT00000008344	20	7984546	8013467	28922	15	3345	OSBPL2	oxysterol binding protein like 2
mRNA	ENSGALG00000005198	ENSGALT00000008348	19	7391599	7403922	12324	15	2806	RPS6KB1	ribosomal protein S6 kinase B1
mRNA	ENSGALG00000005200	ENSGALT00000062454	20	8015419	8022370	6952	10	1372	ADRM1	adhesion regulating molecule 1
mRNA	ENSGALG00000005203	ENSGALT00000008354	8	11447671	11502314	54644	6	2262	OLFM3	olfactomedin 3	17
mRNA	ENSGALG00000005204	ENSGALT00000075176	15	8146019	8151711	5693	5	1412	ENSGALG00000005204
mRNA	ENSGALG00000005205	ENSGALT00000056195	19	7407438	7426265	18828	10	1779	RNFT1	ring finger protein, transmembrane 1	10
mRNA	ENSGALG00000005206	ENSGALT00000048332	9	8083881	8105902	22022	13	1927	ACSL3	acyl-CoA synthetase long chain family member 3	10
mRNA	ENSGALG00000005208	ENSGALT00000008363	8	11654945	11656125	1181	2	1137	S1PR1	sphingosine-1-phosphate receptor 1	16
mRNA	ENSGALG00000005214	ENSGALT00000008376	11	11492694	11503875	11182	16	2055	TERB1	telomere repeat binding bouquet formation protein 1
mRNA	ENSGALG00000005215	ENSGALT00000008381	14	5264613	5339317	74705	26	5313	CACNA1H	I	16
mRNA	ENSGALG00000005217	ENSGALT00000040843	9	8038070	8049501	11432	6	954	MOGAT1	I	15
mRNA	ENSGALG00000005223	ENSGALT00000043252	2	1391174	1489728	98555	15	1416	ADCYAP1R1	ADCYAP receptor type I	16
mRNA	ENSGALG00000005226	ENSGALT00000008397	6	16010360	16025442	15083	5	1367	MYOZ1	I	14
mRNA	ENSGALG00000005229	ENSGALT00000008401	8	11705617	11723573	17957	7	1525	DPH5	diphthamide biosynthesis 5	16
mRNA	ENSGALG00000005230	ENSGALT00000008405	19	7427778	7474251	46474	30	6546	MED13	mediator complex subunit 13
mRNA	ENSGALG00000005232	ENSGALT00000008407	6	16079124	16128463	49340	23	5154	USP54	ubiquitin specific peptidase 54
mRNA	ENSGALG00000005236	ENSGALT00000085771	9	7993564	8027901	34338	17	1766	FARSB	phenylalanyl-tRNA synthetase beta subunit
mRNA	ENSGALG00000005237	ENSGALT00000008413	12	6711763	6813985	102223	19	2694	FGD3	FYVE, RhoGEF and PH domain containing 3
mRNA	ENSGALG00000005241	ENSGALT00000071904	11	11508276	11535355	27080	14	1990	DYNC1LI2	dynein cytoplasmic 1 light intermediate chain 2
mRNA	ENSGALG00000005242	ENSGALT00000090040	2	1500646	1525516	24871	13	3308	ENSGALG00000005242		10
mRNA	ENSGALG00000005243	ENSGALT00000040333	6	16138486	16197322	58837	14	1560	PPP3CB	protein phosphatase 3 catalytic subunit beta
mRNA	ENSGALG00000005248	ENSGALT00000076224	8	11770672	11818064	47393	15	1641	CDC14A	cell division cycle 14A
mRNA	ENSGALG00000005249	ENSGALT00000008433	12	6826774	6901196	74423	8	2448	BICD2	BICD cargo adaptor 2
mRNA	ENSGALG00000005251	ENSGALT00000008435	11	11546671	11573359	26689	5	657	CMTM4	CKLF like MARVEL transmembrane domain containing 4	16
mRNA	ENSGALG00000005253	ENSGALT00000008437	14	5617810	5620433	2624	2	1972	C1QTNF8	C1q and tumor necrosis factor related protein 8
mRNA	ENSGALG00000005254	ENSGALT00000008438	11	11595602	11598282	2681	4	735	CKLF	chemokine like factor	18
mRNA	ENSGALG00000005256	ENSGALT00000008440	9	7630571	7728478	97908	17	3700	EPHA4	EPH receptor A4
[truncated: 10,481 more rows]

## Sheet: lncRNA
Class	Gene ID	Transcript ID	Chromosome	Start	End	Full length	Exon number	cds length	lncRNA type	Cis-targets	Cluster profile ID
lncRNA	G9990	TU20520	26	5510860	5517242	6383	3	1008	Antisense overlapping Exon	ENSGALG00000046741,ENSGALG00000048961,ENSGALG00000047139,ENSGALG00000052481,ENSGALG00000033573,ENSGALG00000053516,ENSGALG00000036223,ENSGALG00000051746,ENSGALG00000049721,ENSGALG00000052652,ENSGALG00000052497,QPRT
lncRNA	G9988	TU20517	26	5484458	5490243	5786	3	441	Antisense overlapping Exon	ENSGALG00000048306,ENSGALG00000046741,ENSGALG00000048961,ENSGALG00000047139,ENSGALG00000052481,ENSGALG00000033573,ENSGALG00000053516,ENSGALG00000036223,ENSGALG00000051746,ENSGALG00000049721,ENSGALG00000052652,ENSGALG00000052497,QPRT
lncRNA	G9985	TU20509	26	5466123	5469763	3641	4	1179	Upstream	ENSGALG00000048306,ENSGALG00000046741,ENSGALG00000048961,ENSGALG00000047139,ENSGALG00000052481,ENSGALG00000033573,ENSGALG00000053516,ENSGALG00000036223,ENSGALG00000051746,ENSGALG00000049721,ENSGALG00000052652,ENSGALG00000052497,QPRT
lncRNA	G9982	TU20501	26	5406250	5424134	17885	13	1405	Antisense outside Exon	ENSGALG00000048306,ENSGALG00000046741,ENSGALG00000048961,ENSGALG00000047139,ENSGALG00000052481,ENSGALG00000033573,ENSGALG00000053516,ENSGALG00000036223,ENSGALG00000051746,ENSGALG00000049721,ENSGALG00000052652,ENSGALG00000052497
lncRNA	G9981	TU20499	26	5248264	5258875	10612	2	1235	Convergent(Head to head)	PRELP,OPTC,ATP2B4,ENSGALG00000052313,PRELP,OPTC,ATP2B4,ENSGALG00000052313
lncRNA	G9978	TU20495	26	5437117	5441077	3961	3	307	Antisense inside Exon	ENSGALG00000048306,ENSGALG00000046741,ENSGALG00000048961,ENSGALG00000052481,ENSGALG00000033573,ENSGALG00000053516,ENSGALG00000036223,ENSGALG00000051746,ENSGALG00000049721,ENSGALG00000052652,ENSGALG00000052497,ENSGALG00000048306,ENSGALG00000046741,ENSGALG00000048961,ENSGALG00000052481,ENSGALG00000033573,ENSGALG00000053516,ENSGALG00000036223,ENSGALG00000051746,ENSGALG00000049721,ENSGALG00000052652,…
lncRNA	G9977	TU20494	26	5428213	5428584	372	1	372	Antisense inside Exon	ENSGALG00000048306,ENSGALG00000046741,ENSGALG00000048961,ENSGALG00000047139,ENSGALG00000052481,ENSGALG00000033573,ENSGALG00000053516,ENSGALG00000036223,ENSGALG00000051746,ENSGALG00000049721,ENSGALG00000052652,ENSGALG00000052497
lncRNA	G9975	TU20487	26	5395279	5397095	1817	1	1817	Convergent(Head to head)	ENSGALG00000048306,ENSGALG00000046741,ENSGALG00000048961,ENSGALG00000047139,ENSGALG00000052481,ENSGALG00000033573,ENSGALG00000053516,ENSGALG00000036223,ENSGALG00000051746,ENSGALG00000048306,ENSGALG00000046741,ENSGALG00000048961,ENSGALG00000047139,ENSGALG00000052481,ENSGALG00000033573,ENSGALG00000053516,ENSGALG00000036223,ENSGALG00000051746,ENSGALG00000048306,ENSGALG00000046741,ENSGALG00000048961,…
lncRNA	G9971	TU20483	26	5130354	5147030	16677	2	437	Antisense outside Intron	CCND3,TAF8,ENSGALG00000023763,CHIA,ENSGALG00000003519,ENSGALG00000031807,BTG2,FMOD,PRELP,OPTC,ATP2B4
lncRNA	G9970	TU20482	26	5122822	5128026	5205	2	4194	Antisense overlapping Exon	MED20,BYSL,CCND3,TAF8,ENSGALG00000023763,CHIA,ENSGALG00000003519,ENSGALG00000031807,BTG2,FMOD,PRELP,OPTC,ATP2B4	16
lncRNA	G997	TU1932	1	62188204	62190249	2046	2	1148	Downstream	ENSGALG00000050257,AKR1B1,ENSGALG00000019284,AKR1E2,ENSGALG00000003466,ENSGALG00000054210,ENSGALG00000049903,BPGM
lncRNA	G9965	TU20475	26	5056110	5056620	511	2	425	Intergenic	FRS3,ENSGALG00000028262,TOMM6,USP49,MED20,BYSL,CCND3,TAF8,ENSGALG00000023763,CHIA,ENSGALG00000003519,ENSGALG00000031807,BTG2,FMOD,PRELP	16
lncRNA	G9960	TU20464	26	4971015	4973263	2249	3	1902	Antisense overlapping Exon	FOXP4,MDFI,TFEB,ENSGALG00000028489,PGC,FRS3,ENSGALG00000028262,TOMM6,USP49,MED20,BYSL,CCND3,TAF8
lncRNA	G9953	TU20449	26	4852652	4854549	1898	2	1877	Intronic	TREM2,TREM-B2,MDFI,TFEB,ENSGALG00000028489,PGC
lncRNA	G9945	TU20426	26	4621921	4638324	16404	2	3681	Antisense inside Exon	OPN1MSW,MLN,LEMD2,IP6K3,C26H6ORF125,BAK1,TSPO2,APOBEC2,OARD1,NFYA
lncRNA	G9944	TU20425	26	4615266	4620031	4766	4	470	Antisense overlapping Exon	OPN1MSW,MLN,LEMD2,IP6K3,BAK1,TSPO2,APOBEC2,OARD1
lncRNA	G9922	TU20366	26	4083049	4084326	1278	2	1008	Antisense overlapping Exon	TSPAN2,NGF,ENSGALG00000002561,PPARD,DEF6,ZNF76,RPL10A,SCUBE3,ENSGALG00000002692
lncRNA	G9919	TU20359	26	3976794	3981679	4886	2	956	antisense overlapping Intron	DENND2C,AMPD1,N-RAS,CSDE1,SIKE1,ENSGALG00000002170,ENSGALG00000054224,ENSGALG00000002511,TSPAN2,NGF,ENSGALG00000002561	10
lncRNA	G9916	TU20354	26	3930517	3935104	4588	4	2069	Antisense inside Exon	SYT6,TRIM33,BCAS2,DENND2C,AMPD1,N-RAS,CSDE1,ENSGALG00000002170,ENSGALG00000054224,ENSGALG00000002511,TSHB,TSPAN2,NGF
lncRNA	G9911	TU20347	26	3869580	3872501	2922	7	802	Antisense inside Exon	AP4B1,ENSGALG00000053784,HIPK1,OLFML3,SYT6,TRIM33,DENND2C,AMPD1,N-RAS,CSDE1,SIKE1,ENSGALG00000002170,ENSGALG00000054224,ENSGALG00000002511
lncRNA	G9899	TU20329	26	3559614	3564858	5245	6	1004	Antisense overlapping Exon	CTTNBP2NL,WNT2B,ST7L,CAPZA1,RHOC,PPM1J,TAFA3,SLC16A1,LRIG2	16
lncRNA	G9888	TU20311	26	3220722	3225144	4423	3	3870	Antisense overlapping Exon	LAMB3,G0S2,ENSGALG00000028858,ENSGALG00000001369,IRF6,GUCA1B,GUCA1A,C6orf132,WDR77,ATP5PB,ENSGALG00000001476,INKA2,DDX20,KCND3
lncRNA	G9883	TU20298	26	2848779	2850669	1891	3	1821	Downstream	PLXNA2	16
lncRNA	G9881	TU20295	26	2738063	2750822	12760	3	1861	Upstream	ENSGALG00000023953,ENSGALG00000049402,ENSGALG00000031149,CR1L,ENSGALG00000030007,C4BPA,CD34,PLXNA2
lncRNA	G9880	TU20294	26	2722728	2728917	6190	4	2631	Antisense overlapping Exon	PFKFB2,ENSGALG00000023953,ENSGALG00000049402,ENSGALG00000031149,CR1L,ENSGALG00000030007,C4BPA,CD34,PLXNA2,PFKFB2,ENSGALG00000023953,ENSGALG00000049402,ENSGALG00000031149,CR1L,ENSGALG00000030007,C4BPA,PLXNA2,PFKFB2,ENSGALG00000023953,ENSGALG00000049402,ENSGALG00000031149,CR1L,ENSGALG00000030007,C4BPA,PLXNA2	16
lncRNA	G988	TU1922	1	62042651	62047899	5249	5	2659	Antisense outside Exon	MICAL3,PEX26,TUBA8B,TUBA8,ENSGALG00000013057,ENSGALG00000050257,AKR1B1,ENSGALG00000019284,AKR1E2,ENSGALG00000003466,ENSGALG00000054210,ENSGALG00000049903
lncRNA	G9879	TU20289	26	2708140	2722501	14362	7	6312	Convergent(Head to head)	YOD1,PFKFB2,ENSGALG00000023953,ENSGALG00000049402,ENSGALG00000031149,CR1L,ENSGALG00000030007,C4BPA,CD34,PLXNA2,ENSGALG00000001091,YOD1,PFKFB2,ENSGALG00000023953,ENSGALG00000049402,ENSGALG00000031149,CR1L,ENSGALG00000030007,C4BPA,CD34,PLXNA2,ENSGALG00000001091,YOD1,PFKFB2,ENSGALG00000023953,ENSGALG00000049402,ENSGALG00000031149,CR1L,ENSGALG00000030007,C4BPA,CD34,PLXNA2	14
lncRNA	G9878	TU20288	26	2705345	2705874	530	1	530	Intergenic	ENSGALG00000001091,YOD1,PFKFB2,ENSGALG00000023953,ENSGALG00000049402,ENSGALG00000031149,CR1L,ENSGALG00000030007,C4BPA,CD34,PLXNA2
lncRNA	G986	TU1918	1	62010484	62013590	3107	2	3074	Intergenic	MICAL3,PEX26,TUBA8B,TUBA8,ENSGALG00000013057,ENSGALG00000050257,AKR1B1
lncRNA	G9858	TU20255	26	2236638	2237282	645	2	610	Intronic	CDK18,MFSD4A,ELK4,ENSGALG00000046455,NUCKS1,RAB29,SLC41A1,PM20D1,SLC26A9
lncRNA	G9850	TU20232	26	2046770	2066990	20221	5	2401	Antisense inside Exon	NFASC,CNTN2,RBBP5,DSTYK,NUAK2,KLHDC8A,CDK18	16
lncRNA	G985	TU1917	1	62006154	62008937	2784	2	2590	Intergenic	MICAL3,PEX26,TUBA8B,TUBA8,ENSGALG00000013057,ENSGALG00000050257,AKR1B1
lncRNA	G9840	TU20198	26	1654049	1666440	12392	2	2060	Antisense outside Exon	KCTD20,STK38,SRSF3,CDKN1A,ENSGALG00000000544,C26H6orf89,ENSGALG00000000560,MTCH1,SNRPE,SOX13,ETNK2,REN,GOLT1A,PLEKHA6
lncRNA	G9839	TU20197	26	1665928	1668685	2758	2	2379	Other	STK38,SRSF3,CDKN1A,ENSGALG00000000544,C26H6orf89,ENSGALG00000000560,MTCH1,SNRPE,SOX13,ETNK2,REN,GOLT1A,PLEKHA6
lncRNA	G9798	TU20114	26	1146987	1147832	846	1	846	Convergent(Head to head)	CEPT1,DRAM2,LRIF1,ENSGALG00000000104,UBE2T,ADIPOR1,TIMM17B,LMOD1,SHISA4,INAVA,ENSGALG00000042589,ELAPOR1,SARS,CELSR2,PPIL1,SORT1,PSMA5,SYPL2,AMIGO1,GPR61,GNAI3,CEPT1,DRAM2,LRIF1,ENSGALG00000000104,UBE2T,ADIPOR1,TIMM17B,LMOD1,SHISA4,INAVA,ENSGALG00000042589,ELAPOR1,SARS,CELSR2,PPIL1,SORT1,PSMA5,SYPL2,AMIGO1,GPR61,GNAI3
lncRNA	G9797	TU20112	26	1145443	1146847	1405	3	839	Antisense outside Exon	CEPT1,DRAM2,LRIF1,ENSGALG00000000104,UBE2T,ADIPOR1,TIMM17B,LMOD1,SHISA4,INAVA,ENSGALG00000042589,ELAPOR1,SARS,CELSR2,PPIL1,SORT1,PSMA5,SYPL2,AMIGO1,GPR61,GNAI3
lncRNA	G9786	TU20084	26	1104641	1105973	1333	3	934	Divergent(Tail to tail)	ADORA1,MYBPHL,DENND2D,CEPT1,DRAM2,LRIF1,ENSGALG00000000104,UBE2T,ADIPOR1,TIMM17B,LMOD1,SHISA4,INAVA,ENSGALG00000042589,ELAPOR1,SARS,CELSR2,PPIL1,SORT1
lncRNA	G978	TU1904	1	61700540	61703156	2617	2	2579	Intronic	IL17RA,HDHD5,CECR1,ATP6V1E1,BCL2L13	16
lncRNA	G9776	TU20058	26	910815	914505	3691	6	1756	Antisense outside Exon	TNNT2,PKP1,ENSGALG00000000295,TMEM9,MGAT4C,TMEM183A,PPFIA4,MYOG,ADORA1,MYBPHL
lncRNA	G9751	TU20014	26	349711	353060	3350	2	1493	Antisense inside Exon	CACNA1S,KIF21B,ELF3,ARL8A,PTPN7,ENSGALG00000000584,LGR6
lncRNA	G9745	TU20001	26	190093	193778	3686	3	2449	antisense overlapping Intron	FKBP5,CLPS,LHFPL5,SRPK1,SLC26A8,MAPK14,MAPK13,TBC1D22B,PIM1,CACNA1S,KIF21B
lncRNA	G972	TU1888	1	61326351	61327191	841	2	816	Intronic
lncRNA	G9710	TU19921	25	3739484	3741135	1652	2	516	Antisense overlapping Exon	SYT11,RIT1,KIAA0907,ENSGALG00000053391,HORMAD1,GOLPH3L,ENSA,MCL1,ENSGALG00000043416,RPRD2,PRPF3,ENSGALG00000053641,APH1A,ENSGALG00000053884,FCRL4,CADM3
lncRNA	G970	TU1885	1	61291777	61296227	4451	3	2091	Intronic		16
lncRNA	G97	TU223	1	1976866	1991463	14598	10	3844	Antisense overlapping Exon	ENSGALG00000047442,SLC35B4,LRGUK,EXOC4
lncRNA	G9697	TU19890	25	3586195	3587307	1113	2	1074	Intronic	ENSGALG00000054637,ENSGALG00000049491,ENSGALG00000031002,ENSGALG00000051812,ENSGALG00000041797,CLK2,ENSGALG00000033653,FDPS,RUSC1,DAP3,MSTO1,ENSGALG00000014643,ENSGALG00000052889,SYT11,RIT1,KIAA0907,ENSGALG00000053391,HORMAD1,GOLPH3L,ENSA
lncRNA	G9692	TU19884	25	3560053	3561553	1501	2	1465	Convergent(Head to head)	ENSGALG00000039071,NEDD8,ENSGALG00000054637,ENSGALG00000049491,ENSGALG00000031002,ENSGALG00000051812,ENSGALG00000041797,CLK2,ENSGALG00000033653,FDPS,RUSC1,ASH1L,DAP3,MSTO1,ENSGALG00000014643,ENSGALG00000052889,SYT11,RIT1,KIAA0907
lncRNA	G9688	TU19879	25	3538637	3539417	781	2	581	Intronic	GATAD2B,ENSGALG00000047622,ENSGALG00000049516,ENSGALG00000048707,ENSGALG00000047266,ENSGALG00000039071,NEDD8,ENSGALG00000054637,ENSGALG00000049491,ENSGALG00000031002,ENSGALG00000051812,ENSGALG00000041797,ENSGALG00000033653,FDPS,RUSC1,ASH1L,DAP3,MSTO1,ENSGALG00000014643,ENSGALG00000052889,SYT11,GATAD2B,ENSGALG00000047622,ENSGALG00000049516,ENSGALG00000048707,ENSGALG00000047266,ENSGALG00000039071,N…	10
lncRNA	G968	TU1882	1	61267518	61283599	16082	3	15642	Intronic		18
lncRNA	G9675	TU19846	25	3529352	3552526	23175	2	429	Intronic	GATAD2B,ENSGALG00000047622,ENSGALG00000049516,ENSGALG00000048707,ENSGALG00000047266,ENSGALG00000039071,NEDD8,ENSGALG00000054637,ENSGALG00000049491,ENSGALG00000031002,ENSGALG00000051812,ENSGALG00000041797,CLK2,ENSGALG00000033653,RUSC1,ASH1L,DAP3,MSTO1,ENSGALG00000014643,ENSGALG00000052889,SYT11,RIT1
lncRNA	G9674	TU19845	25	3526471	3530913	4443	9	2212	Antisense overlapping Exon	GATAD2B,ENSGALG00000047622,ENSGALG00000049516,ENSGALG00000048707,ENSGALG00000047266,ENSGALG00000039071,NEDD8,ENSGALG00000054637,ENSGALG00000049491,ENSGALG00000031002,ENSGALG00000051812,ENSGALG00000041797,CLK2,ENSGALG00000033653,FDPS,RUSC1,ASH1L,DAP3,MSTO1,ENSGALG00000014643,ENSGALG00000052889	15
lncRNA	G9672	TU19843	25	3499560	3501317	1758	3	818	Convergent(Head to head)	SLC27A3,GATAD2B,ENSGALG00000047622,ENSGALG00000049516,ENSGALG00000048707,ENSGALG00000047266,ENSGALG00000039071,NEDD8,ENSGALG00000054637,ENSGALG00000049491,ENSGALG00000031002,ENSGALG00000051812,ENSGALG00000041797,CLK2,ENSGALG00000033653,FDPS,RUSC1,ASH1L
lncRNA	G967	TU1881	1	61011488	61014284	2797	2	678	Antisense inside Exon	WNT5B,ADIPOR2,CHUNK-1,ENSGALG00000013007,DCP1B
lncRNA	G9667	TU19824	25	3441745	3442955	1211	4	654	Antisense inside Exon	ENSGALG00000042129,SNAPIN,ILF2,ENSGALG00000037869,INTS3,SLC27A3,GATAD2B,ENSGALG00000049516,ENSGALG00000048707,ENSGALG00000047266,ENSGALG00000039071,NEDD8,ENSGALG00000054637,ENSGALG00000049491,ENSGALG00000031002,ENSGALG00000051812,ENSGALG00000041797,CLK2,ENSGALG00000033653
lncRNA	G9666	TU19822	25	3429693	3529929	100237	2	524	antisense overlapping Intron	ENSGALG00000042129,SNAPIN,ILF2,ENSGALG00000037869,INTS3,SLC27A3,GATAD2B,ENSGALG00000047622,ENSGALG00000049516,ENSGALG00000048707,ENSGALG00000047266,ENSGALG00000039071,NEDD8,ENSGALG00000054637,ENSGALG00000049491,ENSGALG00000031002,ENSGALG00000051812,CLK2,ENSGALG00000033653,FDPS,RUSC1,ASH1L,DAP3,MSTO1,ENSGALG00000014643,ENSGALG00000052889,ENSGALG00000042129,SNAPIN,ILF2,ENSGALG00000037869,INTS3,SLC2…
lncRNA	G9656	TU19795	25	3113372	3119323	5952	4	900	Antisense overlapping Exon	SHC1,CKS1B,FLAD1,ENSGALG00000053285,ENSGALG00000047551,ENSGALG00000038424,ENSGALG00000027167,ENSGALG00000026754,ENSGALG00000030405,ENSGALG00000013668,ENSGALG00000053983,ENSGALG00000028374,ENSGALG00000047111,ENSGALG00000052035,ENSGALG00000048696,ENSGALG00000027475,ENSGALG00000049659,ENSGALG00000053813,ENSGALG00000047286,ENSGALG00000026964,ENSGALG00000047689,ENSGALG00000035100,ENSGALG00000049097,EN…	15
lncRNA	G9653	TU19792	25	3089719	3090218	500	2	407	Antisense inside Exon	KCNN3,PMVK,PBXIP1,PYGO2,SHC1,CKS1B,FLAD1,ENSGALG00000053285,ENSGALG00000047551,ENSGALG00000052095,ENSGALG00000038424,ENSGALG00000027167,ENSGALG00000026754,ENSGALG00000030405,ENSGALG00000013668,ENSGALG00000053983,ENSGALG00000028374,ENSGALG00000047111,ENSGALG00000052035,ENSGALG00000048696,ENSGALG00000027475,ENSGALG00000049659,ENSGALG00000053813,ENSGALG00000047286,ENSGALG00000026964,ENSGALG000000476…
lncRNA	G9646	TU19776	25	3000756	3003563	2808	5	839	Antisense inside Exon	UBAP2L,HAX1,ATP8B2,IL6R,SHE,UBE2Q1,CHRNB2,ADAR,KCNN3,PBXIP1,PYGO2,SHC1,CKS1B,FLAD1,ENSGALG00000053285,ENSGALG00000047551	19
lncRNA	G9637	TU19763	25	2904296	2908331	4036	7	1794	Antisense inside Exon	PIAS3,ENSGALG00000047532,ENSGALG00000054117,ENSGALG00000046828,ENSGALG00000037441,ENSGALG00000041435,ENSGALG00000047376,TPM3,C25H1ORF43,HAX1,ATP8B2,IL6R,SHE,UBE2Q1,CHRNB2,ADAR,KCNN3,PMVK,PBXIP1,PYGO2	17
lncRNA	G9634	TU19760	25	2885181	2888834	3654	7	1465	Antisense inside Exon	MEF2D,PIAS3,ENSGALG00000047532,ENSGALG00000054117,ENSGALG00000046828,ENSGALG00000037441,ENSGALG00000041435,ENSGALG00000047376,TPM3,UBAP2L,HAX1,ATP8B2,IL6R,SHE,UBE2Q1,CHRNB2,ADAR,KCNN3
lncRNA	G9632	TU19755	25	2829566	2830230	665	1	665	Antisense overlapping Exon	MEF2D,PIAS3,ENSGALG00000047532,ENSGALG00000054117,ENSGALG00000046828,ENSGALG00000037441,ENSGALG00000041435,ENSGALG00000047376,TPM3,C25H1ORF43,UBAP2L,HAX1,ATP8B2,IL6R
lncRNA	G9630	TU19751	25	2839378	2843666	4289	7	2439	Antisense overlapping Exon	MEF2D,PIAS3,ENSGALG00000047532,ENSGALG00000054117,ENSGALG00000037441,ENSGALG00000041435,ENSGALG00000047376,TPM3,C25H1ORF43,UBAP2L,HAX1,ATP8B2,IL6R,SHE,UBE2Q1
lncRNA	G9628	TU19746	25	2780665	2781602	938	2	826	Intronic	PIAS3,ENSGALG00000047532,ENSGALG00000054117,ENSGALG00000046828,ENSGALG00000037441,ENSGALG00000041435,ENSGALG00000047376,TPM3	14
lncRNA	G9617	TU19727	25	2623059	2624231	1173	5	860	Antisense outside Exon	ETV3,ENSGALG00000027138,ARHGEF11,LRRC71,ENSGALG00000052868,ENSGALG00000028622,NTRK1,INSRR,ENSGALG00000026070,ENSGALG00000044505,PRCC,HDGF,MRPL24,RRNAD1,ISG20L2,CRABP2,ENSGALG00000039072,BCAN,HAPLN2,RHBG
lncRNA	G9610	TU19717	25	2520621	2528906	8286	3	1460	Antisense outside Exon	NHLH1,VANGL2,ENSGALG00000006229,ENSGALG00000046393,CD48,ENSGALG00000040002,ENSGALG00000051628,KIRREL1,SLAMF8,ETV3,ENSGALG00000027138,ARHGEF11,LRRC71,ENSGALG00000052868,ENSGALG00000028622,NTRK1,INSRR,ENSGALG00000026070,ENSGALG00000044505,PRCC,HDGF,MRPL24,RRNAD1,ISG20L2
lncRNA	G961	TU1873	1	60852727	60918504	65778	5	2318	Antisense outside Exon	ERC1,WNT5B,FBXL14,ADIPOR2,ENSGALG00000036964,CHUNK-1,LRTM2	10
lncRNA	G9601	TU19705	25	2108959	2110217	1259	2	1174	Downstream	ENSGALG00000049544,ENSGALG00000049774,ENSGALG00000039205,ENSGALG00000029657,ENSGALG00000040685,ENSGALG00000028843,ENSGALG00000047672,ENSGALG00000054020,ENSGALG00000048841,ENSGALG00000027640,ENSGALG00000053111,ENSGALG00000026987,F-KER,ENSGALG00000039987,ENSGALG00000040425,ENSGALG00000050510,ENSGALG00000051189,ENSGALG00000048160	14
lncRNA	G96	TU222	1	1978154	1980727	2574	2	2551	Intronic	ENSGALG00000047442,LRGUK,EXOC4	19
lncRNA	G9599	TU19697	25	2096382	2100613	4232	1	4232	Upstream	ENSGALG00000049544,ENSGALG00000049774,ENSGALG00000039205,ENSGALG00000029657,ENSGALG00000040685,ENSGALG00000028843,ENSGALG00000047672,ENSGALG00000054020,ENSGALG00000048841,ENSGALG00000027640,ENSGALG00000053111,ENSGALG00000026987,F-KER,ENSGALG00000039987,ENSGALG00000040425,ENSGALG00000050510,ENSGALG00000051189
lncRNA	G9598	TU19694	25	2088534	2094739	6206	8	1307	Antisense overlapping Exon	RBM8A,ENSGALG00000049544,ENSGALG00000049774,ENSGALG00000039205,ENSGALG00000029657,ENSGALG00000040685,ENSGALG00000028843,ENSGALG00000047672,ENSGALG00000054020,ENSGALG00000048841,ENSGALG00000027640,ENSGALG00000053111,ENSGALG00000026987,F-KER,ENSGALG00000039987,ENSGALG00000040425,ENSGALG00000050510,RBM8A,ENSGALG00000049544,ENSGALG00000049774,ENSGALG00000039205,ENSGALG00000029657,ENSGALG00000040685,E…
lncRNA	G9596	TU19688	25	2072718	2074148	1431	3	1060	Downstream	LIX1L,RBM8A,ENSGALG00000049544,ENSGALG00000049774,ENSGALG00000039205,ENSGALG00000029657,ENSGALG00000040685,ENSGALG00000028843,ENSGALG00000047672,ENSGALG00000054020,ENSGALG00000048841,ENSGALG00000027640,ENSGALG00000053111,ENSGALG00000026987,F-KER,LIX1L,RBM8A,ENSGALG00000049544,ENSGALG00000049774,ENSGALG00000039205,ENSGALG00000029657,ENSGALG00000040685,ENSGALG00000028843,ENSGALG00000047672,ENSGALG0…
lncRNA	G9595	TU19687	25	2074430	2076852	2423	3	431	Antisense inside Exon	LIX1L,RBM8A,ENSGALG00000049544,ENSGALG00000029657,ENSGALG00000040685,ENSGALG00000028843,ENSGALG00000047672,ENSGALG00000054020,ENSGALG00000048841,ENSGALG00000027640,ENSGALG00000053111,ENSGALG00000026987,F-KER
lncRNA	G9594	TU19686	25	2072715	2074095	1381	3	1010	Convergent(Head to head)	LIX1L,RBM8A,ENSGALG00000049544,ENSGALG00000049774,ENSGALG00000039205,ENSGALG00000029657,ENSGALG00000040685,ENSGALG00000028843,ENSGALG00000047672,ENSGALG00000054020,ENSGALG00000048841,ENSGALG00000027640,ENSGALG00000053111,ENSGALG00000026987,F-KER	17
lncRNA	G9583	TU19651	25	1812643	1813424	782	2	610	Intronic	ENSGALG00000048452,ENSGALG00000048441,MTMR11,SF3B4,SV2A,BOLA1,ENSGALG00000053181	10
lncRNA	G958	TU1867	1	60780777	60781831	1055	2	985	Intronic	WNT5B	10
lncRNA	G9575	TU19632	25	1473432	1490806	17375	16	2351	Antisense inside Exon	ENSGALG00000052423,ENSGALG00000048786,ENSGALG00000052673,ENSGALG00000047775,ENSGALG00000050728,RNF115,ENSGALG00000052849,POLR3C,ENSGALG00000053555,ENSGALG00000055092,TTC24,NAXE,GPATCH4,UBQLN4,LAMTOR2,RAB25,ENSGALG00000050392,ENSGALG00000037802
lncRNA	G9574	TU19631	25	1468143	1468917	775	2	733	Downstream	ENSGALG00000052423,ENSGALG00000048786,ENSGALG00000052673,ENSGALG00000047775,ENSGALG00000050728,RNF115,ENSGALG00000052849,POLR3C,ENSGALG00000053555,ENSGALG00000055092,IQGAP3,TTC24,NAXE,GPATCH4,UBQLN4,LAMTOR2,RAB25,ENSGALG00000050392,ENSGALG00000037802
lncRNA	G9573	TU19630	25	1460792	1463292	2501	2	334	Antisense outside Exon	ENSGALG00000052423,ENSGALG00000048786,ENSGALG00000052673,ENSGALG00000047775,ENSGALG00000050728,RNF115,ENSGALG00000052849,POLR3C,ENSGALG00000053555,ENSGALG00000055092,IQGAP3,TTC24,NAXE,GPATCH4,UBQLN4,LAMTOR2,RAB25,ENSGALG00000050392,ENSGALG00000037802,ENSGALG00000052423,ENSGALG00000048786,ENSGALG00000052673,ENSGALG00000047775,ENSGALG00000050728,RNF115,ENSGALG00000052849,POLR3C,ENSGALG00000053555,E…
lncRNA	G9571	TU19626	25	1465336	1468460	3125	2	591	Downstream	ENSGALG00000052423,ENSGALG00000048786,ENSGALG00000052673,ENSGALG00000047775,ENSGALG00000050728,RNF115,ENSGALG00000052849,POLR3C,ENSGALG00000053555,ENSGALG00000055092,IQGAP3,TTC24,NAXE,GPATCH4,UBQLN4,LAMTOR2,RAB25,ENSGALG00000050392,ENSGALG00000037802
lncRNA	G957	TU1866	1	60646259	60647819	1561	2	643	Intronic	RAD52	10
lncRNA	G9566	TU19615	25	1374961	1375470	510	1	510	Intergenic	ENSGALG00000049003,ENSGALG00000053647,ENSGALG00000048158,ENSGALG00000052423,ENSGALG00000048786,ENSGALG00000052673,ENSGALG00000047775,ENSGALG00000050728,RNF115,ENSGALG00000052849,POLR3C,ENSGALG00000053555,ENSGALG00000055092,IQGAP3	19
lncRNA	G956	TU1865	1	60562972	60563785	814	2	683	Intronic	WNK1,RAD52	10
lncRNA	G9557	TU19583	25	612956	617971	5016	3	289	Convergent(Head to head)	ENSGALG00000054761,ANP32E,DPF1,ENSGALG00000052939,LMNA
lncRNA	G9556	TU19582	25	612950	617986	5037	3	310	Downstream	ENSGALG00000054761,ANP32E,DPF1,ENSGALG00000052939,LMNA
lncRNA	G9555	TU19581	25	579444	580425	982	1	982	Intergenic	NIT1,PFDN2,ENSGALG00000000048,ENSGALG00000050454,ENSGALG00000054761,ANP32E,DPF1,ENSGALG00000052939,LMNA	19
lncRNA	G9553	TU19579	25	577467	578323	857	1	857	Intergenic	NIT1,PFDN2,ENSGALG00000000048,ENSGALG00000050454,ENSGALG00000054761,ANP32E,DPF1,ENSGALG00000052939,LMNA
lncRNA	G9551	TU19577	25	497060	497848	789	1	789	Upstream	TUFT1,SNX27,CELF3,MRPL9,TDRKH,RORC,THEM4,S100A10,DEDD,NIT1,PFDN2,ENSGALG00000000048,ENSGALG00000050454
lncRNA	G955	TU1864	1	60550205	60552701	2497	2	946	Divergent(Tail to tail)	WNK1,RAD52,ERC1	10
lncRNA	G9548	TU19569	25	480321	481974	1654	4	843	Antisense overlapping Exon	POGZ,PSMB4,TUFT1,SNX27,CELF3,MRPL9,TDRKH,RORC,THEM4,S100A10,DEDD,NIT1,PFDN2,ENSGALG00000000048,ENSGALG00000050454
lncRNA	G9525	TU19523	25	290705	291002	298	1	298	Intronic	ARNT,SETDB1,CERS2,MINDY1,PRUNE1,CDC42SE1,MLLT11,GABPB2,SEMA6C,SCNM1,TMOD4,VPS72,PIP5K1A,PSMD4,PI4KB,RFX5,ENSGALG00000018415,ENSGALG00000051623,ENSGALG00000050187,SELENBP1,POGZ,PSMB4
lncRNA	G9504	TU19462	25	83480	110584	27105	15	2281	Antisense inside Exon	USF1,ENSGALG00000054971,ENSGALG00000051056,NECTIN4,ENSGALG00000042733,PLEKHO1,FCER1G,ENSGALG00000054978,SSR2,CTSS,CTSK,ARNT,SETDB1
lncRNA	G9501	TU19455	25	71998	73788	1791	4	1114	Antisense overlapping Exon	USF1,ENSGALG00000054971,ENSGALG00000051056,NECTIN4,VPS45,PLEKHO1,FCER1G,ENSGALG00000054978,SSR2,CTSS,CTSK,USF1,ENSGALG00000054971,ENSGALG00000051056,NECTIN4,VPS45,PLEKHO1,FCER1G,ENSGALG00000054978,SSR2,CTSS,CTSK	15
lncRNA	G9492	TU19437	24	6325620	6348602	22983	3	7129	Intronic	DIXDC1,HSPB2,C11orf52,CRYAB,C11orf1,FDXACB1,ENSGALG00000021174,ENSGALG00000028815,ENSGALG00000043026,ENSGALG00000050014,ENSGALG00000052808,DIXDC1,HSPB2,C11orf52,CRYAB,C11orf1,FDXACB1,ENSGALG00000021174,ENSGALG00000028815,ENSGALG00000043026,ENSGALG00000050014,ENSGALG00000052808,DIXDC1,HSPB2,C11orf52,CRYAB,C11orf1,FDXACB1,ENSGALG00000021174,ENSGALG00000028815,ENSGALG00000043026,ENSGALG00000050014,E…	10
lncRNA	G9474	TU19401	24	5698768	5699636	869	2	842	Intronic	CXCR5,BCL9L,CCDC84,RPS25,TRAPPC4,SLC37A4,HYOU1,DRD2,ANKK1,ENSGALG00000007833	14
lncRNA	G9470	TU19395	24	5662500	5663952	1453	2	905	Antisense overlapping Exon	ENSGALG00000053178,BTG4,ENSGALG00000046141,DDX6,CXCR5,BCL9L,CCDC84,RPS25,TRAPPC4,SLC37A4,HYOU1,PHLDB1,DRD2
lncRNA	G9468	TU19393	24	5513357	5518100	4744	10	1549	Antisense outside Exon	FXYD6,TMPRSS13,IL10RA,ENSGALG00000007406,SCN4B,SCN2B,MPZL3,MPZL2,CD3E,CD3D,ZW10,ENSGALG00000054900,ARCN1,IFT46,ENSGALG00000045251,ENSGALG00000053178,BTG4,ENSGALG00000046141,DDX6,CXCR5,BCL9L	19
lncRNA	G9460	TU19380	24	5605234	5857874	252641	2	2071	Intronic	ARCN1,IFT46,ENSGALG00000045251,ENSGALG00000053178,BTG4,ENSGALG00000046141,DDX6,CXCR5,BCL9L,CCDC84,RPS25,TRAPPC4,SLC37A4,HYOU1,PHLDB1,DRD2,ANKK1,ENSGALG00000007833,NCAM1,ARCN1,IFT46,ENSGALG00000045251,ENSGALG00000053178,BTG4,ENSGALG00000046141,DDX6,CXCR5,BCL9L,CCDC84,RPS25,TRAPPC4,SLC37A4,HYOU1,PHLDB1,DRD2,ANKK1,ENSGALG00000007833,ARCN1,IFT46,ENSGALG00000045251,ENSGALG00000053178,BTG4,ENSGALG00000…	16
lncRNA	G9454	TU19364	24	5551783	5554049	2267	4	780	Intronic	SCN2B,MPZL3,MPZL2,CD3E,CD3D,ZW10,ENSGALG00000054900,ARCN1,IFT46,ENSGALG00000045251,BTG4,ENSGALG00000046141,DDX6,CXCR5,BCL9L
lncRNA	G945	TU1839	1	59701991	59712649	10659	2	2722	Intronic	CAPRIN2,IPO8,CAPRIN2,IPO8	14
lncRNA	G9442	TU19336	24	5189672	5192599	2928	2	675	Intronic	BUD13,ZPR1,APOA4,APOC3,APOA1,PAFAH1B2,ENSGALG00000030139,ENSGALG00000046843,TAGLN,PCSK7,RNF214,BACE1,CEP164	10
lncRNA	G9428	TU19313	24	4500191	4501830	1640	2	1616	Intronic	ENSGALG00000006818,ENSGALG00000006899,UBE4A,ENSGALG00000006922,ENSGALG00000006926,USP28,HTR3A,RBM7,REXO2	15
lncRNA	G9424	TU19305	24	4423609	4426931	3323	3	674	Antisense overlapping Exon	ENSGALG00000028496,POU2AF1,TTC36,ENSGALG00000006818,ENSGALG00000006899,UBE4A,ENSGALG00000006922,ENSGALG00000006926,USP28,HTR3A,ZBTB32	17
lncRNA	G942	TU1834	1	59679872	59681359	1488	2	1340	Convergent(Head to head)	CAPRIN2,IPO8,TMTC1
lncRNA	G9415	TU19288	24	4234843	4238529	3687	2	1917	Divergent(Tail to tail)	THY1,USP2,C1QTNF5,RNF26,MCAM,CBL,ENSGALG00000044002,PDZD3,NLRX1,ENSGALG00000052833,ABCG4,HINFP,ENSGALG00000028496
lncRNA	G9409	TU19278	24	3862538	3873381	10844	4	2040	Antisense overlapping Exon	ARHGEF12,TMEM136,TMEM136-1,POU2F3,OAF,TRIM29	15
lncRNA	G9395	TU19254	24	3106112	3107454	1343	2	310	Other	GRAMD1B,CLMP,BSX,JHY,CRTAM,UBASH3B	15
lncRNA	G9392	TU19248	24	3043414	3047341	3928	2	3898	Intergenic	GRAMD1B,CLMP,HSPA8,BSX,JHY
lncRNA	G9389	TU19241	24	2931960	2933207	1248	3	635	Antisense inside Intron	ATP12A,SCN3B	10
lncRNA	G9383	TU19231	24	2745456	2988595	243140	2	522	Intronic	B3GAT1,ATP12A,SCN3B,CLMP
lncRNA	G9373	TU19204	24	1673481	1676074	2594	2	1858	Intergenic	NFRKB,ST14,ZBTB44,ADAMTS8,ADAMTS15
lncRNA	G9366	TU19182	24	1322527	1323685	1159	2	1139	Intergenic	ENSGALG00000052453,BARX2
lncRNA	G9364	TU19172	24	1187644	1188901	1258	2	1238	Antisense inside Intron	FLI1,KCNJ5,KCNJ1,ENSGALG00000052453
lncRNA	G9359	TU19165	24	470904	483251	12348	13	2064	Antisense overlapping Exon	CDON,STT3A,EI24,FOXRED1,SRPRA,FAM118B,TIRAP,DCPS,KIRREL3
lncRNA	G9357	TU19161	24	450635	468976	18342	6	1169	Antisense outside Exon	PUS3,CDON,STT3A,EI24,FOXRED1,SRPRA,FAM118B,TIRAP,DCPS,ST3GAL4,KIRREL3
lncRNA	G9351	TU19153	24	356516	365416	8901	6	1274	Antisense inside Exon	ENSGALG00000033570,HEPACAM,ENSGALG00000043088,ENSGALG00000053318,ENSGALG00000045816,MSANTD2,NRGN,PANX3,RPUSD4,HYLS1,PUS3,STT3A,EI24,FOXRED1,SRPRA,FAM118B,TIRAP,DCPS	16
lncRNA	G9344	TU19138	24	239268	242542	3275	2	3181	Other	VPS11,FEZ1,PKNOX2,SLC37A2,ENSGALG00000033570,HEPACAM,ENSGALG00000043088,ENSGALG00000053318,ENSGALG00000045816,MSANTD2,NRGN,PANX3,RPUSD4,HYLS1,PUS3
lncRNA	G9335	TU19116	24	33642	34474	833	2	811	Convergent(Head to head)	C2CD2L,DPAGT1,ENSGALG00000045705,HMBS,VPS11,SIK2
lncRNA	G9331	TU19112	23	6122442	6123065	624	2	524	Intronic	ENSGALG00000051101,ENSGALG00000052196,SLC25A44,NNF1,BGLAP,ENSGALG00000029918,ENSGALG00000052789,TMEM79,ENSGALG00000045611,ENSGALG00000048034,ENSGALG00000050229,ENSGALG00000051895,ENSGALG00000051199,PEA15,ENSGALG00000054604	15
lncRNA	G9329	TU19107	23	6116845	6120456	3612	4	1162	Antisense inside Exon	ENSGALG00000051101,ENSGALG00000052196,SLC25A44,NNF1,BGLAP,ENSGALG00000029918,ENSGALG00000052789,TMEM79,ENSGALG00000045611,ENSGALG00000048034,ENSGALG00000048754,ENSGALG00000051895,ENSGALG00000051199,PEA15,ENSGALG00000054604
lncRNA	G9320	TU19091	23	6057195	6057957	763	2	725	Intronic	ENSGALG00000052196,NNF1,BGLAP,ENSGALG00000029918,ENSGALG00000052789,TMEM79,ENSGALG00000045611,ENSGALG00000048034,ENSGALG00000050229,ENSGALG00000048754,ENSGALG00000051895,ENSGALG00000051199,PEA15,ENSGALG00000054604,ENSGALG00000052196,NNF1,BGLAP,ENSGALG00000029918,ENSGALG00000052789,TMEM79,ENSGALG00000045611,ENSGALG00000048034,ENSGALG00000050229,ENSGALG00000048754,ENSGALG00000051895,ENSGALG00000051…
lncRNA	G9317	TU19084	23	5935526	5944322	8797	7	766	Downstream	GRHL3,NIPAL3,RCAN3,ENSGALG00000051101,ENSGALG00000052196
lncRNA	G9313	TU19080	23	5872043	5880713	8671	4	5242	Antisense overlapping Exon	SRSF10,LBFABP,MYOM3,IL22RA1,ENSGALG00000004231,GRHL3,NIPAL3,RCAN3,ENSGALG00000051101,SRSF10,LBFABP,MYOM3,IL22RA1,ENSGALG00000004231,GRHL3,NIPAL3,RCAN3,ENSGALG00000051101
lncRNA	G931	TU1813	1	58979264	58980189	926	2	654	Intronic	YARS2,DNM1L	16
lncRNA	G9309	TU19070	23	5825171	5827486	2316	2	1704	Antisense overlapping Exon	TCEB3,PITHD1,LYPLA2,GALE,HMGCL,FUCA1,CNR2,PNRC2,SRSF10,LBFABP,MYOM3,IL22RA1,ENSGALG00000004231,GRHL3,NIPAL3,RCAN3	19
lncRNA	G9299	TU19056	23	5688382	5696110	7729	14	1908	Antisense overlapping Exon	MACF1,ENSGALG00000038984,PPIE,PABPC4,HEYL,NT5C1A,HPCAL4,ENSGALG00000003838,TRIT1,MYCL,CAP1,PPT1,RPL11,TCEB3,PITHD1,LYPLA2,GALE,HMGCL,FUCA1,CNR2,PNRC2,SRSF10,LBFABP,MYOM3	10
lncRNA	G9291	TU19042	23	5507658	5508108	451	2	431	Intronic	KIAA1522,YARS,FNDC5,HPCA,RNF19B,AK2,AZIN2,NDUFS5,ENSGALG00000051302,ENSGALG00000038984	14
lncRNA	G9288	TU19035	23	5486113	5487687	1575	2	1468	Downstream	SYNC,KIAA1522,YARS,FNDC5,HPCA,RNF19B,AK2,AZIN2,NDUFS5,ENSGALG00000051302,MACF1
lncRNA	G9280	TU19021	23	5417899	5422657	4759	2	911	Divergent(Tail to tail)	RP1-27O5.3,TXLNA,KPNA6,ENSGALG00000031444,TSSK3,BSDC1,ZBTB8A,ENSGALG00000038896,ZBTB8OS,RBBP4,SYNC,KIAA1522,YARS,FNDC5,HPCA,RNF19B,AK2,AZIN2,NDUFS5,ENSGALG00000051302,MACF1
lncRNA	G9266	TU18998	23	5269094	5270803	1710	2	1346	Antisense overlapping Exon	PTP4A2,KHDRBS1,TMEM39B,MARCKSL1,HDAC1,LCK,FAM167B,ENSGALG00000003313,EIF3I,ENSGALG00000037052,ENSGALG00000046649,IQCC,CCDC28B,TXLNA,KPNA6,ENSGALG00000031444,TSSK3,BSDC1,ZBTB8A,ENSGALG00000038896	16
lncRNA	G9258	TU18983	23	5229163	5229981	819	2	793	Divergent(Tail to tail)	ENSGALG00000054999,ADGRB2,PTP4A2,KHDRBS1,TMEM39B,RP1-27O5.3,MARCKSL1,HDAC1,LCK,FAM167B,ENSGALG00000003313,EIF3I,ENSGALG00000037052,ENSGALG00000046649,IQCC,CCDC28B,TXLNA,KPNA6	16
lncRNA	G925	TU1804	1	58785027	58788248	3222	2	853	Intergenic	PKP2	15
lncRNA	G9243	TU18960	23	4556821	4557600	780	3	604	Antisense inside Exon	NCDN,KIAA0319L,IFI27L2,ENSGALG00000002499,SFPQ,DLGAP3,SMIM12,GJA4,GJB5	10
lncRNA	G923	TU1802	1	58399987	58406109	6123	3	567	Antisense overlapping Exon	FAM180A,SLC13A4
lncRNA	G9225	TU18920	23	4227403	4228663	1261	7	711	Antisense inside Exon	STK40,CSF3R,ENSGALG00000044433,OSCP1,LSM10,EVA1B,THRAP3,TRAPPC3,COL8A2,ADPRHL2,TEKT2,AGO3	16
lncRNA	G9221	TU18916	23	4186794	4188102	1309	2	1215	Intronic	CSF3R,ENSGALG00000044433,OSCP1,LSM10,EVA1B,THRAP3,MAP7D1,TRAPPC3,COL8A2	10
lncRNA	G9212	TU18899	23	3798405	3800015	1611	4	1037	Antisense overlapping Exon	MTF1,YRDC,MANEAL,ENSGALG00000001912,C1orf109,RSPO1,GNL2,ENSGALG00000049411,ENSGALG00000001996,SNIP1
lncRNA	G9207	TU18885	23	3675539	3676836	1298	2	1139	Convergent(Head to head)	POU3F1,UTP11,FHL3,SF3A3,INPP5B,MTF1,YRDC,MANEAL,ENSGALG00000001912
lncRNA	G9201	TU18879	23	3634223	3639061	4839	8	1145	Antisense overlapping Exon	POU3F1,FHL3,SF3A3,INPP5B,MTF1,YRDC,MANEAL
lncRNA	G9197	TU18873	23	3394434	3397643	3210	4	812	Antisense overlapping Exon	C1orf232,FAM110D,PDIK1L,TRIM63,SLC30A2,ENSGALG00000043829,PAFAH2,PAQR7,GJA9,ENSGALG00000024295,RRAGC
lncRNA	G9189	TU18833	23	3295141	3301380	6240	2	5278	antisense overlapping Intron	C1orf232,FAM110D,PDIK1L,TRIM63,SLC30A2,ENSGALG00000043829,PAFAH2,STMN1,PAQR7,PTPRU,C1orf232,FAM110D,PDIK1L,TRIM63,SLC30A2,ENSGALG00000043829,PAFAH2,STMN1,PAQR7,PTPRU,C1orf232,FAM110D,PDIK1L,TRIM63,SLC30A2,ENSGALG00000043829,PAFAH2,STMN1,PAQR7,C1orf232,FAM110D,PDIK1L,TRIM63,SLC30A2,ENSGALG00000043829,PAFAH2,STMN1,PAQR7,PTPRU,C1orf232,FAM110D,PDIK1L,TRIM63,SLC30A2,ENSGALG00000043829,PAFAH2,STMN1,PA…	14
lncRNA	G9188	TU18832	23	3044220	3049821	5602	3	1142	Antisense inside Intron
lncRNA	G9177	TU18797	23	2702311	2704757	2447	3	1798	Intronic	RUNX3,CLIC4,SRRM1,NCMAP,TRNAU1AP,ENSGALG00000034756,EPB41,RUNX3,CLIC4,SRRM1,NCMAP,TRNAU1AP,ENSGALG00000034756,EPB41,RUNX3,CLIC4,SRRM1,NCMAP,TRNAU1AP,ENSGALG00000034756,EPB41,RUNX3,CLIC4,SRRM1,NCMAP,TRNAU1AP,ENSGALG00000034756,EPB41,RUNX3,CLIC4,SRRM1,NCMAP,TRNAU1AP,ENSGALG00000034756,EPB41,RUNX3,CLIC4,SRRM1,NCMAP,TRNAU1AP,ENSGALG00000034756,EPB41,RUNX3,CLIC4,SRRM1,NCMAP,TRNAU1AP,ENSGALG00000034756…
lncRNA	G9170	TU18782	23	2536862	2545440	8579	8	4502	Antisense outside Exon	MAN1C1,ENSGALG00000001051,ENSGALG00000048098,TMEM57,RHCE,TMEM50A,RSRP1,SYF2,RUNX3
lncRNA	G9169	TU18781	23	2508803	2509358	556	2	514	Intronic	ENSGALG00000029066,TAF12,ENSGALG00000000994,MTFR1L,ENSGALG00000001003,MAN1C1,ENSGALG00000048098,TMEM57,RHCE,TMEM50A,RSRP1,SYF2,RUNX3
lncRNA	G9165	TU18772	23	2447124	2449175	2052	2	1426	Convergent(Head to head)	ASAP3,ENSGALG00000051375,ID3,ENSGALG00000041258,YTHDF2,ENSGALG00000029066,GMEB1,TAF12,ENSGALG00000000994,MTFR1L,ENSGALG00000001003,MAN1C1,ENSGALG00000001051,ENSGALG00000048098,TMEM57,RHCE,TMEM50A	14
lncRNA	G9159	TU18762	23	2394888	2401702	6815	7	2033	Antisense overlapping Exon	ENSGALG00000042485,RCC1,OPRD1,TCEA3,ASAP3,ENSGALG00000051375,ID3,ENSGALG00000041258,YTHDF2,TAF12,ENSGALG00000000994,MTFR1L,ENSGALG00000001003,MAN1C1
lncRNA	G9150	TU18744	23	2317098	2322347	5250	3	1214	Antisense overlapping Exon	FGR,ENSGALG00000013409,ENSGALG00000047941,FAM76A,SESN2,ENSGALG00000042485,RCC1,OPRD1,TCEA3,ASAP3,ENSGALG00000051375,ID3,ENSGALG00000041258,YTHDF2,ENSGALG00000029066,GMEB1,TAF12,ENSGALG00000000994,MTFR1L
lncRNA	G9148	TU18742	23	2303690	2304263	574	2	389	Antisense outside Exon	AHDC1,FGR,ENSGALG00000013409,ENSGALG00000047941,FAM76A,SESN2,ENSGALG00000042485,RCC1,OPRD1,TCEA3,ASAP3,ENSGALG00000051375,ID3,ENSGALG00000041258,YTHDF2,ENSGALG00000029066,GMEB1	18
lncRNA	G9144	TU18736	23	2253512	2261034	7523	10	2946	Antisense overlapping Exon	AHDC1,FGR,ENSGALG00000013409,ENSGALG00000047941,FAM76A,ENSGALG00000042485,RCC1,OPRD1,TCEA3,ASAP3,ENSGALG00000051375	14
lncRNA	G9141	TU18733	23	2231050	2232906	1857	2	1484	Divergent(Tail to tail)	AHDC1,FGR,ENSGALG00000013409,ENSGALG00000047941,FAM76A,SESN2,ENSGALG00000042485,RCC1,OPRD1,TCEA3
lncRNA	G914	TU1787	1	57140540	57142383	1844	2	1737	Intronic
lncRNA	G9135	TU18723	23	2197804	2199469	1666	2	1534	Intronic	FGR,ENSGALG00000013409,ENSGALG00000047941,FAM76A,SESN2,ENSGALG00000042485	14
lncRNA	G9128	TU18706	23	1997357	1999726	2370	3	1677	Upstream	ZDHHC18,SFN,GPN2,GPATCH3,NR0B2,NUDC,KDF1,ENSGALG00000047327,TENT5B,SLC9A1,WDTC1,TMEM222,SYTL1,MAP3K6,CD164L2,WASF2,ZDHHC18,SFN,GPN2,GPATCH3,NR0B2,NUDC,KDF1,ENSGALG00000047327,TENT5B,SLC9A1,WDTC1,TMEM222,SYTL1,MAP3K6,CD164L2,WASF2
lncRNA	G9123	TU18699	23	1962398	1963710	1313	1	1313	Downstream	RLF,ZDHHC18,SFN,GPN2,GPATCH3,NR0B2,NUDC,KDF1,ENSGALG00000047327,TENT5B,SLC9A1,WDTC1,TMEM222,SYTL1,MAP3K6,CD164L2	16
lncRNA	G9120	TU18693	23	1948377	1949383	1007	1	1007	Downstream	RLF,ZDHHC18,SFN,GPN2,GPATCH3,NR0B2,NUDC,KDF1,ENSGALG00000047327,TENT5B,SLC9A1,WDTC1,TMEM222,SYTL1,MAP3K6,RLF,ZDHHC18,SFN,GPN2,GPATCH3,NR0B2,NUDC,KDF1,ENSGALG00000047327,TENT5B,SLC9A1,WDTC1,TMEM222,SYTL1,MAP3K6,RLF,ZDHHC18,SFN,GPN2,GPATCH3,NR0B2,NUDC,KDF1,ENSGALG00000047327,TENT5B,SLC9A1,WDTC1,TMEM222,SYTL1,MAP3K6,RLF,ZDHHC18,SFN,GPN2,GPATCH3,NR0B2,NUDC,KDF1,ENSGALG00000047327,TENT5B,SLC9A1,WDTC1,…	16
lncRNA	G9119	TU18692	23	1945916	1948111	2196	2	780	Antisense outside Exon	ZMPSTE24,RLF,ZDHHC18,SFN,GPN2,GPATCH3,NR0B2,NUDC,KDF1,ENSGALG00000047327,TENT5B,SLC9A1,WDTC1,TMEM222,SYTL1,MAP3K6
lncRNA	G9113	TU18685	23	1915292	1919050	3759	6	1154	Antisense inside Exon	KDM1A,ZMPSTE24,RLF,ZDHHC18,SFN,GPN2,NR0B2,NUDC,KDF1,ENSGALG00000047327,TENT5B,SLC9A1,WDTC1
lncRNA	G9103	TU18667	23	1754238	1756372	2135	2	1830	Antisense inside Exon	DNAJC8,ENSGALG00000038672,HNRNPR,LUZP1,KDM1A,ZMPSTE24,RLF
lncRNA	G9101	TU18664	23	1728586	1732371	3786	2	3448	Intergenic	PTAFR,DNAJC8,ENSGALG00000038672,HNRNPR,ENSGALG00000000820,LUZP1,KDM1A,ZMPSTE24
lncRNA	G9100	TU18663	23	1660033	1662185	2153	2	1966	Divergent(Tail to tail)	THEMIS2,RPA2,SMPDL3B,XKR8,EYA3,PTAFR,DNAJC8,ENSGALG00000038672,HNRNPR,ENSGALG00000000820
lncRNA	G9095	TU18651	23	1627570	1630165	2596	2	2515	Antisense overlapping Exon	STX12,PPP1R8,THEMIS2,RPA2,SMPDL3B,XKR8,EYA3,DNAJC8,ENSGALG00000038672,HNRNPR,STX12,PPP1R8,THEMIS2,RPA2,SMPDL3B,XKR8,EYA3,DNAJC8,ENSGALG00000038672,HNRNPR,STX12,PPP1R8,THEMIS2,RPA2,SMPDL3B,XKR8,EYA3,DNAJC8,ENSGALG00000038672,HNRNPR
lncRNA	G9081	TU18625	23	716010	716676	667	2	478	Intergenic	PUM1,ENSGALG00000000604,NWD1,ZCCHC17,FABP3,ENSGALG00000021686,SERINC2	16
lncRNA	G9073	TU18610	23	352756	353940	1185	3	650	Antisense overlapping Exon	RPS6KA1,HMGN4,DHDDS,LIN28A,CRYBG2,UBXN11,SH3BGRL3,CEP85,CNKSR1,MATN1,LAPTM5
lncRNA	G9071	TU18606	23	328675	330568	1894	3	1195	Antisense overlapping Exon	RPS6KA1,HMGN4,DHDDS,LIN28A,CRYBG2,UBXN11,SH3BGRL3,CEP85,CNKSR1,ZNF593,MATN1,LAPTM5
lncRNA	G9067	TU18598	23	217338	219777	2440	2	1494	Intergenic	ENSGALG00000054674,PIGV,ENSGALG00000029316,RPS6KA1,HMGN4,DHDDS,LIN28A,CRYBG2
lncRNA	G9066	TU18597	23	128599	158071	29473	2	1229	Intronic	ENSGALG00000046754,ENSGALG00000050653,ENSGALG00000043903,ENSGALG00000044818,ENSGALG00000050102,ENSGALG00000054674,PIGV,RPS6KA1	15
lncRNA	G9061	TU18579	23	44128	45573	1446	2	727	Intergenic	ENSGALG00000046754,ENSGALG00000050653,ENSGALG00000043903,ENSGALG00000044818,ENSGALG00000050102,ENSGALG00000054674,PIGV	10
lncRNA	G9060	TU18577	23	44099	47062	2964	3	2058	Convergent(Head to head)	ENSGALG00000046754,ENSGALG00000050653,ENSGALG00000043903,ENSGALG00000044818,ENSGALG00000050102,ENSGALG00000054674,PIGV,ENSGALG00000029316,ENSGALG00000046754,ENSGALG00000050653,ENSGALG00000043903,ENSGALG00000044818,ENSGALG00000050102,ENSGALG00000054674,PIGV,ENSGALG00000029316	19
lncRNA	G9034	TU18531	22	5118391	5126946	8556	2	1337	Intergenic	ADRA1A,ENSGALG00000038783,SLC20A1,NT5DC4,CKAP2L,IL1B,OGDH,PPIA,NUDCD3,ADRA1A,ENSGALG00000038783,SLC20A1,NT5DC4,CKAP2L,IL1B,OGDH,PPIA,NUDCD3
lncRNA	G9032	TU18527	22	4155719	4172538	16820	6	869	Antisense outside Exon	HK2,ENSGALG00000052295,ADD2,SNRNP27,MXD1,C22H2ORF42,TIA1,PCYOX1,SNRPGP15,ENSGALG00000051459,TGFA
lncRNA	G9030	TU18524	22	4148082	4151021	2940	3	669	Antisense overlapping Exon	ENSGALG00000031789,HK2,ENSGALG00000052295,ADD2,SNRNP27,MXD1,C22H2ORF42,TIA1,PCYOX1,SNRPGP15,TGFA
lncRNA	G9021	TU18501	22	4104615	4106635	2021	2	1409	Antisense inside Intron	ENSGALG00000046731,ENSGALG00000051290,ENSGALG00000052712,H2AZ2,ENSGALG00000046830,COX5B,ENSGALG00000031789,ENSGALG00000052295,ADD2,SNRNP27,MXD1,C22H2ORF42,TIA1,PCYOX1,SNRPGP15,ENSGALG00000051459,TGFA
lncRNA	G9009	TU18474	22	3986906	3987648	743	1	743	Upstream	SLC4A5,ENSGALG00000013528,TACR1,NCAPH,ENSGALG00000050253,ENSGALG00000046731,ENSGALG00000051290,ENSGALG00000052712,H2AZ2,ENSGALG00000046830,COX5B,ENSGALG00000031789,HK2,ENSGALG00000052295,ADD2	16
lncRNA	G9	TU59	1	287674	309295	21622	2	1544	Intronic	ENSGALG00000051297,ENSGALG00000042611,ENSGALG00000048560,CLC2DL3,ENSGALG00000048857,ENSGALG00000053510,ENSGALG00000050833,GOLGB1,HCLS1,NME6,RABL2A,ENSGALG00000047768,ARSA,ENSGALG00000034366,ENSGALG00000051297,ENSGALG00000042611,ENSGALG00000048560,CLC2DL3,ENSGALG00000048857,ENSGALG00000053510,ENSGALG00000050833,GOLGB1,HCLS1,NME6,RABL2A,ENSGALG00000047768,ARSA,ENSGALG00000034366
lncRNA	G8994	TU18441	22	3728129	3730160	2032	2	1939	Antisense outside Exon	UBE2S,ENSGALG00000051860,CIAO1,ENSGALG00000049780,TMEM127,ENSGALG00000047673,ENSGALG00000031298,ENSGALG00000045608,SEMA4C,ANKRD39,CNNM4,LMAN2L,ENSGALG00000055019,ENSGALG00000048238,ENSGALG00000048342,KANSL3,ARID5A,ENSGALG00000033014,STAMBP,ACTG2,UBE2S,ENSGALG00000051860,CIAO1,ENSGALG00000049780,TMEM127,ENSGALG00000047673,ENSGALG00000031298,ENSGALG00000045608,SEMA4C,ANKRD39,CNNM4,LMAN2L,ENSGALG000…
lncRNA	G8990	TU18429	22	3717777	3726627	8851	14	1718	Antisense overlapping Exon	RASIP1,ISOC2,UBE2S,ENSGALG00000051860,CIAO1,ENSGALG00000049780,TMEM127,ENSGALG00000047673,ENSGALG00000031298,ENSGALG00000045608,ANKRD39,CNNM4,LMAN2L,ENSGALG00000055019,ENSGALG00000048238,ENSGALG00000048342,KANSL3,ARID5A,ENSGALG00000033014,STAMBP
lncRNA	G8987	TU18423	22	3672294	3675252	2959	2	576	Downstream	ENSGALG00000046986,ENSGALG00000052980,IL11,RASIP1,ISOC2,UBE2S,ENSGALG00000051860,CIAO1,ENSGALG00000049780,TMEM127,ENSGALG00000047673,ENSGALG00000031298,ENSGALG00000045608,SEMA4C,ANKRD39,CNNM4,LMAN2L,ENSGALG00000055019,ENSGALG00000048238,ENSGALG00000048342,KANSL3
lncRNA	G8983	TU18413	22	3632906	3633411	506	2	415	Intronic	ENSGALG00000046986,ENSGALG00000052980,IL11,RASIP1,ISOC2,ENSGALG00000051860,CIAO1,ENSGALG00000049780,TMEM127,ENSGALG00000047673,ENSGALG00000031298,ENSGALG00000045608,SEMA4C,ANKRD39,CNNM4
lncRNA	G8945	TU18325	22	2492159	2503867	11709	11	3824	Antisense overlapping Exon	ZNF703,ERLIN2,PLPBP,ADGRA2,BRF2,RAB11FIP1,PRLHRL,ENSGALG00000054664,ENSGALG00000019018,EIF4EBP1,ENSGALG00000049358,ASH2L,STAR,LSM1,BAG4,DDHD2,PLPP5
lncRNA	G8919	TU18276	22	1402221	1410616	8396	10	3017	Antisense overlapping Exon	NKX2-6,SLC25A37,ENTPD4,LOXL2,R3HCC1,ENSGALG00000049000,CHMP7,TNFRSF10B,RHOBTB2,ENSGALG00000048530,PEBP4,EGR3	16
lncRNA	G8914	TU18267	22	1287611	1297977	10367	5	2620	Antisense outside Exon	ENSGALG00000000357,STC1,NKX2-6,SLC25A37,ENTPD4,LOXL2,R3HCC1,ENSGALG00000049000
lncRNA	G8903	TU18250	22	500714	501822	1109	2	757	Divergent(Tail to tail)	GKN2,BMP10,ARHGAP25,CDS2,PCNA,TMEM230,SLC23A2,RASSF2,PRNP,PROM2
lncRNA	G8899	TU18244	22	456000	478774	22775	13	5461	Antisense overlapping Exon	ANTXR1,GKN2,BMP10,ARHGAP25,PCNA,TMEM230,SLC23A2,RASSF2,PRNP	16
lncRNA	G8892	TU18227	22	153753	166396	12644	2	1141	Divergent(Tail to tail)	ENSGALG00000050120,ENSGALG00000053247,LGI3,REEP4,ENSGALG00000049241,ENSGALG00000048315,ENSGALG00000038207,AAK1,NFU1,GFPT1
lncRNA	G889	TU1736	1	56219550	56220688	1139	2	1066	Intronic	HIPK2
lncRNA	G8889	TU18224	22	139510	140203	694	1	694	Antisense overlapping Exon	ENSGALG00000042748,ENSGALG00000050120,ENSGALG00000053247,LGI3,REEP4,ENSGALG00000049241,ENSGALG00000048315,ENSGALG00000038207,AAK1,NFU1
lncRNA	G8886	TU18219	22	69132	72247	3116	7	1302	Antisense outside Exon	ENSGALG00000052348,ENSGALG00000054542,ENSGALG00000052951,ENSGALG00000047947,MRPS24,ENSGALG00000042748,ENSGALG00000047379,ENSGALG00000050120,ENSGALG00000053247,LGI3,REEP4,ENSGALG00000049241,ENSGALG00000048315,ENSGALG00000038207
lncRNA	G8884	TU18214	22	43198	51909	8712	3	591	antisense overlapping Intron	ENSGALG00000052348,ENSGALG00000054542,ENSGALG00000052951,ENSGALG00000047947,MRPS24,ENSGALG00000042748,ENSGALG00000047379,ENSGALG00000053247,LGI3,REEP4,ENSGALG00000049241,ENSGALG00000048315,ENSGALG00000038207,ENSGALG00000052348,ENSGALG00000054542,ENSGALG00000052951,ENSGALG00000047947,MRPS24,ENSGALG00000042748,ENSGALG00000047379,ENSGALG00000053247,LGI3,REEP4,ENSGALG00000049241,ENSGALG00000048315,EN…
lncRNA	G8883	TU18211	22	31077	41513	10437	3	366	Antisense inside Exon	ENSGALG00000052348,ENSGALG00000054542,ENSGALG00000052951,ENSGALG00000047947,MRPS24,ENSGALG00000047379,ENSGALG00000050120,ENSGALG00000053247,LGI3,REEP4,ENSGALG00000049241,ENSGALG00000048315,ENSGALG00000038207
lncRNA	G888	TU1735	1	56195643	56257454	61812	2	952	Intronic	HIPK2,ATP6V0A4,SVOPL	15
lncRNA	G8879	TU18203	22	45375	51877	6503	2	524	Intronic	ENSGALG00000052348,ENSGALG00000054542,ENSGALG00000052951,ENSGALG00000047947,MRPS24,ENSGALG00000042748,ENSGALG00000047379,ENSGALG00000053247,LGI3,REEP4,ENSGALG00000049241,ENSGALG00000048315,ENSGALG00000038207
lncRNA	G8877	TU18199	22	18383	20154	1772	4	524	Antisense outside Exon	ENSGALG00000052348,ENSGALG00000054542,ENSGALG00000047947,MRPS24,ENSGALG00000042748,ENSGALG00000047379,ENSGALG00000050120,ENSGALG00000053247,LGI3,REEP4,ENSGALG00000049241,ENSGALG00000048315,ENSGALG00000038207	17
lncRNA	G8875	TU18196	22	6113	6673	561	2	480	Antisense overlapping Exon	ENSGALG00000052348,ENSGALG00000052951,ENSGALG00000047947,MRPS24,ENSGALG00000042748,ENSGALG00000047379,ENSGALG00000050120,ENSGALG00000053247,LGI3,REEP4,ENSGALG00000049241,ENSGALG00000048315,ENSGALG00000038207
lncRNA	G8874	TU18190	21	6801687	6803453	1767	2	1714	Convergent(Head to head)	EIF4G3,HP1BP3,SH2D5,DDOST,ENSGALG00000040663	10
lncRNA	G8873	TU18189	21	6786014	6787187	1174	2	619	Intronic	EIF4G3,HP1BP3,SH2D5,DDOST	19
lncRNA	G8863	TU18172	21	6599754	6601197	1444	3	590	Antisense overlapping Exon	ENSGALG00000043327,PHC2,ZNF362,TRIM62,SVBP,ENSGALG00000027189,HSPG2,USP48,RAP1GAP,ALPL,ECE1,EIF4G3
lncRNA	G885	TU1727	1	55801028	55802741	1714	2	1650	Intronic	SPIC,PARP12	10
lncRNA	G8828	TU18075	21	5562674	5594620	31947	2	3867	Antisense outside Intron	TNFRSF1B,TNFRSF8,MIIP,MFN2,PLOD1,KIAA2013,CELA2A,NPPC,RNP,NPPA,MTHFR,AGTRAP,DRAXIN,MAD2L2,ENSGALG00000004646,FBXO2	10
lncRNA	G8826	TU18073	21	5535386	5540626	5241	2	4604	Antisense outside Exon	VPS13D,TNFRSF1B,TNFRSF8,MIIP,MFN2,PLOD1,KIAA2013,CELA2A,NPPC,RNP,NPPA,CLCN6,MTHFR,AGTRAP
lncRNA	G8821	TU18052	21	5350704	5374549	23846	10	2648	Antisense overlapping Exon	ENSGALG00000021598,ENSGALG00000049664,ENSGALG00000041400,ENSGALG00000044962,DHRS3,TNFRSF1B,TNFRSF8,MIIP,C1orf158,ENSGALG00000021598,ENSGALG00000049664,ENSGALG00000041400,ENSGALG00000044962,DHRS3,TNFRSF1B,TNFRSF8,C1orf158,ENSGALG00000021598,ENSGALG00000049664,ENSGALG00000041400,ENSGALG00000044962,DHRS3,TNFRSF1B,TNFRSF8,MIIP,C1orf158,ENSGALG00000021598,ENSGALG00000049664,ENSGALG00000041400,ENSGALG0…	16
lncRNA	G8819	TU18047	21	5275241	5323772	48532	2	741	Intronic	ENSGALG00000030096,LRRC38,C1orf158,ENSGALG00000021598,ENSGALG00000049664,ENSGALG00000041400,ENSGALG00000044962,VPS13D	14
lncRNA	G8815	TU18043	21	5172897	5173758	862	2	825	Intergenic	ENSGALG00000043816,PRDM2,ENSGALG00000030096,LRRC38,C1orf158,ENSGALG00000021598,ENSGALG00000049664,ENSGALG00000041400
lncRNA	G8813	TU18035	21	5209442	5210681	1240	2	1216	Intergenic	ENSGALG00000043816,PRDM2,ENSGALG00000030096,LRRC38,C1orf158,ENSGALG00000021598,ENSGALG00000049664,ENSGALG00000041400,ENSGALG00000044962
lncRNA	G8812	TU18034	21	5196236	5198644	2409	2	2255	Antisense inside Intron	ENSGALG00000043816,PRDM2,LRRC38,C1orf158,ENSGALG00000021598,ENSGALG00000049664,ENSGALG00000041400,ENSGALG00000044962	14
lncRNA	G8799	TU18010	21	4889603	4890677	1075	2	587	Antisense outside Exon	TMCO4,OTUD3,PLA2G2E,PLA2G5,UBXN10,PLA2G2A,RP11-529K1.3,CAMK2N1,MUL1,CDA,FAM43B,PINK1,AGMAT,DNAJC16,CASP9,CTRC,EFHD2,ENSGALG00000034761,ENSGALG00000051734,TMEM51,KAZN
lncRNA	G879	TU1712	1	55513068	55518919	5852	2	886	Divergent(Tail to tail)	PARPBP,NUP37,WASHC3,DRAM1,GNPTAB,ENSGALG00000012766,CHPT1,MYBPC1
lncRNA	G8789	TU17980	21	4682810	4683965	1156	2	947	Antisense inside Exon	IFFO2,ENSGALG00000050374,ENSGALG00000030563,ENSGALG00000052333,EMC1,MRTO4,AKR7L,CAPZB,MINOS1,NBL1,HTR6
lncRNA	G8783	TU17970	21	4589223	4590333	1111	2	987	Intronic	PAX7,ALDH4A1,ENSGALG00000050374,ENSGALG00000030563,ENSGALG00000052333,EMC1,MRTO4,AKR7L,PQLC2,CAPZB	10
lncRNA	G8782	TU17969	21	4582880	4584401	1522	2	1212	Intronic	PAX7,ALDH4A1,ENSGALG00000050374,ENSGALG00000030563,ENSGALG00000052333,EMC1,MRTO4,AKR7L,PQLC2	10
lncRNA	G878	TU1711	1	55483076	55485645	2570	2	1291	Intergenic	PARPBP,NUP37,WASHC3,DRAM1,GNPTAB,ENSGALG00000012766,CHPT1
lncRNA	G8771	TU17941	21	4246938	4250366	3429	3	1109	Antisense overlapping Exon	MTOR,ANGPTL7,UBIAD1,PLEKHM2,ENSGALG00000033034,TMEM82,FBLIM1,SPEN,ZBTB17,HSPB7,ENSGALG00000003713,EPHA2,CPLANE2,FBXO42
lncRNA	G8770	TU17940	21	4241567	4242734	1168	1	1168	Antisense inside Intron	MTOR,ANGPTL7,UBIAD1,PLEKHM2,ENSGALG00000033034,TMEM82,FBLIM1,SPEN,ZBTB17,HSPB7,ENSGALG00000003713,EPHA2,CPLANE2,FBXO42	10
lncRNA	G8762	TU17923	21	3879480	3881189	1710	2	1567	Intronic	PEX14
lncRNA	G8759	TU17918	21	3782004	3782994	991	2	849	Intronic	KIF1B,PGD,CENPS,DFFA,CASZ1	19
lncRNA	G8742	TU17883	21	3318091	3319100	1010	2	741	Intergenic	ENO1,CA6,SLC2A5,GPR157,H6PD,SPSB1,SLC25A33
lncRNA	G8719	TU17821	21	2432777	2434817	2041	2	1982	Intronic	ENSGALG00000001600,INTS11,ENSGALG00000001701,PUSL1,SCNN1D,UBE2J2,C1QTNF12
lncRNA	G8709	TU17802	21	2227361	2229503	2143	2	1824	Upstream	SSU72,TMEM240,ATAD3A,VWA1,TMEM88B,MRPL20,CCNL2,ENSGALG00000023936,AURKAIP1,MXRA8,ENSGALG00000001600
lncRNA	G8706	TU17793	21	2167760	2176718	8959	2	1521	Intronic	MIB2,ENSGALG00000001483,FNDC10,SSU72,TMEM240,VWA1,TMEM88B,MRPL20,CCNL2,ENSGALG00000023936,AURKAIP1,MXRA8	10
lncRNA	G8705	TU17792	21	2161003	2169634	8632	2	436	Antisense outside Intron	MIB2,ENSGALG00000001483,FNDC10,SSU72,TMEM240,VWA1,TMEM88B,MRPL20,CCNL2,ENSGALG00000023936,AURKAIP1,MXRA8	10
lncRNA	G8701	TU17786	21	2115678	2118741	3064	2	1943	Antisense outside Exon	SLC35E2B,CDC2L1,MMP23B,MIB2,ENSGALG00000001483,FNDC10,SSU72,TMEM240,ATAD3A,VWA1,TMEM88B,MRPL20,CCNL2
lncRNA	G868	TU1701	1	54666429	54667089	661	2	640	Intronic	TXNRD1,NFYB,GLT8D2,TDG,C1H12ORF73,HSP90B1,NT5DC3
lncRNA	G8678	TU17739	21	1253312	1438053	184742	9	3010	Antisense outside Exon	PRDM16,ENSGALG00000051432,ENSGALG00000001078,TTC34,MMEL1,ENSGALG00000001136,ENSGALG00000027002,HES5,PANK4,KBP,PLCH2,TTC34,MMEL1,ENSGALG00000001136,ENSGALG00000027002,HES5,PANK4,KBP,PLCH2	15
lncRNA	G8676	TU17737	21	1088947	1089459	513	2	491	Intronic	WRAP73,TPRG1L,ARHGEF16
lncRNA	G8671	TU17722	21	949016	951071	2056	2	1547	Antisense inside Exon	C1orf174,DFFB,CEP104,LRRC47,ENSGALG00000043926,WRAP73,TPRG1L,ARHGEF16,PRDM16
lncRNA	G8663	TU17706	21	642745	645502	2758	4	560	Antisense overlapping Exon	DNAJC11,PHF13,KLHL21,ZBTB48,ENSGALG00000046030,NOL9,PLEKHG5,TNFRSF25,ENSGALG00000000645,ENSGALG00000038532,HES2,ACOT7,GPR153,ICMT,RNF207,RPL22,CHD5,KCNAB2,NPHP4
lncRNA	G8655	TU17692	21	566243	568799	2557	2	1300	Antisense inside Intron	ENSGALG00000047857,ENSGALG00000033569,DNAJC11,PHF13,ZBTB48,ENSGALG00000046030,NOL9,PLEKHG5,TNFRSF25,ENSGALG00000000645,ENSGALG00000038532,HES2,ACOT7,GPR153,ICMT,RNF207,RPL22,CHD5
lncRNA	G8651	TU17682	21	320767	326074	5308	2	4200	Antisense outside Exon	ERRFI1,PARK7,TNFRSF9,UTS2,PER3,VAMP3,ENSGALG00000047857,ERRFI1,PARK7,TNFRSF9,UTS2,PER3,VAMP3,ENSGALG00000047857	15
lncRNA	G8645	TU17667	21	252171	254946	2776	2	1449	Divergent(Tail to tail)	ARHGEF10L,RCC2,PADI1,PADI2,SDHB,MRPS16,ERRFI1,PARK7,TNFRSF9,UTS2,PER3,VAMP3,ENSGALG00000039525,ENSGALG00000047857
lncRNA	G864	TU1684	1	54498906	54506991	8086	2	2068	Intronic	TXNRD1	14
lncRNA	G8630	TU17633	20	13714376	13716560	2185	2	2007	Divergent(Tail to tail)	CEBPB,TMEM189,UBE2V1,SNAI1,RNF114,SPATA2
lncRNA	G863	TU1683	1	54446873	54448704	1832	2	1650	Intronic	SLC41A2	16
lncRNA	G8620	TU17609	20	13255350	13260386	5037	2	2774	Convergent(Head to head)	ATP9A,NFATC2
lncRNA	G8614	TU17600	20	12645884	12646588	705	2	614	Other	ENSGALG00000032352	16
lncRNA	G8613	TU17599	20	12587156	12593397	6242	1	6242	Antisense overlapping Exon	ENSGALG00000040546,ENSGALG00000040886,ENSGALG00000032352	17
lncRNA	G8605	TU17582	20	12326224	12330809	4586	2	3803	Downstream	DOK5,PFDN4,BCAS1
lncRNA	G8592	TU17565	20	11597925	11599313	1389	2	1056	Antisense inside Intron	PMEPA1,PCK1,RBM38,RAE1,SPO11,BMP7
lncRNA	G8590	TU17560	20	11510984	11512846	1863	2	1552	Antisense inside Intron	PCK1
lncRNA	G8589	TU17559	20	11510911	11512478	1568	2	1257	Intronic	PCK1	16
lncRNA	G8588	TU17558	20	11506718	11507628	911	2	887	Intronic	PCK1	16
lncRNA	G8586	TU17556	20	11496352	11497226	875	1	875	Upstream	PMEPA1,PCK1
lncRNA	G8585	TU17555	20	11479656	11494897	15242	1	15242	Upstream	PMEPA1,PCK1	10
lncRNA	G8584	TU17554	20	11478040	11478441	402	1	402	Intergenic	PMEPA1,PCK1
lncRNA	G8582	TU17552	20	11205242	11205785	544	2	500	Intronic	APCDD1L,RAB22A,ENSGALG00000007575,ENSGALG00000007624,C20orf85
lncRNA	G8579	TU17538	20	11207721	11209075	1355	2	429	antisense overlapping Intron	APCDD1L,VAPB,RAB22A,ENSGALG00000007575,ENSGALG00000007624,C20orf85
lncRNA	G8574	TU17528	20	10886048	10887237	1190	3	376	Antisense overlapping Exon	EDN3,ZNF831,PRELID3B,ENSGALG00000051266,TUBB1,CTSZ,NELFCD,GNAS
lncRNA	G8566	TU17509	20	10714705	10716990	2286	2	2184	Intergenic	NCOA5,CD40,CDH22,SLC35C2,ELMO2,SNRPN,ENSGALG00000049958,DDX27,EDN3
lncRNA	G8564	TU17506	20	10624038	10626103	2066	5	854	Antisense inside Exon	ENSGALG00000052682,NEURL2,CTSA,PLTP,PCIF1,ZNF335,MMP9,SLC12A5,NCOA5,CDH22
lncRNA	G8557	TU17487	20	10552186	10552787	602	2	443	Downstream	CTNNBL1,WFDC2,ENSGALG00000051275,ENSGALG00000003575,UBE2C,TNNC2,SNX21,ACOT8,ZSWIM3,ENSGALG00000052682,NEURL2,CTSA,PLTP,PCIF1,ZNF335,MMP9,SLC12A5,NCOA5,CD40,CDH22
lncRNA	G8547	TU17471	20	10503785	10507919	4135	11	964	Antisense outside Exon	TTI1,VSTM2L,CTNNBL1,WFDC2,ENSGALG00000051275,ENSGALG00000003575,UBE2C,TNNC2,SNX21,ACOT8,ZSWIM3,ENSGALG00000052682,NEURL2,CTSA,PLTP,PCIF1,ZNF335,MMP9,SLC12A5,NCOA5,TTI1,VSTM2L,CTNNBL1,WFDC2,ENSGALG00000051275,ENSGALG00000003575,UBE2C,TNNC2,SNX21,ACOT8,ZSWIM3,ENSGALG00000052682,NEURL2,CTSA,PLTP,PCIF1,ZNF335,MMP9,SLC12A5,NCOA5
lncRNA	G8531	TU17433	20	10200916	10202371	1456	2	1289	Antisense inside Intron	CCM2L,HCK,TM9SF4,PLAGL2,POFUT1,KIF3B,ASXL1,COMMD7,DNMT3B,MAPRE1,BPIFB3,BPIFB2
lncRNA	G8511	TU17393	20	9958602	9967341	8740	8	3218	Antisense overlapping Exon	RAD21L1,PSMF1,ENSGALG00000023640,ANGPT4,SLC52A3,SCRT2,SRXN1,TCF15,CSNK2A1,TBC1D20,ENSGALG00000006203,ENSGALG00000045602,HM13,ID1,ENSGALG00000021025,BCL2L1,TPX2,MYLK2,FOXS1,IRF9	19
lncRNA	G8502	TU17378	20	9903537	9905830	2294	2	1477	Antisense outside Exon	ENSGALG00000029485,SIRPA,NSFL1C,FKBP1A,SDCBP2,SNPH,RAD21L1,PSMF1,ENSGALG00000023640,ANGPT4,SLC52A3,SCRT2,SRXN1,TCF15,CSNK2A1,TBC1D20,ENSGALG00000006203,ENSGALG00000045602,HM13
lncRNA	G8499	TU17374	20	9867427	9873243	5817	7	2037	Antisense overlapping Exon	STK35,ENSGALG00000006152,ENSGALG00000029485,SIRPA,NSFL1C,FKBP1A,SDCBP2,SNPH,RAD21L1,PSMF1,ENSGALG00000023640,ANGPT4,SLC52A3,SCRT2,SRXN1,TCF15,CSNK2A1,TBC1D20
lncRNA	G8487	TU17354	20	9715996	9729510	13515	10	3082	Antisense outside Exon	ENSGALG00000006092,ARFRP1,TNFRSF6B,ENSGALG00000006123,STMN3,GMEB2,HELZ2,STK35,ENSGALG00000006152,ENSGALG00000029485,SIRPA,NSFL1C,FKBP1A,SDCBP2
lncRNA	G8467	TU17319	20	9020797	9023106	2310	5	723	Antisense overlapping Exon	KCNQ2,EEF1A2,SRMS,ENSGALG00000036838,PCMTD2,MYT1	15
lncRNA	G8456	TU17296	20	8421829	8425706	3878	2	3424	Intronic	MRGBP,OGFR,COL9A3,TCFL5,GID8,SLC17A9,BHLHE23	15
lncRNA	G845	TU1649	1	53531365	53553043	21679	2	789	Intronic	BTBD11,CRY1,MTERF2,TMEM263	19
lncRNA	G8429	TU17234	20	6496237	6497663	1427	2	818	Antisense overlapping Exon	ARFGEF2,CSE1L,STAU1,ENSGALG00000040269,KCNB1,ENSGALG00000004804
lncRNA	G8423	TU17221	20	6313042	6314012	971	2	912	Intronic	ARFGEF2,CSE1L
lncRNA	G8422	TU17220	20	6306142	6307370	1229	2	1194	Intronic	ARFGEF2,CSE1L
lncRNA	G8418	TU17214	20	5868892	5874983	6092	2	5977	Intronic	ZMYND8,SULF2
lncRNA	G8417	TU17213	20	5830148	5833901	3754	2	2340	Intergenic	EYA2,ZMYND8,NCOA3,SULF2
lncRNA	G8412	TU17197	20	5579145	5580493	1349	2	1231	Antisense inside Exon	GDAP1L1,OSER1,ENSGALG00000023834,ENSGALG00000052526,ENSGALG00000043055,SLC13A3,SLC2A10,EYA2
lncRNA	G8387	TU17159	20	5120207	5122456	2250	3	1110	Antisense inside Exon	RPN2,GHRH,MANBAL4,SRC,BLCAP,PIGT,DBNDD2,ENSGALG00000051063,SDC4,RBPJL,MATN4,KCNS1,STK4	19
lncRNA	G8384	TU17154	20	5101800	5108495	6696	4	1207	Antisense outside Exon	RPN2,GHRH,MANBAL4,SRC,BLCAP,PIGT,DBNDD2,ENSGALG00000051063,SYS1,SDC4,RBPJL,MATN4,KCNS1,STK4	16
lncRNA	G8382	TU17151	20	5056340	5057374	1035	2	990	Intronic	ZHX3,ENSGALG00000055078,EMILIN3,RPN2,GHRH,SRC,BLCAP,PIGT,DBNDD2,ENSGALG00000051063,SYS1,SDC4,RBPJL
lncRNA	G838	TU1640	1	53204892	53208158	3267	2	891	Antisense inside Intron	TIMP3,FBXO7,BPIFC,RTCB
lncRNA	G8370	TU17128	20	4275538	4276511	974	2	857	Intergenic		16
lncRNA	G8352	TU17096	20	2574935	2575299	365	2	342	Intronic	EDEM2,MYH7B,GSS,ACSS2,ENSGALG00000003409	15
lncRNA	G835	TU1635	1	52967741	52985503	17763	4	1728	Intergenic	LARGE1,SYN3
lncRNA	G834	TU1634	1	52848095	52848918	824	2	780	Intronic		14
lncRNA	G8337	TU17073	20	2003138	2019199	16062	5	1149	Antisense outside Intron
lncRNA	G8336	TU17072	20	1816266	1816636	371	1	371	Intergenic	RALY,ENSGALG00000002083
lncRNA	G8335	TU17071	20	1750518	1782531	32014	2	836	Intronic	EIF2S2,ENSGALG00000002083
lncRNA	G833	TU1633	1	52700225	52705684	5460	2	5435	Intronic		16
lncRNA	G8325	TU17056	20	1381140	1382610	1471	2	789	Intronic	UQCC1,FAM83C,EIF6,MAP1LC3A,DYNLRB1,ENSGALG00000037737,ITCH	15
lncRNA	G8318	TU17047	20	1186080	1188202	2123	2	1686	Antisense overlapping Exon	CPNE1,RBM12,ENSGALG00000034085,ENSGALG00000042462,ERGIC3,CEP250,GDF5,UQCC1
lncRNA	G831	TU1631	1	52672513	52676405	3893	3	3676	Divergent(Tail to tail)	LARGE1	17
lncRNA	G8306	TU17005	20	796783	809837	13055	2	1160	Intronic	ENSGALG00000032417,NDRG3,ENSGALG00000025948,PHF20	15
lncRNA	G8303	TU16997	20	746801	752578	5778	2	5755	Intergenic	SAMHD1,RBL1,ENSGALG00000032417,RALGAPB,NDRG3	16
lncRNA	G8302	TU16996	20	703848	704359	512	2	479	Intronic	PIGU,ENSGALG00000029033,SAMHD1,RBL1,RALGAPB
lncRNA	G8300	TU16985	20	655857	659516	3660	2	1964	Divergent(Tail to tail)	NCOA6,TP53INP2,PIGU,ENSGALG00000029033,SAMHD1,RBL1,ENSGALG00000032417
lncRNA	G8292	TU16972	20	494860	499665	4806	4	2652	Antisense overlapping Exon	DLGAP4,TGIF2,MYL9,C20H20ORF24,GGT7,NCOA6,TP53INP2
lncRNA	G829	TU1627	1	52405699	52409176	3478	2	1392	Antisense inside Intron		10
lncRNA	G8287	TU16961	20	474770	483547	8778	3	5485	Other	DLGAP4,MYL9,C20H20ORF24,GGT7,NCOA6,TP53INP2
lncRNA	G8285	TU16955	20	258054	263617	5564	3	2374	Antisense outside Exon	EPB41L1,AAR2,DLGAP4
lncRNA	G828	TU1626	1	52361075	52364938	3864	2	1646	Antisense inside Intron
lncRNA	G8273	TU16926	2	149390710	149430437	39728	2	1251	Intronic	FAM83H,ENSGALG00000033626,ENSGALG00000049593,PUF60,NRBP2,FAM83H,ENSGALG00000033626,ENSGALG00000051798,ENSGALG00000049593,PUF60,NRBP2	15
lncRNA	G8272	TU16924	2	149388725	149404719	15995	2	1190	Intronic	FAM83H,ENSGALG00000033626,ENSGALG00000051798,ENSGALG00000049593,PUF60,NRBP2,FAM83H,ENSGALG00000033626,ENSGALG00000051798,ENSGALG00000049593,PUF60,NRBP2
lncRNA	G8271	TU16923	2	149352790	149520708	167919	2	468	Intronic	ENSGALG00000053276,ENSGALG00000029279,FAM83H,ENSGALG00000033626,ENSGALG00000051798,ENSGALG00000049593,PUF60,NRBP2,ENSGALG00000049689
lncRNA	G8270	TU16922	2	149350818	149463299	112482	2	290	Intronic	ENSGALG00000053276,ENSGALG00000029279,FAM83H,ENSGALG00000033626,ENSGALG00000051798,NRBP2,ENSGALG00000049689
lncRNA	G8269	TU16921	2	149345787	149385428	39642	2	2420	Upstream	ENSGALG00000053276,ENSGALG00000029279,FAM83H,ENSGALG00000033626,ENSGALG00000051798,ENSGALG00000049593,PUF60,NRBP2
lncRNA	G8264	TU16915	2	149322525	149504868	182344	3	921	Antisense outside Intron	ENSGALG00000053276,ENSGALG00000029279,FAM83H,ENSGALG00000033626,ENSGALG00000051798,ENSGALG00000049593,PUF60,NRBP2,ENSGALG00000049689
lncRNA	G8262	TU16912	2	149261629	149262763	1135	3	1053	Intronic	ENSGALG00000029279,FAM83H,ENSGALG00000033626
lncRNA	G8261	TU16911	2	149208021	149236742	28722	3	5252	Intergenic	ARHGAP39,SCRT1,ENSGALG00000053276,ENSGALG00000029279,FAM83H,ENSGALG00000033626	19
lncRNA	G8235	TU16861	2	146077019	146079976	2958	2	2906	Intergenic	DENND3,SLC45A4,GPR20	10
lncRNA	G8234	TU16859	2	146037458	146058449	20992	3	3772	Intronic	DENND3,DENND3	10
lncRNA	G8232	TU16855	2	146004242	146007311	3070	2	2595	Intronic	SLC45A4	15
lncRNA	G8230	TU16853	2	145844803	145846093	1291	2	532	Intronic		16
lncRNA	G823	TU1618	1	51941269	52102796	161528	2	321	Intronic	RBFOX2,MB,RASD2,HMOX1,TOM1,ENSGALG00000044768,ENSGALG00000052369
lncRNA	G8229	TU16852	2	145835759	145888425	52667	2	569	Intronic	PTK2,DENND3	14
lncRNA	G8228	TU16851	2	145808729	145809673	945	2	918	Intronic		16
lncRNA	G8227	TU16850	2	145805782	145857213	51432	2	1317	Intronic		15
lncRNA	G8226	TU16849	2	145744882	145746079	1198	2	1169	Intronic	AGO2,RPLP1	14
lncRNA	G8224	TU16845	2	145698654	145699831	1178	4	486	Antisense overlapping Exon	TRAPPC9,CHRAC1,AGO2,RPLP1,PTK2
lncRNA	G8222	TU16843	2	145679817	145695962	16146	2	891	Intronic	TRAPPC9,CHRAC1,AGO2,RPLP1,PTK2
lncRNA	G8221	TU16841	2	145368202	145382769	14568	2	3479	Intergenic	TRAPPC9,TRAPPC9	19
lncRNA	G8220	TU16840	2	145344129	145344838	710	2	536	Intergenic	TRAPPC9	10
lncRNA	G822	TU1617	1	51840856	51912244	71389	2	4209	Intergenic	MYH9,RBFOX2,MB,MYH9,RBFOX2,MB	16
lncRNA	G8219	TU16839	2	145316885	145336245	19361	2	532	Intergenic	TRAPPC9	15
lncRNA	G8218	TU16838	2	145255422	145256316	895	2	866
lncRNA	G8217	TU16837	2	145229579	145241013	11435	2	617			10
lncRNA	G8214	TU16833	2	145692561	145694105	1545	2	1462	Antisense overlapping Exon	TRAPPC9,CHRAC1,AGO2,RPLP1,PTK2	10
lncRNA	G8212	TU16831	2	144040926	144053882	12957	4	2609	Intergenic	ENSGALG00000046721
lncRNA	G8211	TU16830	2	144032575	144032940	366	1	366	Intergenic	ENSGALG00000046721	18
lncRNA	G8208	TU16826	2	143426093	143426523	431	1	431
lncRNA	G8201	TU16811	2	141693344	141694220	877	2	717	Intronic	LRRC6,TMEM71,ENSGALG00000039509
lncRNA	G8195	TU16794	2	141299650	141335661	36012	2	827	Intronic	ENSGALG00000030128,HHLA1,KCNQ3	19
lncRNA	G8193	TU16787	2	140551088	140557076	5989	2	5891	Intronic	ASAP1
lncRNA	G8188	TU16778	2	139799582	139800541	960	1	960	Antisense inside Intron	MYC	19
lncRNA	G8187	TU16777	2	139856070	139858734	2665	2	2642	Intergenic
lncRNA	G8186	TU16772	2	139815794	139832680	16887	2	15877	Other	MYC
lncRNA	G8184	TU16764	2	139703423	139712434	9012	2	2086	Intergenic	MYC
lncRNA	G8183	TU16763	2	139661674	139724969	63296	3	504	Intergenic	MYC
lncRNA	G818	TU1607	1	51703098	51845363	142266	3	4870	Intronic	PVALB,IFT27,CACNG2,EIF3D,FOXRED2,TXN2,MYH9,RBFOX2	14
lncRNA	G8177	TU16755	2	139095385	139100383	4999	2	4167	Intergenic
lncRNA	G8174	TU16750	2	138856623	138859180	2558	2	967	Divergent(Tail to tail)	NSMCE2,TRIB1
lncRNA	G8169	TU16744	2	138681113	138682834	1722	2	1376	Divergent(Tail to tail)	MTSS1,SQLE,WASHC5,NSMCE2
lncRNA	G8168	TU16743	2	138523088	138524674	1587	2	1555	Intronic	TMEM65,RNF139,TATDN1,NDUFB9	14
lncRNA	G8164	TU16739	2	138416870	138419753	2884	2	2834	Intronic	RNF139,TATDN1,NDUFB9,MTSS1
lncRNA	G8160	TU16735	2	138317043	138317435	393	1	393	Intergenic	FER1L6,TMEM65	19
lncRNA	G8158	TU16733	2	138153257	138154827	1571	1	1571	Divergent(Tail to tail)	FBXO32,KLHL38,ANXA13,FAM91A1,FER1L6	19
lncRNA	G8150	TU16718	2	137895192	137899154	3963	3	3619	Downstream	ZHX2,DERL1,TBC1D31,FAM83A,ENSGALG00000039590,ZHX1	15
lncRNA	G8144	TU16706	2	136782714	136786821	4108	3	1244	Divergent(Tail to tail)	DSCC1,DEPDC6,COL14A1
lncRNA	G8143	TU16705	2	136738473	136740476	2004	2	1868	Intronic	TAF2,DSCC1,COL14A1	10
lncRNA	G8134	TU16689	2	135977682	136012836	35155	3	30161	Intronic	ENSGALG00000048802,SAMD12,ENSGALG00000048802,SAMD12
lncRNA	G8130	TU16684	2	135722254	135731352	9099	3	4541	Intergenic	SLC30A8,MED30
lncRNA	G8125	TU16671	2	133509615	133510365	751	1	751	Intergenic	CSMD3
lncRNA	G8120	TU16663	2	132543749	132570699	26951	2	544	Intronic	TRHR,NUDCD1,ENY2,SYBU
lncRNA	G8114	TU16654	2	131570933	131600440	29508	2	289	Intronic	OXR1,ABRA	10
lncRNA	G8113	TU16653	2	131538691	131539409	719	2	671	Intronic	ABRA	10
lncRNA	G8112	TU16651	2	131492575	131519307	26733	2	4472	Other	ABRA	10
lncRNA	G8111	TU16650	2	131439580	131447000	7421	2	2886	Intronic		15
lncRNA	G8110	TU16649	2	131433716	131514419	80704	3	4799	Intronic	ABRA,ABRA	10
lncRNA	G8109	TU16646	2	131348314	131351090	2777	2	2222	Intronic	ENSGALG00000042375
lncRNA	G8108	TU16645	2	131447823	131449845	2023	2	1098	Intronic		15
lncRNA	G8107	TU16644	2	131466967	131468725	1759	2	1404	Intronic		15
lncRNA	G8102	TU16638	2	131126711	131157071	30361	8	1055	Antisense outside Exon	ENSGALG00000054424,ENSGALG00000049028,ENSGALG00000047027,ENSGALG00000048064,ENSGALG00000054187,ENSGALG00000048025,ENSGALG00000042375,ENSGALG00000054424,ENSGALG00000049028,ENSGALG00000047027,ENSGALG00000048064,ENSGALG00000054187,ENSGALG00000048025,ENSGALG00000042375
lncRNA	G8101	TU16636	2	131058733	131078433	19701	4	297	Intergenic	HSF1,ENSGALG00000046833,ENSGALG00000050153,ENSGALG00000054424,ENSGALG00000049028,ENSGALG00000047027,ENSGALG00000048064,ENSGALG00000054187	18
lncRNA	G8099	TU16630	2	131044124	131046214	2091	4	853	Antisense inside Exon	HSF1,ENSGALG00000046833,ENSGALG00000050153,ENSGALG00000049028,ENSGALG00000047027,HSF1,ENSGALG00000046833,ENSGALG00000050153,ENSGALG00000049028,ENSGALG00000047027,HSF1,ENSGALG00000046833,ENSGALG00000050153,ENSGALG00000049028,ENSGALG00000047027,HSF1,ENSGALG00000046833,ENSGALG00000050153,ENSGALG00000049028,ENSGALG00000047027,HSF1,ENSGALG00000046833,ENSGALG00000050153,ENSGALG00000049028,ENSGALG000000…
lncRNA	G8091	TU16614	2	130725897	130729453	3557	3	442	Antisense overlapping Exon	ENSGALG00000051765,ENSGALG00000052538,MAF1,SHARPIN,ENSGALG00000049677,MROH1,BOP1,SCX
lncRNA	G8086	TU16601	2	130649581	130659326	9746	3	736	Antisense outside Exon	ENSGALG00000054307,ENSGALG00000053220,ENSGALG00000051765,ENSGALG00000052538,MAF1,SHARPIN,ENSGALG00000049677,MROH1,ENSGALG00000054307,ENSGALG00000053220,ENSGALG00000051765,ENSGALG00000052538,MAF1,SHARPIN,ENSGALG00000049677,MROH1	19
lncRNA	G8085	TU16599	2	130619145	130625592	6448	1	6448	Antisense overlapping Exon	ENSGALG00000054307,ENSGALG00000053220,ENSGALG00000052538,MAF1,SHARPIN
lncRNA	G8082	TU16594	2	130319274	130349891	30618	2	746	Intronic
lncRNA	G8081	TU16593	2	130301452	130307712	6261	2	5346	Intronic
lncRNA	G8080	TU16592	2	130286282	130301256	14975	2	14954	Intronic
lncRNA	G8078	TU16586	2	130165491	130171188	5698	2	2959	Upstream	ZFPM2
lncRNA	G8076	TU16583	2	129922270	129923806	1537	2	1491	Intronic	DCSTAMP,DPYS	10
lncRNA	G8065	TU16565	2	129201497	129203761	2265	1	2265	Intergenic	KLF10,AZIN1,ATP6V1C1,BAALC,FZD6,CTHRC1,SLC25A32	16
lncRNA	G8061	TU16555	2	129105479	129107478	2000	2	1121	Divergent(Tail to tail)	UBR5,ODF1,KLF10,AZIN1,ATP6V1C1
lncRNA	G8060	TU16554	2	129093804	129095238	1435	2	1338	Intergenic	UBR5,ODF1,KLF10,AZIN1,ATP6V1C1
lncRNA	G8059	TU16553	2	129067059	129069078	2020	3	1243	Intronic	RRM2B,UBR5,KLF10,AZIN1
lncRNA	G8058	TU16552	2	129058499	129063559	5061	2	2052	Intronic	RRM2B,ODF1,KLF10,AZIN1	15
lncRNA	G8053	TU16543	2	128608991	128610658	1668	2	1469	Intergenic	PABPC1,YWHAZ,ZNF706
lncRNA	G8052	TU16542	2	128541073	128644945	103873	2	333	Intronic	ANKRD46,PABPC1,YWHAZ,ZNF706,ENSGALG00000051990
lncRNA	G8050	TU16540	2	128629737	128631164	1428	2	972	Divergent(Tail to tail)	YWHAZ,ZNF706,ENSGALG00000051990,YWHAZ,ZNF706,ENSGALG00000051990
lncRNA	G8048	TU16537	2	128475927	128483810	7884	4	2928	Intergenic	ANKRD46,PABPC1,YWHAZ,ANKRD46,PABPC1,YWHAZ,ANKRD46,PABPC1,YWHAZ,ANKRD46,PABPC1,YWHAZ
lncRNA	G8040	TU16515	2	128122790	128125407	2618	2	2597	Intergenic	ENSGALG00000047328,ENSGALG00000053675,COX6C,ENSGALG00000037997	10
lncRNA	G8039	TU16514	2	127875184	127875622	439	2	414	Intronic	ENSGALG00000051937,ENSGALG00000041179	10
lncRNA	G8038	TU16513	2	127806393	127807229	837	2	756	Downstream	OSR2,ENSGALG00000051937,ENSGALG00000046093	10
lncRNA	G8037	TU16512	2	127805301	127806387	1087	2	1057	Downstream	OSR2,ENSGALG00000051937,ENSGALG00000046093	10
lncRNA	G8036	TU16511	2	127781516	127787818	6303	2	294	Intronic	STK3,OSR2,ENSGALG00000046093	10
lncRNA	G8033	TU16499	2	127580412	127581227	816	2	783	Intronic	ENSGALG00000032718,KCNS2
lncRNA	G8026	TU16475	2	127276892	127378161	101270	2	425	Antisense outside Intron	ENSGALG00000048883,ENSGALG00000034050,LAPTM4B,MATN2,RPL30,RIDA,ENSGALG00000032718	14
lncRNA	G8025	TU16474	2	127268413	127397456	129044	2	396	Intronic	ENSGALG00000048883,ENSGALG00000034050,LAPTM4B,MATN2,RPL30,RIDA,ENSGALG00000032718
lncRNA	G8024	TU16473	2	127264566	127352590	88025	2	640	Intronic	ENSGALG00000048883,ENSGALG00000034050,LAPTM4B,RPL30,RIDA
lncRNA	G8023	TU16472	2	127243464	127278467	35004	2	312	Intronic	ENSGALG00000048883,ENSGALG00000034050,MATN2,RPL30	14
lncRNA	G802	TU1586	1	51151394	51155416	4023	6	1236	Antisense overlapping Exon	SOX10,POLR2F,C22orf23,MICALL1,ANKRD54,EIF3L,GALR3,ENSGALG00000019312,GCAT,ENSGALG00000012416,ENSGALG00000012419,CG-1B,PDXP,ENSGALG00000012422,GGA1,LGALS2,CDC42EP1,CARD10
lncRNA	G8019	TU16465	2	127163843	127178315	14473	3	2034	Divergent(Tail to tail)	ENSGALG00000048883,ENSGALG00000034050,LAPTM4B	19
lncRNA	G8016	TU16461	2	126824409	126940158	115750	2	435	Intronic	MTERF3,PTDSS1,SDC2,MTERF3,PTDSS1,SDC2	10
lncRNA	G8010	TU16453	2	126377198	126380992	3795	2	1454	Antisense overlapping Exon	CCNE2,TP53INP1,NDUFAF6,PLEKHF2
lncRNA	G8003	TU16442	2	126172676	126201693	29018	19	4877	Antisense outside Exon	VIRMA,ESRP1,ENSGALG00000050888,DPY19L4,ENSGALG00000033089,INTS8,CCNE2,TP53INP1
lncRNA	G8	TU54	1	181832	247665	65834	2	2513	Antisense outside Intron	ENSGALG00000051297,CARMIL3,ENSGALG00000046962,ENSGALG00000042611,ENSGALG00000048560,ENSGALG00000048857,ENSGALG00000053510,ENSGALG00000050833,ENSGALG00000051677,ENSGALG00000031626,GOLGB1
lncRNA	G7994	TU16429	2	125941304	125945277	3974	4	1664	Intergenic	CDH17,GEM,RAD54B,FSBP,ENSGALG00000034803
lncRNA	G7992	TU16426	2	125809094	125809475	382	2	359	Intronic	ENSGALG00000041493,ENSGALG00000046258,RBM12B,TMEM67,CDH17
lncRNA	G7984	TU16405	2	124627447	124650404	22958	2	756	Intronic	NECAB1,C8orf88,OTUD6A,SLC26A7
lncRNA	G7981	TU16401	2	124649854	124775740	125887	2	937	Intronic	NECAB1,C8orf88,TMEM55A,OTUD6A,NECAB1,C8orf88,TMEM55A,OTUD6A,SLC26A7
lncRNA	G7976	TU16384	2	124514478	124525696	11219	3	2274	Antisense overlapping Exon	NECAB1,C8orf88	10
lncRNA	G7965	TU16365	2	123042794	123043304	511	2	471	Intronic	ATP6V0D2,WWP1,CPNE3,CNGB3
lncRNA	G7964	TU16364	2	123037389	123037994	606	2	574	Intronic	ATP6V0D2,WWP1,CPNE3,CNGB3	16
lncRNA	G7961	TU16361	2	123037032	123038758	1727	2	1695	Antisense inside Intron	ATP6V0D2,WWP1,CPNE3,CNGB3
lncRNA	G7957	TU16356	2	122740940	122741220	281	1	281	Intergenic	CA3A,CA3B,CA2
lncRNA	G7951	TU16339	2	122280701	122286238	5538	2	5503	Intronic
lncRNA	G7950	TU16338	2	122270602	122320651	50050	2	5704	Intronic		19
lncRNA	G7949	TU16337	2	122252918	122255604	2687	2	2667	Intronic
lncRNA	G7948	TU16336	2	122227330	122230758	3429	2	3338	Intronic		19
lncRNA	G7944	TU16331	2	121455509	121456045	537	2	507	Intronic	ENSGALG00000049465,IMPA1,ZFAND1,CHMP4C
lncRNA	G7935	TU16315	2	121055026	121213748	158723	2	2759	Intronic	ENSGALG00000046657,ZNF704,PAG1,MRPL53,FABP5
lncRNA	G7932	TU16312	2	120903655	120907119	3465	2	3435	Divergent(Tail to tail)	TPD52,ENSGALG00000034376,ENSGALG00000052037,ENSGALG00000046657,ZNF704
lncRNA	G7924	TU16292	2	120284051	120286593	2543	2	2522	Upstream	PKIA,ZC2HC1A,IL7	15
lncRNA	G792	TU1567	1	51067394	51070900	3507	5	438	Antisense inside Exon	TMEM184B,MAFF,PLA2G6,BAIAP2L2,SLC16A8,PICK1,SOX10,C22orf23,MICALL1,ANKRD54,EIF3L,GALR3,ENSGALG00000019312,GCAT,ENSGALG00000012410,ENSGALG00000012416,ENSGALG00000012419,CG-1B
lncRNA	G7913	TU16271	2	118126114	118126855	742	2	710	Intronic	TCEB1,TMEM70,LY96,GDAP1
lncRNA	G7909	TU16263	2	117973867	117975033	1167	2	815	Intronic	STAU2,TCEB1,TMEM70,LY96
lncRNA	G7908	TU16262	2	117922180	117923043	864	2	831	Intronic	UBE2W,TCEB1	10
lncRNA	G79	TU190	1	1414881	1421178	6298	4	1381	Antisense overlapping Exon	TNPO3,SMO,AHCYL2,STRIP2,SMKR1,NRF1,UBE2H,TNPO3,SMO,AHCYL2,STRIP2,SMKR1,NRF1,UBE2H
lncRNA	G7896	TU16248	2	116652357	116665750	13394	4	12436	Intergenic	NCOA2,TRAM1L1,LACTB2,NCOA2,TRAM1L1,LACTB2	16
lncRNA	G7895	TU16246	2	116626945	116648573	21629	2	1619	Intronic	NCOA2,TRAM1L1	16
lncRNA	G7894	TU16245	2	116614880	116617745	2866	2	2719	Intergenic	NCOA2	16
lncRNA	G7893	TU16244	2	116608932	116609691	760	2	433	Intergenic	NCOA2	16
lncRNA	G7892	TU16243	2	116577234	116577605	372	2	290	Intronic	PRDM14	14
lncRNA	G7891	TU16241	2	116665828	116693105	27278	2	18092	Intergenic	NCOA2,TRAM1L1,LACTB2,XKR9	16
lncRNA	G7888	TU16231	2	116246638	116247316	679	2	319	Intronic	SULF1,ENSGALG00000055117	10
lncRNA	G7887	TU16230	2	116205098	116208874	3777	2	3467	Divergent(Tail to tail)	SULF1
lncRNA	G7886	TU16229	2	116245563	116524144	278582	3	395	Antisense outside Intron	SULF1,ENSGALG00000055117,ENSGALG00000029842,ENSGALG00000048280,PRDM14	10
lncRNA	G7884	TU16225	2	116186299	116189231	2933	2	2228	Antisense inside Intron	SULF1	10
lncRNA	G7883	TU16221	2	116177347	116185103	7757	2	6523	Other		10
lncRNA	G7880	TU16207	2	115406988	115567532	160545	2	297	Intronic	PPP1R42,COPS5,ENSGALG00000031167,ENSGALG00000031648,ARFGEF1,PREX2	15
lncRNA	G7877	TU16204	2	115370646	115371343	698	2	678	Intronic	ENSGALG00000031863,TCF24,PPP1R42,COPS5,ENSGALG00000031167,ARFGEF1	15
lncRNA	G7875	TU16198	2	115315756	115326899	11144	8	1244	Antisense inside Exon	SGK3,ENSGALG00000031863,TCF24,PPP1R42,ENSGALG00000031648,ARFGEF1	10
lncRNA	G7873	TU16195	2	115290828	115292567	1740	2	1386	Antisense inside Intron	VCPIP1,SGK3,ENSGALG00000031863,TCF24,COPS5,ENSGALG00000031167,ENSGALG00000031648,ARFGEF1
lncRNA	G7871	TU16193	2	115279986	115283824	3839	3	3518	Antisense overlapping Exon	VCPIP1,SGK3,ENSGALG00000031863,PPP1R42,COPS5,ENSGALG00000031167,ENSGALG00000031648,ARFGEF1	10
lncRNA	G7870	TU16191	2	115266333	115279952	13620	4	10862	Antisense outside Exon	VCPIP1,SGK3,ENSGALG00000031863,TCF24,PPP1R42,COPS5,ENSGALG00000031167,ENSGALG00000031648,ARFGEF1,VCPIP1,SGK3,ENSGALG00000031863,TCF24,PPP1R42,COPS5,ENSGALG00000031167,ENSGALG00000031648,ARFGEF1,VCPIP1,SGK3,ENSGALG00000031863,TCF24,PPP1R42,COPS5,ENSGALG00000031167,ENSGALG00000031648,ARFGEF1,VCPIP1,SGK3,ENSGALG00000031863,TCF24,PPP1R42,COPS5,ENSGALG00000031167,ENSGALG00000031648,ARFGEF1,VCPIP1,SGK3…	10
lncRNA	G7867	TU16179	2	115182563	115182962	400	2	377	Intronic	RRS1,ENSGALG00000031860,VXN,MYBL1,SGK3,ENSGALG00000031863,TCF24	16
lncRNA	G7864	TU16174	2	115109980	115117280	7301	3	1887	Antisense overlapping Exon	CRH,RRS1,ENSGALG00000031860,MYBL1,VCPIP1,SGK3
lncRNA	G7863	TU16173	2	115081572	115082796	1225	1	1225	Antisense outside Exon	TRIM55,CRH,RRS1,ENSGALG00000031860,VXN,MYBL1,VCPIP1
lncRNA	G7860	TU16169	2	114979947	114985442	5496	2	4063	Antisense inside Exon	PDE7A,DNAJC5B,CRH,RRS1,ENSGALG00000031860
lncRNA	G7859	TU16168	2	114960689	114961324	636	1	636	Convergent(Head to head)	PDE7A,DNAJC5B,TRIM55,CRH
lncRNA	G7858	TU16167	2	114871031	114874093	3063	2	1852	Intronic	ARMC1,MTFR1,DNAJC5B,TRIM55
lncRNA	G7856	TU16161	2	114826645	114827515	871	1	871	Downstream	ARMC1,MTFR1,PDE7A,DNAJC5B,ARMC1,MTFR1,PDE7A,DNAJC5B	16
lncRNA	G7853	TU16157	2	114484065	114492553	8489	2	1641	Intergenic	CYP7B1	15
lncRNA	G7852	TU16155	2	114479434	114483921	4488	3	1647	Intergenic	BHLHE22,CYP7B1,BHLHE22,CYP7B1	10
lncRNA	G7851	TU16154	2	114460400	114463736	3337	2	3293	Intergenic	BHLHE22,CYP7B1	10
lncRNA	G7848	TU16149	2	113925705	113938847	13143	3	861	Intergenic	YTHDF3
lncRNA	G7847	TU16148	2	113910903	113917047	6145	2	715	antisense overlapping Intron	TTPA,YTHDF3	16
lncRNA	G7841	TU16140	2	113321687	113322109	423	2	400	Upstream	CLVS1,ENSGALG00000030112,ENSGALG00000047461
lncRNA	G7838	TU16131	2	113046885	113048979	2095	2	1532	Intergenic	CHD7
lncRNA	G7835	TU16123	2	112798166	112799907	1742	2	1641	Intergenic	CA8,RAB2A
lncRNA	G7834	TU16122	2	112788967	112795234	6268	2	1261	Intergenic	CA8,RAB2A
lncRNA	G7832	TU16120	2	112809150	112836451	27302	2	297	Intronic	CA8,CHD7	16
lncRNA	G7826	TU16110	2	111803294	111846742	43449	2	17328	Intergenic	FAM110B
lncRNA	G7813	TU16078	2	110974949	110978476	3528	2	1188	Intronic	TMEM68,ENSGALG00000030767	16
lncRNA	G7812	TU16077	2	110962870	110977022	14153	2	12437	Intronic	TMEM68,ENSGALG00000030767	16
lncRNA	G7811	TU16076	2	110896632	110903518	6887	2	6340	Intronic		16
lncRNA	G7799	TU16055	2	109947519	109963362	15844	2	1615	Intronic
lncRNA	G7798	TU16054	2	109939264	109939766	503	2	469	Intronic
lncRNA	G7792	TU16044	2	109061680	109062123	444	1	444	Antisense inside Intron
lncRNA	G7790	TU16042	2	108740482	108740756	275	1	275	Upstream	ENSGALG00000035863,SNTG1
lncRNA	G779	TU1546	1	50834570	50843823	9254	4	2605	Antisense outside Exon	PDGFB,CBX7,CBX6,NPTXR,DNAL4,ENSGALG00000048223,ENSGALG00000034504,SUN2,GTPBP1,JOSD1,TOMM22,CBY1,DMC1,DDX17,KDELR3,KCNJ4,ENSGALG00000053778,CSNK1E
lncRNA	G7788	TU16039	2	108373554	108397889	24336	2	641	Intergenic	ENSGALG00000030902,C2H8ORF22
lncRNA	G7785	TU16036	2	108025573	108025902	330	1	330	Upstream	PRKDC,MCM4,UBE2V2,ENSGALG00000015234
lncRNA	G7782	TU16033	2	107869258	107869929	672	2	504	Antisense inside Intron	CEBPD,PRKDC	10
lncRNA	G7780	TU16029	2	107858673	107860498	1826	2	1652	Intronic	CEBPD,PRKDC
lncRNA	G778	TU1545	1	50831479	50833647	2169	2	786	Intronic	PDGFB,CBX7,CBX6,NPTXR,DNAL4,ENSGALG00000048223,ENSGALG00000034504,SUN2,JOSD1,TOMM22,CBY1,DMC1,DDX17,KDELR3,KCNJ4,ENSGALG00000053778,CSNK1E
lncRNA	G7779	TU16028	2	107798964	107800922	1959	2	901	Intronic	ENSGALG00000015219	14
lncRNA	G7777	TU16025	2	107670297	107671310	1014	2	920	Intronic	MAPRE2,SPIDR
lncRNA	G7774	TU16022	2	107562730	107593550	30821	2	9277	Intronic	DTNA,ENSGALG00000015219
lncRNA	G7773	TU16021	2	107313017	107316882	3866	3	3616	Intergenic	NOL4,DTNA
lncRNA	G7772	TU16019	2	107308072	107311670	3599	2	2201	Antisense outside Intron	NOL4,DTNA,NOL4,DTNA
lncRNA	G7769	TU16009	2	107308118	107313906	5789	2	2838	Intergenic	NOL4,DTNA,NOL4,DTNA
lncRNA	G7764	TU15994	2	106298845	106299361	517	3	466	Intronic	OPN5L1,ENSGALG00000015163,MEP1B
lncRNA	G7756	TU15981	2	106065552	106066626	1075	2	937	Antisense inside Exon	DSG2,TTR,ENSGALG00000044733,B4GALT6
lncRNA	G7752	TU15976	2	104880570	104881491	922	2	850	Intronic		16
lncRNA	G7751	TU15975	2	104854414	104855427	1014	2	991	Intronic		16
lncRNA	G775	TU1540	1	50682775	50850468	167694	2	571	Antisense outside Intron	RPS19BP1,ATF4,MIEF1,ENSGALG00000028989,MGAT3,TAB1,SYNGR1,RPL3,ENSGALG00000053773,PDGFB,CBX7,CBX6,NPTXR,DNAL4,ENSGALG00000048223,ENSGALG00000034504,SUN2,GTPBP1,JOSD1,TOMM22,CBY1,DMC1,DDX17,KDELR3,KCNJ4,ENSGALG00000053778,CSNK1E,TMEM184B
lncRNA	G7748	TU15958	2	104635070	104636074	1005	1	1005	Antisense inside Intron	CHST9	15
lncRNA	G7738	TU15926	2	103253430	103271809	18380	2	1356	Intronic	LAMA3,OSBPL1A
lncRNA	G7730	TU15905	2	102949128	102951556	2429	2	943	Antisense inside Exon	RBBP8,RIOK3,RMC1,NPC1
lncRNA	G773	TU1537	1	50669475	50751106	81632	2	1613	Intronic	RPS19BP1,ATF4,MIEF1,ENSGALG00000028989,MGAT3,TAB1,SYNGR1,RPL3,ENSGALG00000053773,PDGFB,CBX7,CBX6,NPTXR,DNAL4,ENSGALG00000048223,ENSGALG00000034504,SUN2,GTPBP1,JOSD1,TOMM22,CBY1
lncRNA	G7729	TU15904	2	102920395	102926095	5701	3	3814	Antisense overlapping Exon	RBBP8,TMEM241,RIOK3	15
lncRNA	G7726	TU15899	2	102829241	102829865	625	2	595	Intronic	CABLES1
lncRNA	G7723	TU15893	2	102663907	102664243	337	1	337	Intergenic	GATA6
lncRNA	G7720	TU15882	2	102600421	102610985	10565	3	2800	Intergenic	MIB1,GATA6
lncRNA	G7719	TU15881	2	102598241	102599473	1233	2	1201	Intergenic	MIB1,GATA6
lncRNA	G7714	TU15866	2	102548847	102549346	500	1	500	Convergent(Head to head)	ABHD3,MIB1,GATA6
lncRNA	G7712	TU15863	2	102422053	102499876	77824	2	694	Intronic	GREB1L,ESCO1,ABHD3	15
lncRNA	G7710	TU15860	2	102543465	102544006	542	2	522	Intronic	ABHD3,GATA6	15
lncRNA	G771	TU1533	1	50642430	50705628	63199	2	1209	Intronic	RPS19BP1,ATF4,MIEF1,ENSGALG00000028989,MGAT3,TAB1,SYNGR1,RPL3,ENSGALG00000053773,PDGFB,CBX7,CBX6,NPTXR,DNAL4,ENSGALG00000048223,RPS19BP1,ATF4,MIEF1,ENSGALG00000028989,MGAT3,TAB1,SYNGR1,RPL3,ENSGALG00000053773,PDGFB,CBX7,CBX6,NPTXR,DNAL4,ENSGALG00000048223,ENSGALG00000034504,RPS19BP1,ATF4,MIEF1,ENSGALG00000028989,TAB1,SYNGR1,RPL3,ENSGALG00000053773,PDGFB	14
lncRNA	G7708	TU15857	2	102469614	102472187	2574	2	1784	Divergent(Tail to tail)	GREB1L,ESCO1,ABHD3,MIB1,GREB1L,ESCO1,ABHD3,MIB1
lncRNA	G7707	TU15854	2	102281207	102328686	47480	3	47300	Intergenic	ROCK1,GREB1L,ESCO1
lncRNA	G7703	TU15849	2	102069266	102117801	48536	2	541	Antisense outside Intron	COLEC12,THOC1,USP14,ROCK1	14
lncRNA	G7698	TU15841	2	101873481	101881118	7638	3	2028	Divergent(Tail to tail)	ADCYAP1,YES1,ENSGALG00000014897,ENSGALG00000047488,CLUL1,ADCYAP1,YES1,ENSGALG00000014897,ENSGALG00000047488,CLUL1
lncRNA	G7697	TU15840	2	101227506	101228723	1218	2	1156	Intergenic	SMCHD1,NDC80,METTL4
lncRNA	G7694	TU15836	2	101146156	101158422	12267	2	598	Intronic	EMILIN2,NDC80,METTL4,EMILIN2,NDC80,METTL4,EMILIN2,NDC80,METTL4,EMILIN2,SMCHD1,NDC80,METTL4	19
lncRNA	G7685	TU15821	2	100818288	100827533	9246	3	2322	Antisense overlapping Exon	TGIF1,ENSGALG00000038635,MYL12A,MYOM1
lncRNA	G7680	TU15810	2	99933295	99966423	33129	5	29700	Intergenic	TMEM200C,ENSGALG00000052336,ENSGALG00000014762,TMEM200C,ENSGALG00000052336,ENSGALG00000014762,TMEM200C,ENSGALG00000052336,ENSGALG00000014762,TMEM200C,ENSGALG00000052336,ENSGALG00000014762,TMEM200C,ENSGALG00000052336,ENSGALG00000014762,TMEM200C,ENSGALG00000052336,ENSGALG00000014762,TMEM200C,ENSGALG00000052336,ENSGALG00000014762	16
lncRNA	G768	TU1529	1	50591197	50593476	2280	4	1124	Antisense overlapping Exon	ATF4,MIEF1,ENSGALG00000028989,MGAT3,TAB1,SYNGR1,RPL3,ENSGALG00000053773
lncRNA	G7679	TU15803	2	100194679	100196853	2175	2	1638	Intronic	ZBTB14,AKAIN1	16
lncRNA	G7678	TU15802	2	100167391	100204412	37022	2	342	Intronic	ZBTB14,AKAIN1
lncRNA	G7677	TU15801	2	100075511	100095819	20309	2	10499	Intergenic	TMEM200C,ENSGALG00000052336,ENSGALG00000014762,EPB41L3	16
lncRNA	G7674	TU15791	2	99902581	100127621	225041	2	341	Antisense outside Intron	TMEM200C,ENSGALG00000052336,ENSGALG00000014762,EPB41L3	16
lncRNA	G7672	TU15787	2	99762594	99769807	7214	2	1653	Antisense inside Intron
lncRNA	G7670	TU15782	2	99676898	99678497	1600	2	1209	Intergenic	LAMA1,ARHGAP28	16
lncRNA	G767	TU1528	1	50573526	50644634	71109	2	1064	Intronic	RPS19BP1,ATF4,MIEF1,ENSGALG00000028989,TAB1,SYNGR1,RPL3,ENSGALG00000053773,PDGFB	14
lncRNA	G7667	TU15772	2	99095738	99096222	485	2	456	Intronic		16
lncRNA	G7666	TU15771	2	99020200	99021160	961	2	871	Intronic		16
lncRNA	G7664	TU15767	2	99391975	99393529	1555	2	1432	Divergent(Tail to tail)	PTPRM	10
lncRNA	G7662	TU15764	2	98803484	98813027	9544	2	9497	Intergenic	ENSGALG00000054223,ENSGALG00000051546,ENSGALG00000053867,ENSGALG00000053721,RAB12
lncRNA	G7660	TU15743	2	98851492	98855244	3753	2	915	Intergenic	ENSGALG00000054223,ENSGALG00000051546,ENSGALG00000053867,ENSGALG00000053721,RAB12,PTPRM
lncRNA	G7657	TU15731	2	98645077	98662589	17513	8	4509	Antisense overlapping Exon	RALBP1,TWSG1,ENSGALG00000051993,ENSGALG00000049622,ENSGALG00000052012,ENSGALG00000054223
lncRNA	G7653	TU15725	2	98511791	98513222	1432	2	1368	Intronic	RAB31,RALBP1,TWSG1,ENSGALG00000051993,ENSGALG00000049622,ENSGALG00000052012,RAB31,RALBP1,TWSG1,ENSGALG00000051993,ENSGALG00000049622,ENSGALG00000052012
lncRNA	G7652	TU15723	2	98496336	98497170	835	2	778	Intronic	RAB31,RALBP1,TWSG1,ENSGALG00000051993,ENSGALG00000049622
lncRNA	G765	TU1524	1	50847166	50849563	2398	4	1151	Antisense inside Exon	CBX7,CBX6,NPTXR,DNAL4,ENSGALG00000048223,ENSGALG00000034504,SUN2,GTPBP1,JOSD1,TOMM22,DMC1,DDX17,KDELR3,KCNJ4,ENSGALG00000053778,CSNK1E
lncRNA	G7646	TU15713	2	98156741	98162303	5563	2	3722	Intergenic	NAPG,ENSGALG00000022875	15
lncRNA	G7645	TU15711	2	98079368	98091978	12611	3	3135	Divergent(Tail to tail)	PIEZO2,NAPG,ENSGALG00000022875,PIEZO2,NAPG,ENSGALG00000022875	19
lncRNA	G7633	TU15674	2	96846955	96849331	2377	2	1636	Intronic	CEP192
lncRNA	G7632	TU15673	2	96845341	96846706	1366	2	1342	Intronic	CEP192,CEP192
lncRNA	G7631	TU15671	2	96843847	96844745	899	2	879	Intronic	CEP192,CEP192
lncRNA	G7630	TU15669	2	96841591	96857529	15939	2	5214	Intronic	CEP192
lncRNA	G7629	TU15668	2	96705856	96706931	1076	2	726	Antisense inside Intron	FAM210A
lncRNA	G7628	TU15667	2	96703589	96705338	1750	2	1611	Intronic	FAM210A
lncRNA	G7627	TU15666	2	96674164	96677659	3496	2	2519	Intronic	RNMT,FAM210A,RNMT,FAM210A
lncRNA	G7626	TU15664	2	96672169	96673178	1010	2	908	Intronic	RNMT,FAM210A,RNMT,FAM210A
lncRNA	G7625	TU15662	2	96663069	96696160	33092	2	815	Intronic	RNMT,FAM210A
lncRNA	G7619	TU15653	2	96922297	97061988	139692	2	445	Intronic	LDLRAD4,CEP192,SEH1L,PTPN2,PSMG2,SPIRE1	10
lncRNA	G7613	TU15646	2	95265829	95300718	34890	2	2934	Intergenic	CDH19,CDH19,CDH19
lncRNA	G7612	TU15644	2	95050783	95055822	5040	3	1428	Intergenic	CDH19	14
lncRNA	G7611	TU15643	2	94910530	94911940	1411	1	1411	Upstream	ENSGALG00000048031
lncRNA	G7605	TU15637	2	93908113	93923885	15773	2	11909	Intronic
lncRNA	G7602	TU15633	2	93629149	93629399	251	1	251	Antisense inside Intron	SOCS6,CD226,DOK6
lncRNA	G7594	TU15623	2	91979603	91983034	3432	2	1164	Intronic	DIPK1C,C18orf63,CYB5A,FBXO15
lncRNA	G7589	TU15616	2	91750350	91758094	7745	2	7670	Intronic	CNDP1,CNDP2
lncRNA	G7588	TU15615	2	91729069	91735745	6677	2	2538	Intronic	CNDP1,CNDP1
lncRNA	G7587	TU15613	2	91710534	91713628	3095	2	1023	Intronic
lncRNA	G7586	TU15611	2	91507558	91517055	9498	2	646	Intronic
lncRNA	G7585	TU15610	2	91483941	91485177	1237	2	917	Intronic	TSHZ1,ZADH2
lncRNA	G7581	TU15596	2	90851140	90875483	24344	2	1820	antisense overlapping Intron	ZNF516	15
lncRNA	G7580	TU15595	2	90856963	90857310	348	2	315	Intronic		15
lncRNA	G7579	TU15594	2	90854950	91061520	206571	2	326	Intronic	ZNF516	15
lncRNA	G7578	TU15593	2	90775454	90864270	88817	2	1360	Intronic		15
lncRNA	G7577	TU15592	2	90849844	90850505	662	2	598	Intronic		15
lncRNA	G7576	TU15590	2	90802851	90815402	12552	3	6423	Intronic		15
lncRNA	G7575	TU15579	2	90722675	90737749	15075	4	5856	Intergenic	ZNF236,ZNF516,ZNF236,ZNF516,ZNF236,ZNF516,ZNF236,ZNF516,ZNF236,ZNF516	15
lncRNA	G7573	TU15576	2	90682522	90722286	39765	3	9360	Intergenic	MBP,ZNF236,ZNF516,ZNF236,ZNF516	10
lncRNA	G7572	TU15574	2	90524321	90661861	137541	2	541	Intronic	MBP,ZNF236
lncRNA	G7568	TU15566	2	90216982	90219345	2364	3	1577	Divergent(Tail to tail)	ENSGALG00000013624,GMNN,C6orf62,ACOT13,TDP2	10
lncRNA	G7565	TU15558	2	90026123	90028774	2652	3	1869	Intronic		10
lncRNA	G7564	TU15556	2	90014784	90015649	866	2	796	Intronic		10
lncRNA	G7563	TU15555	2	89934302	89947813	13512	2	301	Intronic	PARD6G,SCGN	10
lncRNA	G7562	TU15554	2	89918110	89963719	45610	2	601	Intronic	PARD6G,SCGN	10
lncRNA	G756	TU1504	1	50649256	50669688	20433	2	935	Antisense outside Intron	RPS19BP1,ATF4,MIEF1,ENSGALG00000028989,MGAT3,TAB1,SYNGR1,RPL3,ENSGALG00000053773,PDGFB,CBX7
lncRNA	G7558	TU15548	2	89772749	89775195	2447	2	1905	Downstream	SEC61B,ALG2,IFI6,GLIPR2,BLOC1S4,PARD6G
lncRNA	G7556	TU15546	2	89740526	89741962	1437	2	985	Downstream	SEC61B,ALG2,IFI6,GLIPR2,BLOC1S4,PARD6G	10
lncRNA	G7554	TU15544	2	89679350	89780250	100901	2	10245	Antisense outside Intron	SEC61B,ALG2,IFI6,GLIPR2,PARD6G,SEC61B,ALG2,IFI6,BLOC1S4,PARD6G	15
lncRNA	G7551	TU15540	2	89390828	89392148	1321	2	1209	Intergenic	ERP44,STX17,NR4A3
lncRNA	G755	TU1503	1	50610943	50621138	10196	5	5774	Antisense outside Exon	RPS19BP1,ATF4,MIEF1,ENSGALG00000028989,MGAT3,TAB1,SYNGR1,RPL3,ENSGALG00000053773,PDGFB
lncRNA	G7549	TU15534	2	89346164	89359403	13240	2	3075	Other	INVS,ERP44,STX17,NR4A3	17
lncRNA	G7544	TU15528	2	89133215	89256897	123683	2	509	Intronic	AHRR,MSANTD3,ENSGALG00000013430,TEX10,INVS,STX17
lncRNA	G7540	TU15522	2	88951918	88954251	2334	2	2301	Intronic	ENSGALG00000013268,EXOC3,PDCD6,AHRR
lncRNA	G754	TU1502	1	50604794	50608195	3402	2	1568	Divergent(Tail to tail)	RPS19BP1,ATF4,MIEF1,ENSGALG00000028989,MGAT3,TAB1,SYNGR1,RPL3,ENSGALG00000053773
lncRNA	G7533	TU15503	2	87959423	87967593	8171	2	1773	Intronic	GALNT12	19
lncRNA	G7532	TU15502	2	87929408	87936184	6777	2	789	Intronic	ANKS6,GALNT12
lncRNA	G7531	TU15501	2	87911853	87917828	5976	4	5852	Intronic	ANKS6,GALNT12	10
lncRNA	G7517	TU15484	2	85685716	85687087	1372	2	969	Downstream	ENSGALG00000013155,ZNF830,BAG1,CHMP5,FH,SDHA,CCDC127,SLC6A19,SLC6A18,TERT,CLPTM1L
lncRNA	G7506	TU15454	2	84435642	84435957	316	1	316	Intergenic	ENSGALG00000053013,ENSGALG00000029935	19
lncRNA	G7505	TU15453	2	84221573	84223880	2308	2	1365	Intronic	FRRS1L,ENSGALG00000053013,FRRS1L,ENSGALG00000053013
lncRNA	G7502	TU15449	2	83888081	83922869	34789	4	10307	Antisense overlapping Exon	GALNT1	15
lncRNA	G7499	TU15445	2	83818855	83819262	408	2	370	Intronic	INO80C
lncRNA	G7495	TU15435	2	83266237	83266856	620	2	597	Intronic
lncRNA	G7493	TU15432	2	82721038	82727270	6233	2	4668	Intergenic	ENSGALG00000049837
lncRNA	G7491	TU15425	2	82684586	82686109	1524	1	1524	Convergent(Head to head)	ENSGALG00000049837
lncRNA	G749	TU1497	1	50070543	50075026	4484	2	1162	Intronic	MRTFA,ADSL,TNRC6B	10
lncRNA	G7488	TU15421	2	81232005	81234780	2776	3	539	Intronic	COBL,COBL
lncRNA	G7486	TU15408	2	80951851	80952948	1098	2	705	Intronic		19
lncRNA	G7482	TU15400	2	80553780	80564988	11209	2	11182	Antisense overlapping Exon	VWC2,SPATA48,IKZF1	16
lncRNA	G7479	TU15394	2	80490862	80493188	2327	2	2241	Divergent(Tail to tail)	VWC2,ZPBP,SPATA48,VWC2,ZPBP,SPATA48
lncRNA	G7478	TU15393	2	80475200	80476556	1357	2	1256	Intergenic	VWC2,ZPBP
lncRNA	G7477	TU15392	2	80241928	80245080	3153	1	3153	Intergenic
lncRNA	G7476	TU15391	2	79888162	79889915	1754	2	1729	Intronic	NSUN2,UBE2QL1,MED10,C7orf57,UPP1,ENSGALG00000044261,ENSGALG00000054253
lncRNA	G7474	TU15386	2	79869102	79873687	4586	2	2656	Upstream	SRD5A1,NSUN2,UBE2QL1,MED10,C7orf57,UPP1,ENSGALG00000044261,ENSGALG00000054253	10
lncRNA	G7472	TU15384	2	79820345	79826392	6048	1	6048	Downstream	PAPD7,SRD5A1,NSUN2,UBE2QL1,MED10
lncRNA	G7464	TU15368	2	79100132	79101864	1733	2	1122	Antisense overlapping Exon	MTRR
lncRNA	G7462	TU15366	2	78595793	78621832	26040	5	14659	Intergenic	SEMA5A	16
lncRNA	G7460	TU15362	2	78589309	78594504	5196	2	1489	Intronic	SEMA5A
lncRNA	G7455	TU15352	2	78344086	78349868	5783	3	2926	Intergenic	SNRNP48,ROPN1L,MARCHF6,ENSGALG00000035925,ENSGALG00000013033,SBK2,CCT5,ATPSCKMT	10
lncRNA	G7447	TU15334	2	77183394	77187334	3941	2	739			10
lncRNA	G7446	TU15333	2	77181185	77181501	317	1	317
lncRNA	G7445	TU15332	2	77181190	77181534	345	1	345
lncRNA	G7442	TU15326	2	76532505	76571313	38809	1	38809	Antisense overlapping Exon	DNAH5,DNAH5	14
lncRNA	G7441	TU15325	2	76518892	76528240	9349	2	647	Intronic	DNAH5	14
lncRNA	G7440	TU15324	2	76514588	76523035	8448	2	4543	Intronic	DNAH5	14
lncRNA	G7439	TU15323	2	76480533	76481725	1193	2	1170	Intronic	ANKH	17
lncRNA	G7438	TU15322	2	76458032	76458417	386	2	301	Intronic	ANKH
lncRNA	G7437	TU15321	2	76379292	76387816	8525	2	8503	Intronic	FAM105A
lncRNA	G7431	TU15307	2	75862427	75866642	4216	2	1950	Intronic	MARCHF11
lncRNA	G7430	TU15306	2	75848545	75849594	1050	2	1018	Intronic	MARCHF11
lncRNA	G7426	TU15300	2	75585906	75782446	196541	2	1075	Intronic	RETREG1,ZNF622,FBXL7	10
lncRNA	G7425	TU15299	2	75552182	75552589	408	2	384	Intronic		15
lncRNA	G7424	TU15298	2	75519014	75519967	954	2	932	Upstream		15
lncRNA	G7423	TU15297	2	75507156	75704189	197034	2	1039	Intronic	ZNF622,MARCHF11	15
lncRNA	G7422	TU15296	2	75495720	75506094	10375	3	7556	Intergenic	BASP1	15
lncRNA	G7420	TU15277	2	75394453	75395420	968	2	904	Intronic
lncRNA	G7419	TU15276	2	75384794	75418672	33879	2	352	Intronic	BASP1
lncRNA	G7418	TU15275	2	75368121	75437356	69236	2	344	Intronic	BASP1	16
lncRNA	G7416	TU15270	2	75357867	75406528	48662	2	2240	Antisense outside Exon	BASP1	16
lncRNA	G7415	TU15269	2	75264843	75267799	2957	2	2886	Intergenic	BASP1
lncRNA	G7412	TU15260	2	74989263	74991990	2728	2	1810	Intergenic		16
lncRNA	G7411	TU15259	2	74946519	74948661	2143	2	1856	Intergenic
lncRNA	G741	TU1479	1	49845530	49856777	11248	2	5562	Downstream	RANGAP1,CHADL,L3MBTL2,EP300,RBX1,XPNPEP3,ST13P5,SLC25A17
lncRNA	G7409	TU15257	2	74950010	75022578	72569	2	1142	Intergenic
lncRNA	G7408	TU15255	2	74691078	74701918	10841	4	3163	Intergenic		16
lncRNA	G7407	TU15253	2	74627012	74690275	63264	3	2031	Intergenic		16
lncRNA	G7406	TU15251	2	74011604	74012626	1023	1	1023	Intergenic		16
lncRNA	G7405	TU15250	2	73826653	73827633	981	2	960	Intergenic
lncRNA	G7404	TU15248	2	73729845	73863769	133925	4	1816	Antisense overlapping Exon
lncRNA	G7402	TU15245	2	72805677	72808687	3011	3	2787
lncRNA	G7401	TU15244	2	72746288	72780836	34549	2	1275
lncRNA	G7400	TU15243	2	72679891	72680361	471	1	471
lncRNA	G740	TU1478	1	49828364	49830873	2510	2	2487	Intronic	RANGAP1,CHADL,L3MBTL2,RBX1,XPNPEP3,ST13P5
lncRNA	G7399	TU15242	2	72666340	72667459	1120	1	1120
lncRNA	G7398	TU15241	2	72445274	72451339	6066	2	4951	Intergenic
lncRNA	G7394	TU15231	2	70271184	70273487	2304	2	1188	Intergenic
lncRNA	G7392	TU15229	2	69238024	69239942	1919	1	1919	Downstream	C5orf22,DROSHA,CDH6
lncRNA	G7388	TU15219	2	69028077	69039645	11569	2	2713	Intronic	ENSGALG00000047083,ENSGALG00000054778,MC4R,ENSGALG00000052049,ENSGALG00000050537	14
lncRNA	G7383	TU15208	2	68305796	68307045	1250	2	1143	Intronic	TNFRSF11A,PIGN	10
lncRNA	G7382	TU15207	2	68285160	68285775	616	2	580	Intronic	TNFRSF11A,PIGN
lncRNA	G7380	TU15204	2	68364007	68364745	739	2	719	Intronic	RELCH
lncRNA	G7376	TU15198	2	68021478	68028614	7137	2	7115	Intronic	BCL2,MARVELD3	16
lncRNA	G7375	TU15197	2	67991844	68086568	94725	2	44822	Intronic	BCL2,MARVELD3,ZCCHC2	16
lncRNA	G7373	TU15195	2	67880101	67906388	26288	4	25672	Antisense overlapping Exon	VPS4B,KDSR,MARVELD3,PHLPP1	14
lncRNA	G7372	TU15194	2	67874017	67878561	4545	1	4545	Antisense overlapping Exon	VPS4B,KDSR,MARVELD3,PHLPP1	15
lncRNA	G7371	TU15193	2	67870462	67873667	3206	2	1555	Intronic	VPS4B,KDSR,MARVELD3	14
lncRNA	G7363	TU15178	2	67765598	67767165	1568	2	773	Divergent(Tail to tail)	SERPINB10,OVA,OVALY,OVALX,SERPINB11,SERPINB5,VPS4B,KDSR,BCL2
lncRNA	G7359	TU15174	2	67602451	67786504	184054	2	795	Antisense outside Intron	MYLK4,WRNIP1,SERPINB1,SERPINB6,ENSGALG00000019554,SERPINB10B,SERPINB10,OVA,OVALY,OVALX,SERPINB11,SERPINB5,KDSR,BCL2	19
lncRNA	G7357	TU15172	2	67307139	67307880	742	2	688	Intronic
lncRNA	G7356	TU15171	2	67206432	67207006	575	2	549	Intronic
lncRNA	G7354	TU15169	2	66855571	66862634	7064	3	1161	Antisense outside Intron	FOXF2
lncRNA	G7352	TU15167	2	66507007	66507505	499	2	477	Intronic	ENSGALG00000027397,ENSGALG00000049372,IRF4
lncRNA	G7341	TU15152	2	66156101	66271082	114982	2	4853	Antisense outside Intron	PXDC1,SLC22A23,PSMG4,TUBB2B,BPHL,ENSGALG00000054420,RIPK1,NQO2	10
lncRNA	G7340	TU15151	2	66206257	66207330	1074	2	294	Intronic	PSMG4,TUBB2B,BPHL,ENSGALG00000054420	10
lncRNA	G7339	TU15150	2	66196658	66197168	511	2	297	Intronic	PSMG4,TUBB2B,BPHL,ENSGALG00000054420	15
lncRNA	G7338	TU15149	2	66185331	66193113	7783	3	7445	Intronic	PXDC1,PSMG4,TUBB2B,BPHL	10
lncRNA	G7334	TU15145	2	66039293	66040812	1520	2	1481	Intergenic	PRPF4B,PXDC1
lncRNA	G7333	TU15144	2	66034371	66043863	9493	2	1708	Intergenic	PRPF4B,PXDC1
lncRNA	G7332	TU15143	2	66022643	66023070	428	1	428	Downstream	PRPF4B,PXDC1
lncRNA	G7330	TU15141	2	66012570	66015234	2665	2	2581	Upstream	ECI2,PRPF4B,PXDC1
lncRNA	G7329	TU15140	2	66008223	66009199	977	1	977	Downstream	ECI2,PRPF4B,PXDC1
lncRNA	G7328	TU15139	2	65981832	65990633	8802	2	8693	Intronic	ECI2,PRPF4B,PXDC1
lncRNA	G7324	TU15133	2	65651690	65652783	1094	2	1017	Intronic	RPP40,ENSGALG00000053424	14
lncRNA	G7321	TU15124	2	65589560	65607451	17892	2	804	Antisense inside Intron	LYRM4,RPP40,ENSGALG00000053424
lncRNA	G7319	TU15122	2	65574340	65580626	6287	5	1852	Convergent(Head to head)	LYRM4,RPP40,ENSGALG00000053424,ENSGALG00000012808
lncRNA	G7316	TU15118	2	65423925	65424654	730	2	690	Intronic	LYRM4
lncRNA	G7315	TU15117	2	65337695	65338466	772	2	740	Intronic
lncRNA	G7314	TU15116	2	65314430	65322871	8442	2	512	Intronic
lncRNA	G7313	TU15115	2	65274192	65275329	1138	2	1110	Intronic
lncRNA	G7312	TU15114	2	65249996	65251507	1512	2	1487	Intronic
lncRNA	G7309	TU15108	2	65321707	65322864	1158	1	1158	Antisense inside Intron		19
lncRNA	G7299	TU15091	2	64326924	64327457	534	2	504	Intronic	TXNDC5,BMP6
lncRNA	G7290	TU15072	2	62822873	62824537	1665	1	1665	Convergent(Head to head)	HIVEP1,ADTRP	16
lncRNA	G7282	TU15057	2	62008903	62085812	76910	2	5342	Antisense outside Intron	RBM24,CAP2,ENSGALG00000048022,FAM8A1,C2H6orf52,PAK1IP1,ENSGALG00000034591,GFOD1
lncRNA	G7276	TU15042	2	61752159	61757335	5177	2	4932	Intergenic		14
lncRNA	G7275	TU15041	2	61732074	61735792	3719	2	3674	Intergenic	ATXN1	14
lncRNA	G7268	TU15020	2	61364766	61378324	13559	5	1240	Intergenic	JARID2,DTNBP1,MYLIP,JARID2,DTNBP1	10
lncRNA	G7267	TU15018	2	61346707	61349763	3057	2	2334	Intergenic	JARID2,DTNBP1
lncRNA	G7264	TU15015	2	61034445	61091012	56568	2	1179	Intronic		15
lncRNA	G7257	TU15000	2	60578177	60583604	5428	2	1501	Antisense inside Intron	KIF13A,SIRT5,NOL7,RANBP9,ENSGALG00000047797,MCUR1,RNF182
lncRNA	G7254	TU14996	2	60460798	60462053	1256	2	1040	Intronic	KDM1B,TPMT,NHLRC1,SIRT5,NOL7,RANBP9,ENSGALG00000047797
lncRNA	G7253	TU14995	2	60429812	60436409	6598	2	376	Intronic	DEK,KDM1B,TPMT,NHLRC1,SIRT5,NOL7,RANBP9
lncRNA	G7246	TU14983	2	60230139	60232105	1967	2	1943	Intergenic	RNF144B,DEK
lncRNA	G7245	TU14982	2	60049292	60055748	6457	3	1082	Intergenic
lncRNA	G7241	TU14976	2	59399112	59399734	623	2	596	Intronic	E2F3	15
lncRNA	G7239	TU14973	2	59237619	59238680	1062	2	564	Intronic
lncRNA	G7238	TU14972	2	59106512	59108385	1874	2	1813	Intronic
lncRNA	G7237	TU14971	2	59063135	59092774	29640	2	3383	Intronic		17
lncRNA	G7236	TU14970	2	59059747	59061129	1383	2	429	Intronic
lncRNA	G7234	TU14966	2	59183441	59415490	232050	9	945	Antisense inside Exon	E2F3
lncRNA	G723	TU1449	1	49501033	49592326	91294	2	370	Intronic	CYP2D6,NDUFA6,SMDT1,PHETA2,NAGA,WBP2NL,SEPTIN3,ENSGALG00000049127,CENPM,TNFRSF13C,ENSGALG00000045762,SREBF2,CCDC134,ENSGALG00000031186,ENSGALG00000050576,SNU13,XRCC6,DESI1,PMM1,CSDC2,POLR3H,ACO2,PHF5A,TOB2,TEF,ZC3H7B
lncRNA	G7229	TU14960	2	58639955	58647486	7532	2	7506	Intronic	prl	10
lncRNA	G7226	TU14955	2	58155685	58158000	2316	3	831	Other
lncRNA	G7223	TU14950	2	58073903	58104997	31095	4	589	Intronic
lncRNA	G7222	TU14949	2	58053858	58056147	2290	2	1436	Intergenic		19
lncRNA	G722	TU1448	1	49494669	49586328	91660	3	747	Intronic	CYP2D6,NDUFA6,SMDT1,PHETA2,NAGA,WBP2NL,SEPTIN3,ENSGALG00000049127,CENPM,TNFRSF13C,ENSGALG00000045762,SREBF2,CCDC134,ENSGALG00000031186,ENSGALG00000050576,SNU13,XRCC6,DESI1,PMM1,CSDC2,POLR3H,ACO2,PHF5A,TOB2,TEF
lncRNA	G7217	TU14940	2	57924080	57924579	500	2	479	Intronic	ALDH5A1,GPLD1,MRS2,NRSN1	10
lncRNA	G7213	TU14934	2	57802444	57803020	577	2	553	Intronic	ALDH5A1,GPLD1,MRS2,DCDC2	10
lncRNA	G7209	TU14929	2	56777952	56778927	976	2	956	Intronic	NFATC1
lncRNA	G7206	TU14923	2	56391402	56400556	9155	2	8788	Intronic	KCNG2,KCNG2
lncRNA	G7202	TU14913	2	56206998	56208205	1208	2	817	Intronic	ENSGALG00000037156,ENSGALG00000039617,ENSGALG00000052469,ENSGALG00000046360,ENSGALG00000040739,HSBP1L1,KCNG2
lncRNA	G720	TU1445	1	49485122	49495470	10349	2	523	Antisense outside Intron	TCF20,CYP2D6,NDUFA6,SMDT1,PHETA2,NAGA,WBP2NL,SEPTIN3,ENSGALG00000049127,CENPM,TNFRSF13C,ENSGALG00000045762,CCDC134,ENSGALG00000031186,ENSGALG00000050576,SNU13,XRCC6,DESI1,PMM1,CSDC2
lncRNA	G7198	TU14907	2	56182433	56186159	3727	4	1512	Antisense overlapping Exon	RBFA,ENSGALG00000037156,ENSGALG00000039617,ENSGALG00000052469,ENSGALG00000046360,ENSGALG00000040739,HSBP1L1,SLC66A2,KCNG2
lncRNA	G7192	TU14893	2	55951153	55951562	410	2	390	Intronic	ENSGALG00000034119,RECK
lncRNA	G719	TU1444	1	49472625	49505479	32855	2	320	Intronic	TCF20,CYP2D6,NDUFA6,SMDT1,PHETA2,NAGA,WBP2NL,SEPTIN3,ENSGALG00000049127,CENPM,TNFRSF13C,ENSGALG00000045762,CCDC134,ENSGALG00000031186,ENSGALG00000050576,SNU13,XRCC6,DESI1,PMM1,CSDC2,POLR3H	15
lncRNA	G7188	TU14887	2	55709599	55710390	792	2	452	Divergent(Tail to tail)	TPPP,ENSGALG00000053674,SLC9A3,LRRC14B
lncRNA	G7184	TU14881	2	55588591	55593641	5051	2	5017	Intergenic	SLC12A7,TRIP13,ENSGALG00000031260,ENSGALG00000053689,TPPP	19
lncRNA	G7180	TU14869	2	55344570	55350667	6098	2	1000	Intronic	ENSGALG00000039589,ENSGALG00000035050,ENSGALG00000047009,ENSGALG00000045953,NFX1
lncRNA	G7178	TU14865	2	55354886	55358915	4030	2	4009	Divergent(Tail to tail)	ENSGALG00000039589,ENSGALG00000035050,ENSGALG00000047009,ENSGALG00000045953,NFX1,SLC12A7
lncRNA	G7175	TU14860	2	55159523	55181236	21714	2	2683	Intronic
lncRNA	G7174	TU14856	2	55093610	55256208	162599	2	858	Intronic	TNS3,ENSGALG00000039589,ENSGALG00000035050,ENSGALG00000047009,ENSGALG00000045953
lncRNA	G7168	TU14845	2	54391561	54425655	34095	2	7597	Intronic	EZH2,PDIA4,RAMP3
lncRNA	G7165	TU14835	2	54455100	54459829	4730	2	4195	Intergenic	PDIA4,RAMP3
lncRNA	G7164	TU14833	2	54430409	54438599	8191	1	8191	Antisense outside Exon	EZH2,PDIA4,RAMP3
lncRNA	G7162	TU14829	2	54398645	54425725	27081	2	581	Antisense outside Intron	EZH2,PDIA4,RAMP3
lncRNA	G7160	TU14825	2	54194402	54441577	247176	2	518	Antisense outside Intron	CNTNAP2,CUL1,EZH2,PDIA4,RAMP3
lncRNA	G7159	TU14824	2	53599605	53601243	1639	2	975	Intronic		10
lncRNA	G7158	TU14823	2	53576866	53583265	6400	2	1093	Intronic		15
lncRNA	G7156	TU14820	2	53294899	53300133	5235	1	5235			10
lncRNA	G7155	TU14818	2	53319553	53346278	26726	2	26657	Intergenic	,ENSGALG00000052695	10
lncRNA	G7153	TU14813	2	52982739	52991020	8282	2	8262	Intronic
lncRNA	G7152	TU14812	2	52981667	52982527	861	2	826	Intronic
lncRNA	G7150	TU14807	2	53159439	53161979	2541	1	2541	Antisense inside Intron	ENSGALG00000048009,ENSGALG00000048009,ENSGALG00000048009,ENSGALG00000048009
lncRNA	G7146	TU14800	2	51960298	52004329	44032	6	5145	Upstream	EGFR,SEC61G,EGFR,EGFR,SEC61G,EGFR	16
lncRNA	G7145	TU14796	2	51934702	52106777	172076	2	353	Intronic	EGFR,SEC61G,ENSGALG00000052638
lncRNA	G7144	TU14795	2	51931694	51933944	2251	2	2013	Intronic
lncRNA	G7143	TU14794	2	51919959	51935457	15499	2	452	Intronic
lncRNA	G7142	TU14793	2	51910568	51915854	5287	2	762	Intronic
lncRNA	G7141	TU14792	2	51885657	51941147	55491	2	991	Intronic
lncRNA	G7140	TU14791	2	51831487	51832113	627	2	591	Intronic	VOPP1,LANCL2
lncRNA	G7139	TU14790	2	51818697	51819209	513	2	482	Intronic	VOPP1,LANCL2
lncRNA	G7136	TU14787	2	51660608	51713109	52502	2	3143	Intronic	BLVRA,LANCL2,EGFR	17
lncRNA	G7135	TU14786	2	51650710	51653567	2858	2	2759	Intergenic	BLVRA,VOPP1,LANCL2
lncRNA	G7132	TU14781	2	51521921	51525000	3080	3	1870	Downstream	HECW1,STK17A,BLVRA,HECW1,STK17A,BLVRA	14
lncRNA	G7126	TU14762	2	51141135	51145299	4165	2	1641	Antisense inside Exon	PSMA2,MRPL32
lncRNA	G7125	TU14761	2	51114750	51115329	580	2	488	Intergenic	C7orf25,PSMA2,MRPL32	10
lncRNA	G7121	TU14739	2	50599602	50610970	11369	5	4586	Antisense inside Intron	INHBA,GLI3,INHBA,GLI3
lncRNA	G7119	TU14737	2	50505778	50529704	23927	2	1196	Intergenic	INHBA
lncRNA	G7116	TU14733	2	50420149	50460688	40540	3	1904	Intergenic		17
lncRNA	G7112	TU14716	2	49901346	49904677	3332	2	3236	Intronic	YAE1,ENSGALG00000037112,RALA,ENSGALG00000046769,MPLKIP,SUGCT
lncRNA	G7110	TU14709	2	49847208	49849342	2135	2	1584	Intronic	YAE1,ENSGALG00000037112,ENSGALG00000043243,ENSGALG00000046769
lncRNA	G7105	TU14701	2	48954792	48965311	10520	2	7828	Divergent(Tail to tail)	ITGA9,GOLGA4,LRRFIP2,TARP,ENSGALG00000045639	16
lncRNA	G7100	TU14675	2	48513786	48546403	32618	3	1567	Upstream	PDE1C,PPP1R17,ITPRID1,NEUROD6	19
lncRNA	G7098	TU14671	2	48308816	48309712	897	2	868	Intronic
lncRNA	G7096	TU14667	2	48027762	48029771	2010	2	1507	Intronic	NT5C3A,FKBP9,ENSGALG00000035453,ENSGALG00000041407,KBTBD2,LSM5,PDE1C
lncRNA	G7089	TU14659	2	47870298	47871354	1057	2	998	Intronic	NT5C3A,FKBP9
lncRNA	G7088	TU14658	2	47713812	47715736	1925	2	858	Intronic
lncRNA	G7086	TU14653	2	47933372	47933721	350	2	329	Intronic	BBS9,FKBP9,ENSGALG00000035453,ENSGALG00000041407,KBTBD2,AVL9
lncRNA	G7081	TU14646	2	47154050	47160447	6398	2	1618	Intergenic	TBX20,ENSGALG00000038978
lncRNA	G7080	TU14644	2	46856179	46936211	80033	2	599	Intronic	EEPD1,44081,HERPUD2,EEPD1,44081,HERPUD2	10
lncRNA	G7073	TU14632	2	46547803	46548481	679	2	504	Intronic	AOAH	10
lncRNA	G7072	TU14631	2	46460456	46461883	1428	3	1383	Intronic		10
lncRNA	G7071	TU14630	2	46371460	46374610	3151	2	3122	Intronic		10
lncRNA	G7070	TU14628	2	46546067	46752150	206084	2	483	Intronic	GPR141,ELMO1,AOAH,ANLN,KIAA0895,44081,ELMO1,AOAH,ANLN,KIAA0895,44081	10
lncRNA	G707	TU1431	1	49331202	49332241	1040	2	1016	Intronic	SOCS1L,ENSGALG00000011872,CYP2D6,NDUFA6,SMDT1,PHETA2,NAGA
lncRNA	G7068	TU14623	2	46250427	46256715	6289	3	2674	Intergenic	ENSGALG00000012080,GPR141,ELMO1,ENSGALG00000012080,GPR141,ELMO1,ENSGALG00000012080,GPR141,ELMO1,ENSGALG00000012080,GPR141,ELMO1	10
lncRNA	G7060	TU14610	2	46074092	46081541	7450	2	1141	Antisense inside Intron	MLH1,STARD3NL,SFRP4,NME8,ENSGALG00000012080
lncRNA	G706	TU1430	1	49313452	49340350	26899	2	4107	Intronic	SOCS1L,ENSGALG00000011872,CYP2D6,NDUFA6,SMDT1,PHETA2,NAGA,WBP2NL
lncRNA	G7048	TU14581	2	44684062	44754364	70303	2	557	Intronic	UBP1,CLASP2,PDCD6IP
lncRNA	G7046	TU14575	2	44415470	44436690	21221	7	1728	Antisense outside Exon	CCR8,CX3CR1,CCR4,GLB1,TMPPE,SUSD5,FBXL2	19
lncRNA	G7045	TU14574	2	44388186	44648257	260072	2	457	Intronic	RPSAP58,SLC25A38,CCR8,CX3CR1,CCR4,GLB1,TMPPE,CRTAP,SUSD5,FBXL2,UBP1
lncRNA	G7043	TU14571	2	44684203	44762120	77918	5	4388	antisense overlapping Intron	UBP1,CLASP2,PDCD6IP,UBP1,CLASP2,PDCD6IP,UBP1,CLASP2,PDCD6IP	10
lncRNA	G7040	TU14563	2	44355734	44361139	5406	3	3218	Convergent(Head to head)	TMC2,RPSAP58,SLC25A38,CCR8,CX3CR1,CCR4,GLB1,TMPPE,CRTAP,SUSD5	15
lncRNA	G7032	TU14546	2	43840199	43841100	902	2	612	Intergenic	TRAK1,CCK,EIF1B,ENSGALG00000054003,ENSGALG00000043381
lncRNA	G7030	TU14544	2	43773238	43778758	5521	3	1523	Antisense outside Exon	TRAK1,CCK	10
lncRNA	G703	TU1424	1	49274727	49277273	2547	2	889	Other	POLDIP3,RRP7A,SERHL,SOCS1L,ENSGALG00000011872,TCF20
lncRNA	G7029	TU14543	2	43449980	43452828	2849	2	2825	Intergenic	CTNNB1,ENSGALG00000053882
lncRNA	G7028	TU14542	2	43443564	43444291	728	2	693	Intergenic	CTNNB1,ENSGALG00000053882
lncRNA	G7026	TU14531	2	43692938	43709705	16768	2	1066	Intronic	ENSGALG00000033698,ENSGALG00000039440,CCK,ENSGALG00000033698,ENSGALG00000039440,CCK	10
lncRNA	G7024	TU14524	2	43491332	43652759	161428	2	596	Antisense outside Intron	CTNNB1,ENSGALG00000053882,ENSGALG00000033698,ENSGALG00000039440,TRAK1	19
lncRNA	G7020	TU14518	2	43122595	43127981	5387	3	1288	Antisense overlapping Exon	CDCP1,CLEC3B,EXOSC7,ZDHHC3,TGM4,KIF15,KIAA1143	16
lncRNA	G7016	TU14512	2	43020670	43021405	736	2	701	Intronic	TMEM158,CLEC3B,EXOSC7,ZDHHC3,TGM4
lncRNA	G7	TU52	1	180174	251778	71605	3	1705	Antisense outside Intron	ENSGALG00000051297,CARMIL3,ENSGALG00000046962,ENSGALG00000042611,ENSGALG00000048560,ENSGALG00000048857,ENSGALG00000053510,ENSGALG00000050833,ENSGALG00000051677,ENSGALG00000031626,GOLGB1,ENSGALG00000051297,CARMIL3,ENSGALG00000046962,ENSGALG00000042611,ENSGALG00000048560,ENSGALG00000048857,ENSGALG00000053510,ENSGALG00000050833,ENSGALG00000051677,ENSGALG00000031626,GOLGB1
lncRNA	G6999	TU14483	2	42151960	42173020	21061	9	4947	Antisense overlapping Exon	CPNE4,ACP3,DNAJC13,ACAD11,ACKR4,CPNE4,ACP3,DNAJC13,ACAD11,ACKR4	16
lncRNA	G6998	TU14481	2	41933935	41935876	1942	2	1909	Intronic	MRPL3	19
lncRNA	G6997	TU14480	2	41906820	41911344	4525	2	583	Intronic	MRPL3	19
lncRNA	G6996	TU14479	2	41902158	41911983	9826	2	596	Intronic	MRPL3	10
lncRNA	G6995	TU14478	2	42062237	42067963	5727	2	4864	Intronic	ACP3
lncRNA	G6985	TU14450	2	41580803	41585222	4420	2	2028	Intergenic	ENSGALG00000047341,ENSGALG00000047663,ENSGALG00000035854,PIK3R4,ATP2C1,ENSGALG00000036171,ENSGALG00000037242,ENSGALG00000047341,ENSGALG00000047663,ENSGALG00000035854,PIK3R4,ATP2C1,ENSGALG00000036171,ENSGALG00000037242
lncRNA	G6976	TU14427	2	41124787	41127877	3091	2	2308	Antisense overlapping Exon	POMGNT2,ENSGALG00000037533,RPL14,ENSGALG00000030552,NOD1,ZNRF2,POMGNT2,ENSGALG00000037533,RPL14,ENSGALG00000030552,NOD1,ZNRF2,POMGNT2,ENSGALG00000037533,RPL14,ENSGALG00000030552,NOD1,ZNRF2
lncRNA	G6975	TU14425	2	41121495	41124704	3210	6	625	Antisense overlapping Exon	POMGNT2,ENSGALG00000037533,ENTPD3,ENSGALG00000030552,NOD1,ZNRF2
lncRNA	G6970	TU14413	2	40768877	40775530	6654	4	1341	Intergenic	ABHD4,ANO10
lncRNA	G697	TU1408	1	49182326	49183161	836	1	836	Other	UBN2,FMC1,LUC7L2,GBE,ENSGALG00000028016,POLDIP3,RRP7A,SERHL,SOCS1L,ENSGALG00000011872	18
lncRNA	G6968	TU14406	2	40594063	40604644	10582	2	1080	Intronic	TRIM71,TCAIM,ENSGALG00000052964
lncRNA	G6967	TU14405	2	40584131	40608524	24394	5	2685	Intronic	TRIM71,TCAIM,ENSGALG00000052964
lncRNA	G6964	TU14399	2	40552489	40566662	14174	2	1056	Intronic	CNOT10,TRIM71,ENSGALG00000054787,ENSGALG00000052964
lncRNA	G6962	TU14396	2	40455734	40457862	2129	2	2107	Intronic	CMTM7,CMTM6,DYNC1LI1,TRIM71	15
lncRNA	G6960	TU14393	2	40437548	40442390	4843	3	1662	Upstream	CMTM8,CMTM7,CMTM6,DYNC1LI1,CNOT10,TRIM71
lncRNA	G696	TU1406	1	49121209	49153636	32428	10	3365	Antisense outside Exon	TTC26,UBN2,FMC1,LUC7L2,GBE,ENSGALG00000028016,POLDIP3,RRP7A,SERHL,SOCS1L,ENSGALG00000011872,TTC26,UBN2,FMC1,LUC7L2,GBE,ENSGALG00000028016,POLDIP3,RRP7A,SERHL,SOCS1L,ENSGALG00000011872
lncRNA	G6953	TU14384	2	40071014	40074154	3141	2	1772	Divergent(Tail to tail)	STT3B,OSBPL10
lncRNA	G6952	TU14375	2	39985873	40077939	92067	3	935	Divergent(Tail to tail)	GADL1,STT3B,OSBPL10
lncRNA	G6949	TU14371	2	40062712	40108007	45296	2	334	Intronic	OSBPL10	10
lncRNA	G6947	TU14364	2	39258706	39260048	1343	2	1270	Intronic		10
lncRNA	G6941	TU14351	2	38454380	38455184	805	2	623	Intronic	NEK10,EOMES	10
lncRNA	G694	TU1404	1	49117660	49118731	1072	2	980	Antisense overlapping Exon	TTC26,UBN2,FMC1,LUC7L2,GBE,ENSGALG00000028016,POLDIP3,RRP7A,SERHL
lncRNA	G6933	TU14340	2	37605093	37606508	1416	2	1393	Intronic
lncRNA	G693	TU1403	1	49109193	49111841	2649	2	2061	Convergent(Head to head)	TTC26,UBN2,FMC1,LUC7L2,GBE,ENSGALG00000028016,POLDIP3,RRP7A,SERHL
lncRNA	G6928	TU14329	2	37133707	37138804	5098	4	1097	Antisense overlapping Exon	UBE2E2,UBE2E1,NKIRAS1,NR1D2,THRB
lncRNA	G6923	TU14319	2	36977895	36978458	564	2	539	Intronic	UBE2E1
lncRNA	G6918	TU14312	2	36328749	36330126	1378	2	1353	Intronic
lncRNA	G6912	TU14302	2	34909916	34912297	2382	2	2215	Intronic
lncRNA	G6911	TU14301	2	34872013	34872619	607	2	549	Intronic		17
lncRNA	G691	TU1399	1	48929868	49009968	80101	2	327	Intronic	ATF7IP,PLBD1,GUCY2C,UBN2	16
lncRNA	G6908	TU14296	2	34475958	34481093	5136	2	1519	Antisense overlapping Exon	RFTN1,DAZL,PLCL2
lncRNA	G6906	TU14294	2	34396209	34397265	1057	2	616	Intronic	DPH3P1,OXNAD1,DAZL
lncRNA	G6902	TU14286	2	34289363	34291230	1868	2	1649	Convergent(Head to head)	GALNT15,DPH3P1,OXNAD1,RFTN1
lncRNA	G6901	TU14285	2	34262624	34287529	24906	4	22915	Antisense outside Exon	GALNT15,DPH3P1,OXNAD1,RFTN1	15
lncRNA	G6900	TU14284	2	34256571	34258047	1477	2	1456	Antisense inside Intron	DPH3P1,OXNAD1,RFTN1
lncRNA	G690	TU1398	1	48926924	49064412	137489	2	279	antisense overlapping Intron	ATF7IP,PLBD1,GUCY2C,TTC26,FMC1,LUC7L2,GBE	14
lncRNA	G6892	TU14270	2	33908889	33910825	1937	2	1863	Downstream	WIPF3,SCRN1,FKBP14,PLEKHA8,COLQ,HACL1
lncRNA	G689	TU1396	1	48923918	48925661	1744	2	252	Intronic	ATF7IP,GUCY2C,TTC26,ATF7IP,PLBD1,TTC26,UBN2	16
lncRNA	G6888	TU14250	2	33788970	33792222	3253	2	3101	Intergenic	ENSGALG00000011164,WIPF3,SCRN1,ENSGALG00000011164,WIPF3,SCRN1
lncRNA	G6884	TU14242	2	33132084	33136226	4143	3	2039	Intronic	CREB5,CREB5	16
lncRNA	G6883	TU14240	2	33097331	33101811	4481	2	3935	Intronic		16
lncRNA	G6880	TU14236	2	33159229	33168764	9536	2	7727	antisense overlapping Intron	JAZF1,CREB5
lncRNA	G688	TU1395	1	48910150	48936649	26500	2	303	Intronic	ATF7IP,GUCY2C,TTC26	14
lncRNA	G6871	TU14221	2	32630961	32633783	2823	2	1376	Convergent(Head to head)	HOXA1,HOXA2,HOXA3,HOXA4,HOXA5,HOXA6,HOXA7,HOXA9,HOXA10,HOXA11,HOXA13,EVX1	18
lncRNA	G6867	TU14214	2	32240631	32243538	2908	2	1058	Intronic	HNRNPA2B1,CBX3	19
lncRNA	G6863	TU14208	2	32168251	32175484	7234	2	1081	Intergenic	HNRNPA2B1,CBX3,SNX10
lncRNA	G6861	TU14206	2	32121391	32123191	1801	2	1213	Divergent(Tail to tail)	HNRNPA2B1,CBX3,SNX10
lncRNA	G6860	TU14205	2	32110255	32121281	11027	2	10726	Other	HNRNPA2B1,CBX3,SNX10,HNRNPA2B1,CBX3,SNX10
lncRNA	G686	TU1393	1	49085401	49086220	820	2	793	Intronic	GUCY2C,TTC26,FMC1,LUC7L2,GBE,ENSGALG00000028016,POLDIP3
lncRNA	G6850	TU14186	2	31037163	31037530	368	1	368	Divergent(Tail to tail)	KLHL7,NUP42,ENSGALG00000043896,ENSGALG00000046303,ENSGALG00000049742,ENSGALG00000053754,ENSGALG00000048298,ENSGALG00000049877,ENSGALG00000048251,GPNMB	10
lncRNA	G685	TU1392	1	49081867	49082238	372	2	315	Intronic	GUCY2C,TTC26,FMC1,LUC7L2,GBE,ENSGALG00000028016
lncRNA	G6849	TU14185	2	31017764	31018789	1026	2	893	Downstream	FAM126A,KLHL7,NUP42,ENSGALG00000043896,ENSGALG00000046303,ENSGALG00000049742,ENSGALG00000053754,ENSGALG00000048298,ENSGALG00000049877,ENSGALG00000048251	10
lncRNA	G6846	TU14181	2	31121630	31123481	1852	2	1694	Downstream	ENSGALG00000046303,ENSGALG00000049742,ENSGALG00000053754,ENSGALG00000048298,ENSGALG00000049877,ENSGALG00000048251,GPNMB,MALSU1,IGF2BP3	10
lncRNA	G6843	TU14173	2	30900224	30901138	915	2	865	Intronic	IL6,TOMM7,KLHL7,NUP42,ENSGALG00000043896	10
lncRNA	G6840	TU14167	2	30878934	30888189	9256	4	5158	Intronic	IL6,TOMM7,FAM126A,KLHL7,NUP42,IL6,TOMM7,FAM126A,KLHL7,NUP42,IL6,TOMM7,FAM126A,KLHL7,NUP42
lncRNA	G6837	TU14164	2	30760699	30768030	7332	2	3899	Antisense overlapping Exon	RAPGEF5,IL6	15
lncRNA	G6836	TU14163	2	30751661	30754025	2365	2	2270	Intergenic	RAPGEF5	15
lncRNA	G6835	TU14162	2	30725949	30730753	4805	2	4558	Intronic		15
lncRNA	G6834	TU14161	2	30690452	30710552	20101	3	19880	Intronic		15
lncRNA	G6833	TU14160	2	30672395	30672976	582	2	515	Intronic		17
lncRNA	G6832	TU14159	2	30866011	30873864	7854	1	7854	Intronic	CDCA7L,CDCA7L,RAPGEF5,IL6,TOMM7,FAM126A,KLHL7,IL6,TOMM7,FAM126A,KLHL7
lncRNA	G6830	TU14140	2	30777823	30779781	1959	2	1543	Convergent(Head to head)	RAPGEF5,IL6,TOMM7
lncRNA	G683	TU1389	1	49018946	49019676	731	2	706	Intronic	PLBD1,GUCY2C,UBN2,FMC1	16
lncRNA	G6815	TU14113	2	28462804	28465764	2961	2	2053	Antisense inside Intron	CRPPA,ENSGALG00000010803,SOSTDC1,BZW2,TSPAN13,AGR2
lncRNA	G681	TU1386	1	48926924	49065033	138110	2	900	Antisense outside Intron	ATF7IP,PLBD1,GUCY2C,TTC26,FMC1,LUC7L2,GBE	14
lncRNA	G6803	TU14087	2	26298990	26300066	1077	2	1049	Intronic	ENSGALG00000051980	14
lncRNA	G6801	TU14079	2	26171514	26176835	5322	2	5294	Intronic	ENSGALG00000051980
lncRNA	G6800	TU14078	2	26083298	26084013	716	2	685	Intronic	NDUFA4	15
lncRNA	G680	TU1385	1	48835875	48841940	6066	3	5909	Upstream	ATF7IP,PLBD1
lncRNA	G68	TU172	1	1260532	1261242	711	2	619	Intronic	DENND6B,PPP6R2,MIOX,LMF2,NCAPH2,SCO2,IRF5,TNPO3,SMO,AHCYL2,PPP6R2,MIOX,LMF2,NCAPH2,SCO2,IRF5,TNPO3,SMO,AHCYL2
lncRNA	G6797	TU14070	2	26015140	26018945	3806	4	1012	Antisense outside Exon	PHF14
lncRNA	G6796	TU14069	2	25839352	25843783	4432	2	4037	Intronic
lncRNA	G679	TU1384	1	48831308	49003650	172343	2	372	Antisense outside Intron	ATF7IP,PLBD1,GUCY2C,UBN2	16
lncRNA	G6783	TU14043	2	24141304	24141919	616	2	576	Intronic	DYNC1I1
lncRNA	G678	TU1383	1	48812694	48816639	3946	2	3699	Intergenic	ATF7IP,PLBD1
lncRNA	G6778	TU14032	2	23750861	23756240	5380	2	1225	Intronic	SGCE,PON1	10
lncRNA	G6772	TU14009	2	23416654	23424239	7586	2	2429	Upstream	ENSGALG00000035994,BET1
lncRNA	G6771	TU14008	2	23404271	23405885	1615	2	945	Upstream	TFPI2,ENSGALG00000035994,BET1
lncRNA	G6770	TU14007	2	23379637	23386540	6904	2	5000	Antisense inside Intron	TFPI2,BET1	19
lncRNA	G6768	TU14005	2	23317082	23323574	6493	2	6409	Intronic	TFPI2,BET1
lncRNA	G6766	TU14000	2	23307560	23308591	1032	1	1032	Antisense inside Intron	ENSGALG00000035994,BET1
lncRNA	G6763	TU13990	2	22993074	22994339	1266	2	1245	Intronic	ENSGALG00000009479,HEPACAM2,CALCR
lncRNA	G6758	TU13982	2	22686760	22687634	875	2	845	Intronic	ANKIB1,GATAD1,ENSGALG00000035761,PEX1,RBM48,EFCAB1,CDK6
lncRNA	G6753	TU13974	2	22622548	22625607	3060	5	981	Antisense overlapping Exon	KRIT1,ANKIB1,ENSGALG00000035761,PEX1,RBM48,EFCAB1,FAM133B,CDK6
lncRNA	G6750	TU13971	2	22544891	22548277	3387	2	3367	Intronic	AKAP9,CYP51A1,ENSGALG00000048461,KRIT1,GATAD1,ENSGALG00000035761	10
lncRNA	G6747	TU13964	2	22421286	22423889	2604	2	2296	Intronic	CYP51A1,ENSGALG00000048461,KRIT1
lncRNA	G6743	TU13957	2	21774651	21776699	2049	2	2029	Downstream	CFAP69,FAM237B,GTPBP10,CLDN12,ENSGALG00000009044,CDK14
lncRNA	G6736	TU13945	2	21493092	21493861	770	1	770	Intergenic
lncRNA	G6718	TU13915	2	20059444	20060178	735	2	698	Intronic	CUBN,C1QL3,PTER
lncRNA	G6712	TU13908	2	19727376	19728976	1601	2	1170	Antisense inside Intron	STAM,HACD1,ST8SIA6,TRDMT1
lncRNA	G6709	TU13898	2	19641714	19642765	1052	1	1052	Convergent(Head to head)	MMR1L4,MRC1,STAM,HACD1,VIM,ST8SIA6
lncRNA	G6708	TU13897	2	19639217	19640286	1070	1	1070	Convergent(Head to head)	MMR1L4,MRC1,STAM,HACD1,VIM,ST8SIA6
lncRNA	G6703	TU13881	2	18392816	18396420	3605	2	3556	Intergenic	NEBL,NEBL
lncRNA	G6701	TU13864	2	18011627	18013790	2164	2	1145	Intronic	DNAJC1	14
lncRNA	G6698	TU13859	2	17772299	17772900	602	1	602	Intergenic	SPAG6,BMI1,COMMD3,DNAJC1
lncRNA	G6696	TU13857	2	17746871	17748016	1146	1	1146	Divergent(Tail to tail)	SPAG6,BMI1,COMMD3,DNAJC1
lncRNA	G6690	TU13846	2	17580582	17582520	1939	1	1939	Antisense overlapping Exon	ARMC3	14
lncRNA	G6687	TU13840	2	17366457	17367907	1451	1	1451	Intergenic	KIAA1217,PTF1A,ARMC3
lncRNA	G6685	TU13837	2	17355097	17356853	1757	2	1582	Antisense overlapping Exon	KIAA1217,PTF1A,ARMC3
lncRNA	G6684	TU13836	2	17114468	17212668	98201	2	98181	Antisense outside Exon		10
lncRNA	G6681	TU13829	2	16898752	16899718	967	2	807	Intronic	KIAA1217
lncRNA	G6680	TU13828	2	16866721	16868906	2186	2	1961	Intronic	PRTFDC1,KIAA1217	15
lncRNA	G6679	TU13827	2	16809823	16848547	38725	2	946	Intronic	THNSL1,ENKUR,PRTFDC1,KIAA1217	17
lncRNA	G6678	TU13826	2	16801413	16802842	1430	2	1376	Intronic	THNSL1,ENKUR,PRTFDC1	15
lncRNA	G6677	TU13825	2	16764169	16765953	1785	2	1705	Intronic	GPR158,THNSL1,ENKUR,ARHGAP21
lncRNA	G6673	TU13821	2	16709983	16718101	8119	1	8119	Intergenic	GPR158,THNSL1,ENKUR,PRTFDC1,ARHGAP21
lncRNA	G6667	TU13807	2	16092123	16092816	694	2	664	Intronic	ACBD5,PDSS1,ENSGALG00000007564,APBB1IP,ACBD5,PDSS1,ENSGALG00000007564,APBB1IP
lncRNA	G6666	TU13806	2	16051013	16051889	877	2	857	Intronic	MASTL,ACBD5,PDSS1,ENSGALG00000007564,APBB1IP	19
lncRNA	G6665	TU13805	2	16027334	16028020	687	2	661	Intronic	YME1L1,MASTL,ACBD5,PDSS1,ENSGALG00000007564	15
lncRNA	G6663	TU13795	2	15977041	15983337	6297	2	810	Intronic	ENSGALG00000053860,ENSGALG00000050814,YME1L1,MASTL,ABI1
lncRNA	G6652	TU13776	2	15375777	15376737	961	2	938	Intronic	BAMBI,ENSGALG00000039186,MPP7
lncRNA	G6645	TU13764	2	14974135	14980402	6268	2	1557	Intergenic	JCAD,MTPAP,MAP3K8
lncRNA	G6641	TU13741	2	14434284	14435028	745	2	437	Intronic	ARHGAP12,ENSGALG00000048976	10
lncRNA	G6640	TU13740	2	14423130	14424078	949	2	899	Intronic	ARHGAP12,ENSGALG00000048976
lncRNA	G6637	TU13737	2	14271506	14273951	2446	2	2412	Upstream	EPC1,KIF5B,ARHGAP12	15
lncRNA	G6635	TU13730	2	14243931	14244350	420	2	294	Intronic	EPC1,ARHGAP12
lncRNA	G6632	TU13720	2	14103517	14105134	1618	2	1582	Downstream	NRP1,ITGB1,EPC1
lncRNA	G6628	TU13712	2	13303630	13304700	1071	2	631	Intronic
lncRNA	G6627	TU13711	2	13257909	13258601	693	2	672	Intronic
lncRNA	G6626	TU13710	2	13256284	13256656	373	2	293	Intronic
lncRNA	G6625	TU13709	2	13220798	13221349	552	2	483	Intronic
lncRNA	G6622	TU13697	2	13022900	13215721	192822	2	524	Intronic	CCNY,CREM,CUL2
lncRNA	G6621	TU13696	2	12931078	12946219	15142	3	15027	Intronic	GJD4,CREM	10
lncRNA	G6611	TU13669	2	10459591	10461487	1897	2	1200	Divergent(Tail to tail)	LARP4B,GTPBP4,ENSGALG00000006723,WDR37,ADARB2
lncRNA	G661	TU1363	1	48144975	48146128	1154	2	977	Upstream	ART4,SMCO3,ENSGALG00000011745,H2A-VIII,ENSGALG00000011747,HIST1H2B7,ENSGALG00000048231,HIST1H46L2,H2A-VIII,HIST1H2B8,ENSGALG00000038969,HIST1H46,ENSGALG00000036908,HIST2H4B,H2AFJ,ENSGALG00000049751,HIST1H110,ENSGALG00000047126,ENSGALG00000035244,ENSGALG00000051325,ENSGALG00000048097,HIST1H103,ENSGALG00000042491,ENSGALG00000055014,ENSGALG00000046198,H2A-VIII,ENSGALG00000050250,HIST1H101,H2A-VIII,E…
lncRNA	G6608	TU13666	2	10375486	10384473	8988	2	7334	Intergenic	DIP2C,LARP4B,GTPBP4,ENSGALG00000006723,WDR37	15
lncRNA	G6605	TU13660	2	10007123	10012540	5418	2	1674	Intronic	ZMYND11,ZMYND11
lncRNA	G6602	TU13646	2	9860741	9863891	3151	2	2917	Upstream	ZMYND11,ZMYND11,ZMYND11	16
lncRNA	G6599	TU13638	2	9606235	9607095	861	2	661	Intronic	NCAPG2,WDR60,VIPR2	10
lncRNA	G6596	TU13635	2	9424884	9425982	1099	2	1035	Intronic	NCAPG2,NCAPG2
lncRNA	G6595	TU13633	2	9174756	9175785	1030	2	997	Intronic		19
lncRNA	G6594	TU13632	2	9041109	9043503	2395	2	2175	Intronic		19
lncRNA	G6593	TU13631	2	9004238	9004848	611	2	589	Intronic		19
lncRNA	G6579	TU13597	2	7458409	7459201	793	2	772	Intergenic
lncRNA	G6578	TU13596	2	7305153	7307166	2014	2	1946	Intergenic
lncRNA	G6571	TU13588	2	6782199	6785226	3028	2	1812	Intergenic	KMT2C,XRCC2,ENSGALG00000006292
lncRNA	G6570	TU13587	2	6720577	6756214	35638	2	1941	Intronic	XRCC2	14
lncRNA	G6567	TU13577	2	6562771	6578233	15463	4	1710	Divergent(Tail to tail)	PRKAG2,GALNT11,KMT2C	10
lncRNA	G6566	TU13576	2	6429286	6577647	148362	3	10033	Intronic	CRYGN,RHEB,PRKAG2,GALNT11,KMT2C	14
lncRNA	G6565	TU13575	2	6448159	6468816	20658	2	18499	Antisense overlapping Exon	RHEB	16
lncRNA	G6559	TU13567	2	6291021	6292220	1200	2	1035	Antisense overlapping Exon	XYLB,C9ORF152,NUB1,CRYGN,RHEB,PRKAG2	16
lncRNA	G6556	TU13564	2	6159871	6170631	10761	3	7192	Other	XYLB,C9ORF152
lncRNA	G6549	TU13555	2	5369938	5370408	471	2	379	Intronic	CSRNP1,GORASP1,SCN11A,SCN10A
lncRNA	G6544	TU13550	2	5016755	5017420	666	1	666	Convergent(Head to head)	OXSR1,ENSGALG00000006018,ENSGALG00000005934,ENSGALG00000050406,XIRP1
lncRNA	G6537	TU13541	2	4621393	4838250	216858	2	777	Antisense outside Intron	CTDSPL,VILL,PLCD1,DLEC1,ACAA1,ENSGALG00000005884,MYD88,OXSR1,CTDSPL,VILL,PLCD1,DLEC1,ACAA1,MYD88,OXSR1,CTDSPL,VILL,PLCD1,DLEC1,ACAA1,MYD88,OXSR1
lncRNA	G6536	TU13539	2	4582363	4583499	1137	2	1023	Intronic	VILL
lncRNA	G6535	TU13538	2	4576178	4578160	1983	3	487	Intronic	VILL
lncRNA	G6534	TU13537	2	4623757	4646212	22456	2	1672	Intronic	CTDSPL,VILL,PLCD1
lncRNA	G6532	TU13531	2	4573779	4623480	49702	2	1349	Intronic	VILL,PLCD1,VILL,PLCD1,VILL,PLCD1	15
lncRNA	G6531	TU13530	2	4490645	4492811	2167	2	2058	Intronic	ENSGALG00000005661,GARS,CTDSPL
lncRNA	G6529	TU13526	2	4451709	4459651	7943	2	5233	Other	CRHR2,ENSGALG00000005661,GARS	14
lncRNA	G6519	TU13498	2	4024485	4027130	2646	2	1122	Antisense overlapping Exon	CCDC12,NBEAL2,ENSGALG00000044874,SETD2,KLHL18,CATHL3,CATHL2,CATHB1,CATHL1,TBRG4,ENSGALG00000050931,CCM2
lncRNA	G6509	TU13473	2	3008763	3017627	8865	2	1689	Intergenic
lncRNA	G6505	TU13469	2	2431186	2469814	38629	2	841	Antisense outside Intron	ENSGALG00000026578,IBA57,GJC2,GUK1,ENSGALG00000038820,C1orf35,ARF1,WNT3A
lncRNA	G6500	TU13456	2	2361934	2364802	2869	1	2869	Downstream	ENSGALG00000049185,ENSGALG00000026578,IBA57,GJC2,GUK1,ENSGALG00000038820,C1orf35,ARF1,ENSGALG00000049185,ENSGALG00000026578,IBA57,GJC2,GUK1,ENSGALG00000038820,C1orf35,ARF1
lncRNA	G6491	TU13440	2	1814843	1925376	110534	13	7669	Antisense outside Exon	VIPR1,SEC22C,NKTR	10
lncRNA	G6490	TU13439	2	1844910	1846008	1099	2	1047	Intronic		10
lncRNA	G6488	TU13436	2	1820258	1820756	499	2	388	Intronic		10
lncRNA	G6486	TU13434	2	1806370	1827377	21008	2	687	Intronic		10
lncRNA	G6485	TU13433	2	1600366	1601141	776	1	776	Upstream	ADCYAP1R1,ENSGALG00000005242	15
lncRNA	G6484	TU13432	2	1602908	1605528	2621	1	2621	Intergenic	ADCYAP1R1,ENSGALG00000005242	10
lncRNA	G6482	TU13430	2	1444659	1491590	46932	2	578	Intronic	ENSGALG00000005242	14
lncRNA	G6479	TU13422	2	1256374	1257176	803	2	778	Antisense inside Exon	AQP1
lncRNA	G6478	TU13421	2	1251262	1254666	3405	2	2344	Antisense inside Exon	AQP1
lncRNA	G6476	TU13419	2	1066591	1075119	8529	3	2292	antisense overlapping Intron	SCAP,ENSGALG00000052737,ENSGALG00000049288,ENSGALG00000047837,ENSGALG00000051027,ENSGALG00000051536,ENSGALG00000054264,ENSGALG00000050182
lncRNA	G6474	TU13417	2	914072	929141	15070	7	1454	Antisense overlapping Exon	SMARCC1,CSPG5,ELP6,SCAP,ENSGALG00000052737,ENSGALG00000049288,ENSGALG00000047837
lncRNA	G6472	TU13415	2	824488	936994	112507	2	1209	antisense overlapping Intron	MAP4,DHX30,CSPG5,ELP6,SCAP,MAP4,DHX30,SMARCC1,CSPG5,ELP6,ENSGALG00000052737,ENSGALG00000049288,ENSGALG00000047837
lncRNA	G6470	TU13411	2	740006	804105	64100	2	822	Intronic	CDC25A,MAP4,SMARCC1,CSPG5
lncRNA	G6465	TU13398	2	586069	588523	2455	4	1180	Antisense overlapping Exon	ENSGALG00000045581,GIMAP1-GIMAP5,ENSGALG00000029569,CTC-575C13.4,ENSGALG00000044014,ENSGALG00000034903,ENSGALG00000044098,ZNF767,ENSGALG00000028985,ENSGALG00000043930,ENSGALG00000023632,ZNF777,ENSGALG00000041618,CDC25A,MAP4
lncRNA	G6455	TU13367	2	405575	423237	17663	2	1194	Antisense outside Intron	FASTK,SLC4A2,CDK5,ENSGALG00000051417,ENSGALG00000041524,ABCB8,ATG9B,NOS3,KCNH2,AOC1,ENSGALG00000052856,ENSGALG00000045908,ENSGALG00000044935,ENSGALG00000047005,ENSGALG00000045021,ENSGALG00000049986,ENSGALG00000038926,RARRES2,LRRC61,ZNF467,ENSGALG00000045581,GIMAP1-GIMAP5,ENSGALG00000029569
lncRNA	G6444	TU13343	2	954248	958369	4122	2	341	Intronic	SMARCC1,CSPG5,ELP6,ENSGALG00000052737,ENSGALG00000049288,ENSGALG00000047837,ENSGALG00000051027,ENSGALG00000051536,ENSGALG00000054264,ENSGALG00000050182
lncRNA	G6443	TU13342	2	938443	958173	19731	2	383	Intronic	SMARCC1,CSPG5,ELP6,ENSGALG00000052737,ENSGALG00000049288,ENSGALG00000047837,ENSGALG00000051027,ENSGALG00000051536,ENSGALG00000054264,ENSGALG00000050182	14
lncRNA	G6442	TU13341	2	936847	944228	7382	2	380	Intronic	SMARCC1,CSPG5,ELP6,ENSGALG00000052737,ENSGALG00000049288,ENSGALG00000047837,ENSGALG00000051027,ENSGALG00000051536,ENSGALG00000054264
lncRNA	G6441	TU13340	2	936434	943875	7442	2	440	Intronic	SMARCC1,CSPG5,ELP6,ENSGALG00000052737,ENSGALG00000049288,ENSGALG00000047837,ENSGALG00000051027,ENSGALG00000051536,ENSGALG00000054264	14
lncRNA	G6440	TU13338	2	931689	935740	4052	2	415	Intronic	SMARCC1,CSPG5,ELP6,ENSGALG00000052737,ENSGALG00000049288,ENSGALG00000047837,SMARCC1,CSPG5,ELP6,ENSGALG00000052737,ENSGALG00000049288,ENSGALG00000047837
lncRNA	G6436	TU13330	2	872486	884031	11546	2	412	Intronic	DHX30,CSPG5,ELP6,SCAP
lncRNA	G6434	TU13327	2	757064	865761	108698	2	837	Intronic	MAP4,DHX30,CSPG5,ELP6,SCAP
lncRNA	G6433	TU13326	2	742889	803321	60433	2	337	Antisense outside Intron	MAP4,SMARCC1,CSPG5	15
lncRNA	G6432	TU13325	2	740107	747566	7460	2	393	Intronic	CDC25A,DHX30,SMARCC1
lncRNA	G6430	TU13321	2	837705	865092	27388	2	648	Intronic	MAP4,DHX30,CSPG5,ELP6,SCAP,ENSGALG00000023632,ZNF777,ENSGALG00000041618,CDC25A,MAP4,DHX30,CSPG5,ELP6,SCAP
lncRNA	G6429	TU13319	2	666697	674129	7433	2	425	Intronic	ZNF767,ZNF282,ENSGALG00000028985,ENSGALG00000043930,ENSGALG00000023632,ZNF777,ENSGALG00000041618,CDC25A,DHX30
lncRNA	G6428	TU13318	2	658026	700471	42446	2	793	Intronic	ENSGALG00000034903,ENSGALG00000044098,ZNF767,ZNF282,ENSGALG00000028985,ENSGALG00000043930,ENSGALG00000023632,ZNF777,ENSGALG00000041618,CDC25A,DHX30
lncRNA	G6426	TU13311	2	651942	696060	44119	3	2730	Intronic	ENSGALG00000044014,ENSGALG00000034903,ENSGALG00000044098,ZNF767,ZNF282,ENSGALG00000028985,ENSGALG00000043930,ENSGALG00000023632,ZNF777,ENSGALG00000041618,CDC25A,ENSGALG00000044014,ENSGALG00000034903,ENSGALG00000044098,ZNF767,ZNF282,ENSGALG00000028985,ENSGALG00000043930,ENSGALG00000023632,ZNF777,ENSGALG00000041618,CDC25A,ENSGALG00000044014,ENSGALG00000034903,ENSGALG00000044098,ZNF767,ZNF282,ENSGAL…	15
lncRNA	G642	TU1340	1	48093634	48094954	1321	2	878	Upstream	ARHGDIB,ERP27,MGP,OC3,ART4,SMCO3,ENSGALG00000011745,H2A-VIII,ENSGALG00000011747,HIST1H2B7,ENSGALG00000048231,HIST1H46L2,H2A-VIII,HIST1H2B8,ENSGALG00000038969,HIST1H46,ENSGALG00000036908,HIST2H4B,H2AFJ,ENSGALG00000049751,HIST1H110,ENSGALG00000047126,ENSGALG00000035244,ENSGALG00000051325,ENSGALG00000048097,HIST1H103,ENSGALG00000042491,ENSGALG00000055014,ENSGALG00000046198,H2A-VIII,ENSGALG0000005025…
lncRNA	G6409	TU13282	2	423046	427546	4501	2	3960	Convergent(Head to head)	SLC4A2,CDK5,ENSGALG00000051417,ENSGALG00000041524,ABCB8,ATG9B,NOS3,KCNH2,AOC1,ENSGALG00000052856,ENSGALG00000045908,ENSGALG00000044935,ENSGALG00000047005,ENSGALG00000045021,ENSGALG00000049986,ENSGALG00000038926,RARRES2,LRRC61,ZNF467,ENSGALG00000045581,GIMAP1-GIMAP5,ENSGALG00000029569
lncRNA	G6406	TU13277	2	386514	387082	569	2	549	Intronic	AGAP3,FASTK,SLC4A2,CDK5,ENSGALG00000051417,ENSGALG00000041524,ABCB8,ATG9B,NOS3,AOC1,ENSGALG00000052856,ENSGALG00000045908,ENSGALG00000044935,ENSGALG00000047005,ENSGALG00000045021,ENSGALG00000049986,ENSGALG00000038926,RARRES2,LRRC61,ZNF467	16
lncRNA	G6397	TU13259	2	123022	124319	1298	2	1193	Antisense inside Intron	ENSGALG00000047569,CHPF2,ABCF2,H2BE1,ASB10,GBX1,AGAP3
lncRNA	G6395	TU13256	2	34807	38136	3330	2	3145	Antisense overlapping Exon	ENSGALG00000030483,ENSGALG00000047195,ENSGALG00000047569,ENSGALG00000043137
lncRNA	G6393	TU13254	19	10198152	10199833	1682	2	404	Divergent(Tail to tail)	ENSGALG00000054505,ENSGALG00000051339,ENSGALG00000048190
lncRNA	G6391	TU13249	19	10160898	10194248	33351	10	1371	Antisense overlapping Exon	SMTNL2,ENSGALG00000054505,ENSGALG00000051339,ENSGALG00000048190
lncRNA	G6388	TU13243	19	10141952	10142579	628	3	312	Upstream	FBXO39,TEKT1,SMTNL2,ENSGALG00000054505,ENSGALG00000051339,ENSGALG00000048190
lncRNA	G6385	TU13239	19	10122030	10122663	634	2	462	Intronic	PITPNM3,ENSGALG00000006048,FBXO39,TEKT1,SMTNL2,ENSGALG00000054505,ENSGALG00000051339,ENSGALG00000048190
lncRNA	G6383	TU13232	19	10087854	10093386	5533	4	1456	Intergenic	PITPNM3,ENSGALG00000006048,FBXO39,TEKT1,SMTNL2,ENSGALG00000054505,ENSGALG00000051339,ENSGALG00000048190
lncRNA	G6377	TU13218	19	9842611	9908642	66032	2	945	Downstream	WSCD1,XAF1,SLC13A5,MED31,TXNDC17,KIAA0753,PITPNM3
lncRNA	G6373	TU13206	19	9738148	9763055	24908	2	24873	Upstream	CLUH,ENSGALG00000028283,RAP1GAP2,ENSGALG00000044841,WSCD1,CLUH,ENSGALG00000028283,RAP1GAP2,ENSGALG00000044841,WSCD1	10
lncRNA	G6369	TU13198	19	9634387	9635008	622	2	373	Intronic	MNT,PAFAH1B1,ENSGALG00000028283,RAP1GAP2,ENSGALG00000044841	16
lncRNA	G6367	TU13195	19	9599955	9600255	301	1	301	Antisense inside Intron	TNFAIP1,MNT,CLUH,ENSGALG00000028283,RAP1GAP2
lncRNA	G6362	TU13189	19	9500647	9508243	7597	2	1060	Intronic	LYRM9,NLK,TMEM97,IFT20,TNFAIP1,MNT,PAFAH1B1,CLUH,LYRM9,NLK,TMEM97,IFT20,TNFAIP1,MNT,PAFAH1B1,CLUH,LYRM9,NLK,TMEM97,IFT20,TNFAIP1,MNT,PAFAH1B1,CLUH,LYRM9,NLK,TMEM97,IFT20,MNT,PAFAH1B1,LYRM9,NLK,TMEM97,IFT20,TNFAIP1,MNT,PAFAH1B1,CLUH
lncRNA	G6360	TU13183	19	9466121	9468748	2628	2	2591	Intronic	LYRM9,NLK,TMEM97,IFT20,MNT	10
lncRNA	G6356	TU13175	19	9304721	9305182	462	1	462	Antisense inside Intron	NF1,WSB1,NOS2,LYRM9,NLK
lncRNA	G6353	TU13168	19	9251689	9255905	4217	2	1994	Convergent(Head to head)	NF1,EVI2A,ENSGALG00000035589,OMG,WSB1,ENSGALG00000050395,ENSGALG00000005685,NOS2
lncRNA	G6348	TU13160	19	9008905	9009509	605	2	584	Intronic
lncRNA	G6346	TU13153	19	8903970	8928420	24451	3	4665	Antisense overlapping Exon	HNF1B,HEATR6,DYNLL2,SRSF1,VEZF1,CUEDC1,MRPS23,HNF1B,HEATR6,DYNLL2,SRSF1,VEZF1,CUEDC1,MRPS23,HNF1B,HEATR6,DYNLL2,SRSF1,VEZF1,CUEDC1,MRPS23	16
lncRNA	G6332	TU13116	19	8352453	8355119	2667	2	2566	Upstream	ENSGALG00000005350,ZNHIT3,CA4,MYO19,PIGW,GGNBP2,DHRS11,MRM1,ENSGALG00000005350,ZNHIT3,CA4,MYO19,PIGW,GGNBP2,DHRS11,MRM1
lncRNA	G6330	TU13110	19	8292664	8311863	19200	13	5719	Antisense overlapping Exon	ENSGALG00000005350,ZNHIT3,CA4,MYO19,PIGW,DHRS11,MRM1
lncRNA	G6326	TU13104	19	8198756	8199569	814	2	777	Intronic	BCAS3,PPM1D,APPBP2,ZNHIT3,CA4,MYO19,PIGW,GGNBP2	16
lncRNA	G6323	TU13099	19	8147269	8148157	889	1	889	Convergent(Head to head)	BCAS3,PPM1D,APPBP2,ENSGALG00000005350,ZNHIT3,CA4	16
lncRNA	G6322	TU13098	19	7968802	7969678	877	2	855	Intronic
lncRNA	G6315	TU13084	19	7562400	7562955	556	1	556	Divergent(Tail to tail)	VMP1,TUBD1,RPS6KB1,RNFT1,MED13,INTS2,BRIP1	19
lncRNA	G6312	TU13081	19	7484214	7508842	24629	2	8119	Antisense inside Intron	YPEL2,DHX40,CLTC,PTRH2,TUBD1,RPS6KB1,RNFT1,MED13	10
lncRNA	G6303	TU13061	19	7340654	7341771	1118	2	1006	Intronic	RAD51C,PPM1E,TRIM37,PRR11,ENSGALG00000005093,GDPD1,YPEL2,DHX40,CLTC	16
lncRNA	G6299	TU13055	19	7271976	7283692	11717	2	479	Intergenic	DOC2B,OPNP,ENSGALG00000051549,ENSGALG00000005037,RAD51C,PPM1E,TRIM37,SKA2,PRR11,ENSGALG00000005093,GDPD1,YPEL2	14
lncRNA	G6298	TU13054	19	7269687	7270950	1264	2	1236	Intergenic	ENSGALG00000037314,DOC2B,OPNP,ENSGALG00000051549,ENSGALG00000005037,RAD51C,PPM1E,TRIM37,SKA2,PRR11,ENSGALG00000005093,GDPD1,YPEL2	14
lncRNA	G6296	TU13050	19	7236061	7237169	1109	2	1086	Intronic	RFLNB,ENSGALG00000037314,DOC2B,OPNP,ENSGALG00000051549,ENSGALG00000005037,PPM1E,TRIM37,SKA2
lncRNA	G6285	TU13025	19	7007735	7010987	3253	9	1444	Antisense inside Exon	ENSGALG00000054048,AKAP10,NLE1,ULK2,ALDH3A2,SLC47A2,ENSGALG00000004793,ENSGALG00000004799,GLOD4,ENSGALG00000004820,VPS53
lncRNA	G627	TU1307	1	47770237	47771631	1395	1	1395	Divergent(Tail to tail)	UTP20,ARL1,NUP205,CNOT4,ENSGALG00000011717
lncRNA	G6268	TU12989	19	6695056	6696165	1110	2	918	Intronic	ADORA2B,ZSWIM7,TTC19,ENSGALG00000004477,ENSGALG00000052725,ENSGALG00000004503,ENSGALG00000004509,TRPV2,P2RX5,EMC6,TAX1BP3,CTNS
lncRNA	G6263	TU12981	19	6498689	6509430	10742	2	5276	Intronic	CPD,GOSR1,TRARG1,ABR,TIMM22,ENSGALG00000051564,ADORA2B,ZSWIM7,TTC19
lncRNA	G6247	TU12940	19	6138485	6140896	2412	3	1195	Intergenic	PHF12,SEZ6,PIPOX,MYO18A,CRYBA1,NUFIP2,TAOK1,GIT1,ANKRD13B,CORO6,SSH2
lncRNA	G6236	TU12915	19	5949774	5952160	2387	5	534	Antisense overlapping Exon	FOXN1,UNC119,PIGS,ALDOC,ENSGALG00000048771,KIAA0100,SDF2,SUPT6H,ENSGALG00000030512,ENSGALG00000028210,RAB34,RPL23A,TLCD1,NEK8,TRAF4,FAM222B,ERAL1,FLOT2,ENSGALG00000004009,PHF12
lncRNA	G6225	TU12900	19	5879977	5884110	4134	12	2053	Antisense overlapping Exon	POLDIP2,TMEM199,ENSGALG00000053631,VTN,ENSGALG00000003595,ENSGALG00000050176,SLC46A1,SLC13A2,FOXN1,UNC119,ALDOC,ENSGALG00000048771,KIAA0100,SDF2,SUPT6H,ENSGALG00000030512,ENSGALG00000028210,RAB34,RPL23A,TLCD1,NEK8,TRAF4,FAM222B
lncRNA	G6224	TU12899	19	5854163	5859718	5556	3	662	Antisense inside Exon	SMG6,SRR,POLDIP2,TMEM199,ENSGALG00000053631,VTN,ENSGALG00000003595,ENSGALG00000050176,SLC46A1,SLC13A2,UNC119,PIGS,ALDOC,ENSGALG00000048771,KIAA0100,SDF2,SUPT6H,ENSGALG00000030512,ENSGALG00000028210,RAB34,RPL23A,TLCD1,NEK8
lncRNA	G6218	TU12882	19	5650937	5703526	52590	2	2753	Intronic	SERPINF2,SERPINF1,SMYD4,RPA1,DPH1,HIC1,SRR,POLDIP2,TMEM199,ENSGALG00000053631,VTN,ENSGALG00000003595,ENSGALG00000050176
lncRNA	G6211	TU12871	19	5591007	5594166	3160	2	3128	Other	RILP,PRPF8,TLCD2,ENSGALG00000023787,WDR81,SERPINF2,SERPINF1,SMYD4,RPA1,DPH1,HIC1,SMG6
lncRNA	G6204	TU12859	19	5528765	5529183	419	1	419	Divergent(Tail to tail)	PITPNA,SLC43A2,RILP,PRPF8,TLCD2,ENSGALG00000023787,WDR81,SERPINF2,SERPINF1,SMYD4,RPA1	10
lncRNA	G6198	TU12842	19	5398032	5399677	1646	2	867	Intronic	NCBP3,CRK,YWHAE,ENSGALG00000050199,INPP5K,PITPNA,SLC43A2,RILP,PRPF8	19
lncRNA	G6188	TU12824	19	5203655	5218583	14929	7	3814	Antisense outside Exon	ASL1,CRCP,TPST1,KCTD7,ENSGALG00000021611,TMEM248,LRRC75A,NCBP3,CRK
lncRNA	G6186	TU12821	19	5191835	5192611	777	2	753	Intronic	ASL1,CRCP,TPST1,KCTD7,TMEM248,LRRC75A
lncRNA	G6182	TU12815	19	5137046	5139903	2858	4	1819	Intronic	CCT6A,ENSGALG00000002463,PHKG1,CHCHD2P9,VKORC1L1,GUSB,ASL2,ASL1,KCTD7,ENSGALG00000021611,TMEM248,LRRC75A	10
lncRNA	G6181	TU12814	19	5108686	5110052	1367	2	1257	Intronic	NIPSNAP2,PSPH,CCT6A,ENSGALG00000002463,PHKG1,CHCHD2P9,VKORC1L1,GUSB,ASL2,ASL1,TPST1,KCTD7,ENSGALG00000021611	19
lncRNA	G6179	TU12812	19	5088661	5101281	12621	2	314	Intronic	ENSGALG00000048940,MRPS17,NIPSNAP2,PSPH,CCT6A,ENSGALG00000002463,PHKG1,CHCHD2P9,VKORC1L1,GUSB,ASL2,CRCP,TPST1,KCTD7,ENSGALG00000021611	10
lncRNA	G6174	TU12805	19	5052012	5054354	2343	4	950	Antisense overlapping Exon	ENSGALG00000054196,ENSGALG00000053121,ENSGALG00000048940,MRPS17,NIPSNAP2,PSPH,CCT6A,ENSGALG00000002463,PHKG1,VKORC1L1,GUSB,ASL2,ASL1,CRCP,TPST1
lncRNA	G6171	TU12802	19	5020486	5021751	1266	1	1266	Antisense inside Intron	CCLI5,CCL1,ENSGALG00000014585,ENSGALG00000049551,ENSGALG00000054196,ENSGALG00000053121,ENSGALG00000048940,MRPS17,NIPSNAP2,CCT6A,ENSGALG00000002463,PHKG1,CHCHD2P9,VKORC1L1,GUSB,ASL2,ASL1,CRCP,TPST1
lncRNA	G6146	TU12761	19	4277194	4285108	7915	6	1580	Antisense outside Exon	CUX1,PRKRIP1,ORAI3,ALKBH4,LRWD1,ENSGALG00000030808,UPK3B,DTX2,SSC4D,YWHAG
lncRNA	G6142	TU12746	19	4166508	4167219	712	2	643	Intronic		15
lncRNA	G614	TU1284	1	46423180	46439646	16467	3	1921	Intergenic		16
lncRNA	G6127	TU12705	19	3381393	3382468	1076	2	1036	Intronic	UBE2G1,ENSGALG00000050216,ANKFY1,CYB5D2,ATP2A3,P2RX1,IFT22,CAMKK1	10
lncRNA	G6123	TU12691	19	3349301	3349892	592	1	592	Downstream	SPNS3,UBE2G1,ENSGALG00000050216,ANKFY1,CYB5D2,ZZEF1,ATP2A3
lncRNA	G612	TU1282	1	46192492	46193668	1177	2	1153	Intergenic
lncRNA	G6107	TU12644	19	2489767	2498199	8433	3	4930	Intergenic
lncRNA	G6106	TU12638	19	2375209	2377294	2086	2	1661	Intergenic
lncRNA	G6104	TU12632	19	2132498	2140974	8477	1	8477	Antisense overlapping Exon		16
lncRNA	G6103	TU12631	19	2107284	2128649	21366	2	21217	Intronic		16
lncRNA	G6102	TU12630	19	2027144	2077945	50802	2	1887	Intronic
lncRNA	G6101	TU12628	19	2001628	2006735	5108	4	4880	Intronic		14
lncRNA	G6100	TU12627	19	1975637	1976801	1165	2	1136	Intronic
lncRNA	G610	TU1279	1	46159943	46162592	2650	3	936	Intergenic	NEDD1,NEDD1	18
lncRNA	G61	TU158	1	1172897	1173778	882	2	854	Intronic	ARF5,GCC1,DENND6B,SBF1
lncRNA	G6099	TU12626	19	1962555	2009417	46863	2	676	Intronic
lncRNA	G6098	TU12625	19	1768040	1961970	193931	2	14072	Intronic
lncRNA	G6097	TU12623	19	1761585	1767507	5923	2	5896	Intronic
lncRNA	G6084	TU12594	19	768850	775937	7088	5	2505	Antisense overlapping Exon	ENSGALG00000042533,SUPT4H1,ENSGALG00000001028,MTMR4,ENSGALG00000001049,ABHD11,CLDN3,ENSGALG00000035131,METTL27
lncRNA	G6078	TU12575	19	560392	564223	3832	5	865	Antisense inside Exon	FZD9,FKBP6,TRIM50,NSUN5,ENSGALG00000029674,HIP1,CCLL4,CCL4,CCL5,LPO,ENSGALG00000044527,EPX,ENSGALG00000042533
lncRNA	G6070	TU12564	19	417434	418185	752	2	643	Intronic	STX1A,MKS1,BCL7B,TBL2,MLXIPL,ENSGALG00000042819,ANGPT1L,FZD9,FKBP6,TRIM50,NSUN5,ENSGALG00000029674,HIP1	19
lncRNA	G6065	TU12552	19	360591	364967	4377	7	1463	Antisense outside Exon	ENSGALG00000041833,ENSGALG00000033314,VPS37D,DNAJC30,WBSCR22,STX1A,MKS1,BCL7B,TBL2,MLXIPL,ENSGALG00000042819,ANGPT1L,BAZ1B,FZD9	10
lncRNA	G6063	TU12547	19	355021	360223	5203	6	3279	Antisense overlapping Exon	ENSGALG00000037051,ENSGALG00000041833,ENSGALG00000033314,VPS37D,DNAJC30,WBSCR22,STX1A,MKS1,TBL2,MLXIPL,ENSGALG00000042819,ANGPT1L,BAZ1B	10
lncRNA	G6061	TU12545	19	307235	308574	1340	2	1301	Intronic	ENSGALG00000037051,ENSGALG00000053871,ENSGALG00000041833,ENSGALG00000033314,VPS37D,DNAJC30,WBSCR22,MKS1,BCL7B,TBL2,MLXIPL,ENSGALG00000042819,ANGPT1L,BAZ1B	10
lncRNA	G6060	TU12543	19	297347	332240	34894	2	662	Intronic	ENSGALG00000037051,ENSGALG00000041833,ENSGALG00000033314,VPS37D,DNAJC30,WBSCR22,MKS1,BCL7B,TBL2,MLXIPL,ENSGALG00000042819,ANGPT1L,BAZ1B,ENSGALG00000033320,ENSGALG00000037051,ENSGALG00000054415,ENSGALG00000054915,ENSGALG00000033792,ENSGALG00000053871,ENSGALG00000041833,ENSGALG00000033314,VPS37D,DNAJC30,WBSCR22,MKS1,BCL7B,TBL2,MLXIPL,ENSGALG00000042819,ANGPT1L,BAZ1B,ENSGALG00000033320,ENSGALG000000…	10
lncRNA	G6053	TU12529	19	193319	194147	829	2	282	Antisense inside Intron	DDX25,ENSGALG00000047563,ENSGALG00000054415,ENSGALG00000054915,ENSGALG00000033792,ENSGALG00000053871,ENSGALG00000041833,ENSGALG00000033314,VPS37D,DNAJC30,WBSCR22,STX1A	10
lncRNA	G6049	TU12523	19	162569	165093	2525	2	2112	Antisense overlapping Exon	MYH7,ENSGALG00000052672,ENSGALG00000037051,ENSGALG00000047563,ENSGALG00000048776,ENSGALG00000054415,ENSGALG00000054915,ENSGALG00000033792,ENSGALG00000053871,ENSGALG00000041833
lncRNA	G6047	TU12518	19	98248	99657	1410	1	1410	Antisense inside Intron	ENSGALG00000054633,ENSGALG00000045238,ENSGALG00000054037,MYH7,ENSGALG00000052672,DDX25,ENSGALG00000037051,ENSGALG00000047563,ENSGALG00000048776,ENSGALG00000054415,ENSGALG00000054915	14
lncRNA	G6046	TU12517	19	97299	97774	476	1	476	Antisense inside Intron	ENSGALG00000054633,ENSGALG00000045238,ENSGALG00000054037,MYH7,ENSGALG00000052672,DDX25,ENSGALG00000037051,ENSGALG00000047563,ENSGALG00000048776,ENSGALG00000054415,ENSGALG00000054915
lncRNA	G6038	TU12504	18	11334932	11344325	9394	4	303	Antisense overlapping Exon	ENSGALG00000050484,ENSGALG00000049838,ENSGALG00000051337,ENSGALG00000049618,ENSGALG00000050484,ENSGALG00000049838,ENSGALG00000051337,ENSGALG00000049618,ENSGALG00000050484,ENSGALG00000049838,ENSGALG00000051337,ENSGALG00000049618
lncRNA	G6031	TU12492	18	11294633	11295672	1040	2	712	Upstream	ENSGALG00000054310,ENSGALG00000050484,ENSGALG00000049838,ENSGALG00000051337,ENSGALG00000049618,ENSGALG00000052797
lncRNA	G6027	TU12486	18	11199553	11206298	6746	3	1294	Antisense outside Exon	ENSGALG00000054310,ENSGALG00000050484,ENSGALG00000049838,ENSGALG00000054310,ENSGALG00000050484,ENSGALG00000049838,ENSGALG00000054310,ENSGALG00000050484,ENSGALG00000049838,ENSGALG00000054310,ENSGALG00000050484,ENSGALG00000049838,ENSGALG00000054310,ENSGALG00000050484,ENSGALG00000049838	19
lncRNA	G6026	TU12481	18	11194575	11196176	1602	2	1560	Intergenic	ENSGALG00000054310,ENSGALG00000050484,ENSGALG00000049838,ENSGALG00000054310,ENSGALG00000050484,ENSGALG00000049838
lncRNA	G6025	TU12478	18	11194594	11195251	658	1	658	Intergenic	ENSGALG00000054310,ENSGALG00000050484,ENSGALG00000049838,ENSGALG00000054310,ENSGALG00000050484,ENSGALG00000049838
lncRNA	G6023	TU12473	18	10966610	10973197	6588	7	845	Antisense overlapping Exon	MCHR1,TSEN54,LLGL2,ENSGALG00000050158
lncRNA	G6014	TU12456	18	10657628	10667767	10140	5	1400	Antisense inside Exon	OTOP3,HID1,CDR2L,MRPL58,ENSGALG00000026015,ATP5PD,KCTD2,SLC16A5,ARMC7,SUMO2,NUP85,GGA3,MRPS7,MIF4GD,SLC25A19,GRB2	17
lncRNA	G6012	TU12454	18	10653205	10655508	2304	3	1507	Antisense overlapping Exon	OTOP2,OTOP3,HID1,CDR2L,MRPL58,ENSGALG00000026015,ATP5PD,KCTD2,SLC16A5,ARMC7,SUMO2,NUP85,GGA3,MRPS7,MIF4GD,SLC25A19,GRB2
lncRNA	G6008	TU12449	18	10615725	10616182	458	1	458	Convergent(Head to head)	FDXR,FADS6,USH1G,OTOP2,OTOP3,HID1,CDR2L,MRPL58,ENSGALG00000026015,ATP5PD,KCTD2,SLC16A5,HN1,ARMC7,SUMO2,NUP85,GGA3,FDXR,FADS6,USH1G,OTOP2,OTOP3,HID1,CDR2L,MRPL58,ENSGALG00000026015,ATP5PD,KCTD2,SLC16A5,HN1,ARMC7,SUMO2,NUP85,GGA3,FDXR,FADS6,USH1G,OTOP2,OTOP3,HID1,CDR2L,MRPL58,ENSGALG00000026015,ATP5PD,KCTD2,SLC16A5,HN1,ARMC7,SUMO2,NUP85,GGA3
lncRNA	G6007	TU12446	18	10614882	10615310	429	1	429	Convergent(Head to head)	FDXR,FADS6,USH1G,OTOP2,OTOP3,HID1,CDR2L,MRPL58,ENSGALG00000026015,ATP5PD,KCTD2,SLC16A5,HN1,ARMC7,SUMO2,NUP85,GGA3
lncRNA	G6006	TU12445	18	10611974	10614293	2320	6	727	Antisense overlapping Exon	FDXR,FADS6,USH1G,OTOP2,OTOP3,HID1,CDR2L,MRPL58,ENSGALG00000026015,ATP5PD,KCTD2,SLC16A5,HN1,ARMC7,SUMO2,NUP85,GGA3
lncRNA	G6	TU49	1	95893	100312	4420	6	2061	Intronic	ENSGALG00000054818,ENSGALG00000053455,ENSGALG00000045540,ENSGALG00000042023,DHRS4,CARMIL3,ENSGALG00000046962,ENSGALG00000042611,ENSGALG00000054818,ENSGALG00000053455,ENSGALG00000045540,ENSGALG00000042023,DHRS4,CARMIL3,ENSGALG00000046962,ENSGALG00000042611,ENSGALG00000054818,ENSGALG00000053455,ENSGALG00000045540,ENSGALG00000042023,DHRS4,CARMIL3,ENSGALG00000046962,ENSGALG00000042611,ENSGALG00000054…
lncRNA	G5992	TU12418	18	10396173	10410111	13939	11	4178	Antisense outside Exon	SPATA20,EPN3,MYCBPAP,ACSF2,ENSGALG00000019761,LRRC59,EME1,MRPL27,XYLT2,CD300LG,ENSGALG00000019755,RAB37,SLC9A3R1,NAT9,TMEM104,GRIN2C
lncRNA	G5976	TU12372	18	10057800	10065103	7304	4	762	Antisense overlapping Exon	SIRT7,MAFG,PYCR1,NME1,SPAG9,TOB1,WFIKKN2,ENSGALG00000026189,LUC7L3,ANKRD40,ENSGALG00000007522	10
lncRNA	G5974	TU12369	18	10045766	10047546	1781	1	1781	Intergenic	PCYT2,SIRT7,MAFG,PYCR1,NME1,SPAG9,TOB1,WFIKKN2,ENSGALG00000026189,LUC7L3,ANKRD40,ENSGALG00000007522
lncRNA	G5963	TU12349	18	9910994	9913084	2091	5	1735	Antisense overlapping Exon	PGS1,SOCS3,ENSGALG00000027822,AFMID,TK1,SYNGR2,TMC6,ENSGALG00000038671,ARL16,HGS,MRPL12,ENSGALG00000032336,GCGR,P4HB,ARHGDIA,ALYREF,ENSGALG00000049911,ENSGALG00000044431,PCYT2,SIRT7,MAFG,PYCR1,NME1,SPAG9
lncRNA	G5945	TU12317	18	9789404	9790168	765	1	765	Intronic	RBFOX3,ENGASE,CANT1,TIMP2,USP36,PGS1,SOCS3,ENSGALG00000027822,AFMID,TK1,SYNGR2,TMC6,ENSGALG00000038671,ARL16,HGS,MRPL12
lncRNA	G5932	TU12289	18	9551565	9552732	1168	2	616	Antisense inside Exon	RPTOR,NPTX1,ENDOV,ENSGALG00000050206,RNF213,SLC26A11,SGSH,TBC1D16,CBX4,CBX8,CBX2,ENPP7
lncRNA	G592	TU1253	1	45361311	45607401	246091	2	428	Intronic	TMCC3,SNAPC3,NDUFA12,NR2C1,FGD6,VEZT,METAP2,USP44,NTN4,SNRPF,AMDHD1	15
lncRNA	G5907	TU12241	18	9137556	9139210	1655	6	1075	Antisense overlapping Exon	SDK2,RPL38,TTYH2,ENSGALG00000004495,BTBD17,GPR142,GPRC5C,CCDC137,OXLD1,PDE6G,TSPAN10,NPLOC4,ENSGALG00000054746,FAAP100,FSCN2,ENSGALG00000028749,BAHCC1,SLC38A10
lncRNA	G5903	TU12235	18	9098022	9100570	2549	5	397	Antisense overlapping Exon	ENSGALG00000004441,CDC42EP4,SDK2,RPL38,TTYH2,ENSGALG00000004495,BTBD17,GPR142,GPRC5C,CCDC137,OXLD1,PDE6G,TSPAN10,NPLOC4,ENSGALG00000054746,FAAP100,FSCN2,ENSGALG00000028749,BAHCC1
lncRNA	G59	TU153	1	1129806	1148873	19068	3	2469	Intronic	ENSGALG00000054297,ARF5,GCC1,DENND6B,SBF1	14
lncRNA	G5892	TU12206	18	8071452	8073463	2012	2	1309	Intergenic	ABCA5,MAP2K6,KCNJ16
lncRNA	G5891	TU12205	18	8062276	8066076	3801	3	2165	Intergenic	ABCA5,MAP2K6,KCNJ16,ABCA5,MAP2K6,KCNJ16
lncRNA	G588	TU1241	1	45557840	45563414	5575	2	4695	Antisense inside Exon	FGD6,VEZT,METAP2,USP44,NTN4
lncRNA	G5874	TU12162	18	7141463	7142903	1441	2	1332	Convergent(Head to head)	ENSGALG00000038222,NOL11,ENSGALG00000051534,ENSGALG00000026816,PSMD12,HELZ,CACNG1,CACNG4
lncRNA	G5873	TU12161	18	7141414	7144106	2693	2	2584	Downstream	ENSGALG00000038222,NOL11,ENSGALG00000051534,ENSGALG00000026816,PSMD12,HELZ,CACNG1,CACNG4	10
lncRNA	G5847	TU12096	18	6207686	6212534	4849	2	3812	Intergenic	ANKFN1,NOG,C18H17ORF67,DGKE,TRIM25,ENSGALG00000049473,SCPEP1,RAB11FIP4	16
lncRNA	G5846	TU12095	18	6186092	6187466	1375	2	1149	Divergent(Tail to tail)	ANKFN1,NOG,C18H17ORF67,DGKE,TRIM25
lncRNA	G5844	TU12093	18	6029497	6037901	8405	3	3871	Convergent(Head to head)	HLF,MMD,TMEM100,PCTP,ANKFN1	16
lncRNA	G5841	TU12088	18	6007670	6014478	6809	3	2421	Antisense outside Exon	HLF,MMD,TMEM100,PCTP,ANKFN1
lncRNA	G5835	TU12081	18	5830962	5832880	1919	3	1122	Antisense inside Exon	COX11,STXBP4,HLF
lncRNA	G5831	TU12077	18	5226637	5233158	6522	2	717	Intronic		19
lncRNA	G5830	TU12076	18	5208938	5209565	628	2	501	Intronic		15
lncRNA	G5829	TU12075	18	5187278	5187821	544	2	522	Intronic	MBTD1,UTP18
lncRNA	G5823	TU12065	18	5062762	5063670	909	3	759	Upstream	GPS1,RFNG,DCXR,RAC3,LRRC45,CENPX,ASPSCR1,NOTUM,MYADML2,NME2,MBTD1,UTP18,CA10	19
lncRNA	G582	TU1226	1	45087965	45088538	574	1	574	Intergenic	CRADD,PLXNC1,CEP83	19
lncRNA	G5810	TU12046	18	4863343	4870264	6922	2	6518	Antisense overlapping Exon	SAP30BP,RECQL5,SMIM5,ENSGALG00000038574,CSNK1D,ENSGALG00000035675,FASN,DUS1L,GPS1	10
lncRNA	G5801	TU12027	18	4662915	4664132	1218	1	1218	Convergent(Head to head)	ENSGALG00000002108,CDK3,TEN1,ACOX1,FBF1,MRPL38,ENSGALG00000028301,WBP2,UNC13D,UNK,H3F3B,ENSGALG00000046444,GALK1,SAP30BP,ENSGALG00000002108,CDK3,TEN1,ACOX1,FBF1,MRPL38,ENSGALG00000028301,WBP2,UNC13D,UNK,H3F3B,ENSGALG00000046444,GALK1,SAP30BP
lncRNA	G5798	TU12015	18	4648484	4652414	3931	1	3931	Downstream	SRP68,ENSGALG00000002108,CDK3,TEN1,ACOX1,FBF1,MRPL38,ENSGALG00000028301,WBP2,UNC13D,UNK,H3F3B,ENSGALG00000046444,GALK1,SAP30BP	10
lncRNA	G5781	TU11983	18	4390116	4393249	3134	2	2960	Intronic	ST6GALNAC1,ST6GALNAC2,CYGB,RHBDF2,AANAT,SPHK1,PRPSAP1,ENSGALG00000050965,UBALD2,RNF157	10
lncRNA	G5776	TU11949	18	4282813	4287801	4989	3	1951	Downstream	MGAT5B,MFSD11,SRSF2,METTL23,JMJD6,ENSGALG00000001805,ST6GALNAC1,ST6GALNAC2,CYGB,RHBDF2,AANAT,UBE2O	16
lncRNA	G5771	TU11930	18	4218699	4222003	3305	2	1749	Downstream	MGAT5B,MFSD11,SRSF2,METTL23,JMJD6,ENSGALG00000001805,ST6GALNAC1,ST6GALNAC2,MGAT5B,MFSD11,SRSF2,METTL23,JMJD6,ENSGALG00000001805,ST6GALNAC1,ST6GALNAC2	15
lncRNA	G5767	TU11924	18	4012719	4014761	2043	2	1321	Intronic	RASL10A,SEC14L1	15
lncRNA	G5759	TU11911	18	3474568	3475866	1299	1	1299	Divergent(Tail to tail)	RAB40B,WDR45B,FOXK2,NARF,CYBC1,HEXD,OGFOD3,UTS2R	18
lncRNA	G5755	TU11899	18	3381233	3381596	364	1	364	Antisense inside Intron	TBCD,ZNF750,ENSGALG00000001531,FN3KRP,WDR45B,FOXK2,NARF
lncRNA	G5753	TU11894	18	3359708	3363826	4119	2	3487	Divergent(Tail to tail)	TBCD,ZNF750,ENSGALG00000001531,FN3KRP,RAB40B,WDR45B,FOXK2
lncRNA	G5748	TU11879	18	2876714	2883976	7263	3	5681	Downstream	HS3ST3A1	15
lncRNA	G5747	TU11878	18	2950413	2963120	12708	2	5977	Antisense inside Intron		16
lncRNA	G5743	TU11868	18	2580135	2580629	495	2	417	Intronic	COX10	14
lncRNA	G5742	TU11866	18	2574611	2580080	5470	2	5414	Intronic	COX10,ENSGALG00000031058	15
lncRNA	G5740	TU11864	18	2586519	2590279	3761	2	2128	Divergent(Tail to tail)	ENSGALG00000031058,COX10	14
lncRNA	G5739	TU11863	18	2585037	2586478	1442	1	1442	Divergent(Tail to tail)	ENSGALG00000031058,COX10
lncRNA	G5737	TU11861	18	2484660	2488481	3822	2	2399	Antisense inside Intron	ENSGALG00000050837,ENSGALG00000031058
lncRNA	G5727	TU11845	18	2096021	2172076	76056	8	1311	Antisense inside Exon	PIK3R5,NTN1,ENSGALG00000001244,USP43,ARHGAP44,ENSGALG00000044567,FAM18B1,TEKT3	19
lncRNA	G572	TU1198	1	44357089	44365930	8842	2	7431	Intronic	BTG1	10
lncRNA	G5719	TU11826	18	770222	771144	923	2	683	Intronic	SCO1,ADPRM,TMEM220,MYOCD
lncRNA	G5713	TU11817	18	286277	289387	3111	2	2800	Intronic	GLP2R,ENSGALG00000054951,ENSGALG00000041541,ENSGALG00000029660,MYH1D
lncRNA	G5711	TU11813	18	67819	88937	21119	5	1828	Antisense outside Intron	ENSGALG00000024335,ENSGALG00000050425,ZNF302,DHRS7C,GSG1L2,GLP2R,ENSGALG00000024335,ENSGALG00000050425,ZNF302,DHRS7C,GSG1L2,GLP2R
lncRNA	G571	TU1197	1	44351196	44353842	2647	2	1785	Intronic	BTG1	10
lncRNA	G5706	TU11798	17	10749963	10752690	2728	2	1645	Antisense overlapping Exon	RALGPS1,FBXW2,SLC2A8,GARNL3,RALGPS1,FBXW2,SLC2A8,GARNL3
lncRNA	G5704	TU11794	17	10700045	10702944	2900	2	1841	Divergent(Tail to tail)	RALGPS1,ANGPTL2,FBXW2,SLC2A8,GARNL3
lncRNA	G5703	TU11793	17	10699271	10705080	5810	2	4751	Upstream	RALGPS1,ANGPTL2,FBXW2,SLC2A8,GARNL3
lncRNA	G5692	TU11772	17	9947135	9947811	677	2	630	Intronic	SCAI,GOLGA1,ARPC5L,PPP6C,RABEPK,HSPA5,GAPVD1,PBX3
lncRNA	G5689	TU11767	17	9895246	9896818	1573	1	1573	Divergent(Tail to tail)	NR6A1,OLFML2A,RPL35,SCAI,GOLGA1,ARPC5L,PPP6C,RABEPK,HSPA5,GAPVD1,MAPKAP1
lncRNA	G5680	TU11751	17	9785210	9811070	25861	2	18940	Antisense outside Exon	PSMB7,ADGRD2,NR5A1,OLFML2A,RPL35,SCAI,GOLGA1,ARPC5L,PPP6C,RABEPK,HSPA5,GAPVD1
lncRNA	G568	TU1192	1	44188005	44199259	11255	2	1117	Antisense overlapping Exon	DCN	16
lncRNA	G5678	TU11748	17	9785050	9812987	27938	4	15153	Other	PSMB7,ADGRD2,NR5A1,NR6A1,OLFML2A,RPL35,SCAI,GOLGA1,ARPC5L,PPP6C,RABEPK,HSPA5,GAPVD1,PSMB7,ADGRD2,NR5A1,NR6A1,OLFML2A,RPL35,SCAI,GOLGA1,ARPC5L,PPP6C,RABEPK,HSPA5,GAPVD1,PSMB7,ADGRD2,NR5A1,OLFML2A,RPL35,SCAI,GOLGA1,ARPC5L,PPP6C,RABEPK,HSPA5,GAPVD1	16
lncRNA	G5672	TU11722	17	9490182	9492668	2487	2	747	Intronic	LHX2
lncRNA	G5671	TU11721	17	9487880	9489408	1529	2	804	Intronic	LHX2
lncRNA	G5670	TU11720	17	9409841	9410471	631	2	610	Intronic	CRB2	15
lncRNA	G567	TU1190	1	43631677	43634987	3311	2	1691	Intergenic
lncRNA	G5657	TU11698	17	8948713	8949307	595	2	448	Intronic	DAB2IP,ENSGALG00000048457,ENSGALG00000041238,NDUFA8,ENSGALG00000044151,LHX6,RBM18,MRRFP1,ENSGALG00000048216	15
lncRNA	G5652	TU11690	17	8917488	8918664	1177	1	1177	Intergenic	DAB2IP,ENSGALG00000001389,ENSGALG00000048457,ENSGALG00000041238,NDUFA8,ENSGALG00000044151
lncRNA	G5639	TU11669	17	8502545	8502994	450	2	415	Intronic	NACC2,ENSGALG00000054657,UBAC1,KCNT1,PSMD5,B3GNTL,ENSGALG00000001620,PHF19,TRAF1
lncRNA	G5637	TU11657	17	8440476	8440774	299	1	299	Divergent(Tail to tail)	LHX3,NACC2,C9orf69,ENSGALG00000054657,UBAC1,CAMSAP1,KCNT1	16
lncRNA	G5636	TU11656	17	8399742	8404234	4493	2	4283	Antisense inside Intron	ENSGALG00000053422,QSOX2,LHX3,C9orf69,ENSGALG00000054657,UBAC1,CAMSAP1,ENSGALG00000053422,QSOX2,LHX3,C9orf69,ENSGALG00000054657,UBAC1,CAMSAP1
lncRNA	G5613	TU11597	17	7479873	7481235	1363	2	1330	Intronic	VAV2,WDR5B,RXRA
lncRNA	G5611	TU11595	17	7450353	7453360	3008	2	2867	Divergent(Tail to tail)	VAV2,BRD3,WDR5B	16
lncRNA	G561	TU1181	1	42875647	42876476	830	2	787	Intronic	ENSGALG00000045093,C12orf29,ENSGALG00000049176,ENSGALG00000051263,TMTC3
lncRNA	G5595	TU11552	17	7155688	7158399	2712	4	1354	Antisense inside Exon	GFI1B,CEL,GTF3C5,ENSGALG00000003412,GBGT1,ENSGALG00000054650,MED22,RPL7A,SURF1,SURF2,SURF4,ENSGALG00000049884,ENSGALG00000003175,REXO4,ENSGALG00000033597,CACFD1,SLC2A6,TMEM8C
lncRNA	G5585	TU11528	17	6871893	6875411	3519	2	3490	Antisense inside Intron	NTNG2,SETX,TTF1,BARHL1,DDX31,GTF3C4,ENSGALG00000040923	10
lncRNA	G5584	TU11527	17	6870272	6871569	1298	2	1277	Antisense inside Intron	NTNG2,SETX,TTF1,BARHL1,DDX31,GTF3C4,ENSGALG00000040923
lncRNA	G557	TU1170	1	42705751	42706243	493	1	493
lncRNA	G5561	TU11477	17	6009428	6103475	94048	3	1429	Intronic	NTMT1,ASB6,PRRX2,PTGES,ENSGALG00000023709,TOR1B,TOR1A,C9orf78,FNBP1,NTMT1,ASB6,PRRX2,PTGES,ENSGALG00000023709,TOR1B,TOR1A,C9orf78,USP20,GPR107,NCS1,ASS1,NTMT1,ASB6,PRRX2,PTGES,ENSGALG00000023709,TOR1B,TOR1A,C9orf78,USP20,GPR107,NCS1,ASS1
lncRNA	G5553	TU11464	17	5806272	5864538	58267	2	316	Intronic	NUP188,SH3GLB2,MIGA2,DOLPP1,CRAT,PTPA,IER5L,NTMT1,ASB6,PRRX2
lncRNA	G554	TU1165	1	41692810	41693817	1008	2	901	Intronic	ENSGALG00000050123,TSPAN19,ENSGALG00000044478
lncRNA	G5526	TU11420	17	5290514	5291399	886	2	866	Intronic	NAIF1,FAM102A,DPM2,ENSGALG00000005298,ST6GALNAC4,AK1,ENG,FPGS,CDK9,TOR2A,ENSGALG00000045436,CERCAM,URM1,SLC27A4,COQ4,TRUB2,SWI5,ENSGALG00000004881,DNM1	10
lncRNA	G5521	TU11407	17	5264964	5268451	3488	15	1838	Antisense inside Exon	SLC25A25,NAIF1,FAM102A,DPM2,ENSGALG00000005298,ST6GALNAC4,AK1,ENG,CDK9,SH2D3C,TOR2A,ENSGALG00000045436,CERCAM,URM1,SLC27A4,COQ4,TRUB2,SWI5,ENSGALG00000004881
lncRNA	G552	TU1154	1	41062740	41100120	37381	2	391	Intronic
lncRNA	G5517	TU11402	17	5241360	5243606	2247	6	1414	Antisense outside Exon	ENSGALG00000006958,ORM1,SLC25A25,NAIF1,FAM102A,DPM2,ST6GALNAC4,AK1,ENG,FPGS,CDK9,SH2D3C,TOR2A,ENSGALG00000045436,CERCAM,URM1
lncRNA	G5516	TU11401	17	5210263	5211210	948	2	928	Intronic	ENSGALG00000006958,ORM1,SLC25A25,NAIF1,DPM2,ENSGALG00000005298,ST6GALNAC4,AK1,ENG,FPGS,CDK9,SH2D3C,TOR2A,ENSGALG00000045436,CERCAM
lncRNA	G551	TU1153	1	41054881	41055402	522	2	490	Intronic
lncRNA	G5506	TU11383	17	3518212	3519743	1532	2	1445	Antisense inside Intron	ENSGALG00000051635,ASTN2
lncRNA	G5501	TU11370	17	2874212	2877027	2816	3	927	Antisense inside Exon	SLC31A2,NIBAN2,STXBP1,ENSGALG00000037031,WHRN,TMEM268,TNFSF15,ENSGALG00000049374,TNFSF8
lncRNA	G550	TU1152	1	41011514	41216063	204550	2	1299	Intronic	TMTC2
lncRNA	G549	TU1151	1	40971314	40973477	2164	2	1452	Intronic
lncRNA	G5484	TU11338	17	2184748	2186575	1828	2	1780	Intergenic	NSMF,ENSGALG00000048159,ENSGALG00000048501,ANAPC2,TOR4A,DDR1,FAM166A,TUBB4B,ENSGALG00000023909,NELFB
lncRNA	G5478	TU11325	17	2124572	2125623	1052	2	1021	Intronic	PNPLA7,ENSGALG00000048159,ENSGALG00000048501,ANAPC2,TOR4A,DDR1	15
lncRNA	G5465	TU11297	17	1844729	1845491	763	2	681	Antisense inside Exon	RGS3,ENSGALG00000054209,POLE3,ALAD,BSPRY,WDR31,PRPF4,SLC31A1,FKBP15,LRSAM1,RPL12,ZMYND19,DPH7
lncRNA	G5461	TU11293	17	1830943	1833208	2266	3	1390	Antisense inside Exon	RGS3,ENSGALG00000054209,POLE3,ALAD,BSPRY,PRPF4,CDC26,SLC31A1,FKBP15,LRSAM1,RPL12,ZMYND19
lncRNA	G546	TU1148	1	40860937	40882379	21443	4	1672	Intergenic	CCDC59,METTL25,TMTC2
lncRNA	G5454	TU11279	17	1728774	1731737	2964	2	2435	Other	RGS3,ENSGALG00000054209,POLE3,ALAD,BSPRY,WDR31	16
lncRNA	G5453	TU11278	17	1590064	1593525	3462	2	3112	Intergenic	ZNF618
lncRNA	G5452	TU11275	17	1523037	1532281	9245	2	2762	Intronic
lncRNA	G5451	TU11274	17	1518964	1529949	10986	2	4515	Intronic
lncRNA	G5450	TU11273	17	1470134	1473342	3209	2	3124	Intronic	GRIN1,ENSGALG00000045310	16
lncRNA	G545	TU1147	1	40844940	40857509	12570	3	1664	Antisense outside Intron	CCDC59,METTL25,TMTC2	10
lncRNA	G5449	TU11272	17	1464001	1515593	51593	2	998	Intronic	ENSGALG00000045901,GRIN1,ENSGALG00000045310
lncRNA	G5448	TU11271	17	1456278	1458836	2559	2	1935	Intronic	RNF224,ENSGALG00000045901,GRIN1,ENSGALG00000045310
lncRNA	G5446	TU11250	17	1507355	1507716	362	1	362	Antisense inside Intron	ENSGALG00000045310
lncRNA	G5445	TU11249	17	1459450	1461516	2067	2	1236	Antisense inside Intron	ENSGALG00000045901,GRIN1,ENSGALG00000045310
lncRNA	G5440	TU11242	17	1290221	1296242	6022	9	2880	Antisense outside Exon	EXD3,NOXA1,ENTPD8,ENSGALG00000008936,ENSGALG00000021274,NDOR1,TMEM203,RNF224,RNF208,ENSGALG00000045901,GRIN1
lncRNA	G544	TU1146	1	40770950	40771545	596	2	573	Intronic	METTL25
lncRNA	G5438	TU11240	17	1098751	1101554	2804	3	1446	Intronic	AMBP,NRARP
lncRNA	G5437	TU11239	17	1089727	1090729	1003	2	582	Intronic	RABL6,AMBP,NRARP
lncRNA	G5432	TU11229	17	1228991	1232521	3531	2	2790	Antisense inside Intron	NOXA1,ENTPD8,ENSGALG00000008936,ENSGALG00000021274,NDOR1,TMEM203,RNF224,NOXA1,ENTPD8,ENSGALG00000008936,ENSGALG00000021274,NDOR1,TMEM203,RNF224,NOXA1,ENTPD8,ENSGALG00000008936,ENSGALG00000021274,NDOR1,TMEM203,RNF224	14
lncRNA	G5430	TU11227	17	954156	955758	1603	2	1573	Intronic	ENSGALG00000031739,EXFABP,ENSGALG00000032170,PTGDS,C8G,FBXW5,TRAF2,EDF1,MAMDC4,PHPT1,AMBP,NRARP,EXD3	10
lncRNA	G5426	TU11223	17	939293	942171	2879	1	2879	Convergent(Head to head)	ENSGALG00000031739,EXFABP,ENSGALG00000032170,PTGDS,C8G,FBXW5,TRAF2,EDF1,MAMDC4,PHPT1,RABL6,AMBP,NRARP,EXD3	10
lncRNA	G542	TU1140	1	40778346	40778685	340	2	316	Intronic	CCDC59
lncRNA	G5416	TU11202	17	653306	906239	252934	2	1146	Intronic	ENSGALG00000041514,ENSGALG00000033920,ENSGALG00000040771,ENSGALG00000030561,DPP7,ENSGALG00000047814,MAN1B1,UAP1L1,SAPCD2,ENTPD2,TMEM141,ENSGALG00000050552,CLIC3,ABCA2,FUT7,Pou5f3,ENSGALG00000031739,EXFABP,ENSGALG00000032170,PTGDS,C8G,FBXW5,EDF1,MAMDC4,PHPT1,RABL6,AMBP	10
lncRNA	G5411	TU11186	17	839674	882612	42939	2	352	Antisense outside Intron	SAPCD2,ENTPD2,TMEM141,ENSGALG00000050552,CLIC3,ABCA2,FUT7,Pou5f3,ENSGALG00000031739,EXFABP,ENSGALG00000032170,PTGDS,C8G,TRAF2,EDF1,MAMDC4,PHPT1,RABL6
lncRNA	G5409	TU11184	17	790685	790974	290	1	290	Antisense inside Intron	DPP7,MAN1B1,UAP1L1,SAPCD2,ENTPD2,TMEM141,ENSGALG00000050552,CLIC3,FUT7,Pou5f3,ENSGALG00000031739,EXFABP,ENSGALG00000032170,PTGDS,C8G,FBXW5
lncRNA	G5405	TU11179	17	686656	740597	53942	2	356	Antisense outside Intron	ENSGALG00000041514,ENSGALG00000033920,ENSGALG00000040771,ENSGALG00000030561,DPP7,ENSGALG00000047814,MAN1B1,UAP1L1,SAPCD2,ENTPD2,TMEM141,ENSGALG00000050552,CLIC3,ABCA2,FUT7,Pou5f3	10
lncRNA	G540	TU1136	1	40687458	40688445	988	2	893	Intergenic	CCDC59,METTL25
lncRNA	G5398	TU11172	16	2817466	2822351	4886	3	485	Downstream	FLOT1,TUBB,PFDN6,ENSGALG00000047574,ENSGALG00000048814	14
lncRNA	G5397	TU11171	16	2799586	2811491	11906	6	868	Antisense overlapping Exon	FLOT1,TUBB,PFDN6,ENSGALG00000047574,ENSGALG00000048814
lncRNA	G5392	TU11159	16	2761035	2767422	6388	4	521	Antisense overlapping Exon	LTB4R,CD1B,CD1C,FLOT1,TUBB,ENSGALG00000047574,ENSGALG00000048814
lncRNA	G5390	TU11156	16	2756007	2760881	4875	3	637	Convergent(Head to head)	LTB4R,CD1B,CD1C,FLOT1,TUBB,PFDN6,ENSGALG00000047574,ENSGALG00000048814
lncRNA	G539	TU1135	1	40685623	40687187	1565	2	1541	Intergenic	CCDC59,METTL25
lncRNA	G5389	TU11155	16	2756014	2760892	4879	3	641	Downstream	LTB4R,CD1B,CD1C,FLOT1,TUBB,PFDN6,ENSGALG00000047574,ENSGALG00000048814	18
lncRNA	G5388	TU11154	16	2743900	2744814	915	2	895	Intronic	LTB4R,CD1B,CD1C,PFDN6,ENSGALG00000047574,ENSGALG00000048814
lncRNA	G5386	TU11150	16	2723817	2725624	1808	2	710	Divergent(Tail to tail)	C4,CenpA,CYP21A1,LTB4R,CD1B,CD1C,FLOT1,TUBB,PFDN6,ENSGALG00000047574,ENSGALG00000048814,C4,CenpA,CYP21A1,LTB4R,CD1B,CD1C,FLOT1,TUBB,PFDN6,ENSGALG00000047574,ENSGALG00000048814	17
lncRNA	G538	TU1134	1	40675224	40677089	1866	2	1505	Intergenic	CCDC59,METTL25	11
lncRNA	G537	TU1130	1	40663091	40712692	49602	6	5108	Intergenic	PPFIA2,CCDC59,METTL25,PPFIA2,CCDC59,METTL25,PPFIA2,CCDC59,METTL25,PPFIA2,CCDC59,METTL25,PPFIA2,CCDC59,METTL25	18
lncRNA	G5366	TU11111	16	2548488	2548768	281	1	281	Downstream	TRIM7.2,ENSGALG00000055025,IL4I1,ZNF692,ENSGALG00000049229,ENSGALG00000049174,BZFP1,TRIM7.1,HEP21,TRIM27.2,TRIM39.2,TRIM39.1,TRIM27.1,TRIM41,GNB2L1,ENSGALG00000052240,BG1,BLEC2,BLEC1,BLB1,BF1,TAPBP,BLB2,BRD2,DMA,DMB1,DMB2,ENSGALG00000029381,BF2,C4,CenpA,CYP21A1
lncRNA	G536	TU1128	1	40459941	40461291	1351	2	1278	Intronic		16
lncRNA	G5357	TU11090	16	2338593	2438684	100092	5	715	Antisense outside Intron	PPP1R10,ENSGALG00000040101,ENSGALG00000013101,BG8,ENSGALG00000050131,ENSGALG00000049448,ENSGALG00000051737,ENSGALG00000046794,ENSGALG00000039480,BLEC3,ZNF692,ENSGALG00000049229,ENSGALG00000049174,BZFP1,TRIM7.1,HEP21,TRIM27.2,TRIM39.2,TRIM39.1,TRIM27.1,TRIM41,GNB2L1,ENSGALG00000052240
lncRNA	G5356	TU11089	16	2321597	2322890	1294	2	909	Antisense inside Exon	PPP1R10,ENSGALG00000050131,TRIM7.2,ENSGALG00000055025,IL4I1,ENSGALG00000051737,ENSGALG00000046794,ENSGALG00000039480
lncRNA	G5355	TU11088	16	2310049	2411705	101657	3	500	antisense overlapping Intron	PPP1R10,ENSGALG00000040101,ENSGALG00000013101,BG8,ENSGALG00000050131,ENSGALG00000051737,ENSGALG00000039480,BLEC3,ZNF692,ENSGALG00000049229,ENSGALG00000049174,BZFP1,TRIM7.1,HEP21,TRIM27.2,TRIM39.2,TRIM39.1
lncRNA	G5354	TU11087	16	2285981	2307726	21746	3	1413	Antisense inside Intron	PPP1R10,ENSGALG00000050131,TRIM7.2,ENSGALG00000055025,IL4I1,ENSGALG00000051737,ENSGALG00000046794,ENSGALG00000039480
lncRNA	G5353	TU11086	16	2285135	2299552	14418	2	893	Antisense inside Intron	PPP1R10,ENSGALG00000050131,ENSGALG00000049448,TRIM7.2,ENSGALG00000055025,IL4I1,ENSGALG00000051737,ENSGALG00000046794
lncRNA	G5351	TU11084	16	2459261	2461374	2114	3	1549	Intronic	ENSGALG00000040101,ENSGALG00000013101,BG8,ENSGALG00000049448,TRIM7.2,ENSGALG00000051737,ENSGALG00000046794,ENSGALG00000039480,BLEC3,ZNF692,ENSGALG00000049229,ENSGALG00000049174,BZFP1,TRIM7.1,HEP21,TRIM27.2,TRIM39.2,TRIM39.1,TRIM27.1,TRIM41,GNB2L1,ENSGALG00000052240,BG1,BLEC2
lncRNA	G535	TU1127	1	40380974	40435126	54153	2	1004	Intronic		10
lncRNA	G5347	TU11075	16	2334243	2440842	106600	2	747	Intronic	PPP1R10,ENSGALG00000040101,ENSGALG00000013101,BG8,ENSGALG00000050131,ENSGALG00000049448,ENSGALG00000051737,ENSGALG00000046794,ENSGALG00000039480,BLEC3,ZNF692,ENSGALG00000049229,ENSGALG00000049174,BZFP1,TRIM7.1,HEP21,TRIM27.2,TRIM39.2,TRIM39.1,TRIM27.1,TRIM41,GNB2L1,ENSGALG00000052240,PPP1R10,ENSGALG00000040101,ENSGALG00000013101,BG8,ENSGALG00000050131,ENSGALG00000049448,ENSGALG00000051737,ENSGALG…
lncRNA	G5343	TU11065	16	2261984	2263525	1542	2	1148	Intronic	ENSGALG00000053019,ENSGALG00000052089,ENSGALG00000040101,ENSGALG00000013101,BG8,ENSGALG00000050131,ENSGALG00000049448,TRIM7.2,ENSGALG00000055025	10
lncRNA	G5342	TU11064	16	2245803	2247202	1400	2	600	Intronic	ENSGALG00000053019,ENSGALG00000052089,ENSGALG00000040101,ENSGALG00000013101,BG8,ENSGALG00000050131,ENSGALG00000049448,ENSGALG00000053019,ENSGALG00000052089,ENSGALG00000040101,ENSGALG00000013101,BG8,ENSGALG00000050131,ENSGALG00000049448,ENSGALG00000053019,ENSGALG00000052089,ENSGALG00000040101,ENSGALG00000013101,BG8,ENSGALG00000050131,ENSGALG00000049448	10
lncRNA	G5332	TU11046	16	1918152	1936631	18480	2	732	Intronic	ENSGALG00000050132,ENSGALG00000044502,ENSGALG00000044472,ENSGALG00000034319,ENSGALG00000053682,ENSGALG00000047025,ENSGALG00000049208,ENSGALG00000051088,ENSGALG00000053730,ENSGALG00000044569,ENSGALG00000052376,ENSGALG00000042684,ENSGALG00000047380,ENSGALG00000048063,ENSGALG00000054397,ENSGALG00000050091,ENSGALG00000047794,ENSGALG00000050329,ENSGALG00000052686,ENSGALG00000050132,ENSGALG00000044502,…	14
lncRNA	G5329	TU11042	16	2078784	2122512	43729	2	830	Intronic	ENSGALG00000049208,ENSGALG00000044569,ENSGALG00000052376,ENSGALG00000042684,ENSGALG00000047380,ENSGALG00000048063,ENSGALG00000054397,ENSGALG00000047794,ENSGALG00000050329,ENSGALG00000052686,Y-LEC1,ENSGALG00000047623,ENSGALG00000049444,ENSGALG00000047627,ENSGALG00000052732,ENSGALG00000053019,ENSGALG00000052089,PPP1R10
lncRNA	G5328	TU11041	16	1980292	2001594	21303	2	535	Antisense outside Intron	ENSGALG00000050132,ENSGALG00000044472,ENSGALG00000034319,ENSGALG00000053682,ENSGALG00000052371,ENSGALG00000047025,ENSGALG00000048749,ENSGALG00000051088,ENSGALG00000053730,ENSGALG00000044569,ENSGALG00000052376,ENSGALG00000042684,ENSGALG00000047380,ENSGALG00000048063,ENSGALG00000054397,ENSGALG00000050091,ENSGALG00000047794,ENSGALG00000050329,ENSGALG00000052686,Y-LEC1,ENSGALG00000047623,ENSGALG00000…	14
lncRNA	G5326	TU11039	16	1975210	1989424	14215	3	826	Antisense outside Intron	ENSGALG00000050132,ENSGALG00000044472,ENSGALG00000034319,ENSGALG00000053682,ENSGALG00000052371,ENSGALG00000047025,ENSGALG00000048749,ENSGALG00000051088,ENSGALG00000053730,ENSGALG00000044569,ENSGALG00000042684,ENSGALG00000047380,ENSGALG00000048063,ENSGALG00000054397,ENSGALG00000050091,ENSGALG00000047794,ENSGALG00000050329,ENSGALG00000052686,Y-LEC1,ENSGALG00000047623,ENSGALG00000049444,ENSGALG00000…
lncRNA	G5325	TU11038	16	1974504	1997524	23021	3	895	Antisense overlapping Exon	ENSGALG00000050132,ENSGALG00000044472,ENSGALG00000034319,ENSGALG00000053682,ENSGALG00000052371,ENSGALG00000047025,ENSGALG00000048749,ENSGALG00000051088,ENSGALG00000053730,ENSGALG00000052376,ENSGALG00000042684,ENSGALG00000047380,ENSGALG00000048063,ENSGALG00000054397,ENSGALG00000050091,ENSGALG00000047794,ENSGALG00000050329,ENSGALG00000052686,Y-LEC1,ENSGALG00000047623,ENSGALG00000049444,ENSGALG00000…
lncRNA	G5323	TU11028	16	2010553	2121648	111096	2	811	Antisense outside Intron	ENSGALG00000053682,ENSGALG00000052371,ENSGALG00000047025,ENSGALG00000048749,ENSGALG00000049208,ENSGALG00000051088,ENSGALG00000053730,ENSGALG00000044569,ENSGALG00000052376,ENSGALG00000042684,ENSGALG00000047380,ENSGALG00000048063,ENSGALG00000054397,ENSGALG00000047794,ENSGALG00000050329,ENSGALG00000052686,Y-LEC1,ENSGALG00000047623,ENSGALG00000049444,ENSGALG00000047627,ENSGALG00000052732,ENSGALG00000…
lncRNA	G5319	TU11015	16	1772534	1774744	2211	2	1993	Upstream	ENSGALG00000049092,ENSGALG00000054226,ENSGALG00000052876,ENSGALG00000032405,POLR2I,ENSGALG00000050132,ENSGALG00000044502,ENSGALG00000044472
lncRNA	G5316	TU11010	16	1741819	1750214	8396	2	4000	Antisense overlapping Exon	ENSGALG00000043671,ENSGALG00000049092,ENSGALG00000054226,ENSGALG00000052876,ENSGALG00000032405,POLR2I,ENSGALG00000050132
lncRNA	G5310	TU10997	16	1343952	1430022	86071	2	553	antisense overlapping Intron	ENSGALG00000048816,ENSGALG00000050513,ENSGALG00000048912,ENSGALG00000048517,ENSGALG00000049417,ENSGALG00000037290,ENSGALG00000043900,ENSGALG00000053406
lncRNA	G5306	TU10990	16	978219	1113214	134996	2	468	Intronic	ENSGALG00000050439,ENSGALG00000051072,ENSGALG00000047310,ENSGALG00000050447,ENSGALG00000045285,ENSGALG00000050085,ENSGALG00000054162,ENSGALG00000054241,ENSGALG00000048816,ENSGALG00000032765
lncRNA	G5305	TU10989	16	915659	1190597	274939	2	1478	Intronic	ENSGALG00000050439,ENSGALG00000042708,ENSGALG00000051072,ENSGALG00000047310,ENSGALG00000050447,ENSGALG00000045285,ENSGALG00000050085,ENSGALG00000054162,ENSGALG00000054241,ENSGALG00000032765,ENSGALG00000045562,ENSGALG00000053020,ENSGALG00000050513,ENSGALG00000048912
lncRNA	G5302	TU10985	16	845847	846849	1003	2	860	Antisense inside Intron	ENSGALG00000045073,ENSGALG00000042708,ENSGALG00000051072
lncRNA	G5293	TU10957	16	599202	600481	1280	2	946	Intergenic	ENSGALG00000050490,ENSGALG00000054667,ENSGALG00000047665,ENSGALG00000046739,ENSGALG00000051428,ENSGALG00000050490,ENSGALG00000054667,ENSGALG00000047665,ENSGALG00000046739,ENSGALG00000051428
lncRNA	G5292	TU10955	16	539998	589058	49061	8	1117	Antisense outside Exon	ENSGALG00000050490,ENSGALG00000054667,ENSGALG00000047665,ENSGALG00000046739,ENSGALG00000051428
lncRNA	G5291	TU10954	16	565818	589057	23240	2	377	Downstream	ENSGALG00000050490,ENSGALG00000054667,ENSGALG00000047665,ENSGALG00000046739,ENSGALG00000051428
lncRNA	G5289	TU10949	16	532083	551230	19148	7	374	Intergenic	ENSGALG00000050490,ENSGALG00000054667,ENSGALG00000047665,ENSGALG00000046739,ENSGALG00000051428,ENSGALG00000050490,ENSGALG00000054667,ENSGALG00000047665,ENSGALG00000046739,ENSGALG00000051428,ENSGALG00000050490,ENSGALG00000054667,ENSGALG00000047665,ENSGALG00000046739,ENSGALG00000051428,ENSGALG00000050490,ENSGALG00000054667,ENSGALG00000047665,ENSGALG00000046739,ENSGALG00000051428
lncRNA	G5280	TU10929	15	12493242	12493845	604	1	604	Divergent(Tail to tail)	TBX3	16
lncRNA	G5279	TU10928	15	12354744	12361395	6652	3	2578	Intronic		16
lncRNA	G5278	TU10927	15	12340139	12341506	1368	2	1270	Upstream
lncRNA	G5276	TU10924	15	12202463	12203634	1172	2	1143	Intronic		14
lncRNA	G5275	TU10923	15	12192075	12193772	1698	2	1674	Upstream		16
lncRNA	G5274	TU10922	15	12170552	12172028	1477	2	1250	Intergenic		14
lncRNA	G5269	TU10914	15	11917769	11918546	778	2	753	Intronic		10
lncRNA	G5268	TU10913	15	11897122	11925559	28438	2	5664	Intronic		10
lncRNA	G5267	TU10912	15	11895025	11896337	1313	2	1276	Intronic		10
lncRNA	G5266	TU10911	15	11884614	11947449	62836	2	2274	Intronic		10
lncRNA	G5265	TU10910	15	11848242	11851388	3147	2	441	Intronic		10
lncRNA	G5260	TU10898	15	11682405	11692476	10072	2	3426	Divergent(Tail to tail)	NOS1,FBXO21,TESC,FBXW8,RNFT2,C15H12orf49,NOS1,FBXO21,TESC,FBXW8,RNFT2,C15H12orf49,NOS1,FBXO21,TESC,FBXW8,RNFT2,C15H12orf49
lncRNA	G5258	TU10892	15	11628722	11631331	2610	8	707	Antisense inside Exon	KSR2,NOS1,FBXO21,FBXW8,RNFT2,C15H12orf49
lncRNA	G5242	TU10857	15	11262897	11264117	1221	2	1061	Intronic	HORMAD2,ENSGALG00000008040,ASCC2,UQCR10,ZMAT5,CABP7,NF2	15
lncRNA	G5241	TU10856	15	11244788	11246203	1416	2	1316	Intronic	HORMAD2,ENSGALG00000008040,ASCC2,UQCR10,ZMAT5,CABP7	15
lncRNA	G5240	TU10855	15	11239814	11240501	688	2	595	Intronic	HORMAD2,ENSGALG00000008040,ASCC2,UQCR10,ZMAT5,CABP7
lncRNA	G5229	TU10828	15	11093769	11099977	6209	2	415	Intronic	OSBP2,IQCD,DUSP21,SLC35E4,TCN2,PES1,GAL3ST1,MTFP1,ENSGALG00000051008,CCDC157,SF3A1,ENSGALG00000007954,CASTOR1,HORMAD2,ENSGALG00000008040
lncRNA	G5221	TU10816	15	11037252	11040267	3016	2	2993	Intronic	IQCD,DUSP21,SLC35E4,TCN2,PES1,GAL3ST1,MTFP1,ENSGALG00000051008,RNF215,CCDC157,SF3A1,ENSGALG00000007954,CASTOR1
lncRNA	G5214	TU10808	15	10369978	10376591	6614	5	1218	Antisense overlapping Exon	SMTN,SELENOM,ENSGALG00000054099,ENSGALG00000053217,P2RX2,POLE,ENSGALG00000007698,AIFM3,P2RX6,LRRC74B,SLC7A4,SCARF2,ENSGALG00000007728
lncRNA	G521	TU1087	1	38288820	38325781	36962	2	322	Intronic	ZDHHC17,E2F7
lncRNA	G5201	TU10769	15	10245721	10256987	11267	2	8813	Antisense overlapping Exon	TAOK3,PEBP1,VSIG10,ENSGALG00000028830,DDX54,ENSGALG00000046479,ENSGALG00000047717,MORC2,SMTN,SELENOM,ENSGALG00000054099,ENSGALG00000053217,P2RX2,POLE,ENSGALG00000007698,AIFM3,P2RX6,LRRC74B,TAOK3,PEBP1,VSIG10,ENSGALG00000028830,DDX54,ENSGALG00000046479,ENSGALG00000047717,MORC2,SMTN,SELENOM,ENSGALG00000054099,ENSGALG00000053217,P2RX2,POLE,ENSGALG00000007698,AIFM3,P2RX6,LRRC74B	16
lncRNA	G520	TU1086	1	38252813	38253764	952	2	741	Intronic	OSBPL8,CSRP2
lncRNA	G52	TU142	1	1071601	1074824	3224	4	418	Downstream	ENSGALG00000054297,ARF5,GCC1,DENND6B,PPP6R2,ENSGALG00000054297,ARF5,GCC1,DENND6B,PPP6R2
lncRNA	G5186	TU10736	15	9925497	9936028	10532	8	7309	Antisense outside Exon	BICDL1,CIT,PRKAB1,TMEM233,CCDC60,HSPB8
lncRNA	G5181	TU10725	15	9724851	9726555	1705	2	1682	Intronic	MSI1,PLA2G1B,ENSGALG00000007236,SIRT4,TGFB1I1,RPLP0,RAB35,BICDL1
lncRNA	G5180	TU10724	15	9718162	9719501	1340	2	1236	Intronic	MSI1,PLA2G1B,ENSGALG00000007236,SIRT4,RPLP0,GCN1,RAB35,BICDL1
lncRNA	G518	TU1084	1	38180554	38183253	2700	2	1710	Intergenic	ENSGALG00000033769,OSBPL8,ZDHHC17	16
lncRNA	G5179	TU10723	15	9706118	9799257	93140	2	667	Intronic	MSI1,PLA2G1B,ENSGALG00000007236,SIRT4,TGFB1I1,RPLP0,GCN1,RAB35,CIT
lncRNA	G5175	TU10713	15	9622040	9624013	1974	2	1193	Divergent(Tail to tail)	POP5,RNF10,ENSGALG00000007147,ENSGALG00000040869,DYL1,ENSGALG00000046877,COQ5,ENSGALG00000020999,ENSGALG00000049499,ENSGALG00000007195,TRIAP1,COX6A1,MSI1,PLA2G1B,ENSGALG00000007236,SIRT4,TGFB1I1,RPLP0
lncRNA	G5173	TU10708	15	9588629	9589879	1251	2	912	Other	MLEC,CABP1,POP5,RNF10,ENSGALG00000007147,ENSGALG00000040869,DYL1,ENSGALG00000046877,COQ5,ENSGALG00000020999,ENSGALG00000049499,ENSGALG00000007195,TRIAP1,COX6A1,MSI1,PLA2G1B,ENSGALG00000007236,SIRT4,TGFB1I1,MLEC,CABP1,POP5,RNF10,ENSGALG00000007147,ENSGALG00000040869,DYL1,ENSGALG00000046877,COQ5,ENSGALG00000020999,ENSGALG00000049499,ENSGALG00000007195,TRIAP1,COX6A1,MSI1,PLA2G1B,ENSGALG00000007236,S…
lncRNA	G5157	TU10689	15	9412177	9435899	23723	3	23655	Intronic	PATZ1,PIK3IP1,LIMK2,RNF5,C12orf43,HNF1A,ACADS,UNC119B,MLEC,CABP1	15
lncRNA	G5155	TU10687	15	9406540	9411457	4918	2	4614	Divergent(Tail to tail)	PATZ1,PIK3IP1,LIMK2,RNF5,C12orf43,HNF1A,SPPL3,ACADS,UNC119B,MLEC,CABP1	16
lncRNA	G5154	TU10686	15	9401158	9408388	7231	3	5910	Antisense overlapping Exon	PATZ1,PIK3IP1,LIMK2,RNF5,C12orf43,HNF1A,SPPL3,ACADS,UNC119B,MLEC,CABP1
lncRNA	G515	TU1073	1	38045446	38045915	470	2	429	Intronic	PHLDA1,ENSGALG00000033769,OSBPL8	16
lncRNA	G5134	TU10652	15	8947216	8949956	2741	2	2604	Intronic	SPECC1L,RAB36,RSPH14,GNAZ
lncRNA	G5133	TU10651	15	8851880	8853921	2042	2	2020	Intronic	ADORA2A,BCR	16
lncRNA	G5131	TU10647	15	8764356	8765624	1269	2	1245	Downstream	ENSGALG00000006565,ENSGALG00000006588,SNRPD3,GUCD1,UPB1,ADORA2A,SPECC1L
lncRNA	G513	TU1069	1	37942814	37966097	23284	2	2086	antisense overlapping Intron	CAPS2,ENSGALG00000047516,ENSGALG00000010222,ENSGALG00000010223,GLIPR1L,KRR1,PHLDA1,NAP1L1
lncRNA	G5124	TU10638	15	8485832	8488600	2769	1	2769	Antisense inside Intron	ENSGALG00000005204,GSTT1,DDTL,TBX6,CRKL,ENSGALG00000006422,ENSGALG00000054447
lncRNA	G5121	TU10630	15	8562643	8563793	1151	2	1025	Divergent(Tail to tail)	CABIN1,TBX6,CRKL,ENSGALG00000006422,ENSGALG00000054447,ENSGALG00000006430,SMPD4,GGT5,ENSGALG00000006565
lncRNA	G5114	TU10622	15	8347237	8349601	2365	2	893	Antisense inside Exon	CHCHD10,MMP11,SMARCB1,DERL3,SLC2A11,SLC2A11L1,ENSGALG00000030121,ENSGALG00000046572,MIF,DDX51,ENSGALG00000005204,GSTT1,DDTL,CABIN1
lncRNA	G5108	TU10612	15	8253852	8255588	1737	4	1151	Antisense outside Exon	ESS2,DGCR2,ENSGALG00000005896,VPS29L,VPREB3,CHCHD10,MMP11,SMARCB1,DERL3,SLC2A11,SLC2A11L1,ENSGALG00000030121,ENSGALG00000006320
lncRNA	G5100	TU10596	15	8130080	8132028	1949	2	1683	Antisense overlapping Exon	ZNRF3,KREMEN1,SUSD2,SBSPONL,ENSGALG00000032916,GSC2,ESS2,DGCR2,ENSGALG00000005896	10
lncRNA	G510	TU1066	1	37750201	37751500	1300	2	1253	Intronic	CAPS2	16
lncRNA	G5098	TU10593	15	8069105	8073948	4844	2	868	Intronic	CHEK2,HSCB,ENSGALG00000005778,CCDC117,XBP1,KREMEN1,SUSD2,SBSPONL,ENSGALG00000032916,GSC2,ESS2,DGCR2
lncRNA	G5097	TU10592	15	8022033	8068336	46304	2	4731	Intronic	TTC28,CHEK2,HSCB,ENSGALG00000005778,CCDC117,XBP1,KREMEN1,SUSD2,SBSPONL,ENSGALG00000032916,GSC2,ESS2,DGCR2	15
lncRNA	G5096	TU10591	15	8013633	8018408	4776	2	4561	Intronic	TTC28,CHEK2,HSCB,ENSGALG00000005778,CCDC117,XBP1,KREMEN1,SUSD2	15
lncRNA	G509	TU1065	1	37740438	37823070	82633	2	9868	Intronic	KCNC2,ENSGALG00000047516,ENSGALG00000010222,ENSGALG00000010223,GLIPR1L,KRR1	14
lncRNA	G5086	TU10580	15	7818230	7836314	18085	11	1680	Antisense outside Exon	MN1,PITPNB,TTC28
lncRNA	G5085	TU10579	15	7790055	7792959	2905	4	1877	Intronic	PITPNB,TTC28	10
lncRNA	G5073	TU10553	15	7189447	7190530	1084	2	1008	Antisense inside Exon	FAM222A,GLTP,ENSGALG00000035049,GIT2,ANKRD13A,SGSM1,KIAA1671,CRYBB3,CRYBB2	19
lncRNA	G5072	TU10552	15	7163913	7174315	10403	2	708	Intronic	MMAB,MVK,FAM222A,GLTP,ENSGALG00000035049,ANKRD13A,ENSGALG00000037163,ENSGALG00000050258,SGSM1,KIAA1671
[truncated: 6,303 more rows]
