# Supplementary material for: Systematic Analysis of Long Noncoding RNA and mRNA in Granulosa Cells during the Hen Ovulatory Cycle
Source: Animals (Basel). 2021 May 25;11(6):1533. doi: 10.3390/ani11061533 (PMC8225051; doi:10.3390/ani11061533)
Supplement: Supplementary file 1 [file animals-11-01533-s001.zip › Table S3. Differentially expressed mRNAs in pairwise stages.xlsx]

## Sheet: DE mRNAS
Table S3. Differentially expressed mRNAs in pairwise stages
ZT12 vs ZT0				ZT20 vs ZT12
Gene ID	log2FoldChange	pvalue	padj	Gene ID	log2FoldChange	pvalue	padj
ENSGALG00000000625	-1.36934	0.00022451	0.00688588	ENSGALG00000000003	-2.154	2.03216e-05	9.22543e-05
ENSGALG00000000667	2.01123	0.00052874	0.0127134	ENSGALG00000000059	5.36881	0.00255777	0.00764043
ENSGALG00000000678	-2.68457	0.00196399	0.029732	ENSGALG00000000071	1.99185	5.21667e-05	0.000220587
ENSGALG00000000692	-1.28337	0.00010848	0.00395002	ENSGALG00000000104	2.82929	1.31439e-16	1.8085e-15
ENSGALG00000000863	-1.17852	6e-06	0.00039615	ENSGALG00000000106	1.3162	1.37393e-10	1.17329e-09
ENSGALG00000000884	1.83804	9.36e-06	0.00056732	ENSGALG00000000122	-1.08087	3.67533e-05	0.000159965
ENSGALG00000001021	-3.05196	0.00029432	0.00837382	ENSGALG00000000151	3.06455	0.000817572	0.00275587
ENSGALG00000001270	1.42794	9.33e-08	1.36e-05	ENSGALG00000000154	2.53898	5.04172e-06	2.51522e-05
ENSGALG00000001343	-1.68934	6.18e-06	0.00040476	ENSGALG00000000195	1.96064	7.30758e-15	8.84035e-14
ENSGALG00000001483	-1.38409	2.75e-07	3.5e-05	ENSGALG00000000208	1.4238	6.50409e-13	6.73096e-12
ENSGALG00000001617	-4.11279	1.21e-06	0.00010905	ENSGALG00000000215	-3.18885	2.15258e-51	1.55642e-49
ENSGALG00000001621	-1.05572	0.00416282	0.0495841	ENSGALG00000000226	-1.54042	1.45912e-06	7.89627e-06
ENSGALG00000001727	1.79525	3.78e-05	0.00174309	ENSGALG00000000234	-3.26229	4.04529e-17	5.7734e-16
ENSGALG00000001812	-1.59345	0.00036167	0.00966851	ENSGALG00000000235	1.76704	2.02137e-22	4.07936e-21
ENSGALG00000001857	1.94978	9.23e-07	9.14e-05	ENSGALG00000000243	-1.08433	0.000950857	0.00315211
ENSGALG00000001889	-1.10726	0.00016469	0.00547853	ENSGALG00000000255	-1.01108	4.30344e-09	3.16078e-08
ENSGALG00000002118	-2.77755	5.47e-05	0.00228933	ENSGALG00000000264	-3.07242	1.96487e-55	1.63759e-53
ENSGALG00000002132	-1.51616	0.00302724	0.0395088	ENSGALG00000000276	-1.47699	3.46676e-07	2.03495e-06
ENSGALG00000002142	-1.73483	8.01e-14	6.16e-11	ENSGALG00000000280	-2.00337	8.87507e-08	5.62053e-07
ENSGALG00000002191	3.4011	0.00169253	0.0270576	ENSGALG00000000313	6.18463	5.71811e-06	2.82746e-05
ENSGALG00000002204	-1.5008	0.00021296	0.00664842	ENSGALG00000000314	-1.31307	1.17451e-05	5.53207e-05
ENSGALG00000002282	1.63138	7.12e-07	7.55e-05	ENSGALG00000000318	-1.69696	1.56917e-11	1.4525e-10
ENSGALG00000002283	1.24291	0.00036031	0.00966111	ENSGALG00000000336	-5.1207	4.95688e-88	1.22998e-85
ENSGALG00000002318	-1.5297	1.49e-05	0.000828	ENSGALG00000000374	1.63181	2.30531e-14	2.66484e-13
ENSGALG00000002431	1.71076	6.17e-05	0.00250043	ENSGALG00000000378	-1.30439	0.000175733	0.000677848
ENSGALG00000002461	-1.77943	0.00421668	0.0498765	ENSGALG00000000379	4.63068	3.98924e-05	0.000172596
ENSGALG00000002554	-1.52059	0.00055598	0.0131538	ENSGALG00000000394	11.143	5.8606e-102	2.0313e-99
ENSGALG00000002563	1.19133	5.12e-06	0.00034989	ENSGALG00000000399	-5.07055	0.00175396	0.00545111
ENSGALG00000002576	-3.3686	5.08e-10	1.25e-07	ENSGALG00000000407	-1.23192	0.00021495	0.000814588
ENSGALG00000002581	1.35665	0.00037103	0.00985899	ENSGALG00000000409	-1.42529	1.55361e-10	1.319e-09
ENSGALG00000002632	1.50922	0.00090487	0.0181353	ENSGALG00000000419	-1.32096	3.4187e-06	1.74826e-05
ENSGALG00000002647	-1.60327	3.97e-07	4.53e-05	ENSGALG00000000424	-1.74227	2.18529e-12	2.18689e-11
ENSGALG00000002663	1.02965	2.29e-05	0.00119394	ENSGALG00000000433	3.01631	0.00381439	0.0108551
ENSGALG00000002667	1.58989	0.00136444	0.0237655	ENSGALG00000000438	1.23057	1.03524e-07	6.49954e-07
ENSGALG00000002708	1.89104	0.00080305	0.0166607	ENSGALG00000000442	-3.43424	1.12255e-25	2.68185e-24
ENSGALG00000002714	-1.74955	0.00019556	0.0061912	ENSGALG00000000461	3.42122	6.05661e-11	5.31988e-10
ENSGALG00000002742	-1.16225	1.11e-06	0.00010174	ENSGALG00000000476	5.5889	0.000724433	0.00246975
ENSGALG00000002955	-1.80975	4.11e-05	0.00186278	ENSGALG00000000478	2.55419	4.39172e-24	9.52311e-23
ENSGALG00000002974	1.48483	3.78e-05	0.00174309	ENSGALG00000000516	3.99903	0.00363537	0.0104135
ENSGALG00000002987	1.67515	3.63e-07	4.26e-05	ENSGALG00000000521	2.55685	0.00705647	0.0186273
ENSGALG00000003011	1.04389	0.00012669	0.00439605	ENSGALG00000000529	5.4404	0.000982062	0.00324523
ENSGALG00000003015	2.21489	7.5e-23	2.21e-19	ENSGALG00000000542	-1.06932	6.98065e-05	0.00028979
ENSGALG00000003058	-1.57579	0.00016627	0.00551026	ENSGALG00000000544	4.69088	0.000385562	0.00139067
ENSGALG00000003059	-1.10644	0.00064527	0.014458	ENSGALG00000000558	-1.50763	0.00054819	0.00191616
ENSGALG00000003065	-1.01338	0.00091433	0.0182835	ENSGALG00000000564	1.20184	1.24664e-12	1.26789e-11
ENSGALG00000003135	-1.04493	0.00154741	0.0258101	ENSGALG00000000589	3.53797	3.94402e-15	4.8574e-14
ENSGALG00000003286	-2.82178	2.71e-05	0.00134543	ENSGALG00000000604	4.62897	1.23801e-30	3.85636e-29
ENSGALG00000003432	1.11269	0.00027082	0.00789575	ENSGALG00000000606	-2.85601	6.53442e-29	1.86274e-27
ENSGALG00000003433	-3.87206	1.87e-15	1.94e-12	ENSGALG00000000607	-3.14053	7.34711e-06	3.57388e-05
ENSGALG00000003446	1.5823	1.82e-05	0.00096413	ENSGALG00000000613	-1.05881	4.26278e-05	0.000183413
ENSGALG00000003527	-1.95232	9.44e-05	0.00353598	ENSGALG00000000619	1.77976	2.29845e-07	1.38338e-06
ENSGALG00000003568	-1.06594	0.00209268	0.0310168	ENSGALG00000000621	1.63065	0.00757961	0.0198237
ENSGALG00000003578	-2.10168	2.46e-09	5.37e-07	ENSGALG00000000636	1.43872	2.57932e-16	3.45322e-15
ENSGALG00000003642	-1.36372	7.87e-11	2.4e-08	ENSGALG00000000667	-3.83668	8.67446e-10	6.85791e-09
ENSGALG00000003689	-1.49685	0.00012047	0.00425533	ENSGALG00000000668	-1.73803	5.21773e-09	3.79781e-08
ENSGALG00000003741	-1.01044	4.9e-05	0.00209342	ENSGALG00000000674	3.21583	1.08421e-12	1.10733e-11
ENSGALG00000003743	1.07201	2.31e-07	3.02e-05	ENSGALG00000000678	3.27936	1.14059e-52	8.64788e-51
ENSGALG00000003821	1.40401	0.00046986	0.0115971	ENSGALG00000000695	2.68227	4.9598e-30	1.49382e-28
ENSGALG00000004048	1.34602	1.24e-05	0.00070549	ENSGALG00000000712	-1.20792	0.000342628	0.00124923
ENSGALG00000004087	1.18439	0.00164854	0.0266432	ENSGALG00000000745	4.07211	0.0213169	0.0487257
ENSGALG00000004116	-2.76352	6.94e-07	7.4e-05	ENSGALG00000000747	1.67948	6.57351e-08	4.22796e-07
ENSGALG00000004123	-1.36808	5.97e-06	0.00039569	ENSGALG00000000748	1.20813	9.31388e-06	4.46592e-05
ENSGALG00000004170	-1.28891	4.66e-06	0.00032334	ENSGALG00000000761	5.48373	1.57428e-30	4.88295e-29
ENSGALG00000004180	1.03881	2.67e-11	1.03e-08	ENSGALG00000000808	5.23696	0.000411184	0.00147674
ENSGALG00000004246	-4.62038	3.34e-17	4.54e-14	ENSGALG00000000816	-1.96883	3.87855e-05	0.000168106
ENSGALG00000004294	1.26196	1.12e-06	0.00010174	ENSGALG00000000818	6.04256	7.89744e-05	0.000325374
ENSGALG00000004310	-1.44215	0.00049899	0.0121318	ENSGALG00000000820	2.25717	3.81454e-07	2.23189e-06
ENSGALG00000004334	-1.03759	0.00104273	0.0197996	ENSGALG00000000836	-1.65006	0.0038443	0.0109231
ENSGALG00000004343	-1.32791	8.08e-06	0.000505	ENSGALG00000000843	1.96771	1.21017e-13	1.32723e-12
ENSGALG00000004370	-1.74969	3.19e-13	1.95e-10	ENSGALG00000000883	1.85362	2.45499e-05	0.000109806
ENSGALG00000004436	-3.46068	0.00120403	0.0218498	ENSGALG00000000884	-3.63335	2.87892e-18	4.41461e-17
ENSGALG00000004515	1.50786	5.31e-09	1.07e-06	ENSGALG00000000895	-1.1754	4.76663e-09	3.49041e-08
ENSGALG00000004562	-2.11178	6.4e-07	6.95e-05	ENSGALG00000000902	-2.48591	3.30091e-10	2.71687e-09
ENSGALG00000004631	-2.75938	9.01e-06	0.00054805	ENSGALG00000000906	-1.12903	0.00266532	0.0079259
ENSGALG00000004729	1.59454	0.00068975	0.0150884	ENSGALG00000000927	-1.75494	0.000211169	0.00080151
ENSGALG00000004859	1.64265	1.89e-08	3.41e-06	ENSGALG00000000949	3.2706	0.000272837	0.00101269
ENSGALG00000004878	-1.18672	1.02e-06	9.67e-05	ENSGALG00000000962	-1.26956	2.92294e-07	1.73627e-06
ENSGALG00000004903	1.27718	3.89e-11	1.35e-08	ENSGALG00000000972	-2.12903	4.7852e-17	6.78505e-16
ENSGALG00000004960	-1.63628	0.0008368	0.0171797	ENSGALG00000000991	-1.65912	6.93729e-08	4.45014e-07
ENSGALG00000004986	-1.14448	0.00290756	0.0384916	ENSGALG00000000993	-1.38921	1.70453e-14	1.98507e-13
ENSGALG00000005030	1.47326	1.74e-06	0.00014814	ENSGALG00000000997	3.46617	0.00803208	0.0208647
ENSGALG00000005046	-2.50171	8.57e-37	1.52e-32	ENSGALG00000000999	-1.3081	3.85928e-05	0.000167371
ENSGALG00000005102	1.16182	7.02e-05	0.00276553	ENSGALG00000001028	-3.15487	0.000689269	0.00235944
ENSGALG00000005203	1.0861	5.27e-06	0.0003584	ENSGALG00000001037	-1.23413	2.83325e-07	1.68575e-06
ENSGALG00000005209	-2.52848	0.0003431	0.00934357	ENSGALG00000001038	-1.6589	8.04523e-07	4.50682e-06
ENSGALG00000005217	-1.66522	2.2e-05	0.00114603	ENSGALG00000001042	-1.62328	7.34521e-15	8.87603e-14
ENSGALG00000005418	-1.24386	0.00055674	0.0131538	ENSGALG00000001049	-1.65683	7.88028e-07	4.42122e-06
ENSGALG00000005493	-1.62817	5.23e-13	2.99e-10	ENSGALG00000001076	-1.06805	0.0147349	0.0354312
ENSGALG00000005502	1.22551	0.00165439	0.0266888	ENSGALG00000001080	-2.34551	2.9302e-14	3.34294e-13
ENSGALG00000005521	-1.32298	2.97e-07	3.75e-05	ENSGALG00000001093	-1.4263	1.61171e-05	7.41537e-05
ENSGALG00000005533	-1.10257	2.27e-08	3.94e-06	ENSGALG00000001096	-1.08058	0.000120722	0.000478333
ENSGALG00000005610	1.05379	5.57e-05	0.00231919	ENSGALG00000001103	-1.19851	4.92771e-11	4.35987e-10
ENSGALG00000005673	2.2442	2.75e-13	1.74e-10	ENSGALG00000001110	-1.39883	3.34383e-07	1.96702e-06
ENSGALG00000005694	1.05155	3.5e-07	4.18e-05	ENSGALG00000001149	-1.23245	0.00352414	0.0101387
ENSGALG00000005884	-1.90555	0.00072268	0.0154508	ENSGALG00000001168	-1.09873	4.81129e-06	2.40686e-05
ENSGALG00000006027	1.63821	0.00083419	0.017166	ENSGALG00000001172	1.26028	1.84058e-05	8.40814e-05
ENSGALG00000006054	1.67088	0.00114863	0.021259	ENSGALG00000001175	-1.35232	2.11033e-11	1.92808e-10
ENSGALG00000006080	2.40978	1.14e-07	1.64e-05	ENSGALG00000001201	-2.11197	1.70034e-26	4.25786e-25
ENSGALG00000006104	-1.61649	0.00128754	0.0228771	ENSGALG00000001204	-1.33637	0.00696682	0.0184129
ENSGALG00000006241	3.07998	0.0021124	0.0311786	ENSGALG00000001225	1.24447	3.1683e-10	2.61167e-09
ENSGALG00000006252	-1.15569	0.00092961	0.0185054	ENSGALG00000001229	3.10435	4.75101e-58	4.35895e-56
ENSGALG00000006351	-2.41625	1.58e-07	2.24e-05	ENSGALG00000001234	3.0789	1.17511e-06	6.43747e-06
ENSGALG00000006413	-2.21763	1.55e-12	7.61e-10	ENSGALG00000001239	-2.70589	2.44746e-16	3.28676e-15
ENSGALG00000006520	-1.93572	1.63e-05	0.00088244	ENSGALG00000001244	5.92373	4.43502e-23	9.21437e-22
ENSGALG00000006526	1.12334	0.00193933	0.0294848	ENSGALG00000001256	2.29776	0.000100724	0.000406996
ENSGALG00000006564	1.04736	3.59e-06	0.00026508	ENSGALG00000001262	-1.95809	6.65626e-21	1.21527e-19
ENSGALG00000006575	-3.61156	5.35e-14	4.31e-11	ENSGALG00000001263	-3.52914	4.58146e-08	3.00513e-07
ENSGALG00000006609	1.3249	0.00124257	0.0223011	ENSGALG00000001264	-2.2894	4.05846e-25	9.44782e-24
ENSGALG00000006715	-1.00621	0.00423764	0.0499624	ENSGALG00000001270	2.16182	6.6013e-19	1.05679e-17
ENSGALG00000006785	1.66936	0.00211625	0.0311786	ENSGALG00000001314	2.3719	1.98452e-10	1.66477e-09
ENSGALG00000006864	-1.82069	1.78e-05	0.00094499	ENSGALG00000001320	2.40538	0.0197652	0.0456567
ENSGALG00000006882	1.96046	0.0003058	0.00865889	ENSGALG00000001325	2.47892	2.36612e-11	2.15098e-10
ENSGALG00000006958	-1.97911	2.09e-13	1.42e-10	ENSGALG00000001342	5.26107	6.42382e-52	4.73887e-50
ENSGALG00000007007	-1.03936	0.00026992	0.0078826	ENSGALG00000001350	3.1754	2.77618e-64	3.19963e-62
ENSGALG00000007028	1.12342	0.00039035	0.0101738	ENSGALG00000001382	1.75942	3.15183e-16	4.19654e-15
ENSGALG00000007079	-1.79731	6.72e-07	7.2e-05	ENSGALG00000001387	3.99505	7.47908e-09	5.34227e-08
ENSGALG00000007095	1.13773	1.73e-07	2.39e-05	ENSGALG00000001389	1.151	0.000275932	0.0010236
ENSGALG00000007132	-1.28329	8.35e-07	8.46e-05	ENSGALG00000001392	1.43617	0.00103663	0.00340439
ENSGALG00000007260	-1.0938	0.00051156	0.0123507	ENSGALG00000001407	-3.21293	3.10015e-05	0.000136442
ENSGALG00000007331	-2.05501	7.7e-08	1.17e-05	ENSGALG00000001412	1.05201	0.00182	0.00563468
ENSGALG00000007431	-2.60419	5.69e-05	0.00235137	ENSGALG00000001416	3.58327	0.000767155	0.00259672
ENSGALG00000007485	1.97904	1.33e-05	0.00074724	ENSGALG00000001419	-2.57	3.43559e-09	2.54735e-08
ENSGALG00000007565	-1.26848	0.00118248	0.0215959	ENSGALG00000001433	-2.03645	7.41924e-07	4.17974e-06
ENSGALG00000007691	-1.64394	2.16e-06	0.00017868	ENSGALG00000001449	-2.00521	7.04904e-09	5.0566e-08
ENSGALG00000007720	-1.98074	4.46e-06	0.00031329	ENSGALG00000001450	4.37579	5.98239e-16	7.78495e-15
ENSGALG00000007786	-1.36338	8.75e-05	0.00332146	ENSGALG00000001470	-1.28579	9.67664e-08	6.09634e-07
ENSGALG00000007841	1.67727	1.26e-09	2.98e-07	ENSGALG00000001472	1.93895	3.83825e-19	6.22212e-18
ENSGALG00000007905	2.19589	0.00016959	0.00559528	ENSGALG00000001473	3.3781	6.10079e-63	6.76227e-61
ENSGALG00000007945	-3.57812	4.66e-23	1.65e-19	ENSGALG00000001475	-1.1103	6.01441e-05	0.000251977
ENSGALG00000007956	-2.28342	2.94e-06	0.00022748	ENSGALG00000001476	-1.57649	1.36237e-15	1.73561e-14
ENSGALG00000007964	-1.72159	5.76e-05	0.00237168	ENSGALG00000001483	2.38497	1.2969e-18	2.04028e-17
ENSGALG00000008007	3.45172	1.42e-09	3.31e-07	ENSGALG00000001492	-1.95605	1.143e-21	2.20554e-20
ENSGALG00000008014	1.5584	0.0007229	0.0154508	ENSGALG00000001506	-1.75078	3.19628e-09	2.37637e-08
ENSGALG00000008111	1.10951	0.00024359	0.0072861	ENSGALG00000001513	-1.42931	1.98897e-06	1.05416e-05
ENSGALG00000008164	-1.72052	0.00012355	0.00433818	ENSGALG00000001525	-2.22714	3.74952e-21	6.97993e-20
ENSGALG00000008178	-2.6811	2.46e-09	5.37e-07	ENSGALG00000001527	3.99415	0.00844235	0.0217776
ENSGALG00000008283	-2.74429	3.79e-06	0.00027499	ENSGALG00000001536	-1.64982	2.81852e-07	1.67744e-06
ENSGALG00000008297	-1.56689	4.88e-05	0.00209342	ENSGALG00000001545	2.04392	3.74074e-07	2.18989e-06
ENSGALG00000008408	-3.40115	1.56e-06	0.00013682	ENSGALG00000001546	2.93188	2.40827e-30	7.35482e-29
ENSGALG00000008427	-1.50301	1.11e-10	3.21e-08	ENSGALG00000001551	1.25029	4.82122e-07	2.78582e-06
ENSGALG00000008439	-3.50758	0.00108717	0.0204242	ENSGALG00000001569	-5.97297	1.12734e-44	5.94605e-43
ENSGALG00000008486	1.4201	0.00060202	0.0138724	ENSGALG00000001572	-1.63343	9.36492e-11	8.12122e-10
ENSGALG00000008508	1.84717	1.03e-05	0.00061266	ENSGALG00000001583	-2.05382	2.3266e-06	1.22153e-05
ENSGALG00000008616	-1.18589	3.77e-05	0.00174309	ENSGALG00000001600	-1.48225	6.05954e-07	3.45473e-06
ENSGALG00000008621	1.04226	0.00024373	0.0072861	ENSGALG00000001603	-2.0941	3.03305e-11	2.72887e-10
ENSGALG00000008681	-1.43825	0.00096552	0.0188596	ENSGALG00000001604	1.72439	5.58927e-08	3.62481e-07
ENSGALG00000008759	-2.28562	0.00060432	0.0138989	ENSGALG00000001605	-4.54465	2.1072e-43	1.07507e-41
ENSGALG00000008945	-2.1358	0.00276185	0.0371402	ENSGALG00000001607	-2.08453	1.36455e-20	2.43832e-19
ENSGALG00000008954	2.88302	5.29e-05	0.00223586	ENSGALG00000001608	-1.40239	0.00110925	0.00361625
ENSGALG00000008969	1.80898	3.55e-05	0.00166681	ENSGALG00000001611	6.25112	2.56656e-84	5.83786e-82
ENSGALG00000009012	-2.964	1.07e-06	9.93e-05	ENSGALG00000001616	-3.99742	8.32284e-29	2.36023e-27
ENSGALG00000009027	-2.14068	0.00074895	0.0158732	ENSGALG00000001617	6.74739	1.32201e-41	6.19474e-40
ENSGALG00000009042	-1.94689	6.63e-05	0.00265274	ENSGALG00000001621	-2.03121	2.17822e-12	2.18082e-11
ENSGALG00000009100	1.42066	2.31e-06	0.00018501	ENSGALG00000001634	-1.06712	3.90208e-06	1.97831e-05
ENSGALG00000009149	1.41872	7.41e-06	0.0004736	ENSGALG00000001640	-3.01987	4.31087e-08	2.83872e-07
ENSGALG00000009152	-1.1494	5.74e-07	6.31e-05	ENSGALG00000001645	-3.02102	5.00618e-36	1.9451e-34
ENSGALG00000009179	-1.04174	0.00232577	0.0331127	ENSGALG00000001662	2.49002	0.0148713	0.0357317
ENSGALG00000009205	-1.19084	8.86e-05	0.00335685	ENSGALG00000001684	-2.66838	9.70459e-31	3.03161e-29
ENSGALG00000009275	1.31773	1.63e-05	0.00088244	ENSGALG00000001690	1.66034	0.000703083	0.00240296
ENSGALG00000009378	2.98545	3.72e-06	0.00027125	ENSGALG00000001698	2.82045	7.2295e-09	5.17246e-08
ENSGALG00000009392	1.95991	0.00027954	0.0080833	ENSGALG00000001717	-1.19984	1.24649e-05	5.85214e-05
ENSGALG00000009400	1.0502	3.35e-10	8.86e-08	ENSGALG00000001718	-1.95993	1.76135e-21	3.3561e-20
ENSGALG00000009405	4.20319	1.87e-10	5.16e-08	ENSGALG00000001727	-5.32582	8.14051e-10	6.46621e-09
ENSGALG00000009470	-3.84667	0.00059352	0.0136943	ENSGALG00000001728	-1.05638	3.61027e-06	1.84148e-05
ENSGALG00000009509	3.3364	0.00017549	0.00573006	ENSGALG00000001730	1.09971	3.08241e-08	2.06719e-07
ENSGALG00000009512	1.03642	0.00182556	0.0284142	ENSGALG00000001768	2.39822	7.36806e-15	8.89872e-14
ENSGALG00000009530	1.14566	0.0030011	0.0392539	ENSGALG00000001773	-4.18982	5.84411e-42	2.77417e-40
ENSGALG00000009567	1.87946	2.46e-05	0.00125255	ENSGALG00000001780	1.29477	0.00415965	0.01172
ENSGALG00000009568	-1.42833	2.52e-08	4.2e-06	ENSGALG00000001791	-1.05565	0.000117889	0.000468041
ENSGALG00000009594	1.86688	1.35e-06	0.00012029	ENSGALG00000001802	1.12957	0.000340951	0.00124394
ENSGALG00000009612	2.70638	4.31e-28	1.91e-24	ENSGALG00000001805	-2.21145	5.86457e-19	9.40917e-18
ENSGALG00000009626	-1.98835	1.76e-10	5.03e-08	ENSGALG00000001812	-2.61098	0.000108805	0.00043594
ENSGALG00000009641	-1.75162	2.12e-08	3.71e-06	ENSGALG00000001816	-1.22364	3.85738e-05	0.000167322
ENSGALG00000009686	-2.61442	4.94e-06	0.00034002	ENSGALG00000001841	1.5485	4.38751e-13	4.60383e-12
ENSGALG00000009687	-3.84595	1.09e-18	1.93e-15	ENSGALG00000001845	1.16191	9.00176e-06	4.32766e-05
ENSGALG00000009759	2.19134	1.8e-09	4.03e-07	ENSGALG00000001857	-3.37573	5.0909e-22	1.00239e-20
ENSGALG00000009801	1.17079	0.00149001	0.0252332	ENSGALG00000001863	2.06315	4.09748e-09	3.01559e-08
ENSGALG00000009826	1.68987	1.07e-08	2e-06	ENSGALG00000001864	1.1569	0.000540181	0.00188999
ENSGALG00000009919	-2.07435	7.7e-07	8.02e-05	ENSGALG00000001866	8.83241	1.55812e-12	1.57368e-11
ENSGALG00000010044	1.3251	8.91e-06	0.00054383	ENSGALG00000001869	4.99984	0.00533912	0.0145549
ENSGALG00000010090	1.0489	0.00064441	0.014458	ENSGALG00000001882	1.37796	0.000983033	0.00324704
ENSGALG00000010269	-4.27346	0.000178	0.00576938	ENSGALG00000001889	1.08418	0.000429628	0.00153617
ENSGALG00000010294	1.10901	1.05e-06	9.87e-05	ENSGALG00000001918	1.20004	0.000178211	0.000686196
ENSGALG00000010309	1.06018	0.0040346	0.0484596	ENSGALG00000001921	-1.15439	0.00582853	0.0157467
ENSGALG00000010326	-1.13967	0.00011185	0.00405629	ENSGALG00000001933	-2.42386	7.53311e-18	1.11824e-16
ENSGALG00000010346	1.24893	1.63e-05	0.00088244	ENSGALG00000001936	4.89404	1.11518e-46	6.59918e-45
ENSGALG00000010364	1.42629	0.00022437	0.00688588	ENSGALG00000001944	-1.22958	6.91783e-05	0.000287291
ENSGALG00000010448	2.62907	3.38e-07	4.09e-05	ENSGALG00000001959	-1.40077	0.00504066	0.0138433
ENSGALG00000010490	-2.41809	0.00018888	0.0060445	ENSGALG00000001964	1.29768	1.29241e-08	8.97901e-08
ENSGALG00000010535	2.33808	1.73e-06	0.00014766	ENSGALG00000001971	2.08229	1.91958e-09	1.46303e-08
ENSGALG00000010551	1.68091	2.93e-05	0.00141937	ENSGALG00000001975	-1.77553	3.95011e-12	3.85581e-11
ENSGALG00000010639	1.62329	0.00071747	0.0153904	ENSGALG00000001977	2.5638	2.10561e-11	1.92619e-10
ENSGALG00000010718	-2.00242	1.36e-17	2.01e-14	ENSGALG00000001985	-1.6919	5.65458e-09	4.09938e-08
ENSGALG00000010741	1.04416	0.00116282	0.0214247	ENSGALG00000001995	1.23274	5.80893e-09	4.2057e-08
ENSGALG00000010762	1.69018	0.00103412	0.0197165	ENSGALG00000002000	-1.23483	9.33964e-09	6.58722e-08
ENSGALG00000010778	2.00934	0.00083109	0.017122	ENSGALG00000002008	-2.58569	1.26541e-05	5.93461e-05
ENSGALG00000010811	1.43016	3.1e-07	3.89e-05	ENSGALG00000002022	-3.35514	2.62324e-46	1.53158e-44
ENSGALG00000010902	-2.90602	3.94e-07	4.53e-05	ENSGALG00000002024	-1.12646	0.000250358	0.00093482
ENSGALG00000010992	2.14161	4.26e-13	2.51e-10	ENSGALG00000002028	5.55349	8.57942e-05	0.000351088
ENSGALG00000011005	1.38698	3.75e-12	1.66e-09	ENSGALG00000002038	-2.12231	8.73408e-05	0.000356948
ENSGALG00000011166	1.26353	0.00102807	0.019669	ENSGALG00000002048	-3.67847	2.09461e-15	2.61959e-14
ENSGALG00000011298	-1.69499	0.00010702	0.00391326	ENSGALG00000002053	-2.3675	3.21982e-20	5.59332e-19
ENSGALG00000011319	-1.45721	0.00181007	0.0282976	ENSGALG00000002056	-1.03514	8.99444e-05	0.000366902
ENSGALG00000011347	-3.2437	0.00039542	0.0102606	ENSGALG00000002066	-1.46289	1.87128e-10	1.57219e-09
ENSGALG00000011442	-3.04331	0.00021981	0.0068008	ENSGALG00000002070	1.54631	9.45509e-10	7.43469e-09
ENSGALG00000011529	1.38442	0.00333694	0.0423628	ENSGALG00000002080	1.75287	0.000644332	0.00222024
ENSGALG00000011577	2.9264	0.00016461	0.00547853	ENSGALG00000002081	4.37065	0.00877473	0.0225047
ENSGALG00000011747	-2.05115	1.02e-06	9.67e-05	ENSGALG00000002086	3.30545	0.00053421	0.00187089
ENSGALG00000011823	1.02018	2.23e-06	0.00018131	ENSGALG00000002091	3.2312	5.89663e-05	0.00024728
ENSGALG00000011894	-5.62983	9.27e-09	1.78e-06	ENSGALG00000002098	8.05361	6.14093e-09	4.4343e-08
ENSGALG00000012018	3.48605	0.00046141	0.0114364	ENSGALG00000002099	2.52234	1.31148e-36	5.22583e-35
ENSGALG00000012044	2.45659	3.02e-06	0.00023128	ENSGALG00000002103	3.29835	9.44024e-09	6.64958e-08
ENSGALG00000012061	1.81728	1.34e-05	0.00075025	ENSGALG00000002123	1.11074	0.0139884	0.0338487
ENSGALG00000012165	1.46928	8.79e-12	3.7e-09	ENSGALG00000002124	3.8986	1.32921e-53	1.0329e-51
ENSGALG00000012263	1.87286	2.17e-06	0.00017901	ENSGALG00000002125	2.70456	1.60111e-05	7.37282e-05
ENSGALG00000012338	1.65462	1.83e-10	5.15e-08	ENSGALG00000002129	-3.23487	5.05571e-45	2.75303e-43
ENSGALG00000012350	-1.56605	8e-07	8.19e-05	ENSGALG00000002142	4.82385	5.77676e-95	1.68188e-92
ENSGALG00000012404	1.03522	2.73e-08	4.51e-06	ENSGALG00000002151	-1.6163	6.1998e-09	4.47385e-08
ENSGALG00000012470	1.32136	0.00263152	0.0357922	ENSGALG00000002155	7.07631	8.29361e-56	7.04666e-54
ENSGALG00000012577	-1.61507	0.00051922	0.0125044	ENSGALG00000002157	-1.07248	3.51809e-05	0.00015358
ENSGALG00000012613	1.11883	0.00048825	0.0119468	ENSGALG00000002159	-1.44607	9.22634e-09	6.50941e-08
ENSGALG00000012700	-2.21339	2.91e-05	0.00141606	ENSGALG00000002164	-1.15265	0.000188846	0.000722547
ENSGALG00000012814	1.52932	3.37e-07	4.09e-05	ENSGALG00000002167	1.21417	0.0161107	0.0383176
ENSGALG00000012821	1.50756	0.00031359	0.00880221	ENSGALG00000002169	-1.61456	9.52734e-22	1.84759e-20
ENSGALG00000012873	2.45767	0.00078541	0.0164293	ENSGALG00000002175	-2.3271	3.00118e-15	3.72351e-14
ENSGALG00000012885	-1.59092	4.11e-11	1.37e-08	ENSGALG00000002182	-3.58855	7.17957e-55	5.91596e-53
ENSGALG00000012906	2.12314	0.00013773	0.00468725	ENSGALG00000002183	-1.04863	0.00012115	0.000479939
ENSGALG00000012997	-3.51429	0.00096176	0.018838	ENSGALG00000002191	-4.14378	0.00084219	0.00282837
ENSGALG00000013018	1.03611	0.00152967	0.0256592	ENSGALG00000002193	4.70205	4.80676e-08	3.14347e-07
ENSGALG00000013143	1.19905	0.00203511	0.0303466	ENSGALG00000002194	1.08365	2.27022e-05	0.000102317
ENSGALG00000013208	1.10506	0.0001276	0.00441889	ENSGALG00000002197	-1.51476	8.04424e-14	8.89387e-13
ENSGALG00000013268	1.64733	0.00197243	0.0297834	ENSGALG00000002198	-1.06929	0.000113379	0.000451615
ENSGALG00000013505	-1.14877	9.84e-07	9.52e-05	ENSGALG00000002201	3.49428	0.0171505	0.0404513
ENSGALG00000013606	1.29351	0.0003293	0.00913414	ENSGALG00000002203	2.21461	2.63948e-11	2.38657e-10
ENSGALG00000013624	2.41528	1e-22	2.53e-19	ENSGALG00000002204	2.88149	6.93481e-21	1.26507e-19
ENSGALG00000013728	1.01906	4.05e-05	0.00185239	ENSGALG00000002227	1.11641	2.08777e-06	1.10384e-05
ENSGALG00000013742	1.05796	5.36e-06	0.00036039	ENSGALG00000002229	1.25663	1.98275e-10	1.66392e-09
ENSGALG00000013753	1.24128	0.00021293	0.00664842	ENSGALG00000002232	2.68381	6.72777e-42	3.18672e-40
ENSGALG00000013785	2.23575	0.00064857	0.0144691	ENSGALG00000002234	2.21899	8.85044e-16	1.14151e-14
ENSGALG00000013869	2.0762	1.03e-06	9.77e-05	ENSGALG00000002237	-1.11817	3.38943e-05	0.00014832
ENSGALG00000013948	2.63229	2.92e-09	6.31e-07	ENSGALG00000002240	1.38132	6.0415e-06	2.97457e-05
ENSGALG00000013990	1.01067	0.00012593	0.00437851	ENSGALG00000002246	-1.59089	2.05621e-09	1.56281e-08
ENSGALG00000014447	1.74823	9.81e-07	9.52e-05	ENSGALG00000002263	1.12274	0.00618105	0.016583
ENSGALG00000014508	-1.63308	1.07e-06	9.93e-05	ENSGALG00000002266	-1.80309	1.12191e-06	6.15994e-06
ENSGALG00000014673	-1.07878	0.0011533	0.0213048	ENSGALG00000002273	1.20017	2.27285e-07	1.36872e-06
ENSGALG00000014674	1.74373	0.00244046	0.0342226	ENSGALG00000002277	1.78167	2.89682e-18	4.43895e-17
ENSGALG00000014678	-1.09765	0.00290185	0.0384916	ENSGALG00000002282	-4.23429	1.96969e-24	4.35326e-23
ENSGALG00000014726	2.16241	7.36e-05	0.00287576	ENSGALG00000002283	-1.0769	8.81635e-05	0.000360041
ENSGALG00000014759	1.47227	0.00382696	0.0467074	ENSGALG00000002287	4.01461	0.0124373	0.0306248
ENSGALG00000014766	1.26473	0.00160243	0.0263063	ENSGALG00000002294	-3.05592	1.29411e-41	6.07702e-40
ENSGALG00000014784	1.28248	9.67e-07	9.45e-05	ENSGALG00000002303	4.93862	0.00862466	0.0221667
ENSGALG00000014788	1.4257	6.49e-07	7e-05	ENSGALG00000002313	-1.43993	5.75575e-08	3.73056e-07
ENSGALG00000014818	-1.69621	0.00027713	0.00804006	ENSGALG00000002314	4.7834	2.71981e-06	1.41573e-05
ENSGALG00000014930	-1.6125	0.00124259	0.0223011	ENSGALG00000002318	3.62582	1.41406e-25	3.36355e-24
ENSGALG00000014967	-2.21194	3.75e-05	0.0017419	ENSGALG00000002326	5.70533	0.0014856	0.00469526
ENSGALG00000015056	1.98503	6.7e-16	7.9e-13	ENSGALG00000002341	1.25652	1.04692e-08	7.34359e-08
ENSGALG00000015058	1.68299	5.04e-08	8.18e-06	ENSGALG00000002347	3.04954	3.06086e-31	9.75721e-30
ENSGALG00000015080	1.2598	0.00071554	0.0153904	ENSGALG00000002358	6.53961	1.05768e-200	3.84925e-197
ENSGALG00000015112	2.05593	1.51e-05	0.00083297	ENSGALG00000002370	3.4889	0.00163685	0.00511921
ENSGALG00000015117	-2.35915	0.00424353	0.0499985	ENSGALG00000002371	4.62922	7.30596e-58	6.61962e-56
ENSGALG00000015140	3.43209	1.64e-05	0.00088244	ENSGALG00000002375	-1.75305	0.000365297	0.00132282
ENSGALG00000015142	2.00986	4.06e-11	1.37e-08	ENSGALG00000002377	-1.3845	5.60054e-06	2.77326e-05
ENSGALG00000015151	1.07751	0.00017582	0.00573006	ENSGALG00000002395	5.04748	0.000972978	0.00321957
ENSGALG00000015267	1.79936	2.27e-06	0.00018318	ENSGALG00000002403	4.29555	3.56351e-84	8.02193e-82
ENSGALG00000015271	2.07803	1.65e-06	0.00014291	ENSGALG00000002407	2.16731	1.44747e-07	8.9353e-07
ENSGALG00000015322	1.14433	0.00018034	0.00582371	ENSGALG00000002412	-1.33519	1.6266e-07	9.97148e-07
ENSGALG00000015367	1.1688	0.00061459	0.0140703	ENSGALG00000002414	1.54816	8.89375e-16	1.14642e-14
ENSGALG00000015461	-1.45095	0.00241434	0.0339908	ENSGALG00000002427	-3.21403	0.00124835	0.00402247
ENSGALG00000015511	2.06726	1.36e-11	5.47e-09	ENSGALG00000002432	1.64492	0.00212372	0.00648308
ENSGALG00000015517	-3.02243	0.00011268	0.00406949	ENSGALG00000002437	-1.09988	4.49182e-05	0.00019232
ENSGALG00000015531	1.23354	2.7e-05	0.00134347	ENSGALG00000002439	1.06598	3.26523e-09	2.42433e-08
ENSGALG00000015556	1.54734	0.00230492	0.0328954	ENSGALG00000002445	1.40464	3.57705e-14	4.05969e-13
ENSGALG00000015568	1.56583	0.00071595	0.0153904	ENSGALG00000002447	-1.17398	4.68157e-08	3.06619e-07
ENSGALG00000015699	-1.03048	0.00051099	0.0123507	ENSGALG00000002452	-3.93046	2.13873e-26	5.32512e-25
ENSGALG00000015708	3.1838	1.94e-14	1.91e-11	ENSGALG00000002466	-3.61139	3.30383e-05	0.000144806
ENSGALG00000015721	-3.4007	0.00043873	0.0110444	ENSGALG00000002467	-1.66152	0.0174706	0.0411086
ENSGALG00000015970	1.97078	0.00170708	0.0271956	ENSGALG00000002479	-3.65794	2.75412e-20	4.7996e-19
ENSGALG00000016140	2.63411	4.35e-10	1.1e-07	ENSGALG00000002484	1.54765	1.86651e-07	1.13751e-06
ENSGALG00000016142	3.01341	0.00031229	0.00880022	ENSGALG00000002503	4.78343	0.0107159	0.0268494
ENSGALG00000016251	-1.25981	0.00042276	0.0107803	ENSGALG00000002506	-2.10633	6.29733e-28	1.70818e-26
ENSGALG00000016292	1.84354	0.00393049	0.0476424	ENSGALG00000002507	5.36284	4.52288e-10	3.68101e-09
ENSGALG00000016357	1.12783	3.5e-10	9.11e-08	ENSGALG00000002519	-1.35929	4.06927e-10	3.32299e-09
ENSGALG00000016675	-1.66211	2.48e-05	0.00125627	ENSGALG00000002525	6.46517	9.56232e-75	1.50218e-72
ENSGALG00000016713	-1.05881	0.00065054	0.0144814	ENSGALG00000002532	-4.96273	0.0021581	0.00657609
ENSGALG00000016744	3.85426	0.00036114	0.00966851	ENSGALG00000002536	-1.21713	1.48483e-09	1.14568e-08
ENSGALG00000016785	-6.43194	9.65e-16	1.07e-12	ENSGALG00000002539	-1.16065	0.000119953	0.000475459
ENSGALG00000016834	1.28139	0.00212121	0.0311786	ENSGALG00000002543	-1.69451	1.05002e-11	9.90423e-11
ENSGALG00000016868	3.83925	0.00021339	0.00664842	ENSGALG00000002549	10.5665	3.84498e-17	5.49111e-16
ENSGALG00000016884	-2.2594	0.00182533	0.0284142	ENSGALG00000002554	1.98519	6.08026e-08	3.92923e-07
ENSGALG00000016908	-1.00361	0.00034845	0.0094435	ENSGALG00000002558	7.6062	3.68243e-12	3.60743e-11
ENSGALG00000016986	1.77849	0.00030643	0.00866276	ENSGALG00000002564	7.28267	4.87801e-32	1.60658e-30
ENSGALG00000017091	-5.17985	1.71e-05	0.00091733	ENSGALG00000002576	10.7722	3.29759e-287	3.60031e-283
ENSGALG00000017106	-2.38221	4.52e-11	1.48e-08	ENSGALG00000002578	-1.33448	0.0016354	0.00511688
ENSGALG00000017158	1.1882	4.07e-05	0.00185647	ENSGALG00000002581	1.38482	0.000317681	0.00116508
ENSGALG00000017197	1.97148	1.03e-10	3.04e-08	ENSGALG00000002583	-1.47241	6.8463e-09	4.9241e-08
ENSGALG00000017274	1.45024	8.04e-06	0.00050432	ENSGALG00000002595	-1.23796	0.000167713	0.000647715
ENSGALG00000017398	2.54949	8.25e-05	0.00315211	ENSGALG00000002599	-2.5423	5.1244e-12	4.94242e-11
ENSGALG00000019063	-3.94112	9.24e-33	8.17e-29	ENSGALG00000002623	3.13728	2.70138e-13	2.87463e-12
ENSGALG00000019114	2.48426	2.91e-05	0.00141606	ENSGALG00000002638	5.64026	1.85432e-77	3.29195e-75
ENSGALG00000019768	-2.22107	1.71e-20	3.78e-17	ENSGALG00000002645	3.6171	6.84339e-25	1.56147e-23
ENSGALG00000019961	1.12935	8.95e-07	8.94e-05	ENSGALG00000002647	4.58472	7.05302e-61	7.26461e-59
ENSGALG00000019979	1.06866	0.00089477	0.018035	ENSGALG00000002690	1.01174	1.98863e-06	1.05416e-05
ENSGALG00000020505	1.43065	1.19e-05	0.0006827	ENSGALG00000002692	5.6323	1.43755e-06	7.79111e-06
ENSGALG00000020679	-1.30917	0.00080205	0.0166594	ENSGALG00000002699	-3.08331	8.89445e-05	0.000363162
ENSGALG00000020989	-4.08444	4.19e-06	0.00029808	ENSGALG00000002701	-2.14603	4.94902e-18	7.4375e-17
ENSGALG00000021031	1.71312	0.00245483	0.0343153	ENSGALG00000002708	1.4245	0.00255899	0.00764303
ENSGALG00000021171	-1.64542	6.4e-07	6.95e-05	ENSGALG00000002710	6.38481	9.27607e-161	1.26595e-157
ENSGALG00000021174	-1.60478	1.2e-12	6.05e-10	ENSGALG00000002714	2.09744	3.84482e-06	1.95109e-05
ENSGALG00000021443	-1.20962	0.00031728	0.00888428	ENSGALG00000002723	1.26396	1.61618e-08	1.11293e-07
ENSGALG00000022531	-1.1073	5.31e-05	0.00223871	ENSGALG00000002728	3.29296	9.03248e-06	4.34052e-05
ENSGALG00000023338	-1.11823	0.00198075	0.029858	ENSGALG00000002742	1.5472	2.05576e-09	1.56281e-08
ENSGALG00000023379	-1.39247	0.00339202	0.0429082	ENSGALG00000002750	1.45927	6.33282e-11	5.55133e-10
ENSGALG00000023396	-1.89355	0.00211911	0.0311786	ENSGALG00000002761	2.47221	3.37495e-35	1.2576e-33
ENSGALG00000023584	2.18688	8.67e-07	8.72e-05	ENSGALG00000002762	-1.43583	3.24956e-07	1.91706e-06
ENSGALG00000023773	-1.79317	0.00024647	0.00735547	ENSGALG00000002763	2.43244	2.38868e-11	2.17059e-10
ENSGALG00000023909	-1.88073	2.15e-05	0.00112455	ENSGALG00000002766	-3.17199	4.67259e-10	3.79861e-09
ENSGALG00000026137	-1.66933	0.00183028	0.0284626	ENSGALG00000002769	4.91935	3.12176e-67	3.89524e-65
ENSGALG00000026159	-1.55329	3.57e-11	1.29e-08	ENSGALG00000002771	-4.43248	7.53394e-23	1.55346e-21
ENSGALG00000026182	1.42289	2.59e-05	0.00129612	ENSGALG00000002783	2.87754	4.11185e-17	5.86072e-16
ENSGALG00000026311	1.04244	1.13e-05	0.00065196	ENSGALG00000002789	-1.94627	1.14948e-22	2.34141e-21
ENSGALG00000026385	1.29871	1.5e-07	2.14e-05	ENSGALG00000002790	-4.04151	4.00228e-05	0.000173023
ENSGALG00000026590	-1.38328	0.00012918	0.00445625	ENSGALG00000002800	1.56759	0.000458508	0.00162876
ENSGALG00000026594	1.20487	0.00374545	0.045974	ENSGALG00000002802	-4.7683	0.0017791	0.00552138
ENSGALG00000026631	2.19955	0.00165678	0.0266979	ENSGALG00000002803	-2.11043	2.93034e-22	5.8329e-21
ENSGALG00000026808	-4.67583	0.00087916	0.0178219	ENSGALG00000002813	-1.37925	6.27145e-05	0.000261842
ENSGALG00000026834	1.21622	3.04e-06	0.00023208	ENSGALG00000002816	2.65055	7.3216e-06	3.56386e-05
ENSGALG00000026970	1.19577	0.00031222	0.00880022	ENSGALG00000002818	-1.17962	0.000290801	0.00107553
ENSGALG00000027198	2.66009	1.25e-16	1.58e-13	ENSGALG00000002831	-1.96525	8.3013e-07	4.63718e-06
ENSGALG00000027207	-2.08744	0.00217163	0.0317352	ENSGALG00000002840	4.00297	0.0210388	0.0481706
ENSGALG00000027561	1.29935	5.36e-10	1.3e-07	ENSGALG00000002843	1.77364	1.66805e-11	1.53946e-10
ENSGALG00000027571	1.54623	0.00019539	0.0061912	ENSGALG00000002845	7.80031	1.48416e-18	2.32317e-17
ENSGALG00000027630	1.87006	0.00223236	0.0322774	ENSGALG00000002846	6.60845	6.98855e-25	1.59292e-23
ENSGALG00000027665	1.03773	5.52e-06	0.00036921	ENSGALG00000002856	1.56681	6.69016e-15	8.12041e-14
ENSGALG00000027853	1.37419	1.77e-05	0.00094247	ENSGALG00000002861	1.05565	0.000570653	0.00198578
ENSGALG00000027950	1.17702	9.98e-06	0.00059695	ENSGALG00000002866	3.0134	2.05713e-29	6.02945e-28
ENSGALG00000028069	1.12644	0.00254992	0.0351765	ENSGALG00000002888	3.75788	2.5622e-12	2.54426e-11
ENSGALG00000028174	-2.97243	3.24e-12	1.47e-09	ENSGALG00000002892	-2.00142	1.48004e-06	7.9956e-06
ENSGALG00000028283	2.75191	4.03e-06	0.00029007	ENSGALG00000002893	2.97949	2.42703e-24	5.33165e-23
ENSGALG00000028354	1.06726	0.00227071	0.0325686	ENSGALG00000002897	3.77846	3.53784e-10	2.90422e-09
ENSGALG00000028451	1.45965	0.00233966	0.0332303	ENSGALG00000002900	2.77039	4.05124e-05	0.000175035
ENSGALG00000028537	1.0294	6.13e-05	0.00248857	ENSGALG00000002908	3.96934	2.251e-07	1.35674e-06
ENSGALG00000028543	1.5967	0.00029153	0.00830957	ENSGALG00000002922	-1.19923	9.6072e-07	5.31634e-06
ENSGALG00000028567	-1.02759	0.00019985	0.00631554	ENSGALG00000002952	-3.03161	4.07082e-20	7.03804e-19
ENSGALG00000028627	1.38315	6.74e-06	0.00043544	ENSGALG00000002955	1.18644	0.000161859	0.000627327
ENSGALG00000028664	1.13373	0.00260827	0.0356712	ENSGALG00000002959	-1.55544	2.94189e-13	3.11538e-12
ENSGALG00000028749	1.25292	1.51e-09	3.46e-07	ENSGALG00000002974	-2.89898	7.8979e-14	8.74093e-13
ENSGALG00000028790	1.14494	0.00019238	0.00611214	ENSGALG00000002980	-1.20381	0.00235088	0.00708345
ENSGALG00000028815	-2.2743	1.17e-13	8.27e-11	ENSGALG00000002992	-1.91706	0.00703475	0.0185745
ENSGALG00000029151	1.92959	8.28e-08	1.24e-05	ENSGALG00000003005	10.4066	1.11308e-17	1.63671e-16
ENSGALG00000029175	1.12409	0.000548	0.0130344	ENSGALG00000003011	-2.85894	1.55064e-19	2.59065e-18
ENSGALG00000029195	-4.69545	0.00045441	0.0113105	ENSGALG00000003015	1.23466	4.00726e-08	2.65159e-07
ENSGALG00000029401	1.64192	0.00022495	0.00688755	ENSGALG00000003016	2.93201	0.00230363	0.0069603
ENSGALG00000029435	-3.47814	2.27e-10	6.08e-08	ENSGALG00000003021	2.97163	6.38918e-23	1.32241e-21
ENSGALG00000029445	-2.06977	9.02e-14	6.65e-11	ENSGALG00000003034	2.01848	2.58716e-07	1.54649e-06
ENSGALG00000029673	1.0115	0.00023928	0.00718716	ENSGALG00000003039	3.03932	1.83123e-33	6.4184e-32
ENSGALG00000029766	-1.30277	3.88e-06	0.00027996	ENSGALG00000003047	1.90956	7.53628e-15	9.09184e-14
ENSGALG00000029834	-1.44151	3.63e-07	4.26e-05	ENSGALG00000003052	-1.53568	1.21027e-10	1.03923e-09
ENSGALG00000029842	2.69842	1.45e-05	0.00080829	ENSGALG00000003058	3.96871	2.60303e-40	1.15528e-38
ENSGALG00000030054	1.26712	2.05e-07	2.77e-05	ENSGALG00000003059	2.43721	1.32168e-30	4.11113e-29
ENSGALG00000030099	1.44321	3.39e-07	4.09e-05	ENSGALG00000003063	2.19722	2.12281e-10	1.77464e-09
ENSGALG00000030546	1.10862	0.00062963	0.0142962	ENSGALG00000003065	1.68584	0.000415986	0.00149129
ENSGALG00000030561	-1.0188	0.00011895	0.00423568	ENSGALG00000003072	-1.14465	3.35949e-07	1.97464e-06
ENSGALG00000030587	1.09999	0.00013978	0.00474805	ENSGALG00000003073	3.43303	5.01024e-13	5.22962e-12
ENSGALG00000030866	1.08243	2.11e-08	3.71e-06	ENSGALG00000003076	2.05018	0.00101308	0.00333661
ENSGALG00000031122	3.46465	8.96e-08	1.33e-05	ENSGALG00000003078	2.61013	8.71229e-31	2.72943e-29
ENSGALG00000031301	-1.55101	5.53e-06	0.00036921	ENSGALG00000003103	5.26128	2.96712e-05	0.000130969
ENSGALG00000031343	-1.04666	3.89e-05	0.00178688	ENSGALG00000003106	-3.62978	1.41389e-20	2.5203e-19
ENSGALG00000031590	-2.90851	7.14e-09	1.4e-06	ENSGALG00000003113	-3.00293	5.59441e-07	3.20713e-06
ENSGALG00000032161	-1.27616	2.67e-06	0.00021024	ENSGALG00000003114	-3.06207	9.96512e-30	2.9445e-28
ENSGALG00000032199	-1.15241	0.00098786	0.019127	ENSGALG00000003131	1.6903	2.73773e-20	4.77485e-19
ENSGALG00000032467	-2.26911	1.03e-11	4.24e-09	ENSGALG00000003135	1.21702	1.95251e-06	1.03533e-05
ENSGALG00000032526	-1.00668	0.0003249	0.00905375	ENSGALG00000003136	-2.0187	1.4876e-11	1.37992e-10
ENSGALG00000032681	-1.7279	4.6e-06	0.00032039	ENSGALG00000003137	-1.40807	0.0017226	0.00536126
ENSGALG00000032746	-2.31978	0.0026856	0.0363079	ENSGALG00000003143	1.8544	2.95213e-20	5.13647e-19
ENSGALG00000032763	-1.15055	7.78e-06	0.00049154	ENSGALG00000003144	1.59198	5.62814e-15	6.8657e-14
ENSGALG00000033017	-2.08662	0.00408492	0.0489776	ENSGALG00000003146	-2.06805	1.49829e-10	1.27352e-09
ENSGALG00000033090	-1.77114	0.00015035	0.00506799	ENSGALG00000003154	2.82907	1.86435e-25	4.40584e-24
ENSGALG00000033129	-1.17535	0.00323982	0.041487	ENSGALG00000003160	-1.90056	9.94967e-07	5.4961e-06
ENSGALG00000033286	2.84924	2.4e-05	0.00123182	ENSGALG00000003161	-2.01442	4.00746e-10	3.27496e-09
ENSGALG00000033379	1.12913	0.00042019	0.0107303	ENSGALG00000003163	-1.70415	1.89308e-08	1.29138e-07
ENSGALG00000033535	-2.07231	4.16e-05	0.00187718	ENSGALG00000003164	-4.63022	1.51503e-08	1.04558e-07
ENSGALG00000033561	2.26368	2.37e-05	0.00122599	ENSGALG00000003168	-1.36221	2.62697e-09	1.97394e-08
ENSGALG00000033591	-4.13108	0.00015816	0.00531097	ENSGALG00000003169	-1.94687	2.85795e-23	5.9776e-22
ENSGALG00000033695	1.52656	0.00038718	0.0101211	ENSGALG00000003172	1.81869	2.54545e-16	3.40997e-15
ENSGALG00000033883	4.81379	0.00262203	0.0357363	ENSGALG00000003176	3.60033	0.00012334	0.000488083
ENSGALG00000033925	-1.2959	1.34e-05	0.00075025	ENSGALG00000003189	-1.32666	4.15294e-13	4.36189e-12
ENSGALG00000034067	-1.5336	6.78e-06	0.0004361	ENSGALG00000003193	8.13699	4.25515e-10	3.47348e-09
ENSGALG00000034213	-1.481	0.00097081	0.0189211	ENSGALG00000003201	-1.30427	1.54999e-05	7.1525e-05
ENSGALG00000034502	1.73452	1.49e-11	5.87e-09	ENSGALG00000003203	5.01438	0.00156409	0.00491842
ENSGALG00000034693	-1.18897	0.00048875	0.0119468	ENSGALG00000003217	5.03833	0.000552375	0.00192863
ENSGALG00000034948	-1.05471	0.00011949	0.00424621	ENSGALG00000003227	-2.44197	2.2146e-33	7.68806e-32
ENSGALG00000034960	-1.61889	1.63e-05	0.00088244	ENSGALG00000003228	-1.00525	3.74709e-06	1.9046e-05
ENSGALG00000034967	-2.37523	1.98e-05	0.00104263	ENSGALG00000003233	1.1928	2.6086e-09	1.96148e-08
ENSGALG00000035063	1.35639	0.00053777	0.0128956	ENSGALG00000003242	2.89685	6.65447e-34	2.3743e-32
ENSGALG00000035099	3.19273	9.19e-31	5.42e-27	ENSGALG00000003265	-1.63618	1.13295e-12	1.15604e-11
ENSGALG00000035362	-2.02037	0.00086407	0.0176067	ENSGALG00000003272	-2.96292	1.15254e-37	4.74846e-36
ENSGALG00000035466	2.4737	0.00167077	0.0267686	ENSGALG00000003282	-1.13993	1.12592e-05	5.31811e-05
ENSGALG00000035580	-3.85533	2.4e-05	0.00123182	ENSGALG00000003284	-1.69602	2.32348e-18	3.58554e-17
ENSGALG00000035584	1.86122	0.0005751	0.0134092	ENSGALG00000003286	1.98751	0.00484655	0.0133859
ENSGALG00000035679	1.25731	0.00362474	0.0449209	ENSGALG00000003297	-1.31679	7.05001e-12	6.73126e-11
ENSGALG00000035994	1.21481	2.37e-07	3.08e-05	ENSGALG00000003319	-1.05718	0.0181459	0.042487
ENSGALG00000036079	-5.36433	0.00290057	0.0384916	ENSGALG00000003322	-3.0842	5.77949e-48	3.60574e-46
ENSGALG00000036189	-2.46144	2.19e-07	2.9e-05	ENSGALG00000003323	4.50697	7.13096e-18	1.06071e-16
ENSGALG00000036240	1.80702	1.98e-07	2.72e-05	ENSGALG00000003345	1.26461	4.66189e-08	3.05513e-07
ENSGALG00000036286	-1.40358	2.46e-05	0.00125255	ENSGALG00000003349	-3.39707	0.00853651	0.0219815
ENSGALG00000036789	1.29657	2.04e-07	2.77e-05	ENSGALG00000003353	-2.01019	3.72397e-20	6.44857e-19
ENSGALG00000036806	1.49061	0.00069753	0.0152364	ENSGALG00000003354	3.30622	1.55442e-15	1.9654e-14
ENSGALG00000036883	-2.11401	0.00390279	0.0473391	ENSGALG00000003359	-1.12741	4.80459e-08	3.14299e-07
ENSGALG00000036908	2.41203	8.95e-19	1.76e-15	ENSGALG00000003360	6.34688	5.55161e-113	2.52552e-110
ENSGALG00000036938	1.62336	0.00073746	0.0157134	ENSGALG00000003370	3.21446	1.74293e-44	9.14868e-43
ENSGALG00000037200	-1.43219	5.32e-06	0.00035937	ENSGALG00000003385	-1.15174	0.000163648	0.000633808
ENSGALG00000037249	-2.94433	0.00010141	0.00375441	ENSGALG00000003387	1.46548	2.96331e-11	2.66722e-10
ENSGALG00000037423	1.1681	0.00200857	0.0300643	ENSGALG00000003398	-3.09752	7.55171e-25	1.71591e-23
ENSGALG00000037737	1.20839	0.00233616	0.0332173	ENSGALG00000003403	-8.8671	1.59884e-06	8.57372e-06
ENSGALG00000037869	1.94318	0.00033067	0.00914871	ENSGALG00000003409	-1.67827	5.37506e-07	3.09031e-06
ENSGALG00000037943	-1.75634	4.9e-05	0.00209342	ENSGALG00000003412	1.59167	5.92209e-05	0.0002483
ENSGALG00000038241	2.16757	1.26e-08	2.32e-06	ENSGALG00000003416	1.06107	4.29819e-08	2.83123e-07
ENSGALG00000038265	2.56529	0.00029159	0.00830957	ENSGALG00000003419	-2.05373	5.44056e-13	5.66254e-12
ENSGALG00000038540	-1.26086	0.00014089	0.00477653	ENSGALG00000003426	1.18316	8.28161e-09	5.88088e-08
ENSGALG00000038599	-1.04443	3.44e-05	0.00161814	ENSGALG00000003429	-1.58965	5.2713e-05	0.000222725
ENSGALG00000038671	-2.20205	0.00101418	0.0194874	ENSGALG00000003433	6.35036	2.27734e-69	2.99566e-67
ENSGALG00000038923	1.12807	0.00044847	0.0112029	ENSGALG00000003457	1.64937	0.000238449	0.000894175
ENSGALG00000038969	1.67782	4.33e-09	8.92e-07	ENSGALG00000003461	2.69941	7.44651e-13	7.6844e-12
ENSGALG00000039209	1.67486	1.91e-10	5.21e-08	ENSGALG00000003470	-3.3841	0.00830098	0.0214484
ENSGALG00000039299	-1.24505	6.53e-08	1.02e-05	ENSGALG00000003472	1.77413	2.1626e-12	2.16617e-11
ENSGALG00000039327	1.78187	0.00138673	0.0239451	ENSGALG00000003473	-1.41994	0.00423949	0.0119127
ENSGALG00000039436	7.96289	0.0003806	0.0100181	ENSGALG00000003485	-2.15309	6.09665e-19	9.77433e-18
ENSGALG00000039474	2.75914	7.74e-13	4.15e-10	ENSGALG00000003510	3.77303	4.89814e-47	2.94644e-45
ENSGALG00000039583	-1.81387	5.46e-08	8.78e-06	ENSGALG00000003527	1.08836	0.000125435	0.000496016
ENSGALG00000039595	1.15882	1.05e-05	0.00061583	ENSGALG00000003529	-3.63353	3.42929e-26	8.41371e-25
ENSGALG00000039935	-1.56301	7.42e-07	7.77e-05	ENSGALG00000003537	2.17912	0.00373309	0.0106584
ENSGALG00000040006	1.10743	0.00395968	0.0478324	ENSGALG00000003539	-1.78234	4.08856e-06	2.06662e-05
ENSGALG00000040189	2.99961	0.00062487	0.0142504	ENSGALG00000003540	-1.26673	0.000454287	0.00161508
ENSGALG00000040297	-1.37257	0.00117038	0.0214634	ENSGALG00000003545	2.48773	1.24404e-06	6.79629e-06
ENSGALG00000040360	-1.4419	0.00275628	0.0370934	ENSGALG00000003547	-3.83268	8.44264e-81	1.70698e-78
ENSGALG00000040418	-1.72769	0.00293252	0.0387289	ENSGALG00000003548	-2.52811	1.50373e-18	2.35043e-17
ENSGALG00000040432	1.73325	0.00135094	0.0236474	ENSGALG00000003550	1.04625	2.10659e-05	9.5415e-05
ENSGALG00000040493	2.31608	7.12e-11	2.21e-08	ENSGALG00000003558	-2.45378	7.94796e-27	2.00638e-25
ENSGALG00000040546	-1.49329	4.55e-06	0.00031859	ENSGALG00000003559	1.29709	7.43807e-11	6.48122e-10
ENSGALG00000040648	-1.66429	0.00064898	0.0144691	ENSGALG00000003563	1.05092	2.60644e-07	1.55674e-06
ENSGALG00000040665	1.12002	5.93e-05	0.00242373	ENSGALG00000003567	6.16111	1.13511e-35	4.30315e-34
ENSGALG00000040842	-2.38356	4.55e-12	1.96e-09	ENSGALG00000003568	3.22406	1.72914e-51	1.25859e-49
ENSGALG00000040886	-1.29654	1.47e-05	0.00081714	ENSGALG00000003569	-1.06944	0.00131787	0.00422012
ENSGALG00000040942	-1.50011	0.00119473	0.0217745	ENSGALG00000003574	-1.85554	5.40642e-17	7.63509e-16
ENSGALG00000040947	1.30888	1.93e-05	0.00102079	ENSGALG00000003578	4.24972	5.47727e-40	2.41132e-38
ENSGALG00000041078	-1.25393	2.75e-06	0.0002147	ENSGALG00000003582	2.81714	6.01217e-22	1.17953e-20
ENSGALG00000041277	1.27353	3.34e-11	1.23e-08	ENSGALG00000003584	-2.51961	1.80037e-17	2.60695e-16
ENSGALG00000041344	3.34303	1.71e-06	0.00014766	ENSGALG00000003601	-1.20669	0.000117538	0.000466903
ENSGALG00000041524	1.17058	5.73e-05	0.00236372	ENSGALG00000003625	-1.11519	4.86532e-06	2.43333e-05
ENSGALG00000041563	1.52642	0.0004472	0.011194	ENSGALG00000003628	-1.35346	2.28114e-09	1.72655e-08
ENSGALG00000041577	1.67412	0.0011188	0.0208196	ENSGALG00000003642	3.05197	2.3374e-25	5.48223e-24
ENSGALG00000041635	2.64161	3e-09	6.4e-07	ENSGALG00000003645	-1.78153	3.76486e-18	5.69712e-17
ENSGALG00000041685	1.22015	1.54e-05	0.00084644	ENSGALG00000003648	1.30632	0.000450983	0.0016049
ENSGALG00000041736	1.82315	0.0017308	0.0274709	ENSGALG00000003650	1.36969	9.6756e-09	6.80878e-08
ENSGALG00000041927	1.7554	7.58e-09	1.47e-06	ENSGALG00000003655	1.5672	5.3644e-14	6.03082e-13
ENSGALG00000041932	-2.0862	0.00152479	0.0256373	ENSGALG00000003657	-3.34391	3.501e-34	1.26569e-32
ENSGALG00000042159	4.33181	0.00061422	0.0140703	ENSGALG00000003661	1.37887	2.21522e-13	2.37931e-12
ENSGALG00000042275	1.26544	0.00072007	0.0154275	ENSGALG00000003674	-1.91154	1.14337e-21	2.20554e-20
ENSGALG00000042607	1.94885	0.00126982	0.0226305	ENSGALG00000003677	5.53418	3.91443e-19	6.34091e-18
ENSGALG00000042664	3.84617	2.86e-14	2.66e-11	ENSGALG00000003689	4.56397	1.34469e-55	1.1337e-53
ENSGALG00000042771	1.02991	0.00147939	0.0251255	ENSGALG00000003691	1.38345	3.25476e-07	1.91824e-06
ENSGALG00000042929	2.27941	1.75e-12	8.36e-10	ENSGALG00000003693	-2.52485	1.37695e-11	1.28163e-10
ENSGALG00000042936	1.83148	0.00209725	0.0310326	ENSGALG00000003705	-1.44018	8.42816e-10	6.68012e-09
ENSGALG00000042963	-1.97675	0.00419106	0.0496779	ENSGALG00000003712	1.89811	2.00041e-12	2.00924e-11
ENSGALG00000043026	-1.63759	1.02e-05	0.00060949	ENSGALG00000003732	2.26957	7.65373e-20	1.30364e-18
ENSGALG00000043287	1.0174	0.00011479	0.00411237	ENSGALG00000003733	1.98906	7.31198e-15	8.84078e-14
ENSGALG00000043448	2.55147	6.44e-06	0.00042024	ENSGALG00000003741	-1.43405	1.19743e-06	6.55477e-06
ENSGALG00000043573	1.08328	2.74e-05	0.00135498	ENSGALG00000003742	6.10805	4.22202e-37	1.71043e-35
ENSGALG00000043584	-2.54489	4.11e-06	0.00029426	ENSGALG00000003744	8.25605	1.33882e-14	1.57854e-13
ENSGALG00000043831	1.61647	2.77e-05	0.00136212	ENSGALG00000003750	-4.97211	3.60086e-41	1.64151e-39
ENSGALG00000044574	1.05539	7e-05	0.00276553	ENSGALG00000003758	4.67525	2.59931e-109	1.07092e-106
ENSGALG00000044675	-1.15041	6.52e-05	0.00262116	ENSGALG00000003759	-2.5285	1.63241e-20	2.8933e-19
ENSGALG00000044678	-1.41841	0.00130479	0.02308	ENSGALG00000003767	1.95121	0.0215896	0.0492716
ENSGALG00000044733	2.39212	2.75e-06	0.0002147	ENSGALG00000003777	2.24281	6.05308e-05	0.0002535
ENSGALG00000045122	1.27075	1.49e-08	2.72e-06	ENSGALG00000003789	1.12187	0.00501856	0.0137947
ENSGALG00000045153	2.8415	2.99e-06	0.00022983	ENSGALG00000003802	-3.45089	4.42008e-37	1.78735e-35
ENSGALG00000045414	-2.5086	0.00088151	0.0178288	ENSGALG00000003812	2.15806	1.27552e-29	3.74862e-28
ENSGALG00000045478	1.08632	0.00300413	0.0392645	ENSGALG00000003818	3.10014	3.98626e-18	6.02798e-17
ENSGALG00000045925	2.27945	0.00183699	0.0284918	ENSGALG00000003819	2.71908	1.67015e-19	2.78179e-18
ENSGALG00000046720	-1.33286	0.00036817	0.00979771	ENSGALG00000003821	3.24207	7.97192e-52	5.86111e-50
ENSGALG00000047031	1.2548	4.55e-07	5.09e-05	ENSGALG00000003833	4.14661	2.4028e-07	1.44499e-06
ENSGALG00000047143	-1.33946	0.00338499	0.0428499	ENSGALG00000003836	3.62446	0.000256166	0.000955199
ENSGALG00000047346	1.70772	2e-08	3.57e-06	ENSGALG00000003839	4.24713	0.000233538	0.000877869
ENSGALG00000047495	-1.3217	0.00028063	0.0081016	ENSGALG00000003849	4.47144	1.59834e-24	3.55049e-23
ENSGALG00000047578	-1.43067	5.76e-13	3.18e-10	ENSGALG00000003851	-1.17014	0.000105975	0.000426143
ENSGALG00000047605	-2.4053	4.39e-05	0.00195525	ENSGALG00000003854	-1.43702	7.77792e-09	5.54485e-08
ENSGALG00000047953	1.66177	0.00024874	0.00738599	ENSGALG00000003855	-6.14058	1.1864e-70	1.62933e-68
ENSGALG00000048031	2.13821	3.23e-11	1.22e-08	ENSGALG00000003859	-3.07219	2.25519e-05	0.000101702
ENSGALG00000048261	1.1466	0.00056777	0.0132907	ENSGALG00000003862	1.44122	7.37919e-07	4.15932e-06
ENSGALG00000048409	-1.16861	0.0010983	0.0205678	ENSGALG00000003879	1.62397	7.96432e-12	7.57443e-11
ENSGALG00000048754	-1.48192	0.001637	0.0265689	ENSGALG00000003891	-1.96155	1.04778e-09	8.20929e-09
ENSGALG00000048879	6.87272	2.92e-06	0.00022657	ENSGALG00000003893	2.17577	3.10239e-18	4.73733e-17
ENSGALG00000049239	1.09693	0.00023107	0.00700218	ENSGALG00000003908	5.64374	0.000589843	0.00204636
ENSGALG00000049455	1.81791	0.00259977	0.0355916	ENSGALG00000003911	8.58802	4.20563e-12	4.09243e-11
ENSGALG00000049684	1.06807	0.00090367	0.0181353	ENSGALG00000003913	-1.0267	0.000271782	0.00100912
ENSGALG00000049751	1.99688	9.88e-13	5.14e-10	ENSGALG00000003916	-1.34187	1.12304e-08	7.85232e-08
ENSGALG00000050014	-2.58637	0.00055818	0.0131538	ENSGALG00000003919	-1.14364	6.82794e-07	3.86456e-06
ENSGALG00000050052	1.93011	2.41e-13	1.58e-10	ENSGALG00000003921	-3.51182	4.11675e-34	1.48094e-32
ENSGALG00000050268	1.66209	8.1e-08	1.22e-05	ENSGALG00000003922	-3.30524	2.67386e-21	5.02464e-20
ENSGALG00000050309	1.41437	5.4e-05	0.00226593	ENSGALG00000003923	5.79463	7.13636e-21	1.29966e-19
ENSGALG00000050586	1.16291	0.0003598	0.00966111	ENSGALG00000003924	-1.04327	4.47134e-06	2.24813e-05
ENSGALG00000050634	-1.10652	0.00140254	0.0241448	ENSGALG00000003928	5.65521	0.000801671	0.0027055
ENSGALG00000050857	-1.13527	0.00422507	0.049914	ENSGALG00000003935	-1.46435	3.51026e-05	0.0001533
ENSGALG00000051054	-2.22814	0.00107917	0.0203362	ENSGALG00000003936	-1.084	0.000620693	0.00214567
ENSGALG00000051123	-1.41563	1.26e-05	0.00071747	ENSGALG00000003939	5.87968	0.000762479	0.00258372
ENSGALG00000051278	-1.29257	0.00130586	0.02308	ENSGALG00000003947	-1.27106	1.67188e-05	7.67926e-05
ENSGALG00000051598	1.18746	1e-06	9.63e-05	ENSGALG00000003948	1.97871	1.73651e-13	1.88087e-12
ENSGALG00000051980	-1.83775	5.33e-14	4.31e-11	ENSGALG00000003976	-2.21627	1.29971e-07	8.06494e-07
ENSGALG00000052056	1.09137	0.00054933	0.0130344	ENSGALG00000003978	2.60825	0.00765289	0.0199819
ENSGALG00000052452	2.51633	9.18e-08	1.35e-05	ENSGALG00000003979	-1.03394	2.47608e-05	0.000110658
ENSGALG00000052497	1.33645	2.48e-05	0.00125562	ENSGALG00000003987	-4.73142	1.4927e-52	1.12009e-50
ENSGALG00000052799	-1.39245	3.92e-10	1.01e-07	ENSGALG00000003990	-1.09076	3.43821e-05	0.000150334
ENSGALG00000052970	2.33876	0.00212072	0.0311786	ENSGALG00000004037	-2.87114	1.54293e-13	1.67536e-12
ENSGALG00000053198	2.33627	5.75e-06	0.00038277	ENSGALG00000004038	-1.08454	5.30879e-05	0.000224049
ENSGALG00000053281	2.64646	6.72e-10	1.61e-07	ENSGALG00000004045	1.28914	1.62599e-07	9.97056e-07
ENSGALG00000053543	1.11877	0.00074365	0.0157987	ENSGALG00000004048	2.16064	7.61316e-12	7.25309e-11
ENSGALG00000053680	10.5188	1.02e-17	1.65e-14	ENSGALG00000004058	7.74594	2.52081e-09	1.90005e-08
ENSGALG00000054028	-2.44314	2.2e-06	0.0001802	ENSGALG00000004059	-2.33272	0.000164992	0.000638337
ENSGALG00000054048	-2.68701	8.42e-11	2.52e-08	ENSGALG00000004071	6.0755	6.91635e-07	3.91098e-06
ENSGALG00000054083	1.99281	6.43e-11	2.05e-08	ENSGALG00000004078	4.4655	2.09061e-12	2.09888e-11
ENSGALG00000054145	-1.17659	0.00094144	0.0185737	ENSGALG00000004087	1.74982	2.78082e-13	2.95485e-12
ENSGALG00000054257	-2.55332	0.00407474	0.0488886	ENSGALG00000004088	2.12556	3.80506e-20	6.58378e-19
ENSGALG00000054262	-2.24479	0.00247566	0.034426	ENSGALG00000004096	-2.1638	1.86218e-14	2.16291e-13
ENSGALG00000054415	-2.17571	0.00025884	0.007609	ENSGALG00000004121	-1.58117	9.35803e-10	7.36367e-09
ENSGALG00000054469	1.0582	0.00020562	0.00648647	ENSGALG00000004123	-1.41565	0.00116873	0.00379147
ENSGALG00000054512	1.32155	0.00070666	0.0153399	ENSGALG00000004140	1.23825	1.27543e-10	1.09302e-09
ENSGALG00000054658	-1.23203	0.00034953	0.00945808	ENSGALG00000004150	-3.56104	2.87146e-32	9.48581e-31
ENSGALG00000054718	1.45844	3.62e-07	4.26e-05	ENSGALG00000004162	3.10037	0.000232616	0.000875154
ENSGALG00000054754	-1.72849	0.00093653	0.0185681	ENSGALG00000004170	2.21207	2.01167e-21	3.81641e-20
ENSGALG00000054778	-1.83902	0.00096286	0.018838	ENSGALG00000004174	-1.62765	2.18337e-16	2.94297e-15
ENSGALG00000054783	-1.43562	3.97e-05	0.00181864	ENSGALG00000004176	-1.2088	3.89294e-08	2.57829e-07
ENSGALG00000054821	-1.86985	0.00163375	0.0265689	ENSGALG00000004179	1.14152	1.02377e-05	4.8704e-05
ENSGALG00000054944	1.77817	5.32e-06	0.00035937	ENSGALG00000004180	-1.71147	1.35986e-13	1.48247e-12
				ENSGALG00000004190	1.75653	1.95578e-14	2.2692e-13
				ENSGALG00000004191	-1.32004	3.40719e-08	2.27591e-07
				ENSGALG00000004203	-1.34839	1.92082e-06	1.01977e-05
				ENSGALG00000004212	-1.51533	2.0214e-17	2.91927e-16
				ENSGALG00000004215	1.26808	0.000110128	0.00044019
				ENSGALG00000004216	-3.34335	7.32291e-35	2.70106e-33
				ENSGALG00000004221	-4.82962	0.00278822	0.00824869
				ENSGALG00000004222	-2.74205	4.85321e-24	1.05029e-22
				ENSGALG00000004225	1.78255	2.38086e-14	2.74635e-13
				ENSGALG00000004227	-1.58964	2.91447e-14	3.32847e-13
				ENSGALG00000004230	-3.46612	6.25697e-05	0.000261388
				ENSGALG00000004231	-1.70088	3.97877e-06	2.01392e-05
				ENSGALG00000004245	-1.3876	1.32276e-07	8.20097e-07
				ENSGALG00000004246	2.57892	6.11593e-12	5.87797e-11
				ENSGALG00000004248	4.81587	0.0139485	0.0337596
				ENSGALG00000004254	1.07741	0.000167418	0.000646803
				ENSGALG00000004257	5.26105	7.39627e-09	5.28658e-08
				ENSGALG00000004261	-2.55529	0.0114966	0.0285694
				ENSGALG00000004266	-2.88082	0.000513507	0.00180522
				ENSGALG00000004273	-2.36274	1.49067e-23	3.16021e-22
				ENSGALG00000004288	1.22147	1.65605e-07	1.01435e-06
				ENSGALG00000004295	1.02458	2.12733e-06	1.12258e-05
				ENSGALG00000004302	-1.0191	2.16102e-07	1.30534e-06
				ENSGALG00000004309	-1.44078	0.000629438	0.00217475
				ENSGALG00000004310	6.49548	9.00009e-63	9.87568e-61
				ENSGALG00000004319	1.97047	1.30782e-11	1.22041e-10
				ENSGALG00000004321	1.99936	6.3342e-17	8.88905e-16
				ENSGALG00000004323	-1.80673	6.24169e-09	4.5026e-08
				ENSGALG00000004326	1.79877	2.47814e-21	4.66488e-20
				ENSGALG00000004333	-2.00761	2.17551e-11	1.98597e-10
				ENSGALG00000004334	1.75174	2.55694e-09	1.92529e-08
				ENSGALG00000004341	-1.41144	0.000356427	0.00129435
				ENSGALG00000004342	2.21604	1.02241e-14	1.22129e-13
				ENSGALG00000004345	3.23287	1.48794e-25	3.53543e-24
				ENSGALG00000004347	1.98679	1.50404e-14	1.76381e-13
				ENSGALG00000004355	2.35571	9.10455e-22	1.77032e-20
				ENSGALG00000004357	-2.75555	7.34431e-45	3.92103e-43
				ENSGALG00000004363	-1.05633	9.0341e-09	6.38203e-08
				ENSGALG00000004365	3.75729	0.000121489	0.000481197
				ENSGALG00000004369	-3.39025	9.0616e-19	1.438e-17
				ENSGALG00000004370	-3.47461	1.52964e-21	2.92737e-20
				ENSGALG00000004375	1.51833	6.88271e-18	1.02518e-16
				ENSGALG00000004386	7.85841	2.93705e-08	1.97455e-07
				ENSGALG00000004390	-3.00329	2.64124e-36	1.03731e-34
				ENSGALG00000004416	1.73039	1.09377e-15	1.40327e-14
				ENSGALG00000004428	6.96262	3.25625e-37	1.32163e-35
				ENSGALG00000004436	4.55899	4.05152e-07	2.36295e-06
				ENSGALG00000004437	-5.07397	7.88305e-54	6.25942e-52
				ENSGALG00000004444	6.41299	8.97032e-80	1.70327e-77
				ENSGALG00000004449	6.89106	3.21874e-05	0.00014136
				ENSGALG00000004474	-4.62682	2.1409e-76	3.62394e-74
				ENSGALG00000004483	1.58537	3.89247e-12	3.80125e-11
				ENSGALG00000004489	-2.18671	2.00721e-08	1.36668e-07
				ENSGALG00000004491	-1.76247	9.25664e-06	4.44042e-05
				ENSGALG00000004494	-2.39907	1.37783e-12	1.39741e-11
				ENSGALG00000004498	-2.38488	8.27752e-07	4.631e-06
				ENSGALG00000004500	-1.56306	4.58477e-16	6.01279e-15
				ENSGALG00000004509	-1.08661	1.79887e-05	8.23312e-05
				ENSGALG00000004515	-3.18875	6.81653e-35	2.51854e-33
				ENSGALG00000004518	-2.29551	6.92184e-14	7.69579e-13
				ENSGALG00000004526	-1.03196	0.00175339	0.0054501
				ENSGALG00000004528	-2.6036	1.36384e-24	3.04508e-23
				ENSGALG00000004538	-2.6315	4.46737e-43	2.24768e-41
				ENSGALG00000004542	-1.40635	8.06742e-10	6.41282e-09
				ENSGALG00000004545	-2.21587	0.00285028	0.00840042
				ENSGALG00000004554	-2.76226	3.28923e-30	9.96168e-29
				ENSGALG00000004557	-1.50881	1.64582e-06	8.80405e-06
				ENSGALG00000004562	7.34076	7.54903e-170	1.17743e-166
				ENSGALG00000004569	-2.03774	0.000510004	0.00179418
				ENSGALG00000004571	3.42328	5.05779e-42	2.40614e-40
				ENSGALG00000004581	-3.51457	1.03106e-27	2.76929e-26
				ENSGALG00000004582	-3.32857	1.80153e-32	6.00584e-31
				ENSGALG00000004588	-1.14046	7.21939e-05	0.000299416
				ENSGALG00000004590	1.54417	7.55425e-06	3.67055e-05
				ENSGALG00000004591	1.52523	7.2256e-10	5.77308e-09
				ENSGALG00000004593	1.17439	0.00636508	0.0170099
				ENSGALG00000004594	-1.66841	5.6514e-05	0.000237772
				ENSGALG00000004597	1.52118	4.32213e-10	3.52552e-09
				ENSGALG00000004598	-5.88304	4.68576e-05	0.000199901
				ENSGALG00000004610	-3.76389	8.01316e-20	1.36062e-18
				ENSGALG00000004612	3.07962	1.14008e-26	2.86805e-25
				ENSGALG00000004614	4.117	3.79893e-60	3.78783e-58
				ENSGALG00000004618	-1.11588	3.28262e-07	1.93206e-06
				ENSGALG00000004623	2.37338	1.90465e-17	2.75247e-16
				ENSGALG00000004631	6.00242	2.08882e-32	6.93184e-31
				ENSGALG00000004662	2.36577	4.69215e-06	2.35103e-05
				ENSGALG00000004669	5.03602	9.95406e-25	2.23388e-23
				ENSGALG00000004671	1.04962	1.60321e-05	7.38092e-05
				ENSGALG00000004675	2.23549	3.49672e-18	5.31346e-17
				ENSGALG00000004676	3.15649	1.52574e-53	1.17725e-51
				ENSGALG00000004684	2.08133	6.03098e-34	2.15889e-32
				ENSGALG00000004691	-1.17653	1.33125e-05	6.218e-05
				ENSGALG00000004710	-1.1901	1.09184e-08	7.65131e-08
				ENSGALG00000004719	1.19575	2.77177e-12	2.74114e-11
				ENSGALG00000004721	4.13594	0.013261	0.0323648
				ENSGALG00000004727	-1.47224	2.05042e-14	2.37648e-13
				ENSGALG00000004728	2.15773	5.93418e-16	7.73143e-15
				ENSGALG00000004736	1.31247	1.38851e-08	9.62217e-08
				ENSGALG00000004740	-2.3812	1.23042e-06	6.72697e-06
				ENSGALG00000004741	-1.58444	5.64277e-06	2.79274e-05
				ENSGALG00000004747	2.55498	8.18684e-10	6.50065e-09
				ENSGALG00000004749	-1.45346	8.35931e-12	7.93281e-11
				ENSGALG00000004767	1.58226	5.15465e-09	3.7569e-08
				ENSGALG00000004777	-1.3188	2.53992e-07	1.51992e-06
				ENSGALG00000004782	-1.6136	0.000958459	0.00317345
				ENSGALG00000004809	2.27025	4.33635e-21	8.03808e-20
				ENSGALG00000004812	-3.65751	0.000135028	0.000530301
				ENSGALG00000004813	1.01447	5.78921e-09	4.19281e-08
				ENSGALG00000004820	2.73776	3.56677e-16	4.72597e-15
				ENSGALG00000004831	-1.04786	0.000158676	0.000615754
				ENSGALG00000004834	1.07284	1.8851e-08	1.28658e-07
				ENSGALG00000004840	-5.063	2.52943e-39	1.10025e-37
				ENSGALG00000004842	1.42423	0.000249733	0.000932644
				ENSGALG00000004849	-5.85491	7.15188e-73	1.06237e-70
				ENSGALG00000004852	1.81701	0.000303054	0.00111687
				ENSGALG00000004859	-5.00618	2.30097e-36	9.0857e-35
				ENSGALG00000004870	1.49211	0.000117978	0.000468288
				ENSGALG00000004875	-1.50054	3.55909e-08	2.37012e-07
				ENSGALG00000004878	-1.14194	7.34726e-05	0.000304315
				ENSGALG00000004889	1.48062	4.89836e-05	0.000208338
				ENSGALG00000004900	4.59711	6.25956e-08	4.03673e-07
				ENSGALG00000004901	-1.34025	3.26926e-11	2.92932e-10
				ENSGALG00000004907	1.20374	1.41429e-05	6.58332e-05
				ENSGALG00000004917	5.18001	0.00282748	0.00834222
				ENSGALG00000004940	-2.69868	1.51934e-21	2.91021e-20
				ENSGALG00000004949	-3.66623	2.3553e-49	1.568e-47
				ENSGALG00000004955	-2.44741	5.23726e-08	3.40663e-07
				ENSGALG00000004956	-2.6594	4.77191e-24	1.03373e-22
				ENSGALG00000004959	1.094	5.11385e-06	2.54887e-05
				ENSGALG00000004960	4.01727	9.79278e-21	1.76723e-19
				ENSGALG00000004965	1.01373	0.00106041	0.00347102
				ENSGALG00000004969	-1.74311	3.31738e-05	0.000145342
				ENSGALG00000004974	-2.39421	1.43869e-20	2.56033e-19
				ENSGALG00000004980	2.71003	0.00441922	0.0123541
				ENSGALG00000004981	-3.1214	1.61507e-24	3.58402e-23
				ENSGALG00000004986	2.93778	7.14644e-17	9.99678e-16
				ENSGALG00000005011	3.52503	3.34813e-12	3.29472e-11
				ENSGALG00000005016	-3.96132	8.23828e-57	7.11032e-55
				ENSGALG00000005020	1.50619	1.68133e-09	1.28729e-08
				ENSGALG00000005021	3.99375	2.6359e-42	1.27906e-40
				ENSGALG00000005024	5.31632	5.04811e-56	4.32276e-54
				ENSGALG00000005030	-2.77086	2.53823e-14	2.91555e-13
				ENSGALG00000005036	5.2563	5.24475e-43	2.62671e-41
				ENSGALG00000005037	2.81563	1.57156e-12	1.58628e-11
				ENSGALG00000005042	1.48879	6.34462e-06	3.11329e-05
				ENSGALG00000005043	-2.14491	3.38466e-05	0.000148188
				ENSGALG00000005061	-1.52562	1.88544e-08	1.28658e-07
				ENSGALG00000005064	-1.31443	2.11496e-11	1.93151e-10
				ENSGALG00000005071	-3.05374	7.90297e-13	8.13239e-12
				ENSGALG00000005077	4.06562	0.000370921	0.00134208
				ENSGALG00000005079	-2.64483	1.56345e-20	2.77557e-19
				ENSGALG00000005086	-3.57681	1.45542e-14	1.70864e-13
				ENSGALG00000005090	-2.8435	8.43865e-34	2.98166e-32
				ENSGALG00000005095	1.42121	6.69608e-07	3.79387e-06
				ENSGALG00000005102	-1.17452	1.27756e-06	6.97243e-06
				ENSGALG00000005107	-2.28427	5.32161e-16	6.95408e-15
				ENSGALG00000005120	3.93316	0.00397994	0.0112602
				ENSGALG00000005123	8.16794	2.19473e-40	9.78045e-39
				ENSGALG00000005125	-2.32343	5.58826e-14	6.27702e-13
				ENSGALG00000005128	2.05935	1.33627e-14	1.57638e-13
				ENSGALG00000005132	-1.00101	9.67041e-07	5.3459e-06
				ENSGALG00000005135	1.74433	0.00167811	0.00523177
				ENSGALG00000005139	-3.06902	4.55548e-68	5.81716e-66
				ENSGALG00000005140	2.35025	0.00122784	0.00396264
				ENSGALG00000005145	-2.08193	0.000102249	0.000412396
				ENSGALG00000005147	3.68193	9.50638e-38	3.93146e-36
				ENSGALG00000005160	2.91834	4.27267e-40	1.88481e-38
				ENSGALG00000005170	3.47978	0.00639169	0.0170747
				ENSGALG00000005171	1.63066	0.000686272	0.00235102
				ENSGALG00000005205	1.71618	2.94493e-16	3.92826e-15
				ENSGALG00000005206	2.48791	4.99177e-25	1.15466e-23
				ENSGALG00000005208	-2.88428	3.513e-24	7.64803e-23
				ENSGALG00000005215	-1.89394	2.20955e-09	1.67469e-08
				ENSGALG00000005217	1.92733	0.000153247	0.000597023
				ENSGALG00000005223	-2.94909	1.94571e-19	3.22847e-18
				ENSGALG00000005226	-4.65647	1.0143e-07	6.3773e-07
				ENSGALG00000005229	-1.677	1.4739e-09	1.13765e-08
				ENSGALG00000005242	2.45311	2.44947e-14	2.82103e-13
				ENSGALG00000005251	-1.39375	1.94688e-05	8.853e-05
				ENSGALG00000005254	-1.58095	1.55424e-05	7.17059e-05
				ENSGALG00000005259	8.86187	7.32469e-103	2.622e-100
				ENSGALG00000005277	-1.19623	1.17183e-07	7.31922e-07
				ENSGALG00000005280	-1.00042	3.12256e-06	1.60964e-05
				ENSGALG00000005283	1.21142	3.25153e-09	2.41498e-08
				ENSGALG00000005294	2.40069	0.00063635	0.00219654
				ENSGALG00000005297	2.22741	0.00340089	0.00982093
				ENSGALG00000005302	-1.14818	7.68163e-05	0.000317261
				ENSGALG00000005303	2.35613	2.83784e-08	1.90844e-07
				ENSGALG00000005305	3.16619	1.3725e-05	6.39834e-05
				ENSGALG00000005309	2.95499	2.71336e-37	1.10539e-35
				ENSGALG00000005314	-3.30718	2.78407e-64	3.19963e-62
				ENSGALG00000005318	2.97648	2.23413e-16	3.00767e-15
				ENSGALG00000005319	-3.35647	1.97932e-15	2.48108e-14
				ENSGALG00000005321	-4.13148	0.00131308	0.00420732
				ENSGALG00000005326	-1.22146	4.62726e-05	0.000197654
				ENSGALG00000005330	-2.02162	1.02882e-07	6.46113e-07
				ENSGALG00000005337	-2.24916	1.09912e-25	2.63161e-24
				ENSGALG00000005338	-1.19781	0.00216476	0.00659364
				ENSGALG00000005345	4.18889	4.28855e-57	3.71606e-55
				ENSGALG00000005347	-2.19443	0.00384404	0.0109231
				ENSGALG00000005350	-2.76546	1.98915e-39	8.66969e-38
				ENSGALG00000005359	1.61492	0.01228	0.0302717
				ENSGALG00000005363	2.90052	0.00299793	0.00879846
				ENSGALG00000005369	1.64138	8.53875e-18	1.26408e-16
				ENSGALG00000005378	2.99627	4.79059e-44	2.49659e-42
				ENSGALG00000005398	-1.15898	3.64092e-05	0.000158594
				ENSGALG00000005400	4.31978	6.88103e-14	7.65432e-13
				ENSGALG00000005403	-1.59546	8.47746e-08	5.37965e-07
				ENSGALG00000005407	-1.41028	3.6334e-10	2.97931e-09
				ENSGALG00000005415	1.71925	2.59386e-14	2.9779e-13
				ENSGALG00000005416	-1.93096	7.83568e-08	4.99708e-07
				ENSGALG00000005418	-1.22229	6.09607e-07	3.47103e-06
				ENSGALG00000005419	1.25228	0.00755251	0.01976
				ENSGALG00000005422	-4.36651	6.37936e-30	1.91083e-28
				ENSGALG00000005425	2.16009	2.21939e-29	6.48762e-28
				ENSGALG00000005430	2.8782	2.11839e-09	1.60727e-08
				ENSGALG00000005441	1.96924	0.00601398	0.0161857
				ENSGALG00000005448	3.79431	0.0117939	0.0292186
				ENSGALG00000005451	-2.25275	2.67799e-25	6.26087e-24
				ENSGALG00000005456	-3.1363	4.35632e-12	4.23341e-11
				ENSGALG00000005462	4.72275	1.75455e-05	8.03867e-05
				ENSGALG00000005468	1.93332	1.32374e-20	2.36928e-19
				ENSGALG00000005475	-2.63183	3.46213e-53	2.64332e-51
				ENSGALG00000005481	2.32749	2.93371e-26	7.22215e-25
				ENSGALG00000005493	-2.82896	7.37418e-28	1.99285e-26
				ENSGALG00000005499	1.53563	0.000142257	0.00055679
				ENSGALG00000005502	-2.75072	5.98983e-11	5.26333e-10
				ENSGALG00000005503	-1.66726	1.03685e-14	1.2372e-13
				ENSGALG00000005507	-2.60723	9.60721e-14	1.05737e-12
				ENSGALG00000005509	-3.50921	1.91596e-40	8.5556e-39
				ENSGALG00000005517	1.62081	0.00034533	0.00125719
				ENSGALG00000005519	5.82335	2.34041e-28	6.48543e-27
				ENSGALG00000005521	5.55393	5.09662e-152	5.85736e-149
				ENSGALG00000005522	-2.63345	3.0877e-40	1.36761e-38
				ENSGALG00000005533	-2.43057	1.88628e-25	4.44803e-24
				ENSGALG00000005537	4.75464	1.42759e-09	1.10346e-08
				ENSGALG00000005541	8.58051	4.22302e-75	6.75055e-73
				ENSGALG00000005553	10.0945	1.82585e-21	3.47596e-20
				ENSGALG00000005582	2.22267	4.01413e-18	6.06593e-17
				ENSGALG00000005583	-1.37454	2.95827e-09	2.20768e-08
				ENSGALG00000005589	3.60757	5.06731e-10	4.10727e-09
				ENSGALG00000005594	3.57151	0.00953251	0.0241896
				ENSGALG00000005597	-3.52706	2.96239e-49	1.95197e-47
				ENSGALG00000005601	2.6003	3.33722e-11	2.98826e-10
				ENSGALG00000005608	-2.78205	3.12371e-19	5.11315e-18
				ENSGALG00000005610	-1.42792	1.21501e-07	7.57164e-07
				ENSGALG00000005626	1.79408	1.20331e-09	9.37743e-09
				ENSGALG00000005638	2.73963	0.0128056	0.0314113
				ENSGALG00000005649	-3.62896	2.4051e-25	5.62891e-24
				ENSGALG00000005651	-2.37146	4.23913e-40	1.8738e-38
				ENSGALG00000005656	1.09496	4.07495e-09	3.00002e-08
				ENSGALG00000005657	3.93017	7.97967e-05	0.000328391
				ENSGALG00000005660	1.03184	1.8947e-07	1.15405e-06
				ENSGALG00000005662	-3.18616	0.00105254	0.0034494
				ENSGALG00000005673	-2.50594	1.03492e-12	1.05848e-11
				ENSGALG00000005676	1.50368	1.991e-12	2.00163e-11
				ENSGALG00000005684	-1.45127	2.55058e-05	0.000113662
				ENSGALG00000005689	-3.69363	4.23317e-05	0.000182247
				ENSGALG00000005696	1.06193	0.00137096	0.00437027
				ENSGALG00000005699	1.19444	5.14775e-09	3.75439e-08
				ENSGALG00000005716	-2.09226	8.60104e-22	1.6754e-20
				ENSGALG00000005718	-1.73669	0.000155483	0.000605085
				ENSGALG00000005737	1.3766	3.35934e-10	2.76185e-09
				ENSGALG00000005750	-2.32174	1.13913e-27	3.04083e-26
				ENSGALG00000005752	-1.52286	0.00048017	0.0016977
				ENSGALG00000005757	-3.96513	1.57602e-33	5.5417e-32
				ENSGALG00000005762	-1.73765	4.25058e-05	0.000182924
				ENSGALG00000005769	-3.3723	1.17079e-46	6.89091e-45
				ENSGALG00000005772	-1.47962	0.000277596	0.00102913
				ENSGALG00000005800	-2.85915	4.95475e-14	5.58843e-13
				ENSGALG00000005801	1.56511	0.0045438	0.0126667
				ENSGALG00000005805	1.04099	4.56598e-07	2.64604e-06
				ENSGALG00000005808	5.99388	1.92957e-76	3.29172e-74
				ENSGALG00000005814	-1.21542	4.33055e-05	0.000186101
				ENSGALG00000005822	5.96581	1.26663e-05	5.93775e-05
				ENSGALG00000005845	-1.43078	3.91389e-09	2.88631e-08
				ENSGALG00000005846	-2.86657	9.02059e-36	3.45568e-34
				ENSGALG00000005849	1.01216	0.00723448	0.0190442
				ENSGALG00000005854	-1.46915	3.77933e-10	3.09316e-09
				ENSGALG00000005855	-2.52422	5.60286e-27	1.42592e-25
				ENSGALG00000005857	3.4085	8.81414e-06	4.24401e-05
				ENSGALG00000005862	4.79565	5.17567e-06	2.57792e-05
				ENSGALG00000005884	1.60983	0.00043223	0.00154446
				ENSGALG00000005886	4.05048	2.7564e-50	1.8987e-48
				ENSGALG00000005891	1.57388	2.64919e-11	2.39436e-10
				ENSGALG00000005903	-2.14632	8.82023e-10	6.96307e-09
				ENSGALG00000005905	-3.33226	8.87102e-07	4.93648e-06
				ENSGALG00000005922	-1.26083	1.29913e-08	9.02287e-08
				ENSGALG00000005924	2.64662	2.85408e-38	1.20545e-36
				ENSGALG00000005933	-1.30399	0.000419393	0.00150277
				ENSGALG00000005938	-1.55058	3.22585e-07	1.90377e-06
				ENSGALG00000005948	-1.42159	4.57629e-07	2.65131e-06
				ENSGALG00000005961	-1.50422	9.51595e-05	0.000386227
				ENSGALG00000005969	4.21713	0.000207885	0.000789733
				ENSGALG00000005975	5.36993	0.00174031	0.00541406
				ENSGALG00000005976	-1.51384	7.31679e-05	0.000303225
				ENSGALG00000005982	2.39955	8.05622e-33	2.73586e-31
				ENSGALG00000005992	2.50864	4.74351e-45	2.59597e-43
				ENSGALG00000005995	7.73641	7.06e-10	5.65111e-09
				ENSGALG00000005998	3.5572	4.38953e-47	2.65512e-45
				ENSGALG00000006008	1.72386	0.0144869	0.0348934
				ENSGALG00000006010	-1.04402	2.24257e-07	1.35273e-06
				ENSGALG00000006013	-2.1527	1.13129e-08	7.90491e-08
				ENSGALG00000006016	2.04789	1.60536e-05	7.38795e-05
				ENSGALG00000006019	-1.58543	6.07892e-07	3.46306e-06
				ENSGALG00000006027	-1.13819	0.00905788	0.023125
				ENSGALG00000006031	-2.59227	1.50997e-19	2.52463e-18
				ENSGALG00000006034	-1.29154	0.000507564	0.00178645
				ENSGALG00000006035	6.10757	1.92038e-145	1.82319e-142
				ENSGALG00000006037	1.40183	1.88048e-06	9.99808e-06
				ENSGALG00000006038	1.96716	3.88662e-10	3.17859e-09
				ENSGALG00000006040	-1.07617	0.0031191	0.00910178
				ENSGALG00000006041	7.02721	4.27118e-08	2.81513e-07
				ENSGALG00000006048	-2.66579	0.00233497	0.00704427
				ENSGALG00000006050	2.11209	1.63009e-10	1.38125e-09
				ENSGALG00000006054	1.52195	0.00131281	0.00420732
				ENSGALG00000006061	1.47036	6.40819e-06	3.14372e-05
				ENSGALG00000006062	-1.98097	2.60498e-07	1.55629e-06
				ENSGALG00000006074	-5.11256	7.30478e-54	5.82143e-52
				ENSGALG00000006078	1.90544	4.82437e-19	7.76308e-18
				ENSGALG00000006080	-2.41596	3.17742e-10	2.6182e-09
				ENSGALG00000006083	-3.91732	5.88276e-58	5.37472e-56
				ENSGALG00000006097	-1.23389	0.000146863	0.000573583
				ENSGALG00000006098	1.89912	7.34352e-21	1.33405e-19
				ENSGALG00000006101	-1.27113	8.70531e-06	4.19808e-05
				ENSGALG00000006104	1.22502	0.00175255	0.00544826
				ENSGALG00000006109	-1.20943	3.73098e-06	1.89818e-05
				ENSGALG00000006110	4.32318	7.12561e-51	5.10147e-49
				ENSGALG00000006127	1.27339	1.1737e-05	5.52941e-05
				ENSGALG00000006132	2.41614	9.76636e-22	1.89059e-20
				ENSGALG00000006140	1.5028	6.76841e-08	4.34691e-07
				ENSGALG00000006152	1.89188	1.82281e-07	1.1125e-06
				ENSGALG00000006157	3.46747	1.97684e-41	9.14539e-40
				ENSGALG00000006165	6.02958	6.62011e-05	0.000275766
				ENSGALG00000006167	2.0634	2.56741e-23	5.3854e-22
				ENSGALG00000006170	1.62465	3.68699e-13	3.88557e-12
				ENSGALG00000006172	-2.9192	1.72963e-20	3.05815e-19
				ENSGALG00000006174	6.80483	2.49743e-06	1.30495e-05
				ENSGALG00000006179	-1.16074	7.48711e-08	4.78441e-07
				ENSGALG00000006181	-1.337	5.80342e-10	4.68133e-09
				ENSGALG00000006186	6.91268	7.40233e-07	4.17128e-06
				ENSGALG00000006188	-1.10827	1.15375e-05	5.44014e-05
				ENSGALG00000006189	2.18685	0.000384603	0.00138767
				ENSGALG00000006192	1.71222	0.00866819	0.0222655
				ENSGALG00000006221	1.08649	0.00586572	0.0158265
				ENSGALG00000006233	-2.02553	3.80075e-12	3.715e-11
				ENSGALG00000006236	3.27185	0.0149046	0.0357959
				ENSGALG00000006237	1.02422	2.82754e-05	0.000125212
				ENSGALG00000006252	3.50711	2.43894e-41	1.12119e-39
				ENSGALG00000006258	1.35472	5.1467e-06	2.56407e-05
				ENSGALG00000006270	1.92567	7.45162e-10	5.94496e-09
				ENSGALG00000006292	-1.11921	1.70509e-06	9.09879e-06
				ENSGALG00000006297	-3.11825	3.44721e-13	3.63815e-12
				ENSGALG00000006300	4.96422	4.08043e-118	2.17318e-115
				ENSGALG00000006306	1.57217	0.00893313	0.0228385
				ENSGALG00000006309	-1.64503	1.09704e-19	1.84552e-18
				ENSGALG00000006331	-5.81008	1.15553e-46	6.81952e-45
				ENSGALG00000006334	-1.88926	7.39395e-16	9.57618e-15
				ENSGALG00000006342	1.11612	3.06229e-06	1.58081e-05
				ENSGALG00000006343	-1.52996	0.00259533	0.00774097
				ENSGALG00000006344	1.49826	4.37771e-07	2.54272e-06
				ENSGALG00000006351	1.36882	0.0033409	0.00967661
				ENSGALG00000006352	3.62384	0.00281507	0.00831573
				ENSGALG00000006367	-1.50796	3.69007e-08	2.45193e-07
				ENSGALG00000006368	6.83546	1.35925e-09	1.05437e-08
				ENSGALG00000006376	9.41647	6.19521e-18	9.26566e-17
				ENSGALG00000006379	2.86116	0.00501679	0.0137916
				ENSGALG00000006388	4.92743	7.98967e-05	0.00032874
				ENSGALG00000006393	8.39538	4.0454e-11	3.59837e-10
				ENSGALG00000006399	-1.13683	0.000184732	0.000708806
				ENSGALG00000006401	-3.35288	8.4758e-05	0.000347237
				ENSGALG00000006402	3.06086	1.61983e-18	2.52106e-17
				ENSGALG00000006407	-3.48726	2.87764e-59	2.80518e-57
				ENSGALG00000006409	5.2182	0.00305789	0.00895068
				ENSGALG00000006412	5.08	0.000658403	0.00226372
				ENSGALG00000006413	1.68332	1.6365e-06	8.76065e-06
				ENSGALG00000006420	-1.02435	6.13619e-05	0.000256784
				ENSGALG00000006424	-1.72915	1.74237e-12	1.75572e-11
				ENSGALG00000006425	3.9991	3.68538e-92	9.81391e-90
				ENSGALG00000006427	-1.00482	5.12726e-09	3.74069e-08
				ENSGALG00000006431	-1.10245	4.94176e-08	3.22596e-07
				ENSGALG00000006440	-4.02504	4.66431e-12	4.51863e-11
				ENSGALG00000006446	-1.98997	1.12008e-27	2.99731e-26
				ENSGALG00000006456	-1.02521	0.000749956	0.00254801
				ENSGALG00000006461	1.7382	5.27495e-15	6.46011e-14
				ENSGALG00000006471	8.44452	8.21101e-18	1.21721e-16
				ENSGALG00000006473	-2.54684	1.77491e-35	6.67075e-34
				ENSGALG00000006482	4.03119	1.66668e-11	1.53885e-10
				ENSGALG00000006486	-1.72959	2.31486e-09	1.75086e-08
				ENSGALG00000006488	1.92307	3.76477e-16	4.97624e-15
				ENSGALG00000006490	3.37233	6.39011e-21	1.16961e-19
				ENSGALG00000006491	4.24589	0.00367518	0.0105137
				ENSGALG00000006494	-3.5815	3.76128e-39	1.62959e-37
				ENSGALG00000006505	2.15613	4.29979e-27	1.1085e-25
				ENSGALG00000006507	-2.72144	4.53641e-08	2.97822e-07
				ENSGALG00000006512	1.15865	2.13445e-05	9.65968e-05
				ENSGALG00000006526	-2.14515	1.57368e-13	1.7062e-12
				ENSGALG00000006532	-1.69229	5.76014e-13	5.98375e-12
				ENSGALG00000006539	-3.23933	1.00445e-47	6.17839e-46
				ENSGALG00000006543	-1.32533	4.24185e-05	0.000182584
				ENSGALG00000006546	-1.29508	5.24517e-06	2.61075e-05
				ENSGALG00000006547	-3.93622	0.000194095	0.000740695
				ENSGALG00000006567	-1.16469	2.9906e-08	2.00746e-07
				ENSGALG00000006601	1.693	1.61064e-16	2.19675e-15
				ENSGALG00000006623	2.80229	2.08876e-27	5.50184e-26
				ENSGALG00000006633	7.3926	1.81171e-15	2.27752e-14
				ENSGALG00000006639	-2.17242	0.0193827	0.0449539
				ENSGALG00000006644	4.69193	6.3455e-05	0.000264833
				ENSGALG00000006646	-1.16502	1.49049e-10	1.26763e-09
				ENSGALG00000006658	3.19666	1.65465e-08	1.13763e-07
				ENSGALG00000006682	1.6123	4.88492e-08	3.19076e-07
				ENSGALG00000006690	-1.42374	6.39472e-08	4.11781e-07
				ENSGALG00000006691	-1.05687	0.000119359	0.000473275
				ENSGALG00000006703	-1.00083	3.37321e-06	1.72743e-05
				ENSGALG00000006708	1.38124	0.00014856	0.000579796
				ENSGALG00000006710	2.81986	0.00479976	0.013274
				ENSGALG00000006724	1.2084	0.013371	0.0325968
				ENSGALG00000006728	2.15682	0.00574175	0.0155496
				ENSGALG00000006755	4.23019	3.77835e-41	1.7117e-39
				ENSGALG00000006757	2.38506	8.46641e-23	1.73916e-21
				ENSGALG00000006763	1.31057	1.69244e-08	1.16251e-07
				ENSGALG00000006779	1.92178	6.64251e-05	0.000276647
				ENSGALG00000006783	4.41409	6.35549e-68	8.06852e-66
				ENSGALG00000006785	-1.63742	0.0161024	0.0383062
				ENSGALG00000006786	3.50787	7.38508e-25	1.6798e-23
				ENSGALG00000006791	1.65757	1.09708e-13	1.20502e-12
				ENSGALG00000006792	7.63416	5.24584e-27	1.33818e-25
				ENSGALG00000006795	7.77785	5.89432e-10	4.75114e-09
				ENSGALG00000006796	1.37182	1.08795e-05	5.15324e-05
				ENSGALG00000006799	-1.55653	1.51977e-12	1.53637e-11
				ENSGALG00000006804	4.27704	1.35389e-15	1.72584e-14
				ENSGALG00000006805	2.79862	6.5021e-35	2.40644e-33
				ENSGALG00000006808	1.66215	2.23758e-06	1.17791e-05
				ENSGALG00000006819	1.46972	0.0043369	0.0121536
				ENSGALG00000006822	4.06765	2.38332e-31	7.64203e-30
				ENSGALG00000006826	1.09631	2.06093e-05	9.34827e-05
				ENSGALG00000006840	2.10449	1.09009e-19	1.83526e-18
				ENSGALG00000006854	-5.55574	2.12671e-08	1.44489e-07
				ENSGALG00000006855	1.82665	2.13639e-06	1.12688e-05
				ENSGALG00000006864	-1.30283	0.00597835	0.0161006
				ENSGALG00000006868	5.87247	4.46743e-62	4.75858e-60
				ENSGALG00000006871	-3.34723	1.94904e-15	2.44594e-14
				ENSGALG00000006872	1.44518	2.27031e-11	2.06819e-10
				ENSGALG00000006877	-5.84753	2.23913e-05	0.000101062
				ENSGALG00000006882	-2.12884	8.72538e-06	4.2059e-05
				ENSGALG00000006895	1.62278	5.29619e-07	3.04737e-06
				ENSGALG00000006898	-2.11688	2.15726e-28	5.99313e-27
				ENSGALG00000006908	1.56991	1.05761e-08	7.41621e-08
				ENSGALG00000006921	-1.19509	1.19502e-08	8.3287e-08
				ENSGALG00000006934	-3.42096	4.68784e-20	8.07284e-19
				ENSGALG00000006942	-2.71915	1.99182e-10	1.66962e-09
				ENSGALG00000006947	1.58703	7.14512e-09	5.11711e-08
				ENSGALG00000006949	1.1325	3.73153e-07	2.18508e-06
				ENSGALG00000006955	1.13255	2.15953e-05	9.76707e-05
				ENSGALG00000006973	1.193	0.0147252	0.0354117
				ENSGALG00000006989	1.41064	9.64946e-09	6.79477e-08
				ENSGALG00000006992	3.76854	0.000155303	0.000604517
				ENSGALG00000007000	-5.27935	1.11544e-07	6.98098e-07
				ENSGALG00000007007	-2.57433	2.75689e-20	4.80059e-19
				ENSGALG00000007012	-1.14641	0.000109844	0.000439259
				ENSGALG00000007016	-1.15735	3.64879e-06	1.85983e-05
				ENSGALG00000007022	2.39306	0.003154	0.00919258
				ENSGALG00000007023	-1.31765	2.19337e-12	2.19397e-11
				ENSGALG00000007025	2.54877	0.000639178	0.00220561
				ENSGALG00000007041	-1.52858	1.36499e-11	1.27104e-10
				ENSGALG00000007042	-1.50125	0.0174059	0.040974
				ENSGALG00000007044	-2.39115	3.06246e-27	7.97993e-26
				ENSGALG00000007045	3.08873	1.30979e-05	6.12699e-05
				ENSGALG00000007048	2.54111	1.09302e-39	4.783e-38
				ENSGALG00000007052	-1.17004	6.97284e-06	3.40091e-05
				ENSGALG00000007054	-1.05263	4.52876e-05	0.000193671
				ENSGALG00000007057	1.06917	5.49286e-06	2.72224e-05
				ENSGALG00000007065	4.69429	0.00266418	0.00792358
				ENSGALG00000007070	-1.4395	6.52167e-05	0.000271821
				ENSGALG00000007076	3.0812	6.1015e-37	2.44913e-35
				ENSGALG00000007077	-1.65157	1.63834e-16	2.23035e-15
				ENSGALG00000007078	5.97226	3.4353e-10	2.82217e-09
				ENSGALG00000007079	1.15962	0.00013232	0.000520883
				ENSGALG00000007082	3.99718	3.91614e-46	2.26825e-44
				ENSGALG00000007090	2.63507	0.0192701	0.0447402
				ENSGALG00000007095	-1.14274	2.61168e-07	1.55944e-06
				ENSGALG00000007097	1.84815	5.20377e-14	5.86021e-13
				ENSGALG00000007098	2.26501	1.33449e-09	1.03701e-08
				ENSGALG00000007109	10.1287	1.13396e-88	2.87921e-86
				ENSGALG00000007123	-2.38804	0.00584202	0.0157704
				ENSGALG00000007125	-1.23375	2.7811e-11	2.50839e-10
				ENSGALG00000007127	1.74824	9.40706e-12	8.90003e-11
				ENSGALG00000007128	-1.76294	5.98989e-09	4.3324e-08
				ENSGALG00000007131	-1.24978	7.61974e-12	7.2562e-11
				ENSGALG00000007132	-1.14948	0.00265189	0.00788921
				ENSGALG00000007139	5.55021	0.000641468	0.00221141
				ENSGALG00000007141	3.26061	0.000256232	0.00095528
				ENSGALG00000007144	2.42629	7.04368e-32	2.29561e-30
				ENSGALG00000007153	-2.21123	3.24721e-15	4.01962e-14
				ENSGALG00000007157	2.26248	1.54978e-21	2.96331e-20
				ENSGALG00000007158	1.45563	5.72101e-07	3.27626e-06
				ENSGALG00000007160	1.5196	1.57008e-05	7.23907e-05
				ENSGALG00000007168	-1.66445	0.000634223	0.00218989
				ENSGALG00000007169	1.12962	1.50197e-08	1.03689e-07
				ENSGALG00000007174	-1.99057	0.000339883	0.00124067
				ENSGALG00000007178	1.49586	3.60212e-09	2.66449e-08
				ENSGALG00000007185	-2.4831	1.00712e-23	2.1539e-22
				ENSGALG00000007190	-1.32751	7.14067e-05	0.000296264
				ENSGALG00000007193	-6.14785	4.39264e-05	0.000188296
				ENSGALG00000007203	-1.35274	1.13746e-08	7.94547e-08
				ENSGALG00000007227	-2.8406	1.07348e-25	2.57587e-24
				ENSGALG00000007240	1.64568	0.00289892	0.00853342
				ENSGALG00000007242	3.59774	4.06263e-41	1.83668e-39
				ENSGALG00000007248	-2.72408	3.94106e-07	2.30222e-06
				ENSGALG00000007252	-2.57006	1.92637e-08	1.31328e-07
				ENSGALG00000007253	5.61741	0.00048389	0.00170891
				ENSGALG00000007260	2.14885	7.79567e-22	1.52669e-20
				ENSGALG00000007278	5.31723	1.3089e-16	1.80436e-15
				ENSGALG00000007282	-2.27576	0.000194985	0.000743962
				ENSGALG00000007289	2.55718	2.61663e-35	9.78367e-34
				ENSGALG00000007300	1.43785	3.88476e-11	3.46094e-10
				ENSGALG00000007310	1.13267	0.000268995	0.000999792
				ENSGALG00000007311	-4.99553	0.00610878	0.0164214
				ENSGALG00000007314	6.2493	3.74401e-05	0.000162662
				ENSGALG00000007330	-1.3963	3.51059e-09	2.59855e-08
				ENSGALG00000007333	2.08511	2.27412e-06	1.19571e-05
				ENSGALG00000007346	1.72355	6.97116e-06	3.40085e-05
				ENSGALG00000007349	2.98601	0.00144456	0.00458479
				ENSGALG00000007354	4.12205	1.15812e-20	2.08309e-19
				ENSGALG00000007356	10.0578	9.00788e-22	1.75308e-20
				ENSGALG00000007357	1.53868	1.84235e-05	8.41446e-05
				ENSGALG00000007364	1.25603	9.11391e-08	5.76343e-07
				ENSGALG00000007365	-1.6201	4.26043e-14	4.82275e-13
				ENSGALG00000007374	1.48047	3.87783e-05	0.000168106
				ENSGALG00000007378	-1.73261	0.000745854	0.00253525
				ENSGALG00000007383	10.6813	2.33995e-18	3.60842e-17
				ENSGALG00000007403	-1.50991	0.00031455	0.00115472
				ENSGALG00000007408	1.21355	0.00330478	0.00958343
				ENSGALG00000007412	3.6166	0.00352201	0.0101339
				ENSGALG00000007419	3.16844	0.00159838	0.00501398
				ENSGALG00000007426	1.39392	8.18176e-05	0.000335884
				ENSGALG00000007431	1.71626	4.89985e-05	0.00020836
				ENSGALG00000007438	1.12801	2.94847e-05	0.000130224
				ENSGALG00000007448	8.37537	2.3046e-05	0.000103651
				ENSGALG00000007474	1.98261	1.87958e-13	2.0288e-12
				ENSGALG00000007477	3.20942	9.12737e-54	7.2212e-52
				ENSGALG00000007483	1.05958	1.36963e-05	6.38637e-05
				ENSGALG00000007507	3.92863	9.61467e-54	7.57928e-52
				ENSGALG00000007510	-1.44117	1.82227e-07	1.1125e-06
				ENSGALG00000007512	-1.26216	2.01252e-07	1.22104e-06
				ENSGALG00000007522	2.18646	2.08088e-17	3.0012e-16
				ENSGALG00000007528	1.37845	5.31053e-10	4.29325e-09
				ENSGALG00000007536	1.12799	0.0174988	0.0411573
				ENSGALG00000007543	-2.49735	2.30788e-18	3.56399e-17
				ENSGALG00000007549	-1.10019	4.08658e-08	2.69999e-07
				ENSGALG00000007557	-3.09039	1.10667e-30	3.45218e-29
				ENSGALG00000007565	2.41261	1.14525e-07	7.1594e-07
				ENSGALG00000007569	-1.0696	7.67082e-06	3.72305e-05
				ENSGALG00000007575	-1.07671	3.45426e-08	2.30453e-07
				ENSGALG00000007582	3.44773	8.57934e-30	2.54882e-28
				ENSGALG00000007594	1.54798	0.00462511	0.0128589
				ENSGALG00000007599	1.7576	1.77139e-08	1.2133e-07
				ENSGALG00000007608	4.70425	8.42464e-50	5.69537e-48
				ENSGALG00000007619	-1.60851	1.34745e-14	1.587e-13
				ENSGALG00000007620	5.29295	1.72024e-41	8.00922e-40
				ENSGALG00000007623	-1.18006	0.000282001	0.00104475
				ENSGALG00000007641	-1.23333	0.000284722	0.0010543
				ENSGALG00000007646	4.93077	8.55661e-10	6.76719e-09
				ENSGALG00000007647	-2.88883	0.00179315	0.00555946
				ENSGALG00000007650	-2.58027	4.22229e-22	8.35126e-21
				ENSGALG00000007651	-1.28308	5.52878e-12	5.32538e-11
				ENSGALG00000007652	-1.38675	2.83268e-10	2.34297e-09
				ENSGALG00000007668	5.13866	2.11e-07	1.27699e-06
				ENSGALG00000007677	-2.11167	9.0058e-13	9.22809e-12
				ENSGALG00000007683	-1.27297	2.21853e-05	0.000100215
				ENSGALG00000007685	-1.79448	6.3074e-08	4.06518e-07
				ENSGALG00000007691	1.54025	0.000257497	0.000959671
				ENSGALG00000007695	-2.80161	1.26865e-37	5.19742e-36
				ENSGALG00000007701	5.23888	3.23441e-08	2.16646e-07
				ENSGALG00000007703	2.07387	0.000319099	0.00117008
				ENSGALG00000007711	-1.88699	3.50946e-13	3.70205e-12
				ENSGALG00000007712	1.43537	0.00347134	0.010004
				ENSGALG00000007714	5.64218	0.00060136	0.00208334
				ENSGALG00000007717	1.43945	0.00321913	0.00936863
				ENSGALG00000007720	5.52517	7.75065e-96	2.28707e-93
				ENSGALG00000007723	-1.43565	1.66696e-09	1.27719e-08
				ENSGALG00000007728	4.24548	2.28332e-57	1.99434e-55
				ENSGALG00000007736	-2.09077	3.64164e-26	8.91467e-25
				ENSGALG00000007747	-1.23875	9.66714e-09	6.80502e-08
				ENSGALG00000007748	3.94469	5.2658e-10	4.25867e-09
				ENSGALG00000007759	4.31543	6.20024e-33	2.11876e-31
				ENSGALG00000007777	-3.48041	2.20192e-34	8.01352e-33
				ENSGALG00000007779	-2.28869	6.43397e-24	1.38553e-22
				ENSGALG00000007780	3.0143	2.83749e-33	9.83484e-32
				ENSGALG00000007785	8.61977	4.82857e-25	1.11929e-23
				ENSGALG00000007798	-2.48343	1.2241e-21	2.35709e-20
				ENSGALG00000007800	-1.95151	2.41745e-07	1.45203e-06
				ENSGALG00000007808	-1.19173	1.40187e-08	9.70862e-08
				ENSGALG00000007817	6.53715	9.31392e-07	5.16846e-06
				ENSGALG00000007825	2.6053	2.21573e-23	4.67918e-22
				ENSGALG00000007835	1.97132	1.1046e-25	2.64184e-24
				ENSGALG00000007837	3.99637	0.00436094	0.0122162
				ENSGALG00000007841	-3.23613	8.78307e-32	2.85398e-30
				ENSGALG00000007845	1.07542	7.00857e-06	3.41758e-05
				ENSGALG00000007848	-2.53728	1.43506e-16	1.96356e-15
				ENSGALG00000007864	-2.78441	2.08921e-05	9.46669e-05
				ENSGALG00000007867	-2.05646	3.05336e-11	2.74601e-10
				ENSGALG00000007868	1.34481	0.00597514	0.0160939
				ENSGALG00000007874	4.0701	2.58804e-80	5.04576e-78
				ENSGALG00000007877	-1.69002	1.11145e-13	1.2202e-12
				ENSGALG00000007892	3.39222	2.98786e-07	1.77194e-06
				ENSGALG00000007900	-1.65989	7.49161e-07	4.21724e-06
				ENSGALG00000007912	-1.66041	1.54728e-07	9.51402e-07
				ENSGALG00000007924	-2.5593	2.23183e-20	3.92386e-19
				ENSGALG00000007927	1.98948	0.0133393	0.0325304
				ENSGALG00000007929	3.02269	2.91438e-36	1.13843e-34
				ENSGALG00000007936	-2.24814	9.92511e-16	1.27635e-14
				ENSGALG00000007937	2.39696	8.01309e-11	6.97384e-10
				ENSGALG00000007941	-1.49999	1.03611e-08	7.27241e-08
				ENSGALG00000007944	-2.15444	5.88105e-08	3.80725e-07
				ENSGALG00000007945	2.21785	5.48737e-09	3.98478e-08
				ENSGALG00000007954	1.49788	1.33058e-13	1.45201e-12
				ENSGALG00000007959	11.5145	2.27947e-28	6.32459e-27
				ENSGALG00000007961	-1.58671	3.61206e-08	2.40247e-07
				ENSGALG00000007963	-4.39826	3.37747e-11	3.02132e-10
				ENSGALG00000007964	4.4585	7.54028e-143	6.86039e-140
				ENSGALG00000007967	1.12793	2.49517e-06	1.30408e-05
				ENSGALG00000007972	5.46731	0.00247119	0.00741527
				ENSGALG00000007976	4.20125	2.87584e-06	1.49282e-05
				ENSGALG00000007994	3.17838	2.53489e-35	9.51064e-34
				ENSGALG00000007996	-1.62193	0.000501233	0.0017656
				ENSGALG00000007998	6.5322	5.41178e-09	3.93119e-08
				ENSGALG00000008006	-5.14153	1.86064e-38	7.91985e-37
				ENSGALG00000008009	1.68735	1.39406e-16	1.9109e-15
				ENSGALG00000008010	1.23693	3.77847e-09	2.78833e-08
				ENSGALG00000008014	3.56699	1.55513e-24	3.46508e-23
				ENSGALG00000008032	4.63195	1.03594e-14	1.23678e-13
				ENSGALG00000008037	3.30339	6.00569e-20	1.02855e-18
				ENSGALG00000008048	1.68302	0.0096224	0.0243894
				ENSGALG00000008056	-1.14176	6.24603e-07	3.55271e-06
				ENSGALG00000008070	-1.39612	1.96319e-08	1.33796e-07
				ENSGALG00000008076	1.77484	1.8696e-16	2.53411e-15
				ENSGALG00000008077	2.18902	1.10965e-05	5.24923e-05
				ENSGALG00000008086	-1.05892	1.01192e-06	5.58551e-06
				ENSGALG00000008088	1.89655	8.12322e-25	1.83622e-23
				ENSGALG00000008096	-4.66504	2.65767e-139	2.14936e-136
				ENSGALG00000008114	-1.42732	0.00220624	0.00670902
				ENSGALG00000008120	3.01953	6.46563e-13	6.69751e-12
				ENSGALG00000008122	-1.70822	2.86405e-17	4.10095e-16
				ENSGALG00000008133	-3.18629	1.81987e-13	1.96727e-12
				ENSGALG00000008152	-3.07115	6.13718e-25	1.40621e-23
				ENSGALG00000008160	-3.75672	1.62881e-71	2.29462e-69
				ENSGALG00000008166	4.29569	0.00990946	0.0250241
				ENSGALG00000008174	-3.03362	3.83146e-28	1.05105e-26
				ENSGALG00000008175	-1.29588	1.31623e-05	6.1505e-05
				ENSGALG00000008182	1.78998	1.31079e-14	1.54967e-13
				ENSGALG00000008185	-2.77814	1.32632e-11	1.23714e-10
				ENSGALG00000008188	-1.52077	2.86591e-10	2.36866e-09
				ENSGALG00000008193	3.18371	3.69924e-15	4.56364e-14
				ENSGALG00000008204	-1.0009	5.17531e-05	0.000219093
				ENSGALG00000008206	2.32571	1.659e-05	7.62329e-05
				ENSGALG00000008218	2.52685	4.50683e-37	1.81906e-35
				ENSGALG00000008222	-1.64808	8.6877e-10	6.8659e-09
				ENSGALG00000008226	-1.18501	0.000102343	0.000412624
				ENSGALG00000008229	-1.02222	2.00867e-07	1.21904e-06
				ENSGALG00000008231	6.10183	3.558e-235	1.94231e-231
				ENSGALG00000008237	-2.55982	3.77085e-41	1.7117e-39
				ENSGALG00000008238	2.38838	9.87763e-27	2.48775e-25
				ENSGALG00000008256	1.2071	0.000115365	0.000458769
				ENSGALG00000008262	11.6348	9.67586e-22	1.87473e-20
				ENSGALG00000008263	-1.78549	7.07007e-09	5.07002e-08
				ENSGALG00000008281	2.23546	4.73545e-07	2.73698e-06
				ENSGALG00000008282	-1.13516	1.58317e-06	8.49807e-06
				ENSGALG00000008285	-2.38875	1.42793e-13	1.55436e-12
				ENSGALG00000008293	5.8182	2.47015e-16	3.31519e-15
				ENSGALG00000008294	2.07963	4.64797e-27	1.19404e-25
				ENSGALG00000008297	2.20669	1.66958e-19	2.78179e-18
				ENSGALG00000008301	-5.99384	1.428e-73	2.15047e-71
				ENSGALG00000008304	1.62725	0.00421941	0.0118654
				ENSGALG00000008306	-4.05311	5.25122e-79	9.80048e-77
				ENSGALG00000008308	-4.11782	8.06476e-22	1.57515e-20
				ENSGALG00000008309	-7.58431	7.73165e-12	7.35635e-11
				ENSGALG00000008312	-4.50734	1.24943e-70	1.70516e-68
				ENSGALG00000008313	2.06061	1.08383e-17	1.59692e-16
				ENSGALG00000008314	-1.30585	9.0005e-07	5.00089e-06
				ENSGALG00000008318	-1.70969	1.40452e-14	1.64976e-13
				ENSGALG00000008326	-1.62204	6.92049e-08	4.44067e-07
				ENSGALG00000008349	-3.09913	1.12346e-19	1.88706e-18
				ENSGALG00000008352	5.18496	4.5582e-27	1.17235e-25
				ENSGALG00000008355	-1.95979	8.08228e-16	1.04429e-14
				ENSGALG00000008365	4.27242	4.74344e-18	7.14329e-17
				ENSGALG00000008368	1.0081	0.000599679	0.00207851
				ENSGALG00000008369	-3.07343	4.02811e-34	1.45145e-32
				ENSGALG00000008370	-1.86124	5.38312e-10	4.34711e-09
				ENSGALG00000008373	-1.02922	0.000205023	0.000779675
				ENSGALG00000008378	-1.9875	4.32506e-12	4.20489e-11
				ENSGALG00000008380	1.149	0.000185956	0.000712999
				ENSGALG00000008393	2.10017	0.0202466	0.0465864
				ENSGALG00000008403	2.78641	2.4165e-50	1.67513e-48
				ENSGALG00000008409	-1.21719	7.14267e-05	0.000296291
				ENSGALG00000008414	-1.05834	0.000188876	0.000722547
				ENSGALG00000008416	2.95844	0.00526264	0.014368
				ENSGALG00000008417	3.68662	0.000387034	0.00139529
				ENSGALG00000008418	-1.75518	4.32599e-16	5.6905e-15
				ENSGALG00000008425	1.26171	2.0407e-06	1.08026e-05
				ENSGALG00000008427	5.16289	4.21935e-63	4.7007e-61
				ENSGALG00000008432	-1.26229	6.7505e-09	4.8568e-08
				ENSGALG00000008434	4.32616	0.000166088	0.000642236
				ENSGALG00000008436	2.13046	1.4366e-22	2.92082e-21
				ENSGALG00000008439	4.03879	7.6717e-05	0.000316911
				ENSGALG00000008440	7.56324	1.31441e-35	4.96565e-34
				ENSGALG00000008442	4.58059	2.17147e-41	1.00246e-39
				ENSGALG00000008445	1.53957	5.97584e-13	6.20193e-12
				ENSGALG00000008457	1.06437	2.57227e-07	1.53843e-06
				ENSGALG00000008459	1.65527	1.4897e-15	1.88575e-14
				ENSGALG00000008465	3.93417	1.42356e-11	1.32333e-10
				ENSGALG00000008466	1.23393	0.00031012	0.00114022
				ENSGALG00000008473	1.99187	0.000303797	0.00111886
				ENSGALG00000008475	-2.38534	2.48602e-15	3.09844e-14
				ENSGALG00000008487	1.52201	4.13005e-16	5.44588e-15
				ENSGALG00000008493	-2.40541	2.84021e-15	3.52982e-14
				ENSGALG00000008497	1.6594	9.0772e-19	1.43943e-17
				ENSGALG00000008500	2.90695	6.32379e-45	3.39278e-43
				ENSGALG00000008501	-1.51952	2.77637e-05	0.000123046
				ENSGALG00000008507	1.46524	3.04998e-12	3.00946e-11
				ENSGALG00000008508	-1.88558	1.46363e-06	7.91282e-06
				ENSGALG00000008514	6.72485	2.62933e-06	1.37026e-05
				ENSGALG00000008518	-2.06161	3.69453e-11	3.29819e-10
				ENSGALG00000008536	-2.58591	1.36315e-15	1.73561e-14
				ENSGALG00000008542	1.69422	3.86908e-08	2.56405e-07
				ENSGALG00000008545	-1.31155	2.46563e-11	2.23772e-10
				ENSGALG00000008546	3.27104	0.00086483	0.00289587
				ENSGALG00000008548	3.1171	1.40699e-11	1.30848e-10
				ENSGALG00000008549	1.43686	7.68688e-14	8.51602e-13
				ENSGALG00000008557	-1.14554	1.88099e-08	1.28474e-07
				ENSGALG00000008562	4.00517	8.59213e-20	1.455e-18
				ENSGALG00000008563	-2.44219	3.76469e-24	8.17968e-23
				ENSGALG00000008567	-2.20125	4.6415e-22	9.14728e-21
				ENSGALG00000008569	-1.1427	2.03984e-10	1.70789e-09
				ENSGALG00000008584	1.91083	0.00314171	0.00916043
				ENSGALG00000008586	1.98667	2.90629e-13	3.08067e-12
				ENSGALG00000008587	1.68666	4.83303e-21	8.92088e-20
				ENSGALG00000008589	-1.50641	2.21961e-11	2.02453e-10
				ENSGALG00000008590	-1.55628	2.28896e-13	2.4561e-12
				ENSGALG00000008591	-3.23481	1.54563e-41	7.21161e-40
				ENSGALG00000008599	2.47756	0.00181356	0.00561636
				ENSGALG00000008602	-4.8079	0.0110814	0.0276591
				ENSGALG00000008604	2.03677	7.83709e-15	9.4391e-14
				ENSGALG00000008614	-1.23735	4.17404e-08	2.75361e-07
				ENSGALG00000008616	1.55693	4.29362e-09	3.15569e-08
				ENSGALG00000008620	-1.09198	4.76375e-05	0.000203047
				ENSGALG00000008621	-1.37413	2.90876e-05	0.000128574
				ENSGALG00000008623	1.35514	0.000123686	0.000489366
				ENSGALG00000008625	1.33996	1.97275e-09	1.50146e-08
				ENSGALG00000008632	-3.38206	2.38651e-43	1.21473e-41
				ENSGALG00000008646	-4.92533	0.00126255	0.00406204
				ENSGALG00000008656	-3.78236	3.36376e-17	4.8133e-16
				ENSGALG00000008658	1.29428	0.000787494	0.00266105
				ENSGALG00000008663	-2.44218	1.25483e-13	1.37345e-12
				ENSGALG00000008670	1.03243	0.00105675	0.00346109
				ENSGALG00000008677	-5.50427	7.59787e-126	4.60853e-123
				ENSGALG00000008681	1.11105	0.000521792	0.00183122
				ENSGALG00000008686	-1.14546	1.54897e-06	8.32675e-06
				ENSGALG00000008689	-1.22443	1.40795e-06	7.63826e-06
				ENSGALG00000008698	-1.16798	5.9242e-05	0.000248341
				ENSGALG00000008700	-2.20628	3.70541e-19	6.02467e-18
				ENSGALG00000008703	-1.70185	4.40325e-12	4.27331e-11
				ENSGALG00000008728	-2.6053	4.11594e-27	1.06236e-25
				ENSGALG00000008734	-1.28642	0.00346475	0.00998804
				ENSGALG00000008750	1.15846	8.96826e-05	0.000365902
				ENSGALG00000008753	-1.18592	7.53187e-07	4.23663e-06
				ENSGALG00000008761	5.14592	0.00428068	0.0120114
				ENSGALG00000008776	5.22561	0.00261062	0.00777914
				ENSGALG00000008784	-2.77894	0.00497444	0.0136907
				ENSGALG00000008785	-1.5827	2.73131e-17	3.91601e-16
				ENSGALG00000008786	-3.3182	4.07594e-38	1.71158e-36
				ENSGALG00000008787	-1.26447	1.08109e-07	6.7738e-07
				ENSGALG00000008795	1.27047	2.36269e-07	1.42126e-06
				ENSGALG00000008797	1.28358	4.65108e-07	2.69036e-06
				ENSGALG00000008803	-2.17457	0.000152131	0.000592884
				ENSGALG00000008807	-1.04082	1.20751e-07	7.52918e-07
				ENSGALG00000008811	1.50387	1.04089e-06	5.73671e-06
				ENSGALG00000008815	2.18089	2.87296e-13	3.04978e-12
				ENSGALG00000008835	-1.90786	2.48051e-08	1.67952e-07
				ENSGALG00000008840	-2.64005	0.000360904	0.00130931
				ENSGALG00000008859	2.14299	1.7966e-05	8.22442e-05
				ENSGALG00000008860	4.61802	7.46324e-38	3.10414e-36
				ENSGALG00000008865	-1.45676	1.08524e-07	6.79787e-07
				ENSGALG00000008872	-1.41438	4.52809e-09	3.32131e-08
				ENSGALG00000008875	4.26252	9.47423e-30	2.80324e-28
				ENSGALG00000008881	-7.20612	1.58344e-45	8.86563e-44
				ENSGALG00000008883	1.36836	7.27404e-08	4.65521e-07
				ENSGALG00000008885	2.54329	5.94815e-17	8.3688e-16
				ENSGALG00000008886	-1.21923	3.13041e-06	1.61292e-05
				ENSGALG00000008896	2.31238	0.000467558	0.00165713
				ENSGALG00000008901	3.9007	0.00406088	0.0114684
				ENSGALG00000008903	1.10018	1.16308e-08	8.11405e-08
				ENSGALG00000008907	-1.83794	3.89096e-12	3.80125e-11
				ENSGALG00000008914	4.06682	4.63499e-20	7.99445e-19
				ENSGALG00000008918	4.65283	5.69668e-21	1.0462e-19
				ENSGALG00000008926	2.21255	2.51013e-08	1.69904e-07
				ENSGALG00000008930	-3.85384	4.51828e-22	8.91248e-21
				ENSGALG00000008931	-1.20575	0.000635765	0.00219487
				ENSGALG00000008934	1.22815	2.48471e-07	1.48933e-06
				ENSGALG00000008938	1.31396	1.19791e-10	1.02942e-09
				ENSGALG00000008942	-1.00257	8.66515e-07	4.82931e-06
				ENSGALG00000008945	3.26655	8.77993e-07	4.88953e-06
				ENSGALG00000008946	1.13379	1.38423e-09	1.07223e-08
				ENSGALG00000008949	12.0979	3.45396e-58	3.20939e-56
				ENSGALG00000008951	1.24374	3.04367e-06	1.57157e-05
				ENSGALG00000008953	-1.70613	6.92363e-09	4.97645e-08
				ENSGALG00000008954	-2.58878	3.92664e-07	2.29502e-06
				ENSGALG00000008963	1.062	0.000549429	0.00191988
				ENSGALG00000008969	-1.10737	0.00296581	0.00871035
				ENSGALG00000008970	2.83146	1.43517e-16	1.96356e-15
				ENSGALG00000008974	1.25745	9.11939e-09	6.43603e-08
				ENSGALG00000008975	-1.66248	1.5461e-12	1.56227e-11
				ENSGALG00000008976	8.86307	1.47447e-12	1.49197e-11
				ENSGALG00000008983	1.78854	1.53088e-07	9.42172e-07
				ENSGALG00000009002	-4.05725	5.09674e-05	0.000216102
				ENSGALG00000009003	6.42016	1.43764e-05	6.68635e-05
				ENSGALG00000009006	-2.77577	0.000433811	0.00154934
				ENSGALG00000009012	5.99685	2.83895e-43	1.43831e-41
				ENSGALG00000009021	2.3479	4.39095e-06	2.21076e-05
				ENSGALG00000009027	5.08637	2.08877e-72	3.0407e-70
				ENSGALG00000009028	-3.2534	1.43848e-50	1.00999e-48
				ENSGALG00000009029	-1.28056	2.44725e-07	1.46929e-06
				ENSGALG00000009031	1.18634	9.98101e-10	7.83694e-09
				ENSGALG00000009034	4.6833	0.0141548	0.0342058
				ENSGALG00000009037	-4.87153	4.29866e-17	6.11901e-16
				ENSGALG00000009040	1.28407	1.69496e-08	1.16339e-07
				ENSGALG00000009042	1.52143	0.00502453	0.0138077
				ENSGALG00000009047	-1.50535	5.05305e-15	6.20227e-14
				ENSGALG00000009048	-3.95635	9.58301e-81	1.91977e-78
				ENSGALG00000009061	1.59941	8.68135e-15	1.03986e-13
				ENSGALG00000009063	2.08661	1.34967e-19	2.26008e-18
				ENSGALG00000009064	-4.14499	8.59569e-20	1.455e-18
				ENSGALG00000009067	4.23122	3.58719e-42	1.72533e-40
				ENSGALG00000009068	-1.49146	0.000118975	0.000471838
				ENSGALG00000009069	1.62233	5.36888e-06	2.66746e-05
				ENSGALG00000009073	-1.48998	1.66907e-14	1.9469e-13
				ENSGALG00000009082	-1.36777	5.08886e-12	4.91031e-11
				ENSGALG00000009091	1.00027	0.000776306	0.00262487
				ENSGALG00000009095	-1.0113	1.34681e-05	6.28531e-05
				ENSGALG00000009097	-2.23844	2.8893e-24	6.31694e-23
				ENSGALG00000009107	-1.3267	0.00934254	0.0237741
				ENSGALG00000009128	1.03609	4.33517e-05	0.000186234
				ENSGALG00000009139	2.45221	8.11566e-39	3.48845e-37
				ENSGALG00000009154	1.12514	1.23572e-09	9.62307e-09
				ENSGALG00000009168	1.12188	1.54824e-05	7.14594e-05
				ENSGALG00000009169	2.1338	1.57358e-19	2.62696e-18
				ENSGALG00000009170	-2.33185	6.32217e-25	1.44405e-23
				ENSGALG00000009179	1.5084	0.000858092	0.00287647
				ENSGALG00000009185	-1.36796	0.0118524	0.0293401
				ENSGALG00000009192	-4.0524	2.02466e-47	1.23493e-45
				ENSGALG00000009195	1.55226	8.06257e-07	4.51537e-06
				ENSGALG00000009205	-1.95055	1.26512e-05	5.93452e-05
				ENSGALG00000009207	-7.14948	1.52147e-141	1.32891e-138
				ENSGALG00000009212	-4.37516	1.11839e-50	7.9548e-49
				ENSGALG00000009217	-3.42083	3.99533e-48	2.51418e-46
				ENSGALG00000009222	-3.17278	2.09246e-36	8.29238e-35
				ENSGALG00000009224	-1.22415	8.35402e-05	0.000342441
				ENSGALG00000009230	-1.69834	3.00986e-10	2.48481e-09
				ENSGALG00000009246	1.43633	8.68435e-12	8.23053e-11
				ENSGALG00000009252	2.10337	2.35414e-13	2.51732e-12
				ENSGALG00000009260	-1.85235	3.7143e-19	6.03463e-18
				ENSGALG00000009269	-3.79441	2.72297e-45	1.5168e-43
				ENSGALG00000009275	-3.05543	3.7312e-17	5.3356e-16
				ENSGALG00000009276	-2.02875	0.000177149	0.00068295
				ENSGALG00000009278	-4.99691	0.000124924	0.000494175
				ENSGALG00000009279	-2.48037	7.04421e-10	5.64053e-09
				ENSGALG00000009280	-5.47579	3.04382e-35	1.13615e-33
				ENSGALG00000009282	-1.65357	2.38903e-15	2.97927e-14
				ENSGALG00000009286	-1.02346	7.96295e-05	0.000327888
				ENSGALG00000009292	-5.16059	8.56246e-67	1.05039e-64
				ENSGALG00000009293	-1.07637	1.7838e-05	8.16928e-05
				ENSGALG00000009298	1.97013	2.38309e-09	1.8006e-08
				ENSGALG00000009300	1.65527	8.33347e-09	5.91387e-08
				ENSGALG00000009302	1.19966	0.00165741	0.00517608
				ENSGALG00000009314	1.3125	9.19707e-10	7.24224e-09
				ENSGALG00000009320	-1.40891	5.36631e-14	6.03082e-13
				ENSGALG00000009330	-3.12832	1.68276e-42	8.20196e-41
				ENSGALG00000009336	-1.31839	5.6452e-09	4.09394e-08
				ENSGALG00000009352	-5.43496	5.46745e-59	5.21342e-57
				ENSGALG00000009356	-3.95159	4.45183e-21	8.24514e-20
				ENSGALG00000009360	-2.17013	0.0117532	0.0291276
				ENSGALG00000009361	-4.72549	2.94036e-45	1.62959e-43
				ENSGALG00000009364	-1.21856	6.56891e-06	3.21756e-05
				ENSGALG00000009368	-3.44236	2.61014e-14	2.99501e-13
				ENSGALG00000009373	-1.89274	2.07211e-21	3.92085e-20
				ENSGALG00000009378	-1.55925	0.0144065	0.0347333
				ENSGALG00000009381	1.34612	8.23752e-08	5.23652e-07
				ENSGALG00000009387	3.30257	4.16235e-16	5.48516e-15
				ENSGALG00000009392	-5.63424	1.68738e-08	1.15976e-07
				ENSGALG00000009405	2.74622	0.000711203	0.00242805
				ENSGALG00000009422	-2.76065	3.24728e-33	1.11666e-31
				ENSGALG00000009424	-2.34462	0.000570578	0.00198578
				ENSGALG00000009426	1.42035	2.02316e-13	2.17838e-12
				ENSGALG00000009431	1.82213	5.66674e-06	2.80269e-05
				ENSGALG00000009440	1.75909	1.21839e-05	5.72636e-05
				ENSGALG00000009442	1.81943	7.07343e-19	1.13071e-17
				ENSGALG00000009445	-3.30781	8.6535e-34	3.05263e-32
				ENSGALG00000009450	3.36742	9.68462e-46	5.46443e-44
				ENSGALG00000009452	-1.38074	0.0213092	0.0487132
				ENSGALG00000009453	-1.59427	5.49114e-11	4.83876e-10
				ENSGALG00000009455	-1.13794	4.04388e-09	2.97815e-08
				ENSGALG00000009456	-1.2004	0.00011862	0.0004706
				ENSGALG00000009463	-2.09054	4.31206e-17	6.13408e-16
				ENSGALG00000009468	6.59987	4.0649e-06	2.05609e-05
				ENSGALG00000009470	4.55855	1.6938e-77	3.03162e-75
				ENSGALG00000009482	4.51122	4.49486e-05	0.000192413
				ENSGALG00000009483	-2.98441	2.16441e-33	7.52582e-32
				ENSGALG00000009488	-6.05475	1.00198e-05	4.77505e-05
				ENSGALG00000009491	-2.83745	1.18639e-08	8.27138e-08
				ENSGALG00000009493	-2.11967	3.27866e-09	2.43347e-08
				ENSGALG00000009494	-2.61927	1.05985e-32	3.57695e-31
				ENSGALG00000009499	4.08064	0.0176579	0.0414912
				ENSGALG00000009505	1.33015	1.86559e-09	1.42288e-08
				ENSGALG00000009507	-5.59669	1.85656e-117	9.65234e-115
				ENSGALG00000009509	2.35137	4.53771e-08	2.97822e-07
				ENSGALG00000009510	-2.05175	1.13605e-16	1.57446e-15
				ENSGALG00000009519	-5.7527	1.06494e-136	7.75133e-134
				ENSGALG00000009520	1.21536	0.0113714	0.0283002
				ENSGALG00000009523	1.79208	2.93735e-15	3.64638e-14
				ENSGALG00000009525	-1.13894	6.19044e-05	0.000258903
				ENSGALG00000009526	-1.03963	6.60684e-06	3.23541e-05
				ENSGALG00000009530	-4.27479	4.11938e-39	1.7812e-37
				ENSGALG00000009538	-1.44852	2.73621e-09	2.05178e-08
				ENSGALG00000009545	-3.05998	1.51003e-21	2.89492e-20
				ENSGALG00000009552	-2.92358	2.60223e-05	0.000115775
				ENSGALG00000009553	-1.24673	1.11172e-05	5.25786e-05
				ENSGALG00000009554	-1.03438	2.52081e-06	1.31654e-05
				ENSGALG00000009562	3.19993	1.81047e-05	8.281e-05
				ENSGALG00000009564	-1.00611	0.0129955	0.0318128
				ENSGALG00000009565	-1.31157	9.06134e-09	6.39921e-08
				ENSGALG00000009566	-1.00011	1.10698e-05	5.23769e-05
				ENSGALG00000009567	-6.75736	1.37763e-09	1.06749e-08
				ENSGALG00000009568	-1.81982	0.000226478	0.00085383
				ENSGALG00000009569	-1.25393	5.42873e-06	2.69352e-05
				ENSGALG00000009570	-1.08955	6.07656e-07	3.46262e-06
				ENSGALG00000009572	7.05847	3.66158e-08	2.43392e-07
				ENSGALG00000009576	-1.91509	9.92163e-10	7.79312e-09
				ENSGALG00000009577	3.89724	1.01799e-85	2.41618e-83
				ENSGALG00000009581	-2.06377	3.3596e-14	3.82084e-13
				ENSGALG00000009586	1.97491	4.40852e-19	7.11489e-18
				ENSGALG00000009595	4.40324	1.33377e-111	5.82485e-109
				ENSGALG00000009596	2.22148	1.26815e-21	2.43975e-20
				ENSGALG00000009602	-1.43966	4.08125e-06	2.0634e-05
				ENSGALG00000009604	-1.37602	4.08618e-05	0.00017644
				ENSGALG00000009608	-1.50296	1.87624e-14	2.17807e-13
				ENSGALG00000009611	-1.09485	3.9864e-06	2.01684e-05
				ENSGALG00000009612	-2.05216	8.35529e-16	1.07892e-14
				ENSGALG00000009616	1.93768	0.00128961	0.00414176
				ENSGALG00000009621	-2.43102	1.34743e-09	1.04558e-08
				ENSGALG00000009626	3.23346	6.13574e-34	2.1928e-32
				ENSGALG00000009638	8.74517	3.05731e-12	3.01533e-11
				ENSGALG00000009641	2.19472	1.03575e-10	8.96776e-10
				ENSGALG00000009642	-1.89616	1.46287e-07	9.01861e-07
				ENSGALG00000009645	1.5491	6.19542e-13	6.42676e-12
				ENSGALG00000009652	1.8031	0.0200415	0.0461929
				ENSGALG00000009655	1.29224	4.3404e-09	3.18578e-08
				ENSGALG00000009667	1.35509	1.69101e-05	7.76058e-05
				ENSGALG00000009668	-3.6525	2.30775e-78	4.19934e-76
				ENSGALG00000009676	-4.48455	1.43895e-81	2.96424e-79
				ENSGALG00000009677	-3.89074	8.73492e-95	2.50968e-92
				ENSGALG00000009682	5.41172	0.00214433	0.0065396
				ENSGALG00000009686	9.0749	3.73404e-123	2.09068e-120
				ENSGALG00000009687	-2.1344	2.23106e-06	1.17477e-05
				ENSGALG00000009689	6.16941	2.09886e-10	1.7553e-09
				ENSGALG00000009692	1.71195	1.00332e-10	8.69732e-10
				ENSGALG00000009698	1.67399	1.73609e-14	2.02075e-13
				ENSGALG00000009699	1.49723	6.60028e-09	4.75186e-08
				ENSGALG00000009700	4.41134	1.03888e-53	8.16005e-52
				ENSGALG00000009714	1.10609	1.77916e-08	1.21786e-07
				ENSGALG00000009718	-2.69379	1.99147e-21	3.78466e-20
				ENSGALG00000009719	2.08483	0.00667622	0.0177372
				ENSGALG00000009722	-2.70379	0.00819785	0.0212271
				ENSGALG00000009730	5.8186	0.000304282	0.00112046
				ENSGALG00000009732	-3.73524	1.59546e-36	6.34582e-35
				ENSGALG00000009738	-3.58586	2.80365e-24	6.14047e-23
				ENSGALG00000009739	-5.52451	1.12258e-79	2.11316e-77
				ENSGALG00000009740	3.67578	1.82385e-10	1.53411e-09
				ENSGALG00000009758	5.58262	0.000600404	0.00208036
				ENSGALG00000009759	-2.20405	1.53598e-08	1.0587e-07
				ENSGALG00000009774	1.30115	6.01643e-10	4.84421e-09
				ENSGALG00000009784	-1.77108	1.62652e-15	2.04943e-14
				ENSGALG00000009788	-1.17573	1.74569e-06	9.30409e-06
				ENSGALG00000009790	3.33419	1.51949e-45	8.52943e-44
				ENSGALG00000009791	1.75916	0.00266098	0.00791516
				ENSGALG00000009792	3.7188	2.11616e-28	5.88642e-27
				ENSGALG00000009805	-2.52255	1.31657e-06	7.17998e-06
				ENSGALG00000009807	3.22019	3.54095e-61	3.68191e-59
				ENSGALG00000009809	-2.22163	7.75532e-20	1.31889e-18
				ENSGALG00000009811	1.31162	1.64734e-09	1.26392e-08
				ENSGALG00000009813	-1.42056	2.24431e-11	2.04621e-10
				ENSGALG00000009814	1.67906	4.75353e-14	5.36424e-13
				ENSGALG00000009815	-1.63115	2.42843e-06	1.27042e-05
				ENSGALG00000009821	-1.66956	8.50676e-11	7.3829e-10
				ENSGALG00000009822	-1.08874	2.36419e-05	0.00010607
				ENSGALG00000009823	4.20265	0.000252303	0.00094192
				ENSGALG00000009828	-2.10754	1.41222e-20	2.51939e-19
				ENSGALG00000009837	-3.61432	5.00275e-11	4.42447e-10
				ENSGALG00000009841	-1.94829	3.3129e-16	4.40296e-15
				ENSGALG00000009842	-1.44348	2.09807e-08	1.42676e-07
				ENSGALG00000009846	-2.41028	1.31926e-15	1.68365e-14
				ENSGALG00000009847	-1.48839	2.10935e-11	1.92799e-10
				ENSGALG00000009850	1.28685	1.02804e-07	6.45807e-07
				ENSGALG00000009855	-2.13354	5.36112e-15	6.56196e-14
				ENSGALG00000009859	-2.97854	2.39756e-49	1.59128e-47
				ENSGALG00000009861	-5.7003	1.13699e-06	6.23643e-06
				ENSGALG00000009865	4.1071	1.36742e-15	1.73902e-14
				ENSGALG00000009871	-1.4223	1.39589e-11	1.29871e-10
				ENSGALG00000009873	-1.47115	2.79868e-09	2.09647e-08
				ENSGALG00000009875	-1.10619	0.00357726	0.0102654
				ENSGALG00000009880	-3.60742	2.33315e-26	5.79599e-25
				ENSGALG00000009881	-1.97053	1.45502e-07	8.97506e-07
				ENSGALG00000009895	2.99314	2.21813e-12	2.21671e-11
				ENSGALG00000009901	-1.69852	2.73138e-08	1.83911e-07
				ENSGALG00000009919	-5.93075	2.37945e-12	2.37033e-11
				ENSGALG00000009925	-2.32152	4.19965e-29	1.21462e-27
				ENSGALG00000009929	5.42651	0.00111265	0.00362679
				ENSGALG00000009935	6.56654	3.78977e-06	1.9245e-05
				ENSGALG00000009942	1.97863	3.19469e-16	4.24843e-15
				ENSGALG00000009943	1.49662	2.17416e-14	2.51589e-13
				ENSGALG00000009947	1.52229	0.00818095	0.0211884
				ENSGALG00000009948	-1.32779	0.0148342	0.0356504
				ENSGALG00000009957	-1.46162	0.00107707	0.00352079
				ENSGALG00000009959	-2.8606	7.70182e-27	1.94875e-25
				ENSGALG00000009971	-2.55996	4.49109e-23	9.32201e-22
				ENSGALG00000009973	1.87945	1.39349e-08	9.65361e-08
				ENSGALG00000009974	1.36471	1.54235e-10	1.30995e-09
				ENSGALG00000009977	1.44642	3.91144e-08	2.58976e-07
				ENSGALG00000009978	-1.37592	1.3451e-05	6.27867e-05
				ENSGALG00000009982	-1.76748	4.8304e-13	5.04673e-12
				ENSGALG00000009985	-1.03041	9.21633e-05	0.000375182
				ENSGALG00000009988	-1.38794	4.71417e-10	3.83099e-09
				ENSGALG00000009993	-1.22276	4.73008e-08	3.09703e-07
				ENSGALG00000010001	2.34799	0.00252075	0.00754324
				ENSGALG00000010005	1.24398	1.51146e-06	8.14314e-06
				ENSGALG00000010031	-1.19172	0.0111661	0.0278496
				ENSGALG00000010032	2.9386	3.67992e-18	5.58406e-17
				ENSGALG00000010036	2.55764	5.81678e-35	2.16012e-33
				ENSGALG00000010042	1.16415	4.57521e-10	3.72222e-09
				ENSGALG00000010043	-2.53154	5.17865e-21	9.5427e-20
				ENSGALG00000010044	2.12762	2.57445e-19	4.23311e-18
				ENSGALG00000010049	-3.47967	3.62645e-16	4.79632e-15
				ENSGALG00000010053	1.07933	2.38543e-06	1.25032e-05
				ENSGALG00000010055	2.77019	6.95754e-18	1.03562e-16
				ENSGALG00000010068	5.06686	9.37199e-09	6.60791e-08
				ENSGALG00000010078	2.48522	0.00533343	0.0145467
				ENSGALG00000010079	1.7612	1.84645e-14	2.14578e-13
				ENSGALG00000010084	3.18435	3.60119e-45	1.98075e-43
				ENSGALG00000010090	2.51515	4.2094e-22	8.33332e-21
				ENSGALG00000010098	1.55742	0.00930602	0.0236948
				ENSGALG00000010103	2.10166	3.2427e-12	3.19384e-11
				ENSGALG00000010108	-1.333	6.14993e-06	3.02659e-05
				ENSGALG00000010110	2.90227	2.12157e-29	6.21e-28
				ENSGALG00000010116	4.5042	9.55825e-32	3.10125e-30
				ENSGALG00000010117	-1.45893	2.40168e-08	1.62715e-07
				ENSGALG00000010118	-2.65865	2.29971e-24	5.06215e-23
				ENSGALG00000010124	-1.04652	0.000447293	0.00159307
				ENSGALG00000010133	2.23839	0.00880775	0.0225735
				ENSGALG00000010154	-1.01417	2.57262e-05	0.000114597
				ENSGALG00000010156	-1.38028	0.00225918	0.00685254
				ENSGALG00000010160	2.0113	7.58648e-15	9.14735e-14
				ENSGALG00000010161	1.66172	0.00938611	0.0238681
				ENSGALG00000010163	2.3749	0.00367819	0.0105209
				ENSGALG00000010164	-3.48158	2.28041e-49	1.52279e-47
				ENSGALG00000010166	-5.06314	2.76088e-176	6.02866e-173
				ENSGALG00000010180	-5.07411	4.2416e-84	9.45097e-82
				ENSGALG00000010185	1.19317	2.5057e-07	1.50026e-06
				ENSGALG00000010186	-1.29257	1.74955e-05	8.01746e-05
				ENSGALG00000010195	1.68501	0.0205078	0.0471179
				ENSGALG00000010196	-1.43793	0.0119239	0.0294971
				ENSGALG00000010203	1.13752	0.000423241	0.00151506
				ENSGALG00000010204	-3.80092	4.82306e-37	1.9431e-35
				ENSGALG00000010207	-3.55556	1.07028e-25	2.57102e-24
				ENSGALG00000010221	1.09742	0.00223117	0.00677793
				ENSGALG00000010230	-1.31451	4.53241e-08	2.97653e-07
				ENSGALG00000010232	-2.38747	9.33503e-07	5.17622e-06
				ENSGALG00000010238	-2.11513	2.74342e-18	4.21275e-17
				ENSGALG00000010243	-1.12668	3.69405e-08	2.45326e-07
				ENSGALG00000010244	-1.4139	3.47495e-08	2.31763e-07
				ENSGALG00000010246	-2.12931	1.40559e-21	2.69942e-20
				ENSGALG00000010255	-1.54065	4.7482e-09	3.47808e-08
				ENSGALG00000010256	2.50779	9.36578e-20	1.58066e-18
				ENSGALG00000010268	3.05446	1.13578e-27	3.03561e-26
				ENSGALG00000010286	-1.76706	1.3867e-13	1.51097e-12
				ENSGALG00000010290	-1.36262	1.06899e-13	1.17476e-12
				ENSGALG00000010291	2.77728	3.36642e-22	6.69482e-21
				ENSGALG00000010294	-2.10822	5.02482e-20	8.63952e-19
				ENSGALG00000010301	-1.78413	3.26285e-10	2.68656e-09
				ENSGALG00000010303	-4.12157	2.2646e-59	2.21748e-57
				ENSGALG00000010309	-2.22667	7.8726e-09	5.6032e-08
				ENSGALG00000010311	-1.56619	0.000276056	0.00102377
				ENSGALG00000010312	3.64478	0.000332528	0.00121545
				ENSGALG00000010313	-1.91487	3.23808e-20	5.62057e-19
				ENSGALG00000010316	2.75551	6.68324e-08	4.29347e-07
				ENSGALG00000010325	2.63095	5.7339e-45	3.09149e-43
				ENSGALG00000010326	2.82411	1.68563e-24	3.73679e-23
				ENSGALG00000010331	2.41611	3.7019e-09	2.73552e-08
				ENSGALG00000010335	-1.11087	1.39439e-05	6.49624e-05
				ENSGALG00000010337	4.60791	9.9618e-16	1.28032e-14
				ENSGALG00000010343	5.54648	0.000728992	0.00248296
				ENSGALG00000010346	1.22646	5.31824e-06	2.6441e-05
				ENSGALG00000010352	-1.17646	1.15787e-06	6.34459e-06
				ENSGALG00000010357	-1.93757	0.00226607	0.00686676
				ENSGALG00000010363	2.60815	4.77379e-27	1.22492e-25
				ENSGALG00000010364	-1.42735	0.000382283	0.00138021
				ENSGALG00000010371	1.03315	1.57287e-09	1.21061e-08
				ENSGALG00000010379	-2.53414	4.23258e-15	5.20984e-14
				ENSGALG00000010395	-1.43563	3.04425e-07	1.80245e-06
				ENSGALG00000010402	1.24274	3.02947e-06	1.56498e-05
				ENSGALG00000010406	-1.87125	1.16923e-11	1.09954e-10
				ENSGALG00000010412	-2.16963	9.78117e-19	1.54994e-17
				ENSGALG00000010413	-1.827	0.000365066	0.00132221
				ENSGALG00000010432	-1.2392	5.73959e-07	3.28518e-06
				ENSGALG00000010433	2.54754	1.19798e-25	2.85892e-24
				ENSGALG00000010435	2.41129	0.00490104	0.0135154
				ENSGALG00000010440	-4.44052	4.67201e-28	1.27204e-26
				ENSGALG00000010448	1.43486	0.000924951	0.00307603
				ENSGALG00000010468	-1.68018	0.000153322	0.000597205
				ENSGALG00000010476	2.35181	3.49797e-27	9.09306e-26
				ENSGALG00000010486	6.34156	1.87293e-33	6.54358e-32
				ENSGALG00000010490	4.55519	9.33584e-28	2.51056e-26
				ENSGALG00000010533	-4.27859	1.90621e-46	1.11592e-44
				ENSGALG00000010537	4.61459	7.32741e-06	3.56588e-05
				ENSGALG00000010539	3.15457	7.95489e-59	7.51961e-57
				ENSGALG00000010540	2.19891	0.000115191	0.000458163
				ENSGALG00000010542	1.76229	2.34727e-16	3.1561e-15
				ENSGALG00000010551	1.08056	0.013791	0.0334377
				ENSGALG00000010553	-1.34752	2.98536e-09	2.22562e-08
				ENSGALG00000010562	1.73055	1.19537e-08	8.3287e-08
				ENSGALG00000010567	2.53131	9.53046e-07	5.27923e-06
				ENSGALG00000010572	9.991	2.31987e-21	4.37828e-20
				ENSGALG00000010576	1.62272	3.17332e-16	4.22259e-15
				ENSGALG00000010580	-1.15832	9.76994e-08	6.1498e-07
				ENSGALG00000010592	-1.81411	3.55334e-15	4.38613e-14
				ENSGALG00000010598	3.37053	0.00821345	0.0212549
				ENSGALG00000010612	1.70184	8.03086e-15	9.65117e-14
				ENSGALG00000010616	-1.35155	1.5192e-06	8.1788e-06
				ENSGALG00000010623	-1.2917	0.000814441	0.00274616
				ENSGALG00000010624	-1.02119	5.65229e-06	2.79681e-05
				ENSGALG00000010628	-1.74075	8.89678e-10	7.02096e-09
				ENSGALG00000010629	-1.20197	2.59988e-08	1.75653e-07
				ENSGALG00000010636	2.77009	0.000102512	0.000413226
				ENSGALG00000010639	1.26291	0.00202644	0.00621653
				ENSGALG00000010641	-2.29483	6.38568e-18	9.54399e-17
				ENSGALG00000010646	1.00475	0.00203372	0.00623361
				ENSGALG00000010653	-1.79168	2.74771e-09	2.05899e-08
				ENSGALG00000010659	1.90522	1.11969e-15	1.43568e-14
				ENSGALG00000010663	-1.06658	5.29351e-05	0.00022349
				ENSGALG00000010664	-5.37117	2.26033e-45	1.26232e-43
				ENSGALG00000010668	-2.89302	1.74023e-27	4.60044e-26
				ENSGALG00000010672	3.6922	0.0118645	0.0293633
				ENSGALG00000010678	1.1241	1.4874e-06	8.03139e-06
				ENSGALG00000010680	-1.0046	0.000833513	0.00280428
				ENSGALG00000010688	-2.54092	0.000354135	0.00128667
				ENSGALG00000010692	5.93238	3.74153e-62	4.0049e-60
				ENSGALG00000010705	-1.48368	1.12995e-05	5.33599e-05
				ENSGALG00000010708	2.03328	7.98245e-13	8.21031e-12
				ENSGALG00000010713	-2.198	9.03487e-14	9.96894e-13
				ENSGALG00000010718	-1.69653	3.00042e-08	2.01343e-07
				ENSGALG00000010721	3.19479	3.48112e-58	3.22092e-56
				ENSGALG00000010733	-1.64794	9.41878e-12	8.90726e-11
				ENSGALG00000010741	-2.80096	2.89721e-13	3.07253e-12
				ENSGALG00000010744	-3.85234	8.0383e-46	4.58288e-44
				ENSGALG00000010745	-1.70396	1.57398e-14	1.83991e-13
				ENSGALG00000010747	-2.03065	0.0068397	0.0181164
				ENSGALG00000010758	-1.32437	2.68483e-06	1.39819e-05
				ENSGALG00000010762	-4.978	6.08315e-09	4.39549e-08
				ENSGALG00000010764	1.9558	2.3548e-13	2.51732e-12
				ENSGALG00000010768	-2.3806	1.16274e-19	1.95154e-18
				ENSGALG00000010769	8.42829	4.04562e-11	3.59837e-10
				ENSGALG00000010770	1.89246	0.000104299	0.000419734
				ENSGALG00000010774	-1.46652	1.24922e-08	8.68722e-08
				ENSGALG00000010778	-6.55281	2.69285e-21	5.05599e-20
				ENSGALG00000010783	-1.64383	1.56168e-18	2.43578e-17
				ENSGALG00000010785	-2.65752	7.92876e-15	9.53897e-14
				ENSGALG00000010789	-1.15588	5.80331e-05	0.000243507
				ENSGALG00000010793	-5.71871	2.21122e-30	6.79103e-29
				ENSGALG00000010795	-1.11796	4.32217e-05	0.000185785
				ENSGALG00000010806	-8.23026	7.2844e-140	6.11777e-137
				ENSGALG00000010809	-1.47645	1.10209e-11	1.03864e-10
				ENSGALG00000010812	-3.9427	3.79526e-28	1.04243e-26
				ENSGALG00000010836	-7.41405	3.97817e-160	5.10984e-157
				ENSGALG00000010837	1.21606	5.86934e-06	2.89699e-05
				ENSGALG00000010847	-3.65659	1.26074e-50	8.93815e-49
				ENSGALG00000010853	3.07419	1.35773e-21	2.6098e-20
				ENSGALG00000010859	1.77526	0.000242698	0.000908081
				ENSGALG00000010870	-3.29301	1.5349e-28	4.30798e-27
				ENSGALG00000010874	4.48031	3.33978e-62	3.59248e-60
				ENSGALG00000010879	-2.16707	2.72104e-16	3.63405e-15
				ENSGALG00000010881	-3.01743	0.000150354	0.000586376
				ENSGALG00000010896	1.64114	8.14514e-11	7.08031e-10
				ENSGALG00000010900	2.62209	4.74436e-13	4.96396e-12
				ENSGALG00000010902	3.75456	1.25901e-12	1.27987e-11
				ENSGALG00000010903	-1.61338	0.00428506	0.0120222
				ENSGALG00000010925	1.71811	1.5512e-16	2.117e-15
				ENSGALG00000010930	-1.23487	1.07293e-05	5.08984e-05
				ENSGALG00000010932	-1.06876	1.84598e-06	9.82423e-06
				ENSGALG00000010939	1.86504	2.19246e-13	2.35835e-12
				ENSGALG00000010940	1.81932	1.21229e-20	2.17694e-19
				ENSGALG00000010943	-2.48176	1.42582e-11	1.32486e-10
				ENSGALG00000010949	6.80838	3.26571e-100	1.06433e-97
				ENSGALG00000010950	-4.20973	7.38981e-48	4.59726e-46
				ENSGALG00000010953	-5.00774	6.69399e-47	3.99372e-45
				ENSGALG00000010956	1.27816	6.43943e-07	3.65604e-06
				ENSGALG00000010960	1.43878	2.86178e-06	1.48608e-05
				ENSGALG00000010961	2.78482	0.00994019	0.0250929
				ENSGALG00000010992	-3.82816	2.11312e-30	6.50804e-29
				ENSGALG00000010997	-1.47183	4.26228e-06	2.14995e-05
				ENSGALG00000011003	1.11498	0.000182465	0.000701464
				ENSGALG00000011007	2.99454	1.43696e-11	1.33464e-10
				ENSGALG00000011009	-3.11036	0.000462044	0.00163998
				ENSGALG00000011017	-1.20453	0.000515182	0.00181035
				ENSGALG00000011035	-1.3115	1.93263e-07	1.17519e-06
				ENSGALG00000011038	-1.03164	1.3246e-07	8.21006e-07
				ENSGALG00000011041	-4.01829	1.98008e-19	3.27802e-18
				ENSGALG00000011046	2.17221	3.3559e-16	4.45739e-15
				ENSGALG00000011058	1.73009	8.58478e-07	4.78696e-06
				ENSGALG00000011068	-2.34358	1.47618e-28	4.15386e-27
				ENSGALG00000011069	-4.27264	0.000190829	0.000729378
				ENSGALG00000011076	5.60311	5.27333e-64	6.02871e-62
				ENSGALG00000011079	1.96359	2.29076e-29	6.67838e-28
				ENSGALG00000011084	4.02794	1.57606e-31	5.08344e-30
				ENSGALG00000011086	-2.93938	2.46677e-05	0.000110288
				ENSGALG00000011094	2.69943	1.77434e-07	1.08467e-06
				ENSGALG00000011096	-2.76064	5.01997e-16	6.57171e-15
				ENSGALG00000011106	2.84743	8.36743e-26	2.02114e-24
				ENSGALG00000011109	4.93539	5.81428e-32	1.90346e-30
				ENSGALG00000011111	-2.71311	3.42765e-08	2.28888e-07
				ENSGALG00000011121	-2.38549	1.11148e-17	1.63547e-16
				ENSGALG00000011131	-1.22204	6.78725e-07	3.84253e-06
				ENSGALG00000011132	1.86105	4.75497e-18	7.15572e-17
				ENSGALG00000011149	7.54461	7.64879e-45	4.07363e-43
				ENSGALG00000011153	2.59476	1.07916e-19	1.81825e-18
				ENSGALG00000011172	-3.77378	7.8112e-35	2.87631e-33
				ENSGALG00000011175	-2.98929	2.50735e-43	1.27327e-41
				ENSGALG00000011176	-1.19592	0.00405543	0.0114545
				ENSGALG00000011178	-1.45377	6.2744e-11	5.50232e-10
				ENSGALG00000011180	-1.3057	1.09651e-06	6.02958e-06
				ENSGALG00000011185	1.05692	0.000158298	0.000614617
				ENSGALG00000011190	-2.13201	0.0189861	0.0441841
				ENSGALG00000011193	1.55912	6.28952e-13	6.51818e-12
				ENSGALG00000011200	1.18179	0.0126588	0.0311035
				ENSGALG00000011203	-1.71868	0.000818064	0.00275667
				ENSGALG00000011206	-2.17518	2.02596e-07	1.22817e-06
				ENSGALG00000011207	6.11097	4.52957e-05	0.000193671
				ENSGALG00000011208	-1.17406	1.26055e-05	5.91434e-05
				ENSGALG00000011211	-1.31828	2.7771e-07	1.65324e-06
				ENSGALG00000011213	2.33128	0.00144649	0.0045896
				ENSGALG00000011216	-2.41066	3.07445e-18	4.69795e-17
				ENSGALG00000011220	-2.31691	1.71253e-22	3.4689e-21
				ENSGALG00000011222	-4.42417	1.7226e-07	1.05393e-06
				ENSGALG00000011225	-3.32397	2.36429e-20	4.15005e-19
				ENSGALG00000011226	-3.1286	2.13618e-21	4.03859e-20
				ENSGALG00000011227	-2.17072	9.07261e-05	0.000369883
				ENSGALG00000011238	-1.44353	1.37053e-09	1.06275e-08
				ENSGALG00000011242	-2.3411	4.27387e-17	6.08768e-16
				ENSGALG00000011248	-3.06189	2.35007e-20	4.12842e-19
				ENSGALG00000011254	-2.12759	3.22484e-08	2.16071e-07
				ENSGALG00000011255	-1.24838	2.54137e-06	1.32632e-05
				ENSGALG00000011266	2.53952	1.02437e-18	1.61853e-17
				ENSGALG00000011271	2.57178	0.00962954	0.0244018
				ENSGALG00000011275	-2.58664	0.000859696	0.0028814
				ENSGALG00000011278	-3.20666	6.01035e-38	2.50941e-36
				ENSGALG00000011280	-1.44758	1.5847e-10	1.34383e-09
				ENSGALG00000011284	-4.13437	3.59256e-12	3.52413e-11
				ENSGALG00000011286	-3.26666	4.8924e-33	1.67446e-31
				ENSGALG00000011289	-2.21177	8.38378e-09	5.94564e-08
				ENSGALG00000011291	-2.29375	1.3102e-19	2.19567e-18
				ENSGALG00000011294	5.09501	2.01106e-13	2.16642e-12
				ENSGALG00000011297	-1.19611	1.35046e-06	7.34616e-06
				ENSGALG00000011298	2.90013	1.08894e-11	1.02669e-10
				ENSGALG00000011299	-2.30932	5.20171e-09	3.78741e-08
				ENSGALG00000011301	-1.40288	2.90136e-06	1.50485e-05
				ENSGALG00000011309	-3.03938	1.82257e-30	5.63705e-29
				ENSGALG00000011312	-1.13462	0.000651269	0.00224166
				ENSGALG00000011314	4.55755	1.24662e-18	1.9626e-17
				ENSGALG00000011319	2.68049	1.09378e-08	7.66188e-08
				ENSGALG00000011320	-1.67171	7.52018e-07	4.23223e-06
				ENSGALG00000011322	9.35755	6.13971e-134	4.18959e-131
				ENSGALG00000011323	-1.17771	2.35543e-05	0.000105742
				ENSGALG00000011324	2.30924	1.62434e-07	9.96322e-07
				ENSGALG00000011335	-1.10828	0.00118298	0.00383199
				ENSGALG00000011342	-3.28619	4.45379e-13	4.67113e-12
				ENSGALG00000011347	-4.03797	8.06453e-09	5.73606e-08
				ENSGALG00000011350	4.85847	0.00854877	0.0220027
				ENSGALG00000011353	2.44899	0.000297304	0.00109754
				ENSGALG00000011358	2.94322	4.79645e-05	0.000204362
				ENSGALG00000011361	-1.49973	6.34598e-10	5.1039e-09
				ENSGALG00000011366	1.12716	0.021541	0.0491659
				ENSGALG00000011372	-2.2057	1.66878e-13	1.80841e-12
				ENSGALG00000011376	2.87972	2.8649e-27	7.48301e-26
				ENSGALG00000011377	-1.19708	2.49123e-09	1.8784e-08
				ENSGALG00000011389	-2.78813	6.29402e-12	6.04647e-11
				ENSGALG00000011394	-1.48618	8.88744e-06	4.27741e-05
				ENSGALG00000011405	6.76571	9.09413e-283	6.61931e-279
				ENSGALG00000011406	5.18828	0.000415506	0.00149006
				ENSGALG00000011414	3.51352	4.84086e-09	3.53884e-08
				ENSGALG00000011419	6.828	8.85734e-93	2.38776e-90
				ENSGALG00000011421	3.397	1.10386e-08	7.72809e-08
				ENSGALG00000011423	1.80909	2.46424e-13	2.63125e-12
				ENSGALG00000011426	3.13457	2.89581e-49	1.91615e-47
				ENSGALG00000011439	2.18328	1.273e-09	9.90284e-09
				ENSGALG00000011442	9.59881	4.96411e-73	7.4244e-71
				ENSGALG00000011446	-5.33476	0.00281278	0.0083112
				ENSGALG00000011456	2.6656	4.02099e-45	2.20609e-43
				ENSGALG00000011459	3.61699	1.49078e-10	1.26763e-09
				ENSGALG00000011464	-1.34773	2.86263e-12	2.82972e-11
				ENSGALG00000011468	-2.57012	3.74156e-17	5.34691e-16
				ENSGALG00000011469	-2.44977	6.06337e-08	3.91947e-07
				ENSGALG00000011473	3.94975	4.0564e-80	7.83854e-78
				ENSGALG00000011475	-1.18842	3.09395e-06	1.59564e-05
				ENSGALG00000011481	-1.22142	4.08407e-08	2.69914e-07
				ENSGALG00000011483	-1.48432	2.30515e-11	2.09905e-10
				ENSGALG00000011488	-1.05474	9.68133e-05	0.000392283
				ENSGALG00000011490	-1.04036	0.0172231	0.0406006
				ENSGALG00000011493	-1.10711	0.00326624	0.009483
				ENSGALG00000011498	-1.20211	2.6901e-08	1.81524e-07
				ENSGALG00000011511	-3.2844	4.68877e-36	1.82503e-34
				ENSGALG00000011524	7.01434	1.24564e-10	1.06834e-09
				ENSGALG00000011529	3.84421	8.73088e-45	4.63862e-43
				ENSGALG00000011531	-1.02397	1.93508e-06	1.02634e-05
				ENSGALG00000011537	6.85155	5.12002e-125	2.94213e-122
				ENSGALG00000011541	-1.2331	1.26819e-07	7.88502e-07
				ENSGALG00000011548	1.56628	1.15593e-15	1.48127e-14
				ENSGALG00000011560	-1.21092	3.18827e-06	1.6408e-05
				ENSGALG00000011562	2.91501	0.00438438	0.0122693
				ENSGALG00000011565	3.6376	1.92599e-08	1.31328e-07
				ENSGALG00000011571	-1.64998	1.14269e-05	5.39381e-05
				ENSGALG00000011572	2.82543	9.94422e-08	6.25409e-07
				ENSGALG00000011573	-1.74342	3.04682e-09	2.26834e-08
				ENSGALG00000011581	5.80064	2.29839e-06	1.20759e-05
				ENSGALG00000011609	4.44439	1.91433e-12	1.92633e-11
				ENSGALG00000011612	5.31918	1.07613e-05	5.10171e-05
				ENSGALG00000011618	-1.69858	5.29608e-11	4.67065e-10
				ENSGALG00000011623	3.94112	4.8229e-91	1.25372e-88
				ENSGALG00000011646	1.79147	0.00463909	0.0128912
				ENSGALG00000011651	1.57268	2.85265e-11	2.56974e-10
				ENSGALG00000011657	4.92192	9.1641e-46	5.19759e-44
				ENSGALG00000011664	1.716	0.000639651	0.00220654
				ENSGALG00000011671	2.94927	0.00044208	0.00157658
				ENSGALG00000011680	-1.08434	1.46275e-06	7.91e-06
				ENSGALG00000011683	2.17514	1.17893e-18	1.85738e-17
				ENSGALG00000011686	6.41671	1.53283e-06	8.24407e-06
				ENSGALG00000011687	2.7802	0.0061791	0.0165827
				ENSGALG00000011688	-1.02006	1.51857e-05	7.02087e-05
				ENSGALG00000011695	1.24035	8.49582e-10	6.72398e-09
				ENSGALG00000011696	-1.81102	0.00213016	0.00650094
				ENSGALG00000011708	2.44938	1.36932e-18	2.14649e-17
				ENSGALG00000011721	3.1032	0.00408074	0.0115185
				ENSGALG00000011724	-1.5005	6.87294e-14	7.64921e-13
				ENSGALG00000011747	1.07992	0.00376229	0.0107306
				ENSGALG00000011783	-1.18971	0.0143629	0.0346398
				ENSGALG00000011797	2.21921	8.70721e-29	2.46603e-27
				ENSGALG00000011799	4.00783	6.25869e-26	1.52528e-24
				ENSGALG00000011803	5.31992	2.94406e-26	7.23948e-25
				ENSGALG00000011805	1.10309	0.00694395	0.0183636
				ENSGALG00000011811	2.26359	6.51084e-32	2.12512e-30
				ENSGALG00000011823	-1.08285	5.55933e-08	3.60754e-07
				ENSGALG00000011827	-1.07297	9.43805e-05	0.000383279
				ENSGALG00000011831	-7.27853	4.51224e-175	8.21076e-172
				ENSGALG00000011838	-3.52538	1.40152e-24	3.12601e-23
				ENSGALG00000011847	-4.85713	1.1796e-135	8.30897e-133
				ENSGALG00000011856	-1.12329	0.0016256	0.00509059
				ENSGALG00000011865	-3.95893	1.06986e-44	5.67024e-43
				ENSGALG00000011872	4.69763	2.03569e-21	3.85862e-20
				ENSGALG00000011875	-3.602	1.15202e-09	8.99374e-09
				ENSGALG00000011880	1.76373	1.55124e-13	1.68354e-12
				ENSGALG00000011889	2.06027	1.15682e-14	1.37584e-13
				ENSGALG00000011893	-1.73061	1.45743e-09	1.12573e-08
				ENSGALG00000011902	10.2006	2.88502e-21	5.41215e-20
				ENSGALG00000011914	-1.12347	0.000816724	0.00275343
				ENSGALG00000011921	-1.29416	1.02452e-05	4.87288e-05
				ENSGALG00000011961	5.03536	3.7144e-06	1.89106e-05
				ENSGALG00000011965	-1.39178	2.94983e-07	1.75129e-06
				ENSGALG00000011967	2.1747	1.10333e-19	1.85469e-18
				ENSGALG00000011974	1.36106	2.37201e-12	2.364e-11
				ENSGALG00000011982	1.77761	6.89191e-20	1.17664e-18
				ENSGALG00000011986	3.6089	1.18491e-10	1.01905e-09
				ENSGALG00000011990	1.97141	2.63144e-12	2.60708e-11
				ENSGALG00000011993	-1.11067	0.000103553	0.000416886
				ENSGALG00000011998	-1.57097	3.89595e-13	4.10183e-12
				ENSGALG00000012006	2.59331	1.65688e-09	1.2708e-08
				ENSGALG00000012007	-1.078	1.18525e-07	7.39882e-07
				ENSGALG00000012011	-1.4758	2.62061e-05	0.000116569
				ENSGALG00000012015	2.80999	2.49916e-10	2.07655e-09
				ENSGALG00000012018	4.30684	8.47814e-13	8.69557e-12
				ENSGALG00000012020	1.08911	4.15164e-05	0.000178984
				ENSGALG00000012023	1.60785	0.0139442	0.0337531
				ENSGALG00000012030	-1.26085	2.45315e-07	1.47243e-06
				ENSGALG00000012032	1.63451	1.91157e-05	8.69967e-05
				ENSGALG00000012033	1.83115	2.22466e-10	1.85341e-09
				ENSGALG00000012034	1.19205	0.000343493	0.00125196
				ENSGALG00000012052	-1.24891	4.43155e-11	3.92725e-10
				ENSGALG00000012059	-1.64843	5.70841e-11	5.02211e-10
				ENSGALG00000012061	-3.56124	1.88834e-13	2.03724e-12
				ENSGALG00000012072	-5.26489	1.41747e-113	6.72866e-111
				ENSGALG00000012075	-2.54194	4.29735e-16	5.65624e-15
				ENSGALG00000012082	-2.27228	2.49302e-23	5.23941e-22
				ENSGALG00000012087	-2.26419	1.31128e-16	1.8065e-15
				ENSGALG00000012092	1.80804	2.13433e-07	1.29065e-06
				ENSGALG00000012094	3.426	0.00681955	0.0180674
				ENSGALG00000012101	-1.39388	1.27634e-07	7.92895e-07
				ENSGALG00000012103	-1.928	2.91048e-05	0.000128624
				ENSGALG00000012111	1.65788	0.0154242	0.0368534
				ENSGALG00000012113	-1.28161	8.76807e-08	5.55438e-07
				ENSGALG00000012117	1.75104	2.10777e-07	1.276e-06
				ENSGALG00000012127	-1.71498	3.19951e-12	3.15415e-11
				ENSGALG00000012129	-1.75586	7.0203e-08	4.49942e-07
				ENSGALG00000012135	1.43581	8.27766e-12	7.86215e-11
				ENSGALG00000012136	-2.54121	9.00842e-17	1.25451e-15
				ENSGALG00000012142	-1.74921	0.00886863	0.0227002
				ENSGALG00000012150	-1.96564	7.7321e-24	1.66179e-22
				ENSGALG00000012153	-1.46312	3.98324e-06	2.01571e-05
				ENSGALG00000012156	-1.72746	2.70499e-19	4.43773e-18
				ENSGALG00000012159	2.0205	4.60112e-21	8.51442e-20
				ENSGALG00000012160	-1.43044	0.00104792	0.00343632
				ENSGALG00000012165	2.1009	1.10127e-16	1.52876e-15
				ENSGALG00000012166	1.45379	7.03639e-12	6.7212e-11
				ENSGALG00000012171	-1.32698	0.000502702	0.0017702
				ENSGALG00000012172	-1.35013	9.72481e-06	4.6446e-05
				ENSGALG00000012173	5.71166	1.68747e-34	6.1618e-33
				ENSGALG00000012179	1.55019	2.84943e-13	3.02627e-12
				ENSGALG00000012187	-2.7604	4.36126e-27	1.12302e-25
				ENSGALG00000012199	1.28442	0.000363009	0.00131563
				ENSGALG00000012200	4.17364	0.00330551	0.00958426
				ENSGALG00000012207	1.16515	9.33904e-07	5.17713e-06
				ENSGALG00000012208	-1.73249	3.56391e-10	2.92452e-09
				ENSGALG00000012211	-1.48473	5.02878e-08	3.2808e-07
				ENSGALG00000012216	-1.3633	1.57363e-10	1.33548e-09
				ENSGALG00000012220	-3.33134	2.07619e-26	5.1753e-25
				ENSGALG00000012222	-2.15521	1.39114e-16	1.90809e-15
				ENSGALG00000012244	-1.40668	1.74442e-13	1.8885e-12
				ENSGALG00000012245	-2.26641	8.916e-23	1.82979e-21
				ENSGALG00000012260	2.55395	1.28029e-08	8.89764e-08
				ENSGALG00000012263	-2.02179	5.61568e-05	0.000236452
				ENSGALG00000012287	-1.77395	2.17887e-07	1.31503e-06
				ENSGALG00000012295	-1.12134	0.0102439	0.0257703
				ENSGALG00000012296	-1.00066	0.000248187	0.000927507
				ENSGALG00000012298	2.363	0.000105034	0.000422612
				ENSGALG00000012304	1.23227	1.08217e-08	7.58599e-08
				ENSGALG00000012319	-1.91634	5.78754e-06	2.85856e-05
				ENSGALG00000012336	-4.66282	1.18178e-81	2.48128e-79
				ENSGALG00000012338	-3.56924	5.41083e-37	2.17589e-35
				ENSGALG00000012339	-1.18964	0.00348126	0.0100286
				ENSGALG00000012345	5.59441	5.5714e-60	5.50485e-58
				ENSGALG00000012350	3.59965	2.31909e-36	9.14074e-35
				ENSGALG00000012357	7.7315	1.69479e-17	2.45733e-16
				ENSGALG00000012362	8.34315	1.33143e-60	1.35856e-58
				ENSGALG00000012367	2.75269	4.61098e-07	2.66928e-06
				ENSGALG00000012370	-1.15718	9.55213e-07	5.28855e-06
				ENSGALG00000012377	1.42193	0.00350198	0.0100821
				ENSGALG00000012378	-1.68903	1.32606e-12	1.34553e-11
				ENSGALG00000012380	1.1641	1.18589e-07	7.40072e-07
				ENSGALG00000012388	-1.94588	9.81653e-23	2.00706e-21
				ENSGALG00000012395	-3.38217	1.30075e-57	1.1546e-55
				ENSGALG00000012401	-1.34251	2.77126e-05	0.000122845
				ENSGALG00000012404	-1.12728	6.5434e-07	3.71121e-06
				ENSGALG00000012407	5.49698	5.92798e-35	2.19768e-33
				ENSGALG00000012408	-1.27941	1.15522e-10	9.94696e-10
				ENSGALG00000012418	5.79208	2.65985e-05	0.000118122
				ENSGALG00000012424	-1.24318	6.96156e-06	3.39693e-05
				ENSGALG00000012426	1.17422	2.92092e-06	1.51356e-05
				ENSGALG00000012429	3.14603	4.8142e-21	8.90118e-20
				ENSGALG00000012462	1.77698	3.43681e-09	2.54739e-08
				ENSGALG00000012470	2.49277	6.53274e-12	6.25654e-11
[truncated: 2,820 more rows]
