# Supplementary material for: Systematic Analysis of Long Noncoding RNA and mRNA in Granulosa Cells during the Hen Ovulatory Cycle
Source: Animals (Basel). 2021 May 25;11(6):1533. doi: 10.3390/ani11061533 (PMC8225051; doi:10.3390/ani11061533)
Supplement: Supplementary file 1 [file animals-11-01533-s001.zip › Table S4. Functional categories of differentially expressed mRNAs in pairwise stages.xlsx]

## Sheet: ZT12 vs ZT0
Table S4. Functional categories of differentially expressed mRNAs in pairwise stages
Category	Term ID	Description	Log10 (Pvalue)	Enrichment	Count	Genes	Gene_up and down
GO Biological Processes	GO:0098742	cell-cell adhesion via plasma-membrane adhesion molecules	-11	7.9	18	CBLN1|CDH4|DSG2|GPC4|EPCAM|PCDH7|PLXNB3|PTPRD|PTPRS|ROBO1|TGFB2|CLDN10|CLSTN3|NTNG1|SLITRK3|NECTIN3|CDH20|FAT4	ZT12 vs. ZT0 UP
GO Biological Processes	GO:0000904	cell morphogenesis involved in differentiation	-7.8	3.9	24	CDH4|CTNNA2|EFNB2|EPHB1|FLNA|ITGA4|LAMA3|LAMB1|PLXNB3|PTN|PTPRD|PTPRS|ROBO1|EZR|NRP2|B4GALT6|LZTS1|NTNG1|SLITRK3|DOCK10|ISLR2|LINGO1|DOK6|TUBB2B	ZT12 vs. ZT0 UP
GO Cellular Components	GO:0031012	extracellular matrix	-7.3	4.3	20	CBLN1|COL3A1|COL9A1|GPC4|FGL1|LAMA3|LAMB1|LTBP1|SERPINF1|SERPINF2|PTN|TGFB2|TGFB3|TIMP3|TFPI2|NTNG1|IMPG2|LRRN1|THSD4|LINGO1	ZT12 vs. ZT0 UP
GO Cellular Components	GO:0043235	receptor complex	-6.5	4.3	18	CALCR|EPHB1|FGFR3|FGFR4|FSHR|GABRA5|GRIA2|ITGA4|PLXNB3|PRLR|PTPRN2|TFRC|NRP2|CALCRL|RAMP1|ITGA11|IMPG2|OLFM3	ZT12 vs. ZT0 UP
GO Cellular Components	GO:0005912	adherens junction	-6.1	4	18	CAPN1|CAV1|CD9|CTNNA2|EFNB2|FGFR3|FLNA|ITGA4|LCP1|PTPRK|TPM4|EZR|AKAP12|ITGA11|NECTIN3|CDH20|AFAP1|TMEM47	ZT12 vs. ZT0 UP
GO Biological Processes	GO:0043112	receptor metabolic process	-6.1	6.8	11	CAPN1|CAV1|CD9|EFNB2|MX1|LGMN|TFRC|EZR|CALCRL|RAMP1|ACKR3	ZT12 vs. ZT0 UP
GO Biological Processes	GO:0050673	epithelial cell proliferation	-5.8	4.2	16	CAV1|CEBPB|EFNB2|FGL1|ITGA4|LAMB1|SERPINF1|SERPINB5|PLXNB3|PTN|PTPRK|ROBO1|SIX1|TGFB2|NRP2|WNT16	ZT12 vs. ZT0 UP
Reactome Gene Sets	R-HSA-3000178	ECM proteoglycans	-5.5	11	7	COL3A1|COL9A1|LAMA3|LAMB1|PTPRS|TGFB2|TGFB3	ZT12 vs. ZT0 UP
Reactome Gene Sets	R-HSA-9006934	Signaling by Receptor Tyrosine Kinases	-5.3	3.9	16	CAV1|COL3A1|COL9A1|FGFR3|FGFR4|ID4|LAMA3|LAMB1|PRKCZ|PTPRK|PTPRS|UBB|MAPKAPK3|NRP2|VAV3|PDGFC	ZT12 vs. ZT0 UP
GO Biological Processes	GO:0043408	regulation of MAPK cascade	-5.3	3.2	20	CALCR|CAV1|EPHB1|FGFR3|FGFR4|FSHR|SERPINF2|PRKCZ|ROBO1|TGFB2|TGFB3|TIMP3|UBB|EZR|MAPKAPK3|AKAP12|CARTPT|WNT16|PDGFC|ACKR3	ZT12 vs. ZT0 UP
Hallmark Gene Sets	M5891	HALLMARK HYPOXIA	-5.2	6.1	10	CAV1|EDN2|FBP1|GPC4|GBE1|TGFB3|AKAP12|ILVBL|ERO1A|ACKR3	ZT12 vs. ZT0 UP
Reactome Gene Sets	R-HSA-1474244	Extracellular matrix organization	-5.1	4.9	12	CAPN1|COL3A1|COL9A1|ITGA4|LAMA3|LAMB1|LTBP1|PTPRS|TGFB2|TGFB3|TLL1|ITGA11	ZT12 vs. ZT0 UP
GO Biological Processes	GO:0070372	regulation of ERK1 and ERK2 cascade	-5	4.7	12	CALCR|EPHB1|FGFR3|FGFR4|FSHR|SERPINF2|PRKCZ|TIMP3|EZR|AKAP12|PDGFC|ACKR3	ZT12 vs. ZT0 UP
GO Cellular Components	GO:0005911	cell-cell junction	-4.6	4	13	AKR1B1|ANK2|DSG2|FGFR4|FLNA|KCNJ11|EPCAM|PRKCZ|PTPRK|CLDN10|NECTIN3|TMEM47|CGNL1	ZT12 vs. ZT0 UP
GO Biological Processes	GO:0046777	protein autophosphorylation	-4.6	5.2	10	ATR|CAMK2D|CAV1|EPHB1|FGFR3|FGFR4|MAPKAPK3|TOM1L1|STYK1|PDGFC	ZT12 vs. ZT0 UP
GO Biological Processes	GO:0071363	cellular response to growth factor stimulus	-4.6	3.1	18	CALCA|CAV1|COL3A1|FGFR3|FGFR4|LTBP1|PDE3A|PRKCZ|LGMN|PTN|PTPRK|ROBO1|TGFB2|TGFB3|UBB|NRP2|RASL11B|FAT4	ZT12 vs. ZT0 UP
GO Biological Processes	GO:0032570	response to progesterone	-4.4	13	5	CAV1|DSG2|PTN|TGFB2|TGFB3	ZT12 vs. ZT0 UP
KEGG Pathway	ko04510	Focal adhesion	-4.4	5.6	9	CAV1|COL9A1|FLNA|ITGA4|LAMA3|LAMB1|VAV3|ITGA11|PDGFC	ZT12 vs. ZT0 UP
GO Biological Processes	GO:0070848	response to growth factor	-4.3	3	18	CALCA|CAV1|COL3A1|FGFR3|FGFR4|LTBP1|PDE3A|PRKCZ|LGMN|PTN|PTPRK|ROBO1|TGFB2|TGFB3|UBB|NRP2|RASL11B|FAT4	ZT12 vs. ZT0 UP
GO Biological Processes	GO:0071560	cellular response to transforming growth factor beta stimulus	-4.3	4.8	10	CAV1|COL3A1|LTBP1|PDE3A|PRKCZ|PTPRK|TGFB2|TGFB3|UBB|RASL11B	ZT12 vs. ZT0 UP
GO Biological Processes	GO:0007179	transforming growth factor beta receptor signaling pathway	-4.3	5.4	9	CAV1|COL3A1|LTBP1|PRKCZ|PTPRK|TGFB2|TGFB3|UBB|RASL11B	ZT12 vs. ZT0 UP
GO Biological Processes	GO:0048608	reproductive structure development	-4.1	3.6	13	CEBPB|FLNA|FSHR|HOXA10|ID4|SERPINF1|SERPINB5|PRLR|PTN|TGFB2|UBB|PRDX4|RSPO3	ZT12 vs. ZT0 UP
GO Molecular Functions	GO:0019838	growth factor binding	-3.9	6.3	7	COL3A1|FGFR3|FGFR4|LTBP1|PTN|TGFB3|NRP2	ZT12 vs. ZT0 UP
GO Molecular Functions	GO:0042562	hormone binding	-3.8	7.4	6	CALCR|CHRM3|NPR2|PRLR|CALCRL|RAMP1	ZT12 vs. ZT0 UP
GO Molecular Functions	GO:0048018	receptor ligand activity	-3.7	3.3	13	CALCA|EDN2|PTN|TGFB2|TGFB3|CARTPT|GDF11|TAFA5|WNT16|FAM3B|PDGFC|METRNL|C1QTNF12	ZT12 vs. ZT0 UP
GO Biological Processes	GO:0003006	developmental process involved in reproduction	-3.6	2.8	16	CEBPB|FLNA|FSHR|HOXA10|ID4|NPR2|PDE3A|SERPINF1|SERPINB5|PRLR|PTN|TGFB2|UBB|PRDX4|NECTIN3|RSPO3	ZT12 vs. ZT0 UP
Hallmark Gene Sets	M5956	HALLMARK KRAS SIGNALING DN	-3.6	4.9	8	EDN2|FGFR3|MX1|TGFB2|SLC16A7|CLSTN3|WNT16|ZC2HC1C	ZT12 vs. ZT0 UP
GO Cellular Components	GO:1902495	transmembrane transporter complex	-3.5	3.8	10	CACNA2D1|CACNB4|GABRA5|GRIA2|KCNJ11|KCNK1|KCNMB4|KCNG4|OLFM3|UNC80	ZT12 vs. ZT0 UP
GO Cellular Components	GO:1990351	transporter complex	-3.4	3.7	10	CACNA2D1|CACNB4|GABRA5|GRIA2|KCNJ11|KCNK1|KCNMB4|KCNG4|OLFM3|UNC80	ZT12 vs. ZT0 UP
KEGG Pathway	hsa04350	TGF-beta signaling pathway	-3	6.6	5	GARS1|ID4|LTBP1|TGFB2|TGFB3	ZT12 vs. ZT0 UP
Hallmark Gene Sets	M5930	HALLMARK EPITHELIAL MESENCHYMAL TRANSITION	-2.9	4.3	7	COL3A1|FLNA|LAMA3|MEST|TIMP3|TPM4|TFPI2	ZT12 vs. ZT0 UP
Reactome Gene Sets	R-HSA-194138	Signaling by VEGF	-2.7	5.7	5	CAV1|PRKCZ|MAPKAPK3|NRP2|VAV3	ZT12 vs. ZT0 UP
Reactome Gene Sets	R-HSA-71387	Metabolism of carbohydrates	-2.5	3.3	8	AKR1B1|FBP1|GPC4|GBE1|PYGB|UBB|B4GALT6|HS3ST5	ZT12 vs. ZT0 UP
Hallmark Gene Sets	M5906	HALLMARK ESTROGEN RESPONSE EARLY	-2.2	3.7	6	CALCR|SYNGR1|OPN3|THSD4|TUBB2B|MAST4	ZT12 vs. ZT0 UP
GO Biological Processes	GO:0046467	membrane lipid biosynthetic process	-2.1	4.2	5	UGT8|ST8SIA2|PLPP2|B4GALT6|SGMS2	ZT12 vs. ZT0 UP
GO Biological Processes	GO:0008610	lipid biosynthetic process	-2.1	2.2	13	AKR1B1|DGKB|EDN2|FABP5|FGFR4|PRLR|UGT8|ST8SIA2|PLPP2|B4GALT6|SCD5|SLC44A3|SGMS2	ZT12 vs. ZT0 UP
Reactome Gene Sets	R-HSA-6785807	Interleukin-4 and Interleukin-13 signaling	-4.2	8.7	6	BCL2|CD36|COL1A2|FN1|ZEB1|TNFRSF1B	ZT12 vs. ZT0 Down
Reactome Gene Sets	R-HSA-449147	Signaling by Interleukins	-2.5	3.1	9	BCL2|CD36|COL1A2|FN1|MAP2K6|ZEB1|TNFRSF1B|IL1RL1|PTPN20	ZT12 vs. ZT0 Down
KEGG Pathway	ko04510	Focal adhesion	-8.2	9.4	12	BCL2|COL1A2|FLT1|FN1|ITGB5|LAMB3|MET|PDGFA|PRKCB|THBS1|MYL9|MYLK3	ZT12 vs. ZT0 Down
GO Biological Processes	GO:0043062	extracellular structure organization	-8.1	5.8	17	DDR1|CD36|COL1A2|FBN1|FMOD|FN1|IHH|ITGB5|LAMB3|MMP10|MYH11|PDGFA|THBS1|TNFRSF1B|PLA2G7|ADAMTSL2|ADAMTS7	ZT12 vs. ZT0 Down
GO Biological Processes	GO:0071363	cellular response to growth factor stimulus	-7.4	4.4	20	ANGPT2|ZFP36L2|CDKN2B|COL1A2|FBN1|FLT1|FMOD|ITGB5|MAPT|NBL1|PRKCB|ZEB1|TGFBR2|THBS1|CLDN5|TNFRSF1B|ADAMTSL2|ADAMTS7|DOK5|MYOCD	ZT12 vs. ZT0 Down
GO Biological Processes	GO:0070848	response to growth factor	-7.1	4.2	20	ANGPT2|ZFP36L2|CDKN2B|COL1A2|FBN1|FLT1|FMOD|ITGB5|MAPT|NBL1|PRKCB|ZEB1|TGFBR2|THBS1|CLDN5|TNFRSF1B|ADAMTSL2|ADAMTS7|DOK5|MYOCD	ZT12 vs. ZT0 Down
GO Biological Processes	GO:0007179	transforming growth factor beta receptor signaling pathway	-7	8.4	11	CDKN2B|COL1A2|FBN1|FMOD|ITGB5|ZEB1|TGFBR2|THBS1|CLDN5|ADAMTSL2|MYOCD	ZT12 vs. ZT0 Down
GO Biological Processes	GO:0071559	response to transforming growth factor beta	-6.9	7.2	12	ZFP36L2|CDKN2B|COL1A2|FBN1|FMOD|ITGB5|ZEB1|TGFBR2|THBS1|CLDN5|ADAMTSL2|MYOCD	ZT12 vs. ZT0 Down
GO Molecular Functions	GO:0003779	actin binding	-6	5	14	LASP1|MAPT|MYH11|PLS1|SLC6A4|SVIL|TULP1|ENC1|PDLIM7|PPP1R9A|AIF1L|NEXN|LRRC10|MYO18A	ZT12 vs. ZT0 Down
KEGG Pathway	ko04512	ECM-receptor interaction	-6	13	7	CD36|COL1A2|FN1|ITGB5|LAMB3|THBS1|SV2C	ZT12 vs. ZT0 Down
GO Biological Processes	GO:0008610	lipid biosynthetic process	-5.9	3.8	18	CYP2D6|CYP3A4|DGKQ|PDGFA|PLA2G1B|VDR|ACOX2|CYP7B1|ACSBG1|MLXIPL|MECR|MID1IP1|B3GNT5|DGAT2|MOGAT1|CERS6|ST6GALNAC3|FADS6	ZT12 vs. ZT0 Down
GO Biological Processes	GO:0046394	carboxylic acid biosynthetic process	-5.6	4.6	14	CYP2D6|CYP3A4|PLA2G1B|SHMT1|ACOX2|PER2|CYP7B1|NAALAD2|ACSBG1|MLXIPL|MECR|CEMIP|MID1IP1|FADS6	ZT12 vs. ZT0 Down
GO Biological Processes	GO:0048545	response to steroid hormone	-5.6	5.4	12	AQP1|BCL2|ZFP36L2|CD38|DUSP1|PAPPA|TGFBR2|THBS1|CYP7B1|TXNIP|ACSBG1|PAQR8	ZT12 vs. ZT0 Down
Reactome Gene Sets	R-HSA-556833	Metabolism of lipids	-4.6	3.4	16	CD36|CYP2D6|CYP3A4|PLA2G1B|VDR|ACOX2|CYP7B1|ACSBG1|MECR|MID1IP1|DPEP2|ACSF2|GDPD5|DGAT2|MOGAT1|CERS6	ZT12 vs. ZT0 Down
GO Molecular Functions	GO:0019838	growth factor binding	-4.5	8	7	CD36|COL1A2|DUSP1|FLT1|PDGFA|TGFBR2|THBS1	ZT12 vs. ZT0 Down
KEGG Pathway	hsa04010	MAPK signaling pathway	-4.4	4.9	10	ANGPT2|FAS|DUSP1|FLT1|MAPT|MET|PDGFA|PRKCB|MAP2K6|TGFBR2	ZT12 vs. ZT0 Down
KEGG Pathway	hsa04151	PI3K-Akt signaling pathway	-4.4	4.5	11	ANGPT2|BCL2|COL1A2|FLT1|FN1|ITGB5|LAMB3|MET|PDGFA|THBS1|MAGI1	ZT12 vs. ZT0 Down
GO Cellular Components	GO:0031012	extracellular matrix	-4.1	3.6	13	ANGPT2|COL1A2|FBN1|FMOD|FN1|IHH|LAMB3|MATN2|MMP10|THBS1|ADAMTSL2|ADAMTS7|ATRNL1	ZT12 vs. ZT0 Down
KEGG Pathway	ko04151	PI3K-Akt signaling pathway	-4.1	4.6	10	ANGPT2|BCL2|COL1A2|FLT1|FN1|ITGB5|LAMB3|MET|PDGFA|THBS1	ZT12 vs. ZT0 Down
KEGG Pathway	hsa04350	TGF-beta signaling pathway	-3.5	8.4	5	CDKN2B|FMOD|NBL1|TGFBR2|THBS1	ZT12 vs. ZT0 Down
GO Molecular Functions	GO:0050431	transforming growth factor beta binding	-3.4	20	3	CD36|TGFBR2|THBS1	ZT12 vs. ZT0 Down
GO Molecular Functions	GO:0071813	lipoprotein particle binding	-2.9	14	3	CD36|MAPT|THBS1	ZT12 vs. ZT0 Down
KEGG Pathway	ko04010	MAPK signaling pathway	-2.9	4.3	7	FAS|DUSP1|MAPT|PDGFA|PRKCB|MAP2K6|TGFBR2	ZT12 vs. ZT0 Down
Hallmark Gene Sets	M5907	HALLMARK ESTROGEN RESPONSE LATE	-2.7	4.7	6	BCL2|MAPT|NBL1|ACOX2|PAPSS2|SCUBE2	ZT12 vs. ZT0 Down
GO Cellular Components	GO:0005912	adherens junction	-2.5	2.8	10	FLT1|ITGB5|LASP1|SLC6A4|SVIL|IL1RL1|MAGI1|PDLIM7|AIF1L|NEXN	ZT12 vs. ZT0 Down
GO Cellular Components	GO:1902495	transmembrane transporter complex	-2.3	3.4	7	KCNK2|KCNMB1|KCNAB1|KCNIP1|KCNQ5|TTYH3|KCNG3	ZT12 vs. ZT0 Down
GO Molecular Functions	GO:0008289	lipid binding	-2.3	2.4	12	CD36|CYP3A4|MAPT|SVIL|THBS1|TULP1|VDR|PLA2G7|ACOX2|SYTL2|SCUBE2|PAQR8	ZT12 vs. ZT0 Down
GO Cellular Components	GO:1990351	transporter complex	-2.3	3.3	7	KCNK2|KCNMB1|KCNAB1|KCNIP1|KCNQ5|TTYH3|KCNG3	ZT12 vs. ZT0 Down
KEGG Pathway	hsa04510	Focal adhesion	-7.8	8.7	12	BCL2|COL1A2|FLT1|FN1|ITGB5|LAMB3|MET|PDGFA|PRKCB|THBS1|MYL9|MYLK3	ZT12 vs. ZT0 Down
GO Biological Processes	GO:0050878	regulation of body fluid levels	-7.4	5.2	17	ADA|AQP1|DDR1|CD36|COL1A2|DGKQ|F2RL2|FN1|MET|MLLT6|PDGFA|PRKCB|THBS1|VDR|PAPSS2|MYL9|SYTL2	ZT12 vs. ZT0 Down
GO Biological Processes	GO:0030198	extracellular matrix organization	-7.3	5.9	15	DDR1|COL1A2|FBN1|FMOD|FN1|IHH|ITGB5|LAMB3|MMP10|MYH11|PDGFA|THBS1|TNFRSF1B|ADAMTSL2|ADAMTS7	ZT12 vs. ZT0 Down
GO Biological Processes	GO:0071560	cellular response to transforming growth factor beta stimulus	-7	7.3	12	ZFP36L2|CDKN2B|COL1A2|FBN1|FMOD|ITGB5|ZEB1|TGFBR2|THBS1|CLDN5|ADAMTSL2|MYOCD	ZT12 vs. ZT0 Down
Reactome Gene Sets	R-HSA-3000171	Non-integrin membrane-ECM interactions	-7	19	7	DDR1|COL1A2|FN1|ITGB5|LAMB3|PDGFA|THBS1	ZT12 vs. ZT0 Down
GO Cellular Components	GO:0015629	actin cytoskeleton	-6.7	4.9	16	CRYAB|FGR|FLT1|LASP1|MYH11|PLS1|PRKCB|SVIL|CLDN5|PDLIM7|MYL9|PPP1R9A|AIF1L|NEXN|MYLK3|MYO18A	ZT12 vs. ZT0 Down
GO Biological Processes	GO:0006935	chemotaxis	-6.6	4.3	18	ANGPT2|DUSP1|FLT1|MATN2|MET|NBL1|PDGFA|ENPP2|PLA2G1B|THBS1|PLA2G7|PDLIM7|CYP7B1|SEMA4B|DPYSL4|DOK5|NEXN|DRAXIN	ZT12 vs. ZT0 Down
GO Biological Processes	GO:0042330	taxis	-6.6	4.3	18	ANGPT2|DUSP1|FLT1|MATN2|MET|NBL1|PDGFA|ENPP2|PLA2G1B|THBS1|PLA2G7|PDLIM7|CYP7B1|SEMA4B|DPYSL4|DOK5|NEXN|DRAXIN	ZT12 vs. ZT0 Down
GO Biological Processes	GO:0007507	heart development	-6.6	4.5	17	DNAH5|ECE1|FBN1|FN1|IHH|KCNK2|MYH11|RARB|TGFBR2|CLDN5|TNFRSF1B|KCNAB1|LMO4|PDLIM7|MYLK3|MYOCD|LRRC10	ZT12 vs. ZT0 Down
GO Molecular Functions	GO:0051015	actin filament binding	-6	7.5	10	LASP1|MYH11|PLS1|SLC6A4|SVIL|TULP1|PPP1R9A|AIF1L|NEXN|MYO18A	ZT12 vs. ZT0 Down
KEGG Pathway	hsa04512	ECM-receptor interaction	-5.9	13	7	CD36|COL1A2|FN1|ITGB5|LAMB3|THBS1|SV2C	ZT12 vs. ZT0 Down
GO Biological Processes	GO:0070482	response to oxygen levels	-5.7	5.1	13	ADA|ANGPT2|FAS|AQP1|BCL2|CD38|CRYAB|KCNK2|KCNMB1|SLC6A4|TGFBR2|THBS1|MYOCD	ZT12 vs. ZT0 Down
GO Biological Processes	GO:0006631	fatty acid metabolic process	-5.7	5.1	13	CD36|CYP2D6|CYP3A4|PLA2G1B|ACOX2|PER2|ACSBG1|MLXIPL|MECR|MID1IP1|ACSF2|DGAT2|FADS6	ZT12 vs. ZT0 Down
GO Biological Processes	GO:0120039	plasma membrane bounded cell projection morphogenesis	-5.7	3.9	17	ANK3|BCL2|DDR1|FN1|MAPT|MATN2|NBL1|ENPP2|PDLIM7|SEMA4B|DPYSL4|NSMF|ATP8A2|PPP1R9A|DOK5|NEXN|DRAXIN	ZT12 vs. ZT0 Down
GO Biological Processes	GO:0048858	cell projection morphogenesis	-5.7	3.9	17	ANK3|BCL2|DDR1|FN1|MAPT|MATN2|NBL1|ENPP2|PDLIM7|SEMA4B|DPYSL4|NSMF|ATP8A2|PPP1R9A|DOK5|NEXN|DRAXIN	ZT12 vs. ZT0 Down
GO Biological Processes	GO:0016053	organic acid biosynthetic process	-5.6	4.6	14	CYP2D6|CYP3A4|PLA2G1B|SHMT1|ACOX2|PER2|CYP7B1|NAALAD2|ACSBG1|MLXIPL|MECR|CEMIP|MID1IP1|FADS6	ZT12 vs. ZT0 Down
GO Biological Processes	GO:0001101	response to acid chemical	-5.6	5.4	12	AQP1|CD36|CD38|COL1A2|DUSP1|KCNMB1|SHMT1|SLC6A4|ZEB1|NSMF|DGAT2|CASTOR1	ZT12 vs. ZT0 Down
GO Biological Processes	GO:0032990	cell part morphogenesis	-5.5	3.8	17	ANK3|BCL2|DDR1|FN1|MAPT|MATN2|NBL1|ENPP2|PDLIM7|SEMA4B|DPYSL4|NSMF|ATP8A2|PPP1R9A|DOK5|NEXN|DRAXIN	ZT12 vs. ZT0 Down
GO Biological Processes	GO:0043269	regulation of ion transport	-5.5	3.8	17	ANK3|BCL2|DRD3|KCNMB1|MLLT6|PLA2G1B|MAP2K6|SLC6A4|THBS1|KCNAB1|PER2|KCNIP1|ATP8A2|KCNQ5|CEMIP|HVCN1|KCNG3	ZT12 vs. ZT0 Down
GO Biological Processes	GO:0008285	negative regulation of cell proliferation	-5.5	3.6	18	BCL2|DDR1|CDKN2B|DUSP1|FLT1|IHH|KCNK2|RARB|SLC6A4|ZEB1|TGFBR2|THBS1|VDR|VIPR2|PER2|KLF13|ATP8A2|MYOCD	ZT12 vs. ZT0 Down
GO Biological Processes	GO:0001666	response to hypoxia	-5.4	5.2	12	ADA|ANGPT2|AQP1|BCL2|CD38|CRYAB|KCNK2|KCNMB1|SLC6A4|TGFBR2|THBS1|MYOCD	ZT12 vs. ZT0 Down
GO Biological Processes	GO:0010720	positive regulation of cell development	-5.4	4.1	15	BCL2|FN1|MAPT|NBL1|SERPINI1|RARB|ZEB1|CLDN5|TNFRSF1B|ENC1|NSMF|ATP8A2|PPP1R9A|GDPD5|MYLK3	ZT12 vs. ZT0 Down
GO Biological Processes	GO:0007178	transmembrane receptor protein serine/threonine kinase signaling pathway	-5.4	5.2	12	CDKN2B|COL1A2|FBN1|FMOD|ITGB5|NBL1|ZEB1|TGFBR2|THBS1|CLDN5|ADAMTSL2|MYOCD	ZT12 vs. ZT0 Down
Reactome Gene Sets	R-HSA-1474244	Extracellular matrix organization	-5.4	5.7	11	DDR1|COL1A2|FBN1|FMOD|FN1|ITGB5|LAMB3|MMP10|PDGFA|THBS1|SPOCK3	ZT12 vs. ZT0 Down
GO Biological Processes	GO:0007423	sensory organ development	-5.3	4.1	15	BCL2|DDR1|CRYAB|ECE1|FBN1|FLT1|IHH|KCNK2|MITF|RARB|ZEB1|TGFBR2|TULP1|TDRD7|ATP8A2	ZT12 vs. ZT0 Down
GO Biological Processes	GO:0036293	response to decreased oxygen levels	-5.3	5.1	12	ADA|ANGPT2|AQP1|BCL2|CD38|CRYAB|KCNK2|KCNMB1|SLC6A4|TGFBR2|THBS1|MYOCD	ZT12 vs. ZT0 Down
GO Biological Processes	GO:0048812	neuron projection morphogenesis	-5.2	3.8	16	ANK3|BCL2|DDR1|FN1|MAPT|MATN2|NBL1|PDLIM7|SEMA4B|DPYSL4|NSMF|ATP8A2|PPP1R9A|DOK5|NEXN|DRAXIN	ZT12 vs. ZT0 Down
Hallmark Gene Sets	M5930	HALLMARK EPITHELIAL MESENCHYMAL TRANSITION	-5.2	7	9	FAS|COL1A2|FBN1|FMOD|FN1|ITGB5|MATN2|THBS1|MYL9	ZT12 vs. ZT0 Down
KEGG Pathway	ko05205	Proteoglycans in cancer	-5.2	6.9	9	ANK3|FAS|FN1|HSPB2|IHH|ITGB5|MET|PRKCB|THBS1	ZT12 vs. ZT0 Down
GO Biological Processes	GO:0001654	eye development	-5.1	4.9	12	BCL2|CRYAB|FBN1|FLT1|IHH|MITF|RARB|ZEB1|TGFBR2|TULP1|TDRD7|ATP8A2	ZT12 vs. ZT0 Down
GO Biological Processes	GO:0000904	cell morphogenesis involved in differentiation	-5.1	3.5	17	ANK3|BCL2|FN1|IHH|LAMB3|MAPT|MATN2|MET|PDLIM7|SEMA4B|NSMF|ATRNL1|ATP8A2|PPP1R9A|DOK5|NEXN|DRAXIN	ZT12 vs. ZT0 Down
GO Biological Processes	GO:0045664	regulation of neuron differentiation	-5.1	3.7	16	BCL2|CD38|FN1|MAPT|NBL1|SERPINI1|RARB|SLC6A4|ZEB1|ENC1|SEMA4B|NSMF|ATP8A2|PPP1R9A|GDPD5|DRAXIN	ZT12 vs. ZT0 Down
GO Biological Processes	GO:0048592	eye morphogenesis	-5.1	8	8	BCL2|FBN1|IHH|RARB|ZEB1|TULP1|TDRD7|ATP8A2	ZT12 vs. ZT0 Down
GO Biological Processes	GO:0150063	visual system development	-5.1	4.8	12	BCL2|CRYAB|FBN1|FLT1|IHH|MITF|RARB|ZEB1|TGFBR2|TULP1|TDRD7|ATP8A2	ZT12 vs. ZT0 Down
GO Biological Processes	GO:0009612	response to mechanical stimulus	-5.1	6.7	9	ANGPT2|FAS|AQP1|IHH|KCNK2|TGFBR2|THBS1|TXNIP|ATP8A2	ZT12 vs. ZT0 Down
GO Biological Processes	GO:0071229	cellular response to acid chemical	-5	6.7	9	AQP1|COL1A2|KCNMB1|SHMT1|SLC6A4|ZEB1|NSMF|DGAT2|CASTOR1	ZT12 vs. ZT0 Down
GO Biological Processes	GO:0048880	sensory system development	-5	4.8	12	BCL2|CRYAB|FBN1|FLT1|IHH|MITF|RARB|ZEB1|TGFBR2|TULP1|TDRD7|ATP8A2	ZT12 vs. ZT0 Down
GO Biological Processes	GO:0040008	regulation of growth	-5	3.6	16	BCL2|DDR1|CD38|CRYAB|DRD3|FN1|IHH|KCNK2|MAPT|PLS1|SLC6A4|TGFBR2|SEMA4B|ATP8A2|MYOCD|DRAXIN	ZT12 vs. ZT0 Down
GO Biological Processes	GO:0033674	positive regulation of kinase activity	-5	3.8	15	DDR1|DGKQ|FGR|FLT1|MAPT|MET|PDGFA|PLA2G1B|MAP2K6|TGFBR2|THBS1|LMO4|PPP1R9A|CEMIP|CAMKK1	ZT12 vs. ZT0 Down
GO Molecular Functions	GO:0005267	potassium channel activity	-4.9	9	7	AQP1|KCNK2|KCNMB1|KCNAB1|KCNIP1|KCNQ5|KCNG3	ZT12 vs. ZT0 Down
GO Biological Processes	GO:0015672	monovalent inorganic cation transport	-4.9	4	14	ANK3|AQP1|DRD3|KCNK2|KCNMB1|MLLT6|SLC5A5|SLC6A4|SLC15A1|KCNAB1|KCNIP1|KCNQ5|HVCN1|KCNG3	ZT12 vs. ZT0 Down
GO Biological Processes	GO:0051962	positive regulation of nervous system development	-4.9	4	14	BCL2|FN1|MAPT|NBL1|SERPINI1|RARB|ZEB1|TNFRSF1B|ENC1|ADGRL3|NSMF|ATP8A2|PPP1R9A|GDPD5	ZT12 vs. ZT0 Down
GO Biological Processes	GO:0009611	response to wounding	-4.9	3.5	16	BCL2|ZFP36L2|DDR1|CD36|COL1A2|DGKQ|F2RL2|FN1|KCNK2|MATN2|PDGFA|PRKCB|TGFBR2|THBS1|PAPSS2|MYL9	ZT12 vs. ZT0 Down
KEGG Pathway	hsa05205	Proteoglycans in cancer	-4.9	6.5	9	ANK3|FAS|FN1|HSPB2|IHH|ITGB5|MET|PRKCB|THBS1	ZT12 vs. ZT0 Down
GO Biological Processes	GO:0060537	muscle tissue development	-4.8	4.6	12	BCL2|HLF|IHH|KCNK2|MYH11|RARB|SVIL|TGFBR2|KCNAB1|MYLK3|MYOCD|LRRC10	ZT12 vs. ZT0 Down
GO Molecular Functions	GO:0005509	calcium ion binding	-4.8	3.5	16	FBN1|IHH|MATN2|ENPP2|PLA2G1B|PLS1|THBS1|MYL9|ADGRL3|KCNIP1|SPOCK3|SCUBE2|NECAB3|SVEP1|AIF1L|EFCAB5	ZT12 vs. ZT0 Down
GO Biological Processes	GO:0003013	circulatory system process	-4.8	3.9	14	ADA|CD38|COL1A2|DRD3|ECE1|KCNMB1|MAP2K6|SLC6A4|CLDN5|PER2|KCNIP1|SVEP1|MYLK3|LVRN	ZT12 vs. ZT0 Down
GO Biological Processes	GO:0050769	positive regulation of neurogenesis	-4.8	4.2	13	BCL2|FN1|MAPT|NBL1|SERPINI1|RARB|ZEB1|TNFRSF1B|ENC1|NSMF|ATP8A2|PPP1R9A|GDPD5	ZT12 vs. ZT0 Down
GO Biological Processes	GO:0044706	multi-multicellular organism process	-4.8	6.2	9	ANGPT2|BCL2|DDR1|CD38|IHH|PAPPA|SLC6A4|TGFBR2|VDR	ZT12 vs. ZT0 Down
GO Biological Processes	GO:0006633	fatty acid biosynthetic process	-4.8	7.2	8	CYP2D6|CYP3A4|PLA2G1B|ACSBG1|MLXIPL|MECR|MID1IP1|FADS6	ZT12 vs. ZT0 Down
GO Biological Processes	GO:0097435	supramolecular fiber organization	-4.8	3.5	16	BCL2|CD36|COL1A2|CRYAB|FMOD|ITGB5|MAPT|MET|MYH11|PLA2G1B|PLS1|SVIL|PPP1R9A|MID1IP1|AIF1L|MYLK3	ZT12 vs. ZT0 Down
GO Biological Processes	GO:0048638	regulation of developmental growth	-4.7	4.9	11	BCL2|DRD3|FN1|KCNK2|MAPT|PLS1|SLC6A4|TGFBR2|SEMA4B|ATP8A2|DRAXIN	ZT12 vs. ZT0 Down
GO Biological Processes	GO:0072330	monocarboxylic acid biosynthetic process	-4.7	4.9	11	CYP2D6|CYP3A4|PLA2G1B|ACOX2|PER2|CYP7B1|ACSBG1|MLXIPL|MECR|MID1IP1|FADS6	ZT12 vs. ZT0 Down
GO Biological Processes	GO:0017015	regulation of transforming growth factor beta receptor signaling pathway	-4.7	8.6	7	CDKN2B|FBN1|ZEB1|TGFBR2|THBS1|ADAMTSL2|MYOCD	ZT12 vs. ZT0 Down
GO Biological Processes	GO:1903844	regulation of cellular response to transforming growth factor beta stimulus	-4.7	8.4	7	CDKN2B|FBN1|ZEB1|TGFBR2|THBS1|ADAMTSL2|MYOCD	ZT12 vs. ZT0 Down
GO Cellular Components	GO:0008076	voltage-gated potassium channel complex	-4.7	11	6	KCNK2|KCNMB1|KCNAB1|KCNIP1|KCNQ5|KCNG3	ZT12 vs. ZT0 Down
GO Biological Processes	GO:0034762	regulation of transmembrane transport	-4.6	3.8	14	ANK3|BCL2|DRD3|KCNMB1|PLA2G1B|PRKCB|THBS1|KCNAB1|PER2|KCNIP1|KCNQ5|CEMIP|HVCN1|KCNG3	ZT12 vs. ZT0 Down
GO Biological Processes	GO:0000302	response to reactive oxygen species	-4.6	6	9	ADA|AQP1|BCL2|CD36|CRYAB|DUSP1|MAPT|MET|TXNIP	ZT12 vs. ZT0 Down
GO Biological Processes	GO:0010942	positive regulation of cell death	-4.6	3.3	16	FAS|BCL2|CD36|DUSP1|KCNK2|MAPT|PLA2G1B|MAP2K6|RARB|THBS1|TNFRSF1B|VDR|ACOX2|TNFSF10|TXNIP|CARD9	ZT12 vs. ZT0 Down
GO Biological Processes	GO:0006813	potassium ion transport	-4.6	5.8	9	ANK3|AQP1|DRD3|KCNK2|KCNMB1|KCNAB1|KCNIP1|KCNQ5|KCNG3	ZT12 vs. ZT0 Down
Reactome Gene Sets	R-HSA-3000170	Syndecan interactions	-4.6	23	4	COL1A2|FN1|ITGB5|THBS1	ZT12 vs. ZT0 Down
GO Biological Processes	GO:0051046	regulation of secretion	-4.5	3.3	16	ADA|AQP1|CD38|DRD3|FGR|FN1|PLA2G1B|PRKCB|MAP2K6|SLC6A4|TNFRSF1B|PER2|IL1RL1|SYTL2|PPP1R9A|MYO18A	ZT12 vs. ZT0 Down
GO Molecular Functions	GO:0008237	metallopeptidase activity	-4.5	6.6	8	ECE1|MMP10|PAPPA|ADAMTSL2|NAALAD2|ADAMTS7|DPEP2|LVRN	ZT12 vs. ZT0 Down
GO Biological Processes	GO:1901342	regulation of vasculature development	-4.5	4.2	12	ANGPT2|AQP1|FLT1|PDGFA|ENPP2|PRKCB|TGFBR2|THBS1|CLDN5|PPP1R16B|MYOCD|ISM1	ZT12 vs. ZT0 Down
GO Molecular Functions	GO:0015077	monovalent inorganic cation transmembrane transporter activity	-4.5	4.6	11	AQP1|KCNK2|KCNMB1|SLC5A5|SLC6A4|SLC15A1|KCNAB1|KCNIP1|KCNQ5|HVCN1|KCNG3	ZT12 vs. ZT0 Down
GO Biological Processes	GO:0090066	regulation of anatomical structure size	-4.5	3.9	13	AQP1|CD38|ECE1|FN1|KCNMB1|MAPT|PLS1|SLC6A4|SVIL|PER2|SEMA4B|PPP1R9A|DRAXIN	ZT12 vs. ZT0 Down
GO Cellular Components	GO:0043025	neuronal cell body	-4.5	3.9	13	ADA|CRYAB|KCNK2|MAPT|PDE1C|SERPINI1|PMM1|TNFRSF1B|KCNAB1|ENC1|NSMF|PPP1R9A|GDPD5	ZT12 vs. ZT0 Down
GO Biological Processes	GO:0090287	regulation of cellular response to growth factor stimulus	-4.5	5	10	CDKN2B|FBN1|NBL1|PRKCB|ZEB1|TGFBR2|THBS1|ADAMTSL2|DOK5|MYOCD	ZT12 vs. ZT0 Down
GO Biological Processes	GO:0009636	response to toxic substance	-4.5	3.9	13	ADA|AQP1|BCL2|CD36|CRYAB|DRD3|DUSP1|KCNMB1|MET|SLC6A4|TXNIP|PPP1R9A|GNAT3	ZT12 vs. ZT0 Down
GO Cellular Components	GO:0034705	potassium channel complex	-4.4	9.8	6	KCNK2|KCNMB1|KCNAB1|KCNIP1|KCNQ5|KCNG3	ZT12 vs. ZT0 Down
GO Biological Processes	GO:0045666	positive regulation of neuron differentiation	-4.4	4.5	11	BCL2|FN1|MAPT|NBL1|SERPINI1|RARB|ZEB1|ENC1|ATP8A2|PPP1R9A|GDPD5	ZT12 vs. ZT0 Down
GO Molecular Functions	GO:0005198	structural molecule activity	-4.4	3.3	16	ANK3|COL1A2|CRYAB|FBN1|FMOD|FN1|HSPB2|LAMB3|MATN2|MYH11|PLS1|THBS1|CLDN5|MYL9|NEXN|PANX3	ZT12 vs. ZT0 Down
GO Biological Processes	GO:0061564	axon development	-4.4	3.8	13	ANK3|BCL2|DDR1|FN1|MAPT|MATN2|PDLIM7|TSPAN2|SEMA4B|ATP8A2|DOK5|NEXN|DRAXIN	ZT12 vs. ZT0 Down
GO Biological Processes	GO:0007565	female pregnancy	-4.4	6.4	8	ANGPT2|BCL2|DDR1|CD38|IHH|PAPPA|TGFBR2|VDR	ZT12 vs. ZT0 Down
GO Biological Processes	GO:0051347	positive regulation of transferase activity	-4.4	3.4	15	DDR1|DGKQ|FGR|FLT1|MAPT|MET|PDGFA|PLA2G1B|MAP2K6|TGFBR2|THBS1|LMO4|PPP1R9A|CEMIP|CAMKK1	ZT12 vs. ZT0 Down
GO Biological Processes	GO:0042542	response to hydrogen peroxide	-4.4	7.5	7	ADA|AQP1|BCL2|CRYAB|DUSP1|MET|TXNIP	ZT12 vs. ZT0 Down
Reactome Gene Sets	R-HSA-8874081	MET activates PTK2 signaling	-4.4	21	4	COL1A2|FN1|LAMB3|MET	ZT12 vs. ZT0 Down
GO Biological Processes	GO:0014706	striated muscle tissue development	-4.3	4.4	11	BCL2|HLF|KCNK2|MYH11|RARB|SVIL|TGFBR2|KCNAB1|MYLK3|MYOCD|LRRC10	ZT12 vs. ZT0 Down
GO Molecular Functions	GO:0015267	channel activity	-4.3	4	12	AQP1|BCL2|KCNK2|KCNMB1|KCNAB1|KCNIP1|KCNQ5|TRPM8|TTYH3|HVCN1|PANX3|KCNG3	ZT12 vs. ZT0 Down
GO Biological Processes	GO:0015908	fatty acid transport	-4.3	9.3	6	CD36|DRD3|PLA2G1B|MAP2K6|THBS1|MID1IP1	ZT12 vs. ZT0 Down
GO Molecular Functions	GO:0022803	passive transmembrane transporter activity	-4.3	4	12	AQP1|BCL2|KCNK2|KCNMB1|KCNAB1|KCNIP1|KCNQ5|TRPM8|TTYH3|HVCN1|PANX3|KCNG3	ZT12 vs. ZT0 Down
GO Biological Processes	GO:0043010	camera-type eye development	-4.3	4.8	10	CRYAB|FBN1|FLT1|IHH|MITF|ZEB1|TGFBR2|TULP1|TDRD7|ATP8A2	ZT12 vs. ZT0 Down
Hallmark Gene Sets	M5939	HALLMARK P53 PATHWAY	-4.3	6.3	8	ADA|FAS|CDKN2B|PDGFA|PMM1|RGS16|VDR|TXNIP	ZT12 vs. ZT0 Down
GO Biological Processes	GO:0030036	actin cytoskeleton organization	-4.3	3.3	15	AQP1|BCL2|ITGB5|MET|MYH11|PDGFA|PLA2G1B|PLS1|SVIL|PDLIM7|PPP1R9A|AIF1L|MYLK3|FRMD3|MYO18A	ZT12 vs. ZT0 Down
GO Biological Processes	GO:0070493	thrombin-activated receptor signaling pathway	-4.3	39	3	DGKQ|F2RL2|MET	ZT12 vs. ZT0 Down
GO Biological Processes	GO:0008015	blood circulation	-4.3	3.7	13	ADA|CD38|COL1A2|DRD3|ECE1|KCNMB1|MAP2K6|SLC6A4|CLDN5|PER2|KCNIP1|MYLK3|LVRN	ZT12 vs. ZT0 Down
Reactome Gene Sets	R-HSA-76002	Platelet activation, signaling and aggregation	-4.3	5.4	9	CD36|COL1A2|DGKQ|F2RL2|FN1|PDGFA|PRKCB|THBS1|GNAT3	ZT12 vs. ZT0 Down
GO Molecular Functions	GO:0022839	ion gated channel activity	-4.2	4.7	10	AQP1|KCNK2|KCNMB1|KCNAB1|KCNIP1|KCNQ5|TRPM8|TTYH3|HVCN1|KCNG3	ZT12 vs. ZT0 Down
GO Biological Processes	GO:0010464	regulation of mesenchymal cell proliferation	-4.2	19	4	IHH|PDGFA|ZEB1|TGFBR2	ZT12 vs. ZT0 Down
GO Biological Processes	GO:0051271	negative regulation of cellular component movement	-4.2	4.3	11	ADA|ANGPT2|BCL2|DUSP1|MITF|NBL1|THBS1|CLDN5|SEMA4B|SPOCK3|MYOCD	ZT12 vs. ZT0 Down
GO Cellular Components	GO:0030863	cortical cytoskeleton	-4.2	8.9	6	LASP1|PLS1|PRKCB|CLDN5|NSMF|PPP1R9A	ZT12 vs. ZT0 Down
GO Biological Processes	GO:0050922	negative regulation of chemotaxis	-4.2	12	5	ANGPT2|DUSP1|NBL1|THBS1|SEMA4B	ZT12 vs. ZT0 Down
KEGG Pathway	ko04015	Rap1 signaling pathway	-4.2	6	8	ANGPT2|FLT1|MET|PDGFA|PRKCB|MAP2K6|THBS1|MAGI1	ZT12 vs. ZT0 Down
GO Molecular Functions	GO:0015079	potassium ion transmembrane transporter activity	-4.2	7	7	AQP1|KCNK2|KCNMB1|KCNAB1|KCNIP1|KCNQ5|KCNG3	ZT12 vs. ZT0 Down
GO Molecular Functions	GO:0022836	gated channel activity	-4.1	4.6	10	AQP1|KCNK2|KCNMB1|KCNAB1|KCNIP1|KCNQ5|TRPM8|TTYH3|HVCN1|KCNG3	ZT12 vs. ZT0 Down
GO Biological Processes	GO:0040013	negative regulation of locomotion	-4.1	4.2	11	ADA|ANGPT2|BCL2|DUSP1|MITF|NBL1|THBS1|CLDN5|SEMA4B|SPOCK3|MYOCD	ZT12 vs. ZT0 Down
GO Biological Processes	GO:0030168	platelet activation	-4.1	6.9	7	COL1A2|DGKQ|F2RL2|FN1|PDGFA|PRKCB|MYL9	ZT12 vs. ZT0 Down
GO Biological Processes	GO:0030335	positive regulation of cell migration	-4.1	3.6	13	BCL2|FGR|FLT1|FN1|MET|PDGFA|ENPP2|TGFBR2|THBS1|PLA2G7|SEMA4B|NSMF|CEMIP	ZT12 vs. ZT0 Down
GO Biological Processes	GO:0007596	blood coagulation	-4.1	4.5	10	CD36|COL1A2|DGKQ|F2RL2|FN1|PDGFA|PRKCB|THBS1|PAPSS2|MYL9	ZT12 vs. ZT0 Down
GO Biological Processes	GO:0010035	response to inorganic substance	-4.1	3.6	13	ADA|ANK3|AQP1|BCL2|CD36|CRYAB|DUSP1|KCNMB1|MAPT|MET|THBS1|TXNIP|HVCN1	ZT12 vs. ZT0 Down
GO Biological Processes	GO:0071804	cellular potassium ion transport	-4.1	5.7	8	ANK3|AQP1|KCNK2|KCNMB1|KCNAB1|KCNIP1|KCNQ5|KCNG3	ZT12 vs. ZT0 Down
GO Biological Processes	GO:0043281	regulation of cysteine-type endopeptidase activity involved in apoptotic process	-4.1	5.7	8	FAS|AQP1|CRYAB|MAPT|THBS1|TNFSF10|LAMP3|CARD9	ZT12 vs. ZT0 Down
GO Biological Processes	GO:0071805	potassium ion transmembrane transport	-4.1	5.7	8	ANK3|AQP1|KCNK2|KCNMB1|KCNAB1|KCNIP1|KCNQ5|KCNG3	ZT12 vs. ZT0 Down
GO Biological Processes	GO:0050865	regulation of cell activation	-4.1	3.4	14	ADA|BCL2|ZFP36L2|CD38|FGR|IHH|PDGFA|ZEB1|TGFBR2|THBS1|TNFRSF1B|LMO4|IL1RL1|MYO18A	ZT12 vs. ZT0 Down
GO Biological Processes	GO:0007599	hemostasis	-4	4.5	10	CD36|COL1A2|DGKQ|F2RL2|FN1|PDGFA|PRKCB|THBS1|PAPSS2|MYL9	ZT12 vs. ZT0 Down
GO Biological Processes	GO:0048048	embryonic eye morphogenesis	-4	17	4	FBN1|IHH|RARB|ZEB1	ZT12 vs. ZT0 Down
GO Biological Processes	GO:0050817	coagulation	-4	4.5	10	CD36|COL1A2|DGKQ|F2RL2|FN1|PDGFA|PRKCB|THBS1|PAPSS2|MYL9	ZT12 vs. ZT0 Down
GO Biological Processes	GO:0032787	monocarboxylic acid metabolic process	-4	3.3	14	CD36|CYP2D6|CYP3A4|PLA2G1B|ACOX2|PER2|CYP7B1|ACSBG1|MLXIPL|MECR|MID1IP1|ACSF2|DGAT2|FADS6	ZT12 vs. ZT0 Down
GO Cellular Components	GO:0044449	contractile fiber part	-4	5.6	8	ANK3|CRYAB|MYH11|SVIL|PDLIM7|MYL9|NEXN|LRRC10	ZT12 vs. ZT0 Down
GO Biological Processes	GO:0051051	negative regulation of transport	-4	3.7	12	ADA|ANK3|BCL2|CD36|CRYAB|DRD3|FN1|PRKCB|THBS1|TNFRSF1B|KCNAB1|PPP1R9A	ZT12 vs. ZT0 Down
GO Biological Processes	GO:0018107	peptidyl-threonine phosphorylation	-4	8	6	BCL2|DGKQ|PRKCB|TGFBR2|DYRK3|CEMIP	ZT12 vs. ZT0 Down
GO Biological Processes	GO:0048589	developmental growth	-4	3.3	14	BCL2|DDR1|DRD3|FN1|IHH|KCNK2|MAPT|PLS1|RARB|SLC6A4|TGFBR2|SEMA4B|ATP8A2|DRAXIN	ZT12 vs. ZT0 Down
GO Molecular Functions	GO:0005201	extracellular matrix structural constituent	-4	6.5	7	COL1A2|FBN1|FMOD|FN1|LAMB3|MATN2|THBS1	ZT12 vs. ZT0 Down
GO Biological Processes	GO:0030099	myeloid cell differentiation	-3.9	4	11	CDKN2B|FBN1|MITF|PRKCB|TGFBR2|THBS1|DYRK3|TSPAN2|MYL9|KLF13|GAB3	ZT12 vs. ZT0 Down
GO Cellular Components	GO:0044297	cell body	-3.9	3.4	13	ADA|CRYAB|KCNK2|MAPT|PDE1C|SERPINI1|PMM1|TNFRSF1B|KCNAB1|ENC1|NSMF|PPP1R9A|GDPD5	ZT12 vs. ZT0 Down
GO Biological Processes	GO:0050805	negative regulation of synaptic transmission	-3.9	10	5	CD38|DRD3|MAPT|SLC6A4|PPP1R9A	ZT12 vs. ZT0 Down
GO Biological Processes	GO:0015909	long-chain fatty acid transport	-3.9	10	5	CD36|DRD3|PLA2G1B|THBS1|MID1IP1	ZT12 vs. ZT0 Down
GO Biological Processes	GO:2000147	positive regulation of cell motility	-3.9	3.4	13	BCL2|FGR|FLT1|FN1|MET|PDGFA|ENPP2|TGFBR2|THBS1|PLA2G7|SEMA4B|NSMF|CEMIP	ZT12 vs. ZT0 Down
GO Biological Processes	GO:2000146	negative regulation of cell motility	-3.9	4.3	10	ADA|ANGPT2|BCL2|DUSP1|MITF|NBL1|THBS1|CLDN5|SPOCK3|MYOCD	ZT12 vs. ZT0 Down
GO Biological Processes	GO:0033077	T cell differentiation in thymus	-3.9	10	5	ADA|BCL2|ZFP36L2|IHH|ZEB1	ZT12 vs. ZT0 Down
KEGG Pathway	hsa04015	Rap1 signaling pathway	-3.9	5.5	8	ANGPT2|FLT1|MET|PDGFA|PRKCB|MAP2K6|THBS1|MAGI1	ZT12 vs. ZT0 Down
GO Molecular Functions	GO:0016773	phosphotransferase activity, alcohol group as acceptor	-3.9	3.2	14	DDR1|DGKQ|FGR|FLT1|MET|CDK18|PRKCB|MAP2K6|TGFBR2|DYRK3|PAPSS2|CAMKK1|MYLK3|STK32A	ZT12 vs. ZT0 Down
GO Biological Processes	GO:0061061	muscle structure development	-3.9	3.2	14	BCL2|CRYAB|HLF|KCNK2|MYH11|RARB|SVIL|ZEB1|TGFBR2|KCNAB1|PDLIM7|MYLK3|MYOCD|LRRC10	ZT12 vs. ZT0 Down
KEGG Pathway	ko04270	Vascular smooth muscle contraction	-3.9	7.8	6	KCNMB1|MYH11|PLA2G1B|PRKCB|MYL9|MYLK3	ZT12 vs. ZT0 Down
GO Biological Processes	GO:0003018	vascular process in circulatory system	-3.9	6.3	7	CD38|ECE1|KCNMB1|SLC6A4|CLDN5|PER2|MYLK3	ZT12 vs. ZT0 Down
Reactome Gene Sets	R-HSA-8875878	MET promotes cell motility	-3.9	15	4	COL1A2|FN1|LAMB3|MET	ZT12 vs. ZT0 Down
GO Biological Processes	GO:0048598	embryonic morphogenesis	-3.8	3.4	13	DUSP1|ECE1|FBN1|FLT1|FN1|IHH|ITGB5|LAMB3|RARB|ZEB1|TGFBR2|LMO4|ATP8A2	ZT12 vs. ZT0 Down
GO Biological Processes	GO:1904018	positive regulation of vasculature development	-3.8	5.3	8	ANGPT2|AQP1|FLT1|PRKCB|TGFBR2|THBS1|PPP1R16B|MYOCD	ZT12 vs. ZT0 Down
GO Biological Processes	GO:0048667	cell morphogenesis involved in neuron differentiation	-3.8	3.4	13	ANK3|BCL2|FN1|MAPT|MATN2|PDLIM7|SEMA4B|NSMF|ATP8A2|PPP1R9A|DOK5|NEXN|DRAXIN	ZT12 vs. ZT0 Down
GO Cellular Components	GO:0043292	contractile fiber	-3.8	5.3	8	ANK3|CRYAB|MYH11|SVIL|PDLIM7|MYL9|NEXN|LRRC10	ZT12 vs. ZT0 Down
GO Biological Processes	GO:0022612	gland morphogenesis	-3.8	7.5	6	BCL2|DDR1|PDGFA|TGFBR2|VDR|CYP7B1	ZT12 vs. ZT0 Down
GO Biological Processes	GO:0051047	positive regulation of secretion	-3.8	4.2	10	AQP1|CD38|DRD3|FGR|PLA2G1B|MAP2K6|SLC6A4|IL1RL1|SYTL2|MYO18A	ZT12 vs. ZT0 Down
GO Biological Processes	GO:0018108	peptidyl-tyrosine phosphorylation	-3.8	4.2	10	DDR1|CD36|DGKQ|FGR|FLT1|MET|PDGFA|ENPP2|MAP2K6|DYRK3	ZT12 vs. ZT0 Down
GO Biological Processes	GO:0018210	peptidyl-threonine modification	-3.8	7.4	6	BCL2|DGKQ|PRKCB|TGFBR2|DYRK3|CEMIP	ZT12 vs. ZT0 Down
GO Biological Processes	GO:0001525	angiogenesis	-3.8	3.3	13	ANGPT2|AQP1|FLT1|FN1|IHH|PDGFA|ENPP2|PRKCB|TGFBR2|THBS1|CLDN5|PPP1R16B|ISM1	ZT12 vs. ZT0 Down
GO Biological Processes	GO:0051272	positive regulation of cellular component movement	-3.8	3.3	13	BCL2|FGR|FLT1|FN1|MET|PDGFA|ENPP2|TGFBR2|THBS1|PLA2G7|SEMA4B|NSMF|CEMIP	ZT12 vs. ZT0 Down
GO Cellular Components	GO:0030864	cortical actin cytoskeleton	-3.8	9.8	5	LASP1|PLS1|PRKCB|CLDN5|PPP1R9A	ZT12 vs. ZT0 Down
GO Biological Processes	GO:0018212	peptidyl-tyrosine modification	-3.8	4.1	10	DDR1|CD36|DGKQ|FGR|FLT1|MET|PDGFA|ENPP2|MAP2K6|DYRK3	ZT12 vs. ZT0 Down
GO Biological Processes	GO:2000116	regulation of cysteine-type endopeptidase activity	-3.8	5.2	8	FAS|AQP1|CRYAB|MAPT|THBS1|TNFSF10|LAMP3|CARD9	ZT12 vs. ZT0 Down
GO Biological Processes	GO:0010463	mesenchymal cell proliferation	-3.7	14	4	IHH|PDGFA|ZEB1|TGFBR2	ZT12 vs. ZT0 Down
GO Biological Processes	GO:0001568	blood vessel development	-3.7	3	15	ANGPT2|AQP1|COL1A2|FLT1|FN1|IHH|PDGFA|ENPP2|PRKCB|TGFBR2|THBS1|CLDN5|PPP1R16B|MYOCD|ISM1	ZT12 vs. ZT0 Down
GO Biological Processes	GO:0040017	positive regulation of locomotion	-3.7	3.3	13	BCL2|FGR|FLT1|FN1|MET|PDGFA|ENPP2|TGFBR2|THBS1|PLA2G7|SEMA4B|NSMF|CEMIP	ZT12 vs. ZT0 Down
GO Biological Processes	GO:0048514	blood vessel morphogenesis	-3.7	3.1	14	ANGPT2|AQP1|FLT1|FN1|IHH|PDGFA|ENPP2|PRKCB|TGFBR2|THBS1|CLDN5|PPP1R16B|MYOCD|ISM1	ZT12 vs. ZT0 Down
GO Biological Processes	GO:1990000	amyloid fibril formation	-3.7	26	3	CD36|CRYAB|MAPT	ZT12 vs. ZT0 Down
GO Biological Processes	GO:0006979	response to oxidative stress	-3.7	3.7	11	ADA|AQP1|BCL2|CD36|CD38|CRYAB|DUSP1|MAPT|MET|ACOX2|TXNIP	ZT12 vs. ZT0 Down
GO Biological Processes	GO:0061138	morphogenesis of a branching epithelium	-3.7	5.9	7	BCL2|DDR1|IHH|MET|PDGFA|TGFBR2|VDR	ZT12 vs. ZT0 Down
GO Molecular Functions	GO:0005261	cation channel activity	-3.7	4.5	9	AQP1|KCNK2|KCNMB1|KCNAB1|KCNIP1|KCNQ5|TRPM8|HVCN1|KCNG3	ZT12 vs. ZT0 Down
KEGG Pathway	ko05222	Small cell lung cancer	-3.7	9.3	5	BCL2|CDKN2B|FN1|LAMB3|RARB	ZT12 vs. ZT0 Down
Reactome Gene Sets	R-HSA-216083	Integrin cell surface interactions	-3.7	9.2	5	COL1A2|FBN1|FN1|ITGB5|THBS1	ZT12 vs. ZT0 Down
GO Biological Processes	GO:0007568	aging	-3.6	4.4	9	ADA|BCL2|CDKN2B|CRYAB|KCNMB1|TGFBR2|TNFRSF1B|ATP8A2|PPP1R9A	ZT12 vs. ZT0 Down
GO Biological Processes	GO:0052547	regulation of peptidase activity	-3.6	3.7	11	FAS|AQP1|CRYAB|FN1|MAPT|SERPINI1|THBS1|TNFSF10|LAMP3|SPOCK3|CARD9	ZT12 vs. ZT0 Down
GO Biological Processes	GO:0048565	digestive tract development	-3.6	7	6	ADA|BCL2|IHH|RARB|TGFBR2|MYOCD	ZT12 vs. ZT0 Down
GO Molecular Functions	GO:0019955	cytokine binding	-3.6	6.9	6	CD36|NBL1|TGFBR2|THBS1|TNFRSF1B|IL1RL1	ZT12 vs. ZT0 Down
GO Biological Processes	GO:0090092	regulation of transmembrane receptor protein serine/threonine kinase signaling pathway	-3.6	4.9	8	CDKN2B|FBN1|NBL1|ZEB1|TGFBR2|THBS1|ADAMTSL2|MYOCD	ZT12 vs. ZT0 Down
GO Biological Processes	GO:1901615	organic hydroxy compound metabolic process	-3.6	3.4	12	BCL2|CYP2D6|CYP3A4|DGKQ|DRD3|SLC5A5|VDR|ACOX2|PER2|CYP7B1|DGAT2|MOGAT1	ZT12 vs. ZT0 Down
GO Biological Processes	GO:0046677	response to antibiotic	-3.6	4.3	9	ADA|AQP1|BCL2|CRYAB|DRD3|DUSP1|KCNMB1|MET|TXNIP	ZT12 vs. ZT0 Down
KEGG Pathway	hsa04270	Vascular smooth muscle contraction	-3.6	6.8	6	KCNMB1|MYH11|PLA2G1B|PRKCB|MYL9|MYLK3	ZT12 vs. ZT0 Down
GO Cellular Components	GO:0030424	axon	-3.6	3.2	13	ANK3|CRYAB|KCNK2|MAPT|PRKCB|TNFRSF1B|TULP1|KCNAB1|ADGRL3|PPP1R9A|GDPD5|ATCAY|NEXN	ZT12 vs. ZT0 Down
Hallmark Gene Sets	M5946	HALLMARK COAGULATION	-3.6	6.8	6	F2RL2|FBN1|FN1|MMP10|THBS1|ACOX2	ZT12 vs. ZT0 Down
GO Molecular Functions	GO:0004713	protein tyrosine kinase activity	-3.6	6.8	6	DDR1|FGR|FLT1|MET|MAP2K6|DYRK3	ZT12 vs. ZT0 Down
KEGG Pathway	hsa04060	Cytokine-cytokine receptor interaction	-3.6	4.3	9	FAS|FLT1|MET|PDGFA|TGFBR2|TNFRSF1B|ENC1|TNFSF10|IL1RL1	ZT12 vs. ZT0 Down
GO Biological Processes	GO:0045765	regulation of angiogenesis	-3.5	3.9	10	ANGPT2|AQP1|FLT1|ENPP2|PRKCB|TGFBR2|THBS1|CLDN5|PPP1R16B|ISM1	ZT12 vs. ZT0 Down
GO Biological Processes	GO:0007409	axonogenesis	-3.5	3.6	11	ANK3|BCL2|FN1|MAPT|MATN2|PDLIM7|SEMA4B|ATP8A2|DOK5|NEXN|DRAXIN	ZT12 vs. ZT0 Down
GO Biological Processes	GO:0032355	response to estradiol	-3.5	6.7	6	CD38|CRYAB|DUSP1|IHH|SLC6A4|TXNIP	ZT12 vs. ZT0 Down
GO Cellular Components	GO:0033267	axon part	-3.5	3.9	10	ANK3|KCNK2|MAPT|PRKCB|TNFRSF1B|TULP1|KCNAB1|PPP1R9A|GDPD5|ATCAY	ZT12 vs. ZT0 Down
GO Molecular Functions	GO:0005216	ion channel activity	-3.5	3.8	10	AQP1|KCNK2|KCNMB1|KCNAB1|KCNIP1|KCNQ5|TRPM8|TTYH3|HVCN1|KCNG3	ZT12 vs. ZT0 Down
Reactome Gene Sets	R-HSA-1474228	Degradation of the extracellular matrix	-3.5	6.7	6	COL1A2|FBN1|FN1|LAMB3|MMP10|SPOCK3	ZT12 vs. ZT0 Down
GO Biological Processes	GO:0048146	positive regulation of fibroblast proliferation	-3.5	12	4	AQP1|FN1|PDGFA|PLA2G1B	ZT12 vs. ZT0 Down
GO Biological Processes	GO:0071675	regulation of mononuclear cell migration	-3.5	12	4	DUSP1|NBL1|THBS1|PLA2G7	ZT12 vs. ZT0 Down
GO Biological Processes	GO:0001763	morphogenesis of a branching structure	-3.5	5.4	7	BCL2|DDR1|IHH|MET|PDGFA|TGFBR2|VDR	ZT12 vs. ZT0 Down
GO Biological Processes	GO:0031032	actomyosin structure organization	-3.5	5.4	7	ITGB5|MET|MYH11|PPP1R9A|MYLK3|FRMD3|MYO18A	ZT12 vs. ZT0 Down
Hallmark Gene Sets	M5909	HALLMARK MYOGENESIS	-3.5	5.5	7	CD36|CRYAB|HSPB2|ITGB5|MYH11|SVIL|PDLIM7	ZT12 vs. ZT0 Down
GO Biological Processes	GO:0034765	regulation of ion transmembrane transport	-3.5	3.5	11	ANK3|DRD3|KCNMB1|THBS1|KCNAB1|PER2|KCNIP1|KCNQ5|CEMIP|HVCN1|KCNG3	ZT12 vs. ZT0 Down
Reactome Gene Sets	R-HSA-112316	Neuronal System	-3.5	3.8	10	KCNK2|KCNMB1|MAPT|PRKCB|SLC6A4|KCNAB1|KCNQ5|CAMKK1|KCNG3|GNAT3	ZT12 vs. ZT0 Down
GO Molecular Functions	GO:0016301	kinase activity	-3.5	2.9	14	DDR1|DGKQ|FGR|FLT1|MET|CDK18|PRKCB|MAP2K6|TGFBR2|DYRK3|PAPSS2|CAMKK1|MYLK3|STK32A	ZT12 vs. ZT0 Down
KEGG Pathway	hsa05202	Transcriptional misregulation in cancer	-3.4	5.4	7	FLT1|MET|MITF|PDGFA|ZEB1|TGFBR2|PER2	ZT12 vs. ZT0 Down
GO Biological Processes	GO:0090596	sensory organ morphogenesis	-3.4	4.7	8	BCL2|FBN1|IHH|RARB|ZEB1|TULP1|TDRD7|ATP8A2	ZT12 vs. ZT0 Down
GO Biological Processes	GO:0048871	multicellular organismal homeostasis	-3.4	3.5	11	AQP1|BCL2|CD36|CD38|IHH|MET|MAP2K6|TULP1|PER2|MLXIPL|TRPM8	ZT12 vs. ZT0 Down
GO Molecular Functions	GO:0004672	protein kinase activity	-3.4	3.3	12	DDR1|FGR|FLT1|MET|CDK18|PRKCB|MAP2K6|TGFBR2|DYRK3|CAMKK1|MYLK3|STK32A	ZT12 vs. ZT0 Down
GO Biological Processes	GO:0051384	response to glucocorticoid	-3.4	6.4	6	AQP1|BCL2|ZFP36L2|DUSP1|PAPPA|ACSBG1	ZT12 vs. ZT0 Down
GO Biological Processes	GO:0055123	digestive system development	-3.4	6.4	6	ADA|BCL2|IHH|RARB|TGFBR2|MYOCD	ZT12 vs. ZT0 Down
GO Molecular Functions	GO:0022890	inorganic cation transmembrane transporter activity	-3.4	3.2	12	AQP1|KCNK2|KCNMB1|SLC5A5|SLC6A4|SLC15A1|KCNAB1|KCNIP1|KCNQ5|TRPM8|HVCN1|KCNG3	ZT12 vs. ZT0 Down
GO Biological Processes	GO:1903706	regulation of hemopoiesis	-3.4	3.4	11	ADA|ZFP36L2|FBN1|IHH|MITF|PRKCB|ZEB1|TGFBR2|THBS1|MYL9|KLF13	ZT12 vs. ZT0 Down
GO Biological Processes	GO:0045766	positive regulation of angiogenesis	-3.4	5.3	7	ANGPT2|AQP1|FLT1|PRKCB|TGFBR2|THBS1|PPP1R16B	ZT12 vs. ZT0 Down
GO Molecular Functions	GO:0022838	substrate-specific channel activity	-3.4	3.7	10	AQP1|KCNK2|KCNMB1|KCNAB1|KCNIP1|KCNQ5|TRPM8|TTYH3|HVCN1|KCNG3	ZT12 vs. ZT0 Down
GO Biological Processes	GO:0007589	body fluid secretion	-3.4	8.1	5	ADA|AQP1|DDR1|VDR|SYTL2	ZT12 vs. ZT0 Down
GO Biological Processes	GO:0035264	multicellular organism growth	-3.4	6.3	6	BCL2|DRD3|IHH|PLS1|RARB|ATP8A2	ZT12 vs. ZT0 Down
GO Biological Processes	GO:0071674	mononuclear cell migration	-3.4	8	5	DUSP1|FLT1|NBL1|THBS1|PLA2G7	ZT12 vs. ZT0 Down
GO Biological Processes	GO:0001706	endoderm formation	-3.4	11	4	DUSP1|FN1|ITGB5|LAMB3	ZT12 vs. ZT0 Down
GO Cellular Components	GO:0099568	cytoplasmic region	-3.4	3.4	11	ADA|DNAH5|LASP1|MAPT|PLS1|PRKCB|CLDN5|KCNAB1|NSMF|PPP1R9A|GNAT3	ZT12 vs. ZT0 Down
GO Biological Processes	GO:0098662	inorganic cation transmembrane transport	-3.4	2.9	14	ANK3|AQP1|DRD3|KCNK2|KCNMB1|SLC6A4|SLC15A1|KCNAB1|KCNIP1|KCNQ5|CEMIP|TRPM8|HVCN1|KCNG3	ZT12 vs. ZT0 Down
GO Biological Processes	GO:0030336	negative regulation of cell migration	-3.4	4	9	ADA|ANGPT2|BCL2|DUSP1|MITF|NBL1|THBS1|CLDN5|MYOCD	ZT12 vs. ZT0 Down
KEGG Pathway	hsa05222	Small cell lung cancer	-3.4	7.9	5	BCL2|CDKN2B|FN1|LAMB3|RARB	ZT12 vs. ZT0 Down
KEGG Pathway	ko04933	AGE-RAGE signaling pathway in diabetic complications	-3.4	7.9	5	BCL2|COL1A2|FN1|PRKCB|TGFBR2	ZT12 vs. ZT0 Down
GO Molecular Functions	GO:0046873	metal ion transmembrane transporter activity	-3.3	3.7	10	AQP1|KCNK2|KCNMB1|SLC5A5|SLC6A4|KCNAB1|KCNIP1|KCNQ5|TRPM8|KCNG3	ZT12 vs. ZT0 Down
Reactome Gene Sets	R-HSA-168643	Nucleotide-binding domain, leucine rich repeat containing receptor (NLR) signaling pathways	-3.3	11	4	BCL2|MAP2K6|TXNIP|CARD9	ZT12 vs. ZT0 Down
GO Biological Processes	GO:0042060	wound healing	-3.3	3.2	12	DDR1|CD36|COL1A2|DGKQ|F2RL2|FN1|PDGFA|PRKCB|TGFBR2|THBS1|PAPSS2|MYL9	ZT12 vs. ZT0 Down
GO Biological Processes	GO:0045596	negative regulation of cell differentiation	-3.3	2.8	14	BCL2|ZFP36L2|CD38|DRD3|FBN1|IHH|RARB|SLC6A4|ZEB1|SEMA4B|ADAMTS7|KLF13|MYOCD|DRAXIN	ZT12 vs. ZT0 Down
GO Biological Processes	GO:0019216	regulation of lipid metabolic process	-3.3	3.6	10	CD36|DGKQ|DRD3|FGR|FLT1|PDGFA|VDR|MLXIPL|MID1IP1|DGAT2	ZT12 vs. ZT0 Down
GO Biological Processes	GO:0072507	divalent inorganic cation homeostasis	-3.3	3.4	11	ANK3|BCL2|CD36|CD38|DRD3|F2RL2|PLA2G1B|PRKCB|VDR|CEMIP|TRPM8	ZT12 vs. ZT0 Down
GO Biological Processes	GO:0006836	neurotransmitter transport	-3.3	4.4	8	ADA|AQP1|DRD3|PRKCB|SLC6A4|PER2|SV2C|PPP1R9A	ZT12 vs. ZT0 Down
GO Biological Processes	GO:0051129	negative regulation of cellular component organization	-3.3	2.8	14	CD38|CRYAB|DUSP1|MAPT|MET|MLLT6|SVIL|THBS1|TNFRSF1B|LMO4|SEMA4B|PPP1R9A|MID1IP1|DRAXIN	ZT12 vs. ZT0 Down
GO Biological Processes	GO:0048754	branching morphogenesis of an epithelial tube	-3.3	6.1	6	BCL2|DDR1|IHH|MET|TGFBR2|VDR	ZT12 vs. ZT0 Down
GO Biological Processes	GO:0043065	positive regulation of apoptotic process	-3.3	3	13	FAS|BCL2|DUSP1|MAPT|PLA2G1B|MAP2K6|RARB|THBS1|TNFRSF1B|VDR|TNFSF10|TXNIP|CARD9	ZT12 vs. ZT0 Down
GO Biological Processes	GO:1901137	carbohydrate derivative biosynthetic process	-3.3	2.8	14	ADA|BCL2|FMOD|PMM1|SHMT1|PAPSS2|ACSBG1|MLXIPL|CEMIP|NECAB3|B3GNT5|UAP1L1|B3GAT2|ST6GALNAC3	ZT12 vs. ZT0 Down
GO Biological Processes	GO:0043270	positive regulation of ion transport	-3.3	4.4	8	ANK3|KCNMB1|MLLT6|PLA2G1B|MAP2K6|SLC6A4|ATP8A2|CEMIP	ZT12 vs. ZT0 Down
GO Biological Processes	GO:0022600	digestive system process	-3.3	7.7	5	AQP1|CD36|DRD3|PLS1|VDR	ZT12 vs. ZT0 Down
GO Biological Processes	GO:0008277	regulation of G protein-coupled receptor signaling pathway	-3.3	6	6	ADA|DGKQ|DRD3|MET|RGS16|RGS11	ZT12 vs. ZT0 Down
GO Biological Processes	GO:0001501	skeletal system development	-3.3	3.3	11	COL1A2|FBN1|FGR|IHH|RARB|ZEB1|TGFBR2|VDR|PAPSS2|ADAMTS7|TRIM45	ZT12 vs. ZT0 Down
GO Biological Processes	GO:0046339	diacylglycerol metabolic process	-3.3	19	3	DGKQ|DGAT2|MOGAT1	ZT12 vs. ZT0 Down
GO Biological Processes	GO:0002053	positive regulation of mesenchymal cell proliferation	-3.3	19	3	IHH|PDGFA|TGFBR2	ZT12 vs. ZT0 Down
Reactome Gene Sets	R-HSA-400685	Sema4D in semaphorin signaling	-3.3	19	3	MET|MYH11|MYL9	ZT12 vs. ZT0 Down
GO Biological Processes	GO:0071417	cellular response to organonitrogen compound	-3.3	3.1	12	AQP1|CD36|COL1A2|FBN1|PLA2G1B|PRKCB|SHMT1|SLC5A5|SLC6A4|ZEB1|NSMF|CASTOR1	ZT12 vs. ZT0 Down
GO Biological Processes	GO:0050900	leukocyte migration	-3.3	3.3	11	ADA|ANGPT2|COL1A2|DUSP1|FLT1|FN1|NBL1|PLA2G1B|THBS1|PLA2G7|CYP7B1	ZT12 vs. ZT0 Down
Reactome Gene Sets	R-HSA-1296071	Potassium Channels	-3.3	7.6	5	KCNK2|KCNMB1|KCNAB1|KCNQ5|KCNG3	ZT12 vs. ZT0 Down
GO Cellular Components	GO:0005604	basement membrane	-3.3	7.6	5	FBN1|FN1|LAMB3|MATN2|ATRNL1	ZT12 vs. ZT0 Down
GO Biological Processes	GO:0006936	muscle contraction	-3.3	3.9	9	ADA|CD38|CRYAB|ITGB5|MYH11|MAP2K6|MYL9|ATP8A2|MYOCD	ZT12 vs. ZT0 Down
GO Biological Processes	GO:0052548	regulation of endopeptidase activity	-3.3	3.6	10	FAS|AQP1|CRYAB|MAPT|SERPINI1|THBS1|TNFSF10|LAMP3|SPOCK3|CARD9	ZT12 vs. ZT0 Down
GO Biological Processes	GO:0007584	response to nutrient	-3.3	5	7	ADA|CDKN2B|DGKQ|SLC6A4|TGFBR2|VDR|CASTOR1	ZT12 vs. ZT0 Down
GO Biological Processes	GO:0031589	cell-substrate adhesion	-3.3	3.9	9	ANGPT2|BCL2|DDR1|CD36|FN1|ITGB5|LAMB3|THBS1|ATRNL1	ZT12 vs. ZT0 Down
GO Biological Processes	GO:0070201	regulation of establishment of protein localization	-3.3	2.9	13	ANK3|BCL2|CD36|CD38|DRD3|FGR|FN1|MAPT|PLA2G1B|PER2|IL1RL1|CEMIP|MYO18A	ZT12 vs. ZT0 Down
GO Biological Processes	GO:0043068	positive regulation of programmed cell death	-3.2	2.9	13	FAS|BCL2|DUSP1|MAPT|PLA2G1B|MAP2K6|RARB|THBS1|TNFRSF1B|VDR|TNFSF10|TXNIP|CARD9	ZT12 vs. ZT0 Down
GO Biological Processes	GO:0002694	regulation of leukocyte activation	-3.2	3.1	12	ADA|BCL2|ZFP36L2|CD38|FGR|IHH|ZEB1|TGFBR2|THBS1|TNFRSF1B|IL1RL1|MYO18A	ZT12 vs. ZT0 Down
GO Biological Processes	GO:0090025	regulation of monocyte chemotaxis	-3.2	18	3	DUSP1|NBL1|PLA2G7	ZT12 vs. ZT0 Down
GO Biological Processes	GO:0048732	gland development	-3.2	3.5	10	ADA|BCL2|DDR1|IHH|MET|PDGFA|TGFBR2|VDR|LMO4|CYP7B1	ZT12 vs. ZT0 Down
GO Biological Processes	GO:0010038	response to metal ion	-3.2	3.8	9	ANK3|AQP1|BCL2|DUSP1|KCNMB1|MAPT|THBS1|TXNIP|HVCN1	ZT12 vs. ZT0 Down
KEGG Pathway	hsa04933	AGE-RAGE signaling pathway in diabetic complications	-3.2	7.3	5	BCL2|COL1A2|FN1|PRKCB|TGFBR2	ZT12 vs. ZT0 Down
GO Biological Processes	GO:0043266	regulation of potassium ion transport	-3.2	7.3	5	ANK3|DRD3|KCNMB1|KCNAB1|KCNIP1	ZT12 vs. ZT0 Down
GO Molecular Functions	GO:0004222	metalloendopeptidase activity	-3.2	7.2	5	ECE1|MMP10|PAPPA|ADAMTSL2|ADAMTS7	ZT12 vs. ZT0 Down
GO Cellular Components	GO:0030016	myofibril	-3.2	4.8	7	ANK3|CRYAB|SVIL|PDLIM7|MYL9|NEXN|LRRC10	ZT12 vs. ZT0 Down
GO Biological Processes	GO:0033081	regulation of T cell differentiation in thymus	-3.2	17	3	ADA|IHH|ZEB1	ZT12 vs. ZT0 Down
GO Biological Processes	GO:0034698	response to gonadotropin	-3.2	17	3	PAPPA|SLC5A5|NSMF	ZT12 vs. ZT0 Down
GO Molecular Functions	GO:0051393	alpha-actinin binding	-3.2	17	3	MAGI1|PDLIM7|LRRC10	ZT12 vs. ZT0 Down
GO Biological Processes	GO:0060561	apoptotic process involved in morphogenesis	-3.2	17	3	CRYAB|TNFRSF1B|VDR	ZT12 vs. ZT0 Down
GO Biological Processes	GO:0031960	response to corticosteroid	-3.2	5.7	6	AQP1|BCL2|ZFP36L2|DUSP1|PAPPA|ACSBG1	ZT12 vs. ZT0 Down
Reactome Gene Sets	R-HSA-109582	Hemostasis	-3.2	3	12	ANGPT2|CD36|COL1A2|DGKQ|F2RL2|FGR|FN1|KCNMB1|PDGFA|PRKCB|THBS1|GNAT3	ZT12 vs. ZT0 Down
GO Molecular Functions	GO:0004620	phospholipase activity	-3.2	7.2	5	F2RL2|ENPP2|PLA2G1B|PLA2G7|GDPD5	ZT12 vs. ZT0 Down
GO Biological Processes	GO:0050920	regulation of chemotaxis	-3.2	4.8	7	ANGPT2|DUSP1|MET|NBL1|THBS1|PLA2G7|SEMA4B	ZT12 vs. ZT0 Down
GO Cellular Components	GO:0098552	side of membrane	-3.1	3	12	ADA|FAS|CD36|ECE1|FGR|TGFBR2|THBS1|KCNAB1|IL1RL1|KCNIP1|TRPM8|GNAT3	ZT12 vs. ZT0 Down
Reactome Gene Sets	R-HSA-5173105	O-linked glycosylation	-3.1	7	5	THBS1|ADAMTSL2|ADAMTS7|B3GNT5|ST6GALNAC3	ZT12 vs. ZT0 Down
GO Biological Processes	GO:0006874	cellular calcium ion homeostasis	-3.1	3.4	10	BCL2|CD36|CD38|DRD3|F2RL2|PLA2G1B|PRKCB|VDR|CEMIP|TRPM8	ZT12 vs. ZT0 Down
GO Biological Processes	GO:0048738	cardiac muscle tissue development	-3.1	4.7	7	KCNK2|MYH11|RARB|TGFBR2|MYLK3|MYOCD|LRRC10	ZT12 vs. ZT0 Down
GO Biological Processes	GO:0030595	leukocyte chemotaxis	-3.1	4.7	7	DUSP1|FLT1|NBL1|PLA2G1B|THBS1|PLA2G7|CYP7B1	ZT12 vs. ZT0 Down
GO Biological Processes	GO:0003012	muscle system process	-3.1	3.4	10	ADA|CD38|CRYAB|ITGB5|MYH11|MAP2K6|TNFRSF1B|MYL9|ATP8A2|MYOCD	ZT12 vs. ZT0 Down
GO Biological Processes	GO:0120035	regulation of plasma membrane bounded cell projection organization	-3.1	2.8	13	CD38|FN1|MAPT|ENPP2|SERPINI1|PLS1|ENC1|SEMA4B|NSMF|PPP1R16B|ATP8A2|PPP1R9A|DRAXIN	ZT12 vs. ZT0 Down
GO Biological Processes	GO:0009743	response to carbohydrate	-3.1	4.7	7	ANGPT2|PRKCB|MAP2K6|TGFBR2|THBS1|TXNIP|MLXIPL	ZT12 vs. ZT0 Down
Reactome Gene Sets	R-HSA-373755	Semaphorin interactions	-3.1	9.6	4	MET|MYH11|MYL9|DPYSL4	ZT12 vs. ZT0 Down
GO Biological Processes	GO:0060351	cartilage development involved in endochondral bone morphogenesis	-3.1	16	3	IHH|RARB|TGFBR2	ZT12 vs. ZT0 Down
GO Biological Processes	GO:0085029	extracellular matrix assembly	-3.1	16	3	COL1A2|IHH|MYH11	ZT12 vs. ZT0 Down
GO Molecular Functions	GO:0008324	cation transmembrane transporter activity	-3.1	3	12	AQP1|KCNK2|KCNMB1|SLC5A5|SLC6A4|SLC15A1|KCNAB1|KCNIP1|KCNQ5|TRPM8|HVCN1|KCNG3	ZT12 vs. ZT0 Down
GO Biological Processes	GO:0048640	negative regulation of developmental growth	-3.1	6.8	5	KCNK2|SLC6A4|TGFBR2|SEMA4B|DRAXIN	ZT12 vs. ZT0 Down
GO Biological Processes	GO:0015718	monocarboxylic acid transport	-3.1	5.4	6	CD36|DRD3|PLA2G1B|MAP2K6|THBS1|MID1IP1	ZT12 vs. ZT0 Down
GO Biological Processes	GO:0031344	regulation of cell projection organization	-3	2.8	13	CD38|FN1|MAPT|ENPP2|SERPINI1|PLS1|ENC1|SEMA4B|NSMF|PPP1R16B|ATP8A2|PPP1R9A|DRAXIN	ZT12 vs. ZT0 Down
GO Biological Processes	GO:0019934	cGMP-mediated signaling	-3	16	3	AQP1|CD36|THBS1	ZT12 vs. ZT0 Down
GO Biological Processes	GO:0030511	positive regulation of transforming growth factor beta receptor signaling pathway	-3	16	3	CDKN2B|THBS1|MYOCD	ZT12 vs. ZT0 Down
GO Biological Processes	GO:1903846	positive regulation of cellular response to transforming growth factor beta stimulus	-3	16	3	CDKN2B|THBS1|MYOCD	ZT12 vs. ZT0 Down
GO Biological Processes	GO:0055074	calcium ion homeostasis	-3	3.3	10	BCL2|CD36|CD38|DRD3|F2RL2|PLA2G1B|PRKCB|VDR|CEMIP|TRPM8	ZT12 vs. ZT0 Down
GO Biological Processes	GO:0060326	cell chemotaxis	-3	4	8	DUSP1|FLT1|MET|NBL1|PLA2G1B|THBS1|PLA2G7|CYP7B1	ZT12 vs. ZT0 Down
GO Biological Processes	GO:0040014	regulation of multicellular organism growth	-3	9.2	4	BCL2|DRD3|PLS1|ATP8A2	ZT12 vs. ZT0 Down
GO Cellular Components	GO:0044304	main axon	-3	9.2	4	ANK3|MAPT|TNFRSF1B|KCNAB1	ZT12 vs. ZT0 Down
GO Biological Processes	GO:0002548	monocyte chemotaxis	-3	9.2	4	DUSP1|FLT1|NBL1|PLA2G7	ZT12 vs. ZT0 Down
GO Cellular Components	GO:0044448	cell cortex part	-3	5.3	6	LASP1|PLS1|PRKCB|CLDN5|NSMF|PPP1R9A	ZT12 vs. ZT0 Down
GO Biological Processes	GO:0030155	regulation of cell adhesion	-3	2.8	13	ADA|ANGPT2|ANK3|BCL2|DDR1|CD36|DUSP1|FN1|IHH|SERPINI1|TGFBR2|THBS1|MAGI1	ZT12 vs. ZT0 Down
Reactome Gene Sets	R-HSA-8978868	Fatty acid metabolism	-3	5.3	6	ACOX2|ACSBG1|MECR|MID1IP1|DPEP2|ACSF2	ZT12 vs. ZT0 Down
GO Biological Processes	GO:0071230	cellular response to amino acid stimulus	-3	9.1	4	COL1A2|ZEB1|NSMF|CASTOR1	ZT12 vs. ZT0 Down
GO Biological Processes	GO:0060292	long-term synaptic depression	-3	15	3	CD38|MAPT|PPP1R9A	ZT12 vs. ZT0 Down
GO Biological Processes	GO:0042445	hormone metabolic process	-3	4.5	7	CYP2D6|CYP3A4|DGKQ|ECE1|SLC5A5|VDR|DGAT2	ZT12 vs. ZT0 Down
GO Biological Processes	GO:0010959	regulation of metal ion transport	-3	3.6	9	ANK3|BCL2|DRD3|KCNMB1|MLLT6|PLA2G1B|KCNAB1|KCNIP1|CEMIP	ZT12 vs. ZT0 Down
GO Molecular Functions	GO:0005518	collagen binding	-3	8.9	4	DDR1|FN1|PDGFA|THBS1	ZT12 vs. ZT0 Down
KEGG Pathway	ko05202	Transcriptional misregulation in cancer	-3	5.2	6	FLT1|MET|PDGFA|ZEB1|TGFBR2|PER2	ZT12 vs. ZT0 Down
GO Biological Processes	GO:0032102	negative regulation of response to external stimulus	-3	3.5	9	ADA|ANGPT2|DRD3|DUSP1|NBL1|PDGFA|THBS1|TNFRSF1B|SEMA4B	ZT12 vs. ZT0 Down
GO Biological Processes	GO:0006820	anion transport	-3	2.9	12	AQP1|CD36|DRD3|PLA2G1B|MAP2K6|SLC5A5|SLC7A4|THBS1|PER2|ATP8A2|MID1IP1|TTYH3	ZT12 vs. ZT0 Down
GO Biological Processes	GO:0098810	neurotransmitter reuptake	-3	15	3	DRD3|SLC6A4|PER2	ZT12 vs. ZT0 Down
GO Biological Processes	GO:0055065	metal ion homeostasis	-3	2.9	12	ANK3|BCL2|CD36|CD38|DRD3|F2RL2|MLLT6|PLA2G1B|PRKCB|VDR|CEMIP|TRPM8	ZT12 vs. ZT0 Down
GO Biological Processes	GO:0007169	transmembrane receptor protein tyrosine kinase signaling pathway	-2.9	2.7	13	ANGPT2|DDR1|DGKQ|FGR|FLT1|MET|PDGFA|PRKCB|THBS1|TXNIP|DOK5|SVEP1|MYOCD	ZT12 vs. ZT0 Down
GO Biological Processes	GO:0040018	positive regulation of multicellular organism growth	-2.9	14	3	BCL2|PLS1|ATP8A2	ZT12 vs. ZT0 Down
KEGG Pathway	hsa05200	Pathways in cancer	-2.9	3	11	FAS|BCL2|CDKN2B|FN1|LAMB3|MET|MITF|PDGFA|PRKCB|RARB|TGFBR2	ZT12 vs. ZT0 Down
GO Biological Processes	GO:1901699	cellular response to nitrogen compound	-2.9	2.8	12	AQP1|CD36|COL1A2|FBN1|PLA2G1B|PRKCB|SHMT1|SLC5A5|SLC6A4|ZEB1|NSMF|CASTOR1	ZT12 vs. ZT0 Down
GO Biological Processes	GO:0045926	negative regulation of growth	-2.9	4.3	7	BCL2|CRYAB|KCNK2|SLC6A4|TGFBR2|SEMA4B|DRAXIN	ZT12 vs. ZT0 Down
GO Biological Processes	GO:0055007	cardiac muscle cell differentiation	-2.9	6.2	5	MYH11|RARB|MYLK3|MYOCD|LRRC10	ZT12 vs. ZT0 Down
GO Biological Processes	GO:0048639	positive regulation of developmental growth	-2.9	5	6	BCL2|FN1|MAPT|PLS1|TGFBR2|ATP8A2	ZT12 vs. ZT0 Down
GO Biological Processes	GO:0018149	peptide cross-linking	-2.9	14	3	FN1|THBS1|SPOCK3	ZT12 vs. ZT0 Down
GO Biological Processes	GO:0042759	long-chain fatty acid biosynthetic process	-2.9	14	3	CYP2D6|CYP3A4|ACSBG1	ZT12 vs. ZT0 Down
GO Molecular Functions	GO:0071814	protein-lipid complex binding	-2.9	14	3	CD36|MAPT|THBS1	ZT12 vs. ZT0 Down
GO Biological Processes	GO:0048566	embryonic digestive tract development	-2.9	14	3	ADA|IHH|RARB	ZT12 vs. ZT0 Down
GO Biological Processes	GO:0072503	cellular divalent inorganic cation homeostasis	-2.9	3.2	10	BCL2|CD36|CD38|DRD3|F2RL2|PLA2G1B|PRKCB|VDR|CEMIP|TRPM8	ZT12 vs. ZT0 Down
GO Biological Processes	GO:0016049	cell growth	-2.9	3.2	10	BCL2|DDR1|CD38|CRYAB|FN1|MAPT|TGFBR2|SEMA4B|MYOCD|DRAXIN	ZT12 vs. ZT0 Down
GO Cellular Components	GO:0030018	Z disc	-2.8	6.1	5	ANK3|CRYAB|PDLIM7|MYL9|NEXN	ZT12 vs. ZT0 Down
GO Biological Processes	GO:0018209	peptidyl-serine modification	-2.8	3.8	8	BCL2|DGKQ|PRKCB|TGFBR2|DYRK3|SPOCK3|MLXIPL|STK32A	ZT12 vs. ZT0 Down
Reactome Gene Sets	R-HSA-3000178	ECM proteoglycans	-2.8	8.2	4	COL1A2|FMOD|FN1|ITGB5	ZT12 vs. ZT0 Down
GO Biological Processes	GO:0034763	negative regulation of transmembrane transport	-2.8	6.1	5	ANK3|DRD3|PRKCB|THBS1|KCNAB1	ZT12 vs. ZT0 Down
GO Cellular Components	GO:0032432	actin filament bundle	-2.8	8.1	4	CRYAB|PLS1|PDLIM7|MYL9	ZT12 vs. ZT0 Down
GO Cellular Components	GO:0005925	focal adhesion	-2.8	3.4	9	FLT1|ITGB5|LASP1|SLC6A4|SVIL|IL1RL1|PDLIM7|AIF1L|NEXN	ZT12 vs. ZT0 Down
GO Molecular Functions	GO:0042805	actinin binding	-2.8	13	3	MAGI1|PDLIM7|LRRC10	ZT12 vs. ZT0 Down
GO Biological Processes	GO:0042310	vasoconstriction	-2.8	8	4	CD38|ECE1|SLC6A4|PER2	ZT12 vs. ZT0 Down
GO Molecular Functions	GO:0019902	phosphatase binding	-2.8	4.8	6	BCL2|MAPT|MET|PPP1R16B|SYTL2|PPP1R9A	ZT12 vs. ZT0 Down
GO Biological Processes	GO:0061448	connective tissue development	-2.8	4.1	7	IHH|PDGFA|RARB|ZEB1|TGFBR2|ADAMTS7|DGAT2	ZT12 vs. ZT0 Down
GO Cellular Components	GO:0005924	cell-substrate adherens junction	-2.8	3.3	9	FLT1|ITGB5|LASP1|SLC6A4|SVIL|IL1RL1|PDLIM7|AIF1L|NEXN	ZT12 vs. ZT0 Down
GO Biological Processes	GO:0015711	organic anion transport	-2.8	3.1	10	AQP1|CD36|DRD3|PLA2G1B|MAP2K6|SLC7A4|THBS1|PER2|ATP8A2|MID1IP1	ZT12 vs. ZT0 Down
KEGG Pathway	hsa01521	EGFR tyrosine kinase inhibitor resistance	-2.8	7.9	4	BCL2|MET|PDGFA|PRKCB	ZT12 vs. ZT0 Down
Reactome Gene Sets	R-HSA-6806834	Signaling by MET	-2.8	7.9	4	COL1A2|FN1|LAMB3|MET	ZT12 vs. ZT0 Down
KEGG Pathway	ko01521	EGFR tyrosine kinase inhibitor resistance	-2.8	7.9	4	BCL2|MET|PDGFA|PRKCB	ZT12 vs. ZT0 Down
GO Biological Processes	GO:0007492	endoderm development	-2.8	7.9	4	DUSP1|FN1|ITGB5|LAMB3	ZT12 vs. ZT0 Down
GO Biological Processes	GO:0001558	regulation of cell growth	-2.8	3.3	9	BCL2|DDR1|CD38|CRYAB|FN1|MAPT|SEMA4B|MYOCD|DRAXIN	ZT12 vs. ZT0 Down
Reactome Gene Sets	R-HSA-5083635	Defective B3GALTL causes Peters-plus syndrome (PpS)	-2.8	13	3	THBS1|ADAMTSL2|ADAMTS7	ZT12 vs. ZT0 Down
GO Biological Processes	GO:1903530	regulation of secretion by cell	-2.8	2.7	12	CD38|DRD3|FGR|FN1|PLA2G1B|PRKCB|SLC6A4|TNFRSF1B|PER2|IL1RL1|PPP1R9A|MYO18A	ZT12 vs. ZT0 Down
Reactome Gene Sets	R-HSA-76005	Response to elevated platelet cytosolic Ca2+	-2.8	5.8	5	CD36|FN1|PDGFA|PRKCB|THBS1	ZT12 vs. ZT0 Down
GO Biological Processes	GO:0034754	cellular hormone metabolic process	-2.8	5.8	5	CYP2D6|CYP3A4|DGKQ|ECE1|DGAT2	ZT12 vs. ZT0 Down
GO Cellular Components	GO:0030055	cell-substrate junction	-2.8	3.3	9	FLT1|ITGB5|LASP1|SLC6A4|SVIL|IL1RL1|PDLIM7|AIF1L|NEXN	ZT12 vs. ZT0 Down
GO Molecular Functions	GO:0005244	voltage-gated ion channel activity	-2.8	4.7	6	KCNK2|KCNAB1|KCNIP1|KCNQ5|HVCN1|KCNG3	ZT12 vs. ZT0 Down
GO Biological Processes	GO:0046683	response to organophosphorus	-2.7	5.8	5	AQP1|DGKQ|DUSP1|SLC5A5|SLC6A4	ZT12 vs. ZT0 Down
GO Molecular Functions	GO:0016298	lipase activity	-2.7	5.8	5	F2RL2|ENPP2|PLA2G1B|PLA2G7|GDPD5	ZT12 vs. ZT0 Down
GO Cellular Components	GO:0062023	collagen-containing extracellular matrix	-2.7	3.3	9	ANGPT2|COL1A2|FBN1|FMOD|FN1|LAMB3|MATN2|THBS1|ATRNL1	ZT12 vs. ZT0 Down
GO Molecular Functions	GO:0022832	voltage-gated channel activity	-2.7	4.7	6	KCNK2|KCNAB1|KCNIP1|KCNQ5|HVCN1|KCNG3	ZT12 vs. ZT0 Down
Hallmark Gene Sets	M5947	HALLMARK IL2 STAT5 SIGNALING	-2.7	4.7	6	BCL2|F2RL2|RGS16|TNFRSF1B|TNFSF10|IL1RL1	ZT12 vs. ZT0 Down
KEGG Pathway	ko04060	Cytokine-cytokine receptor interaction	-2.7	4.1	7	FAS|FLT1|MET|PDGFA|TGFBR2|TNFRSF1B|TNFSF10	ZT12 vs. ZT0 Down
GO Molecular Functions	GO:0008395	steroid hydroxylase activity	-2.7	12	3	CYP2D6|CYP3A4|CYP7B1	ZT12 vs. ZT0 Down
GO Biological Processes	GO:1903432	regulation of TORC1 signaling	-2.7	12	3	DGKQ|DYRK3|CASTOR1	ZT12 vs. ZT0 Down
Reactome Gene Sets	R-HSA-2129379	Molecules associated with elastic fibres	-2.7	12	3	FBN1|FN1|ITGB5	ZT12 vs. ZT0 Down
Reactome Gene Sets	R-HSA-5173214	O-glycosylation of TSR domain-containing proteins	-2.7	12	3	THBS1|ADAMTSL2|ADAMTS7	ZT12 vs. ZT0 Down
Hallmark Gene Sets	M5934	HALLMARK XENOBIOTIC METABOLISM	-2.7	4.7	6	FAS|CD36|MPP2|PMM1|ACOX2|PAPSS2	ZT12 vs. ZT0 Down
GO Molecular Functions	GO:0005516	calmodulin binding	-2.7	4.7	6	FAS|MYH11|PDE1C|RGS16|KCNQ5|CAMKK1	ZT12 vs. ZT0 Down
Hallmark Gene Sets	M5915	HALLMARK APICAL JUNCTION	-2.7	4.7	6	FBN1|LAMB3|CLDN5|MYL9|CERCAM|NEXN	ZT12 vs. ZT0 Down
GO Biological Processes	GO:2000377	regulation of reactive oxygen species metabolic process	-2.7	4.7	6	BCL2|CD36|CRYAB|MAPT|TGFBR2|THBS1	ZT12 vs. ZT0 Down
GO Biological Processes	GO:0010975	regulation of neuron projection development	-2.7	3	10	CD38|FN1|MAPT|SERPINI1|ENC1|SEMA4B|NSMF|ATP8A2|PPP1R9A|DRAXIN	ZT12 vs. ZT0 Down
GO Biological Processes	GO:0007610	behavior	-2.7	2.8	11	ADA|BCL2|DRD3|KCNK2|MAPT|SLC6A4|THBS1|CLDN5|KCNAB1|ADGRL3|ATP8A2	ZT12 vs. ZT0 Down
GO Biological Processes	GO:0032941	secretion by tissue	-2.7	12	3	ADA|AQP1|SYTL2	ZT12 vs. ZT0 Down
GO Biological Processes	GO:0045927	positive regulation of growth	-2.7	4	7	BCL2|CD38|FN1|MAPT|PLS1|TGFBR2|ATP8A2	ZT12 vs. ZT0 Down
GO Biological Processes	GO:0048145	regulation of fibroblast proliferation	-2.7	7.5	4	AQP1|FN1|PDGFA|PLA2G1B	ZT12 vs. ZT0 Down
GO Molecular Functions	GO:0019199	transmembrane receptor protein kinase activity	-2.7	7.5	4	DDR1|FLT1|MET|TGFBR2	ZT12 vs. ZT0 Down
KEGG Pathway	hsa05165	human papillomavirus infection	-2.7	3.6	8	FAS|COL1A2|FN1|ITGB5|LAMB3|MPP2|THBS1|MAGI1	ZT12 vs. ZT0 Down
GO Biological Processes	GO:0046942	carboxylic acid transport	-2.7	3.5	8	CD36|DRD3|PLA2G1B|MAP2K6|SLC7A4|THBS1|PER2|MID1IP1	ZT12 vs. ZT0 Down
GO Biological Processes	GO:0060348	bone development	-2.7	4.6	6	FBN1|IHH|RARB|TGFBR2|PAPSS2|TRIM45	ZT12 vs. ZT0 Down
GO Biological Processes	GO:0060541	respiratory system development	-2.7	4.6	6	ADA|PDGFA|TGFBR2|KCNAB1|ADAMTSL2|MYOCD	ZT12 vs. ZT0 Down
GO Biological Processes	GO:0015849	organic acid transport	-2.7	3.5	8	CD36|DRD3|PLA2G1B|MAP2K6|SLC7A4|THBS1|PER2|MID1IP1	ZT12 vs. ZT0 Down
KEGG Pathway	ko04350	TGF-beta signaling pathway	-2.7	7.4	4	CDKN2B|NBL1|TGFBR2|THBS1	ZT12 vs. ZT0 Down
GO Biological Processes	GO:0048144	fibroblast proliferation	-2.7	7.4	4	AQP1|FN1|PDGFA|PLA2G1B	ZT12 vs. ZT0 Down
GO Molecular Functions	GO:0022843	voltage-gated cation channel activity	-2.7	5.6	5	KCNK2|KCNAB1|KCNQ5|HVCN1|KCNG3	ZT12 vs. ZT0 Down
GO Cellular Components	GO:0031674	I band	-2.7	5.6	5	ANK3|CRYAB|PDLIM7|MYL9|NEXN	ZT12 vs. ZT0 Down
GO Biological Processes	GO:0050892	intestinal absorption	-2.7	12	3	CD36|PLS1|VDR	ZT12 vs. ZT0 Down
Reactome Gene Sets	R-HSA-445355	Smooth Muscle Contraction	-2.7	12	3	ITGB5|MYH11|MYL9	ZT12 vs. ZT0 Down
GO Biological Processes	GO:0007586	digestion	-2.7	5.5	5	AQP1|CD36|DRD3|PLS1|VDR	ZT12 vs. ZT0 Down
GO Biological Processes	GO:0043154	negative regulation of cysteine-type endopeptidase activity involved in apoptotic process	-2.7	7.4	4	AQP1|CRYAB|THBS1|LAMP3	ZT12 vs. ZT0 Down
GO Cellular Components	GO:0030017	sarcomere	-2.7	4.5	6	ANK3|CRYAB|PDLIM7|MYL9|NEXN|LRRC10	ZT12 vs. ZT0 Down
GO Biological Processes	GO:0046890	regulation of lipid biosynthetic process	-2.7	4.5	6	DGKQ|PDGFA|VDR|MLXIPL|MID1IP1|DGAT2	ZT12 vs. ZT0 Down
GO Biological Processes	GO:0097756	negative regulation of blood vessel diameter	-2.6	7.3	4	CD38|ECE1|SLC6A4|PER2	ZT12 vs. ZT0 Down
KEGG Pathway	ko04975	Fat digestion and absorption	-2.6	11	3	CD36|PLA2G1B|DGAT2	ZT12 vs. ZT0 Down
GO Biological Processes	GO:0048286	lung alveolus development	-2.6	11	3	ADA|PDGFA|MYOCD	ZT12 vs. ZT0 Down
GO Biological Processes	GO:0009112	nucleobase metabolic process	-2.6	11	3	ADA|SHMT1|DPYSL4	ZT12 vs. ZT0 Down
GO Biological Processes	GO:1902742	apoptotic process involved in development	-2.6	11	3	CRYAB|TNFRSF1B|VDR	ZT12 vs. ZT0 Down
GO Biological Processes	GO:0030890	positive regulation of B cell proliferation	-2.6	11	3	ADA|BCL2|CD38	ZT12 vs. ZT0 Down
GO Biological Processes	GO:0097746	regulation of blood vessel diameter	-2.6	5.5	5	CD38|ECE1|KCNMB1|SLC6A4|PER2	ZT12 vs. ZT0 Down
GO Biological Processes	GO:0035296	regulation of tube diameter	-2.6	5.5	5	CD38|ECE1|KCNMB1|SLC6A4|PER2	ZT12 vs. ZT0 Down
GO Biological Processes	GO:0050880	regulation of blood vessel size	-2.6	5.5	5	CD38|ECE1|KCNMB1|SLC6A4|PER2	ZT12 vs. ZT0 Down
Reactome Gene Sets	R-HSA-3781865	Diseases of glycosylation	-2.6	5.5	5	FMOD|THBS1|PAPSS2|ADAMTSL2|ADAMTS7	ZT12 vs. ZT0 Down
GO Biological Processes	GO:0035150	regulation of tube size	-2.6	5.4	5	CD38|ECE1|KCNMB1|SLC6A4|PER2	ZT12 vs. ZT0 Down
GO Biological Processes	GO:0042737	drug catabolic process	-2.6	5.4	5	ADA|CYP2D6|CYP3A4|ECE1|HPD	ZT12 vs. ZT0 Down
Hallmark Gene Sets	M5897	HALLMARK IL6 JAK STAT3 SIGNALING	-2.6	7.2	4	FAS|CD36|CD38|TNFRSF1B	ZT12 vs. ZT0 Down
GO Biological Processes	GO:0046621	negative regulation of organ growth	-2.6	11	3	KCNK2|SLC6A4|TGFBR2	ZT12 vs. ZT0 Down
GO Biological Processes	GO:0009314	response to radiation	-2.6	3.1	9	ANGPT2|AQP1|BCL2|CRYAB|DRD3|DUSP1|TULP1|PER2|ATP8A2	ZT12 vs. ZT0 Down
GO Biological Processes	GO:0097485	neuron projection guidance	-2.6	3.8	7	MATN2|PDLIM7|SEMA4B|DPYSL4|DOK5|NEXN|DRAXIN	ZT12 vs. ZT0 Down
GO Molecular Functions	GO:0005249	voltage-gated potassium channel activity	-2.6	7.1	4	KCNK2|KCNAB1|KCNQ5|KCNG3	ZT12 vs. ZT0 Down
GO Biological Processes	GO:0001505	regulation of neurotransmitter levels	-2.6	3.4	8	CD36|DRD3|PRKCB|SHMT1|SLC6A4|PER2|NAALAD2|PPP1R9A	ZT12 vs. ZT0 Down
GO Biological Processes	GO:0002521	leukocyte differentiation	-2.6	2.9	10	ADA|BCL2|ZFP36L2|FBN1|IHH|MITF|ZEB1|TGFBR2|TSPAN2|GAB3	ZT12 vs. ZT0 Down
GO Biological Processes	GO:0008625	extrinsic apoptotic signaling pathway via death domain receptors	-2.6	7	4	FAS|BCL2|THBS1|TNFSF10	ZT12 vs. ZT0 Down
GO Biological Processes	GO:0051588	regulation of neurotransmitter transport	-2.6	5.3	5	DRD3|PRKCB|SLC6A4|PER2|PPP1R9A	ZT12 vs. ZT0 Down
Reactome Gene Sets	R-HSA-1296072	Voltage gated Potassium channels	-2.6	11	3	KCNAB1|KCNQ5|KCNG3	ZT12 vs. ZT0 Down
GO Molecular Functions	GO:0008307	structural constituent of muscle	-2.6	11	3	MYH11|MYL9|NEXN	ZT12 vs. ZT0 Down
KEGG Pathway	hsa04975	Fat digestion and absorption	-2.6	11	3	CD36|PLA2G1B|DGAT2	ZT12 vs. ZT0 Down
GO Biological Processes	GO:0045860	positive regulation of protein kinase activity	-2.6	2.9	10	DGKQ|FLT1|PDGFA|PLA2G1B|MAP2K6|TGFBR2|THBS1|PPP1R9A|CEMIP|CAMKK1	ZT12 vs. ZT0 Down
GO Molecular Functions	GO:0019903	protein phosphatase binding	-2.6	5.2	5	BCL2|MAPT|MET|PPP1R16B|PPP1R9A	ZT12 vs. ZT0 Down
GO Molecular Functions	GO:0016247	channel regulator activity	-2.6	5.2	5	BCL2|KCNMB1|PRKCB|KCNAB1|KCNIP1	ZT12 vs. ZT0 Down
GO Biological Processes	GO:0019932	second-messenger-mediated signaling	-2.6	3.1	9	ADA|AQP1|CD36|DGKQ|DRD3|MAPT|THBS1|ADGRL3|PPP1R9A	ZT12 vs. ZT0 Down
GO Biological Processes	GO:0010810	regulation of cell-substrate adhesion	-2.6	4.3	6	ANGPT2|BCL2|DDR1|CD36|FN1|THBS1	ZT12 vs. ZT0 Down
GO Biological Processes	GO:1901379	regulation of potassium ion transmembrane transport	-2.6	6.9	4	ANK3|KCNMB1|KCNAB1|KCNIP1	ZT12 vs. ZT0 Down
GO Molecular Functions	GO:0008081	phosphoric diester hydrolase activity	-2.6	6.9	4	F2RL2|PDE1C|ENPP2|GDPD5	ZT12 vs. ZT0 Down
GO Cellular Components	GO:0031091	platelet alpha granule	-2.6	6.9	4	CD36|FN1|PDGFA|THBS1	ZT12 vs. ZT0 Down
GO Biological Processes	GO:0048477	oogenesis	-2.6	6.9	4	BCL2|IHH|PABPC1L|PAQR8	ZT12 vs. ZT0 Down
GO Biological Processes	GO:1902105	regulation of leukocyte differentiation	-2.5	3.7	7	ADA|ZFP36L2|FBN1|IHH|MITF|ZEB1|TGFBR2	ZT12 vs. ZT0 Down
GO Biological Processes	GO:0014074	response to purine-containing compound	-2.5	5.2	5	AQP1|DGKQ|DUSP1|SLC5A5|SLC6A4	ZT12 vs. ZT0 Down
GO Biological Processes	GO:0009991	response to extracellular stimulus	-2.5	2.9	10	ADA|FAS|BCL2|CDKN2B|DGKQ|SLC6A4|TGFBR2|VDR|MYOCD|CASTOR1	ZT12 vs. ZT0 Down
GO Biological Processes	GO:0050670	regulation of lymphocyte proliferation	-2.5	4.3	6	ADA|BCL2|CD38|IHH|TGFBR2|TNFRSF1B	ZT12 vs. ZT0 Down
GO Biological Processes	GO:0055080	cation homeostasis	-2.5	2.5	12	ANK3|BCL2|CD36|CD38|DRD3|F2RL2|MLLT6|PLA2G1B|PRKCB|VDR|CEMIP|TRPM8	ZT12 vs. ZT0 Down
KEGG Pathway	ko00565	Ether lipid metabolism	-2.5	10	3	ENPP2|PLA2G1B|PLA2G7	ZT12 vs. ZT0 Down
GO Biological Processes	GO:0060443	mammary gland morphogenesis	-2.5	10	3	DDR1|TGFBR2|VDR	ZT12 vs. ZT0 Down
Reactome Gene Sets	R-HSA-1566948	Elastic fibre formation	-2.5	10	3	FBN1|FN1|ITGB5	ZT12 vs. ZT0 Down
GO Biological Processes	GO:2000117	negative regulation of cysteine-type endopeptidase activity	-2.5	6.7	4	AQP1|CRYAB|THBS1|LAMP3	ZT12 vs. ZT0 Down
GO Biological Processes	GO:0014909	smooth muscle cell migration	-2.5	6.7	4	BCL2|DDR1|PDGFA|MYOCD	ZT12 vs. ZT0 Down
GO Biological Processes	GO:0032944	regulation of mononuclear cell proliferation	-2.5	4.2	6	ADA|BCL2|CD38|IHH|TGFBR2|TNFRSF1B	ZT12 vs. ZT0 Down
GO Cellular Components	GO:0034703	cation channel complex	-2.5	4.2	6	KCNK2|KCNMB1|KCNAB1|KCNIP1|KCNQ5|KCNG3	ZT12 vs. ZT0 Down
GO Biological Processes	GO:0045834	positive regulation of lipid metabolic process	-2.5	5.1	5	FGR|FLT1|MLXIPL|MID1IP1|DGAT2	ZT12 vs. ZT0 Down
GO Biological Processes	GO:0051223	regulation of protein transport	-2.5	2.7	11	ANK3|CD36|CD38|DRD3|FGR|FN1|PLA2G1B|PER2|IL1RL1|CEMIP|MYO18A	ZT12 vs. ZT0 Down
GO Biological Processes	GO:0034308	primary alcohol metabolic process	-2.5	6.7	4	CYP2D6|CYP3A4|DGKQ|DGAT2	ZT12 vs. ZT0 Down
GO Biological Processes	GO:0008203	cholesterol metabolic process	-2.5	5.1	5	CYP2D6|CYP3A4|DGKQ|CYP7B1|DGAT2	ZT12 vs. ZT0 Down
GO Biological Processes	GO:0048066	developmental pigmentation	-2.5	10	3	BCL2|IHH|MITF	ZT12 vs. ZT0 Down
GO Biological Processes	GO:0032309	icosanoid secretion	-2.5	10	3	DRD3|PLA2G1B|MAP2K6	ZT12 vs. ZT0 Down
GO Biological Processes	GO:0035987	endodermal cell differentiation	-2.5	10	3	FN1|ITGB5|LAMB3	ZT12 vs. ZT0 Down
GO Biological Processes	GO:0038202	TORC1 signaling	-2.5	10	3	DGKQ|DYRK3|CASTOR1	ZT12 vs. ZT0 Down
GO Biological Processes	GO:0032570	response to progesterone	-2.5	10	3	CD38|THBS1|TXNIP	ZT12 vs. ZT0 Down
GO Cellular Components	GO:0034702	ion channel complex	-2.5	3.7	7	KCNK2|KCNMB1|KCNAB1|KCNIP1|KCNQ5|TTYH3|KCNG3	ZT12 vs. ZT0 Down
GO Biological Processes	GO:0043583	ear development	-2.5	4.2	6	BCL2|DDR1|ECE1|KCNK2|ZEB1|ATP8A2	ZT12 vs. ZT0 Down
GO Molecular Functions	GO:0031406	carboxylic acid binding	-2.5	4.2	6	PLA2G1B|SHMT1|VDR|ACOX2|CEMIP|CASTOR1	ZT12 vs. ZT0 Down
GO Biological Processes	GO:0019935	cyclic-nucleotide-mediated signaling	-2.5	4.2	6	AQP1|CD36|DGKQ|DRD3|THBS1|ADGRL3	ZT12 vs. ZT0 Down
GO Biological Processes	GO:0097529	myeloid leukocyte migration	-2.5	4.2	6	DUSP1|FLT1|NBL1|PLA2G1B|THBS1|PLA2G7	ZT12 vs. ZT0 Down
GO Biological Processes	GO:0051591	response to cAMP	-2.5	6.6	4	AQP1|DGKQ|DUSP1|SLC5A5	ZT12 vs. ZT0 Down
GO Biological Processes	GO:0098771	inorganic ion homeostasis	-2.5	2.5	12	ANK3|BCL2|CD36|CD38|DRD3|F2RL2|MLLT6|PLA2G1B|PRKCB|VDR|CEMIP|TRPM8	ZT12 vs. ZT0 Down
GO Biological Processes	GO:1902904	negative regulation of supramolecular fiber organization	-2.5	5	5	CRYAB|MET|SVIL|PPP1R9A|MID1IP1	ZT12 vs. ZT0 Down
GO Biological Processes	GO:0032535	regulation of cellular component size	-2.5	3.3	8	AQP1|FN1|MAPT|PLS1|SVIL|SEMA4B|PPP1R9A|DRAXIN	ZT12 vs. ZT0 Down
GO Biological Processes	GO:0046638	positive regulation of alpha-beta T cell differentiation	-2.5	10	3	ADA|IHH|TGFBR2	ZT12 vs. ZT0 Down
GO Biological Processes	GO:0042572	retinol metabolic process	-2.5	10	3	CYP2D6|CYP3A4|DGAT2	ZT12 vs. ZT0 Down
KEGG Pathway	ko05146	Amoebiasis	-2.5	6.5	4	COL1A2|FN1|LAMB3|PRKCB	ZT12 vs. ZT0 Down
GO Biological Processes	GO:1902652	secondary alcohol metabolic process	-2.5	5	5	CYP2D6|CYP3A4|DGKQ|CYP7B1|DGAT2	ZT12 vs. ZT0 Down
GO Biological Processes	GO:0030516	regulation of axon extension	-2.5	6.4	4	FN1|MAPT|SEMA4B|DRAXIN	ZT12 vs. ZT0 Down
GO Biological Processes	GO:0007519	skeletal muscle tissue development	-2.5	4.9	5	BCL2|HLF|SVIL|KCNAB1|MYOCD	ZT12 vs. ZT0 Down
GO Biological Processes	GO:0043271	negative regulation of ion transport	-2.5	4.9	5	ANK3|BCL2|DRD3|THBS1|KCNAB1	ZT12 vs. ZT0 Down
Reactome Gene Sets	R-HSA-418597	G alpha (z) signalling events	-2.4	9.8	3	PRKCB|RGS16|GNAT3	ZT12 vs. ZT0 Down
GO Biological Processes	GO:0035051	cardiocyte differentiation	-2.4	4.9	5	MYH11|RARB|MYLK3|MYOCD|LRRC10	ZT12 vs. ZT0 Down
GO Biological Processes	GO:0050764	regulation of phagocytosis	-2.4	6.4	4	CD36|FGR|TULP1|MYO18A	ZT12 vs. ZT0 Down
GO Biological Processes	GO:0051017	actin filament bundle assembly	-2.4	4.9	5	ITGB5|MET|PLS1|PPP1R9A|AIF1L	ZT12 vs. ZT0 Down
GO Biological Processes	GO:0007420	brain development	-2.4	2.5	12	AQP1|BCL2|DNAH5|RARB|SLC6A4|TGFBR2|KCNAB1|TSPAN2|ADGRL3|GDPD5|B3GNT5|DRAXIN	ZT12 vs. ZT0 Down
GO Cellular Components	GO:0005788	endoplasmic reticulum lumen	-2.4	3.6	7	COL1A2|FBN1|FN1|PDGFA|THBS1|ADAMTS7|CERCAM	ZT12 vs. ZT0 Down
GO Biological Processes	GO:0007044	cell-substrate junction assembly	-2.4	6.3	4	BCL2|FN1|LAMB3|THBS1	ZT12 vs. ZT0 Down
GO Cellular Components	GO:0031234	extrinsic component of cytoplasmic side of plasma membrane	-2.4	6.3	4	FGR|KCNAB1|KCNIP1|GNAT3	ZT12 vs. ZT0 Down
GO Biological Processes	GO:0007160	cell-matrix adhesion	-2.4	4.1	6	BCL2|DDR1|CD36|FN1|ITGB5|THBS1	ZT12 vs. ZT0 Down
GO Cellular Components	GO:0070161	anchoring junction	-2.4	2.7	10	FLT1|ITGB5|LASP1|SLC6A4|SVIL|IL1RL1|MAGI1|PDLIM7|AIF1L|NEXN	ZT12 vs. ZT0 Down
KEGG Pathway	ko05144	Malaria	-2.4	9.6	3	CD36|MET|THBS1	ZT12 vs. ZT0 Down
KEGG Pathway	hsa00565	Ether lipid metabolism	-2.4	9.6	3	ENPP2|PLA2G1B|PLA2G7	ZT12 vs. ZT0 Down
GO Biological Processes	GO:0002686	negative regulation of leukocyte migration	-2.4	9.6	3	ADA|DUSP1|NBL1	ZT12 vs. ZT0 Down
Hallmark Gene Sets	M5902	HALLMARK APOPTOSIS	-2.4	4.9	5	FAS|CD38|TNFSF10|TXNIP|AIFM3	ZT12 vs. ZT0 Down
GO Cellular Components	GO:0150034	distal axon	-2.4	3.5	7	KCNK2|MAPT|PRKCB|TULP1|PPP1R9A|GDPD5|ATCAY	ZT12 vs. ZT0 Down
GO Biological Processes	GO:0018105	peptidyl-serine phosphorylation	-2.4	3.5	7	BCL2|DGKQ|PRKCB|TGFBR2|DYRK3|MLXIPL|STK32A	ZT12 vs. ZT0 Down
KEGG Pathway	hsa05226	gastric cancer	-2.4	4.8	5	BCL2|CDKN2B|MET|RARB|TGFBR2	ZT12 vs. ZT0 Down
GO Biological Processes	GO:1901571	fatty acid derivative transport	-2.4	9.4	3	DRD3|PLA2G1B|MAP2K6	ZT12 vs. ZT0 Down
GO Biological Processes	GO:0071715	icosanoid transport	-2.4	9.4	3	DRD3|PLA2G1B|MAP2K6	ZT12 vs. ZT0 Down
GO Biological Processes	GO:0055088	lipid homeostasis	-2.4	4.8	5	VDR|ACOX2|CYP7B1|MLXIPL|DGAT2	ZT12 vs. ZT0 Down
GO Molecular Functions	GO:0005539	glycosaminoglycan binding	-2.4	4	6	FBN1|FN1|TGFBR2|THBS1|SPOCK3|CEMIP	ZT12 vs. ZT0 Down
GO Biological Processes	GO:0042116	macrophage activation	-2.4	6.2	4	MAPT|THBS1|IL1RL1|MYO18A	ZT12 vs. ZT0 Down
GO Biological Processes	GO:0061572	actin filament bundle organization	-2.4	4.8	5	ITGB5|MET|PLS1|PPP1R9A|AIF1L	ZT12 vs. ZT0 Down
GO Biological Processes	GO:0060560	developmental growth involved in morphogenesis	-2.4	4	6	DDR1|FN1|MAPT|TGFBR2|SEMA4B|DRAXIN	ZT12 vs. ZT0 Down
GO Molecular Functions	GO:0043177	organic acid binding	-2.4	4	6	PLA2G1B|SHMT1|VDR|ACOX2|CEMIP|CASTOR1	ZT12 vs. ZT0 Down
GO Biological Processes	GO:0050830	defense response to Gram-positive bacterium	-2.4	6.1	4	CD36|FGR|PLA2G1B|CARD9	ZT12 vs. ZT0 Down
GO Biological Processes	GO:0001504	neurotransmitter uptake	-2.4	9.2	3	DRD3|SLC6A4|PER2	ZT12 vs. ZT0 Down
GO Cellular Components	GO:0009925	basal plasma membrane	-2.4	9.2	3	ANK3|AQP1|MET	ZT12 vs. ZT0 Down
KEGG Pathway	ko05014	Amyotrophic lateral sclerosis (ALS)	-2.4	9.2	3	BCL2|MAP2K6|TNFRSF1B	ZT12 vs. ZT0 Down
GO Biological Processes	GO:0048588	developmental cell growth	-2.4	4	6	DDR1|FN1|MAPT|TGFBR2|SEMA4B|DRAXIN	ZT12 vs. ZT0 Down
GO Biological Processes	GO:0090087	regulation of peptide transport	-2.4	2.5	11	ANK3|CD36|CD38|DRD3|FGR|FN1|PLA2G1B|PER2|IL1RL1|CEMIP|MYO18A	ZT12 vs. ZT0 Down
GO Cellular Components	GO:0045121	membrane raft	-2.3	3.3	7	FAS|CD36|MAPT|SLC6A4|TGFBR2|TNFRSF1B|TRPM8	ZT12 vs. ZT0 Down
GO Biological Processes	GO:0032870	cellular response to hormone stimulus	-2.3	2.5	11	AQP1|ZFP36L2|DUSP1|FBN1|PLA2G1B|PRKCB|RARB|SLC5A5|CYP7B1|NSMF|PAQR8	ZT12 vs. ZT0 Down
GO Biological Processes	GO:0034766	negative regulation of ion transmembrane transport	-2.3	6	4	ANK3|DRD3|THBS1|KCNAB1	ZT12 vs. ZT0 Down
GO Biological Processes	GO:1904951	positive regulation of establishment of protein localization	-2.3	3.1	8	ANK3|BCL2|CD38|FGR|PLA2G1B|IL1RL1|CEMIP|MYO18A	ZT12 vs. ZT0 Down
GO Biological Processes	GO:0002683	negative regulation of immune system process	-2.3	2.9	9	ADA|DUSP1|FBN1|FGR|IHH|NBL1|THBS1|IL1RL1|KLF13	ZT12 vs. ZT0 Down
GO Biological Processes	GO:0070663	regulation of leukocyte proliferation	-2.3	3.9	6	ADA|BCL2|CD38|IHH|TGFBR2|TNFRSF1B	ZT12 vs. ZT0 Down
GO Biological Processes	GO:0060538	skeletal muscle organ development	-2.3	4.7	5	BCL2|HLF|SVIL|KCNAB1|MYOCD	ZT12 vs. ZT0 Down
GO Biological Processes	GO:0006875	cellular metal ion homeostasis	-2.3	2.7	10	BCL2|CD36|CD38|DRD3|F2RL2|PLA2G1B|PRKCB|VDR|CEMIP|TRPM8	ZT12 vs. ZT0 Down
GO Biological Processes	GO:0009416	response to light stimulus	-2.3	3.4	7	AQP1|BCL2|DRD3|DUSP1|TULP1|PER2|ATP8A2	ZT12 vs. ZT0 Down
GO Biological Processes	GO:0044070	regulation of anion transport	-2.3	6	4	MAP2K6|THBS1|PER2|ATP8A2	ZT12 vs. ZT0 Down
GO Biological Processes	GO:0050708	regulation of protein secretion	-2.3	3.1	8	CD38|DRD3|FGR|FN1|PLA2G1B|PER2|IL1RL1|MYO18A	ZT12 vs. ZT0 Down
GO Biological Processes	GO:0002696	positive regulation of leukocyte activation	-2.3	3.1	8	ADA|BCL2|CD38|FGR|IHH|TGFBR2|THBS1|IL1RL1	ZT12 vs. ZT0 Down
GO Molecular Functions	GO:0015459	potassium channel regulator activity	-2.3	8.9	3	KCNMB1|KCNAB1|KCNIP1	ZT12 vs. ZT0 Down
GO Biological Processes	GO:2001258	negative regulation of cation channel activity	-2.3	8.9	3	ANK3|DRD3|KCNAB1	ZT12 vs. ZT0 Down
GO Biological Processes	GO:0007204	positive regulation of cytosolic calcium ion concentration	-2.3	3.4	7	BCL2|CD36|CD38|DRD3|F2RL2|PLA2G1B|CEMIP	ZT12 vs. ZT0 Down
GO Biological Processes	GO:0016125	sterol metabolic process	-2.3	4.6	5	CYP2D6|CYP3A4|DGKQ|CYP7B1|DGAT2	ZT12 vs. ZT0 Down
GO Biological Processes	GO:0007517	muscle organ development	-2.3	3.1	8	BCL2|CRYAB|HLF|KCNK2|SVIL|TGFBR2|KCNAB1|MYOCD	ZT12 vs. ZT0 Down
GO Biological Processes	GO:2000379	positive regulation of reactive oxygen species metabolic process	-2.3	5.9	4	CD36|MAPT|TGFBR2|THBS1	ZT12 vs. ZT0 Down
GO Cellular Components	GO:0005903	brush border	-2.3	5.9	4	AQP1|CD36|PLS1|SLC15A1	ZT12 vs. ZT0 Down
GO Biological Processes	GO:0046632	alpha-beta T cell differentiation	-2.3	5.9	4	ADA|BCL2|IHH|TGFBR2	ZT12 vs. ZT0 Down
GO Biological Processes	GO:0014812	muscle cell migration	-2.3	5.9	4	BCL2|DDR1|PDGFA|MYOCD	ZT12 vs. ZT0 Down
GO Biological Processes	GO:0071396	cellular response to lipid	-2.3	2.7	10	AQP1|ZFP36L2|CD36|KCNMB1|SLC6A4|TNFRSF1B|VDR|CYP7B1|DGAT2|PAQR8	ZT12 vs. ZT0 Down
GO Biological Processes	GO:0022604	regulation of cell morphogenesis	-2.3	2.8	9	FGR|FN1|MAPT|ENPP2|ZMYM3|SEMA4B|NSMF|PPP1R9A|DRAXIN	ZT12 vs. ZT0 Down
KEGG Pathway	hsa05146	Amoebiasis	-2.3	5.8	4	COL1A2|FN1|LAMB3|PRKCB	ZT12 vs. ZT0 Down
GO Biological Processes	GO:2001237	negative regulation of extrinsic apoptotic signaling pathway	-2.3	5.8	4	FAS|BCL2|THBS1|TNFSF10	ZT12 vs. ZT0 Down
Reactome Gene Sets	R-HSA-5668914	Diseases of metabolism	-2.3	3.8	6	FMOD|THBS1|PAPSS2|CYP7B1|ADAMTSL2|ADAMTS7	ZT12 vs. ZT0 Down
GO Cellular Components	GO:0019897	extrinsic component of plasma membrane	-2.3	4.5	5	FGR|KCNAB1|KCNIP1|SYTL2|GNAT3	ZT12 vs. ZT0 Down
GO Biological Processes	GO:1990138	neuron projection extension	-2.3	4.5	5	DDR1|FN1|MAPT|SEMA4B|DRAXIN	ZT12 vs. ZT0 Down
GO Biological Processes	GO:0032526	response to retinoic acid	-2.3	5.8	4	AQP1|CD38|DUSP1|SLC6A4	ZT12 vs. ZT0 Down
GO Cellular Components	GO:0044420	extracellular matrix component	-2.3	8.5	3	COL1A2|FBN1|LAMB3	ZT12 vs. ZT0 Down
GO Biological Processes	GO:0002931	response to ischemia	-2.3	8.5	3	BCL2|MAP2K6|PER2	ZT12 vs. ZT0 Down
KEGG Pathway	hsa05144	Malaria	-2.3	8.5	3	CD36|MET|THBS1	ZT12 vs. ZT0 Down
Reactome Gene Sets	R-HSA-112043	PLC beta mediated events	-2.3	8.5	3	PDE1C|CAMKK1|GNAT3	ZT12 vs. ZT0 Down
GO Biological Processes	GO:0045744	negative regulation of G protein-coupled receptor signaling pathway	-2.3	8.5	3	ADA|DRD3|MET	ZT12 vs. ZT0 Down
GO Biological Processes	GO:0060350	endochondral bone morphogenesis	-2.3	8.5	3	IHH|RARB|TGFBR2	ZT12 vs. ZT0 Down
GO Biological Processes	GO:0003205	cardiac chamber development	-2.3	4.5	5	KCNK2|RARB|TGFBR2|LMO4|MYOCD	ZT12 vs. ZT0 Down
GO Biological Processes	GO:0002062	chondrocyte differentiation	-2.3	5.7	4	IHH|RARB|TGFBR2|ADAMTS7	ZT12 vs. ZT0 Down
GO Biological Processes	GO:0006939	smooth muscle contraction	-2.3	5.7	4	ADA|CD38|MYH11|MYOCD	ZT12 vs. ZT0 Down
GO Biological Processes	GO:1901568	fatty acid derivative metabolic process	-2.3	4.5	5	CYP2D6|PLA2G1B|ACSBG1|DPEP2|DGAT2	ZT12 vs. ZT0 Down
GO Biological Processes	GO:0015696	ammonium transport	-2.3	5.7	4	ADA|AQP1|DRD3|SLC6A4	ZT12 vs. ZT0 Down
Reactome Gene Sets	R-HSA-112040	G-protein mediated events	-2.3	8.4	3	PDE1C|CAMKK1|GNAT3	ZT12 vs. ZT0 Down
GO Cellular Components	GO:0009897	external side of plasma membrane	-2.3	3	8	ADA|FAS|CD36|ECE1|TGFBR2|THBS1|IL1RL1|TRPM8	ZT12 vs. ZT0 Down
GO Biological Processes	GO:0001655	urogenital system development	-2.3	3.3	7	ANGPT2|BCL2|FBN1|PDGFA|RARB|CYP7B1|MYOCD	ZT12 vs. ZT0 Down
GO Biological Processes	GO:0060562	epithelial tube morphogenesis	-2.3	3.3	7	BCL2|DDR1|IHH|MET|TGFBR2|VDR|LMO4	ZT12 vs. ZT0 Down
GO Biological Processes	GO:0009100	glycoprotein metabolic process	-2.2	3	8	BCL2|IHH|PMM1|SPOCK3|NECAB3|B3GNT5|B3GAT2|ST6GALNAC3	ZT12 vs. ZT0 Down
GO Molecular Functions	GO:0048037	cofactor binding	-2.2	2.8	9	CYP2D6|CYP3A4|SHMT1|KCNAB1|ACOX2|CYP7B1|FLVCR2|AIFM3|RFESD	ZT12 vs. ZT0 Down
GO Biological Processes	GO:0008202	steroid metabolic process	-2.2	3.3	7	CYP2D6|CYP3A4|DGKQ|VDR|ACOX2|CYP7B1|DGAT2	ZT12 vs. ZT0 Down
GO Cellular Components	GO:0098857	membrane microdomain	-2.2	3.3	7	FAS|CD36|MAPT|SLC6A4|TGFBR2|TNFRSF1B|TRPM8	ZT12 vs. ZT0 Down
GO Biological Processes	GO:0061387	regulation of extent of cell growth	-2.2	5.6	4	FN1|MAPT|SEMA4B|DRAXIN	ZT12 vs. ZT0 Down
GO Biological Processes	GO:0034440	lipid oxidation	-2.2	5.6	4	PLA2G7|ACOX2|MECR|DGAT2	ZT12 vs. ZT0 Down
KEGG Pathway	hsa05161	Hepatitis B	-2.2	4.4	5	FAS|BCL2|PRKCB|MAP2K6|TGFBR2	ZT12 vs. ZT0 Down
GO Biological Processes	GO:0030324	lung development	-2.2	4.4	5	ADA|PDGFA|TGFBR2|ADAMTSL2|MYOCD	ZT12 vs. ZT0 Down
GO Biological Processes	GO:0010876	lipid localization	-2.2	3	8	CD36|DRD3|PLA2G1B|MAP2K6|THBS1|ATP8A2|MID1IP1|DGAT2	ZT12 vs. ZT0 Down
GO Biological Processes	GO:0003006	developmental process involved in reproduction	-2.2	2.4	11	ADA|ANGPT2|BCL2|IHH|VDR|TNFSF10|CYP7B1|PABPC1L|CBX2|PAQR8|MYOCD	ZT12 vs. ZT0 Down
KEGG Pathway	hsa05014	Amyotrophic lateral sclerosis	-2.2	8.2	3	BCL2|MAP2K6|TNFRSF1B	ZT12 vs. ZT0 Down
GO Biological Processes	GO:0021515	cell differentiation in spinal cord	-2.2	8.2	3	LMO4|GDPD5|DRAXIN	ZT12 vs. ZT0 Down
GO Biological Processes	GO:0050867	positive regulation of cell activation	-2.2	3	8	ADA|BCL2|CD38|FGR|IHH|TGFBR2|THBS1|IL1RL1	ZT12 vs. ZT0 Down
GO Biological Processes	GO:0030217	T cell differentiation	-2.2	3.7	6	ADA|BCL2|ZFP36L2|IHH|ZEB1|TGFBR2	ZT12 vs. ZT0 Down
KEGG Pathway	hsa04530	Tight junction	-2.2	4.4	5	MPP2|MYH11|CLDN5|MAGI1|MYL9	ZT12 vs. ZT0 Down
GO Biological Processes	GO:0071407	cellular response to organic cyclic compound	-2.2	2.7	9	AQP1|ZFP36L2|KCNMB1|SHMT1|SLC5A5|SLC6A4|VDR|CYP7B1|PAQR8	ZT12 vs. ZT0 Down
GO Biological Processes	GO:0051249	regulation of lymphocyte activation	-2.2	2.7	9	ADA|BCL2|ZFP36L2|CD38|FGR|IHH|ZEB1|TGFBR2|TNFRSF1B	ZT12 vs. ZT0 Down
GO Biological Processes	GO:0031667	response to nutrient levels	-2.2	2.7	9	ADA|FAS|BCL2|CDKN2B|DGKQ|SLC6A4|TGFBR2|VDR|CASTOR1	ZT12 vs. ZT0 Down
GO Biological Processes	GO:0043200	response to amino acid	-2.2	5.5	4	COL1A2|ZEB1|NSMF|CASTOR1	ZT12 vs. ZT0 Down
GO Biological Processes	GO:0009306	protein secretion	-2.2	2.7	9	CD38|DRD3|FGR|FN1|PLA2G1B|PER2|IL1RL1|NECAB3|MYO18A	ZT12 vs. ZT0 Down
GO Biological Processes	GO:0045619	regulation of lymphocyte differentiation	-2.2	4.3	5	ADA|ZFP36L2|IHH|ZEB1|TGFBR2	ZT12 vs. ZT0 Down
GO Biological Processes	GO:0030323	respiratory tube development	-2.2	4.3	5	ADA|PDGFA|TGFBR2|ADAMTSL2|MYOCD	ZT12 vs. ZT0 Down
GO Biological Processes	GO:0090288	negative regulation of cellular response to growth factor stimulus	-2.2	4.3	5	FBN1|NBL1|TGFBR2|THBS1|ADAMTSL2	ZT12 vs. ZT0 Down
GO Biological Processes	GO:0008361	regulation of cell size	-2.2	4.3	5	AQP1|FN1|MAPT|SEMA4B|DRAXIN	ZT12 vs. ZT0 Down
KEGG Pathway	ko00561	Glycerolipid metabolism	-2.2	8	3	DGKQ|DGAT2|MOGAT1	ZT12 vs. ZT0 Down
GO Biological Processes	GO:0048008	platelet-derived growth factor receptor signaling pathway	-2.2	8	3	PDGFA|TXNIP|MYOCD	ZT12 vs. ZT0 Down
GO Biological Processes	GO:0043030	regulation of macrophage activation	-2.2	8	3	THBS1|IL1RL1|MYO18A	ZT12 vs. ZT0 Down
GO Biological Processes	GO:0010951	negative regulation of endopeptidase activity	-2.2	3.6	6	AQP1|CRYAB|SERPINI1|THBS1|LAMP3|SPOCK3	ZT12 vs. ZT0 Down
KEGG Pathway	hsa04014	Ras signaling pathway	-2.2	3.6	6	ANGPT2|FLT1|MET|PDGFA|PLA2G1B|PRKCB	ZT12 vs. ZT0 Down
GO Biological Processes	GO:0007611	learning or memory	-2.2	3.6	6	DRD3|KCNK2|MAPT|SLC6A4|CLDN5|KCNAB1	ZT12 vs. ZT0 Down
GO Biological Processes	GO:0019229	regulation of vasoconstriction	-2.2	7.8	3	CD38|ECE1|PER2	ZT12 vs. ZT0 Down
GO Biological Processes	GO:0010721	negative regulation of cell development	-2.2	3.2	7	BCL2|CD38|DRD3|FBN1|SLC6A4|SEMA4B|DRAXIN	ZT12 vs. ZT0 Down
GO Cellular Components	GO:0098589	membrane region	-2.2	3.2	7	FAS|CD36|MAPT|SLC6A4|TGFBR2|TNFRSF1B|TRPM8	ZT12 vs. ZT0 Down
GO Biological Processes	GO:0002791	regulation of peptide secretion	-2.2	2.9	8	CD38|DRD3|FGR|FN1|PLA2G1B|PER2|IL1RL1|MYO18A	ZT12 vs. ZT0 Down
GO Biological Processes	GO:0048593	camera-type eye morphogenesis	-2.2	5.3	4	IHH|ZEB1|TDRD7|ATP8A2	ZT12 vs. ZT0 Down
GO Biological Processes	GO:0045843	negative regulation of striated muscle tissue development	-2.2	7.7	3	KCNK2|TGFBR2|MYOCD	ZT12 vs. ZT0 Down
GO Biological Processes	GO:1902041	regulation of extrinsic apoptotic signaling pathway via death domain receptors	-2.2	7.7	3	FAS|THBS1|TNFSF10	ZT12 vs. ZT0 Down
GO Biological Processes	GO:1901617	organic hydroxy compound biosynthetic process	-2.2	3.6	6	CYP3A4|DGKQ|VDR|ACOX2|PER2|CYP7B1	ZT12 vs. ZT0 Down
GO Cellular Components	GO:0045177	apical part of cell	-2.1	2.9	8	AQP1|CD36|DRD3|F2RL2|FN1|KCNK2|SLC15A1|GNAT3	ZT12 vs. ZT0 Down
GO Biological Processes	GO:0045637	regulation of myeloid cell differentiation	-2.1	3.6	6	FBN1|MITF|PRKCB|THBS1|MYL9|KLF13	ZT12 vs. ZT0 Down
GO Biological Processes	GO:0007015	actin filament organization	-2.1	2.9	8	BCL2|ITGB5|MET|PLA2G1B|PLS1|SVIL|PPP1R9A|AIF1L	ZT12 vs. ZT0 Down
GO Biological Processes	GO:0044057	regulation of system process	-2.1	2.5	10	ADA|AQP1|CD38|DRD3|ECE1|TNFRSF1B|PER2|MYL9|KCNIP1|MYOCD	ZT12 vs. ZT0 Down
KEGG Pathway	hsa04726	Serotonergic synapse	-2.1	5.3	4	CYP2D6|DUSP1|PRKCB|SLC6A4	ZT12 vs. ZT0 Down
KEGG Pathway	hsa04066	HIF-1 signaling pathway	-2.1	5.3	4	ANGPT2|BCL2|FLT1|PRKCB	ZT12 vs. ZT0 Down
GO Biological Processes	GO:0031109	microtubule polymerization or depolymerization	-2.1	5.3	4	CRYAB|MAPT|MET|MID1IP1	ZT12 vs. ZT0 Down
GO Molecular Functions	GO:1902936	phosphatidylinositol bisphosphate binding	-2.1	5.3	4	MAPT|SVIL|TULP1|SYTL2	ZT12 vs. ZT0 Down
GO Molecular Functions	GO:0004674	protein serine/threonine kinase activity	-2.1	2.9	8	CDK18|PRKCB|MAP2K6|TGFBR2|DYRK3|CAMKK1|MYLK3|STK32A	ZT12 vs. ZT0 Down
GO Biological Processes	GO:0048635	negative regulation of muscle organ development	-2.1	7.6	3	KCNK2|TGFBR2|MYOCD	ZT12 vs. ZT0 Down
GO Biological Processes	GO:0030888	regulation of B cell proliferation	-2.1	7.6	3	ADA|BCL2|CD38	ZT12 vs. ZT0 Down
GO Biological Processes	GO:0002260	lymphocyte homeostasis	-2.1	7.6	3	ADA|FAS|BCL2	ZT12 vs. ZT0 Down
GO Molecular Functions	GO:0099106	ion channel regulator activity	-2.1	5.2	4	KCNMB1|PRKCB|KCNAB1|KCNIP1	ZT12 vs. ZT0 Down
GO Biological Processes	GO:0071900	regulation of protein serine/threonine kinase activity	-2.1	2.6	9	CDKN2B|DUSP1|FLT1|PDGFA|PLA2G1B|MAP2K6|THBS1|CEMIP|MYOCD	ZT12 vs. ZT0 Down
GO Biological Processes	GO:0010565	regulation of cellular ketone metabolic process	-2.1	4.1	5	DGKQ|MLXIPL|MID1IP1|DGAT2|ATCAY	ZT12 vs. ZT0 Down
GO Biological Processes	GO:0007369	gastrulation	-2.1	4.1	5	DUSP1|FN1|ITGB5|LAMB3|TGFBR2	ZT12 vs. ZT0 Down
GO Biological Processes	GO:0046635	positive regulation of alpha-beta T cell activation	-2.1	7.4	3	ADA|IHH|TGFBR2	ZT12 vs. ZT0 Down
GO Biological Processes	GO:0048167	regulation of synaptic plasticity	-2.1	4.1	5	CD38|MAPT|MPP2|NSMF|PPP1R9A	ZT12 vs. ZT0 Down
GO Biological Processes	GO:0035265	organ growth	-2.1	4.1	5	BCL2|KCNK2|RARB|SLC6A4|TGFBR2	ZT12 vs. ZT0 Down
GO Biological Processes	GO:0071496	cellular response to external stimulus	-2.1	3.1	7	FAS|AQP1|BCL2|CDKN2B|VDR|MYOCD|CASTOR1	ZT12 vs. ZT0 Down
GO Biological Processes	GO:0045446	endothelial cell differentiation	-2.1	5.1	4	MET|ZEB1|CLDN5|PPP1R16B	ZT12 vs. ZT0 Down
GO Biological Processes	GO:0046637	regulation of alpha-beta T cell differentiation	-2.1	7.3	3	ADA|IHH|TGFBR2	ZT12 vs. ZT0 Down
GO Molecular Functions	GO:0004714	transmembrane receptor protein tyrosine kinase activity	-2.1	7.3	3	DDR1|FLT1|MET	ZT12 vs. ZT0 Down
GO Biological Processes	GO:1901862	negative regulation of muscle tissue development	-2.1	7.3	3	KCNK2|TGFBR2|MYOCD	ZT12 vs. ZT0 Down
GO Biological Processes	GO:0060135	maternal process involved in female pregnancy	-2.1	7.3	3	ANGPT2|IHH|VDR	ZT12 vs. ZT0 Down
GO Biological Processes	GO:0048675	axon extension	-2.1	5.1	4	FN1|MAPT|SEMA4B|DRAXIN	ZT12 vs. ZT0 Down
GO Biological Processes	GO:0030258	lipid modification	-2.1	3.5	6	CYP3A4|DGKQ|PLA2G7|ACOX2|MECR|DGAT2	ZT12 vs. ZT0 Down
GO Biological Processes	GO:0010466	negative regulation of peptidase activity	-2.1	3.4	6	AQP1|CRYAB|SERPINI1|THBS1|LAMP3|SPOCK3	ZT12 vs. ZT0 Down
GO Biological Processes	GO:0002688	regulation of leukocyte chemotaxis	-2.1	5	4	DUSP1|NBL1|THBS1|PLA2G7	ZT12 vs. ZT0 Down
Reactome Gene Sets	R-HSA-1630316	Glycosaminoglycan metabolism	-2.1	5	4	FMOD|PAPSS2|CEMIP|B3GAT2	ZT12 vs. ZT0 Down
GO Biological Processes	GO:0032835	glomerulus development	-2.1	7.2	3	ANGPT2|BCL2|PDGFA	ZT12 vs. ZT0 Down
KEGG Pathway	hsa00561	Glycerolipid metabolism	-2.1	7.2	3	DGKQ|DGAT2|MOGAT1	ZT12 vs. ZT0 Down
GO Cellular Components	GO:0016459	myosin complex	-2.1	7.2	3	MYH11|MYL9|MYO18A	ZT12 vs. ZT0 Down
GO Biological Processes	GO:0051480	regulation of cytosolic calcium ion concentration	-2.1	3.1	7	BCL2|CD36|CD38|DRD3|F2RL2|PLA2G1B|CEMIP	ZT12 vs. ZT0 Down
GO Cellular Components	GO:0098794	postsynapse	-2.1	2.4	10	ANK3|CRYAB|DGKQ|DRD3|MAPT|MPP2|SLC6A4|NSMF|PPP1R9A|MYO18A	ZT12 vs. ZT0 Down
GO Molecular Functions	GO:0008134	transcription factor binding	-2.1	2.4	10	BCL2|DGKQ|ENPP2|PRKCB|RARB|VDR|LMO4|PER2|MLXIPL|MYOCD	ZT12 vs. ZT0 Down
GO Biological Processes	GO:0003014	renal system process	-2.1	5	4	AQP1|BCL2|DRD3|MLLT6	ZT12 vs. ZT0 Down
GO Biological Processes	GO:0001952	regulation of cell-matrix adhesion	-2.1	5	4	BCL2|DDR1|CD36|THBS1	ZT12 vs. ZT0 Down
GO Cellular Components	GO:0030425	dendrite	-2.1	2.4	10	ADA|ANK3|CRYAB|MAPT|MPP2|KCNAB1|NSMF|KCNIP1|PPP1R9A|ATCAY	ZT12 vs. ZT0 Down
GO Biological Processes	GO:0070997	neuron death	-2.1	3	7	FAS|BCL2|MAPT|TNFRSF1B|DPYSL4|NSMF|DRAXIN	ZT12 vs. ZT0 Down
Reactome Gene Sets	R-HSA-211897	Cytochrome P450 - arranged by substrate type	-2.1	7.1	3	CYP2D6|CYP3A4|CYP7B1	ZT12 vs. ZT0 Down
GO Cellular Components	GO:0097447	dendritic tree	-2.1	2.4	10	ADA|ANK3|CRYAB|MAPT|MPP2|KCNAB1|NSMF|KCNIP1|PPP1R9A|ATCAY	ZT12 vs. ZT0 Down
GO Biological Processes	GO:0051216	cartilage development	-2.1	4	5	IHH|RARB|ZEB1|TGFBR2|ADAMTS7	ZT12 vs. ZT0 Down
GO Biological Processes	GO:0048568	embryonic organ development	-2	2.8	8	ADA|FBN1|IHH|PDGFA|RARB|ZEB1|TGFBR2|ATP8A2	ZT12 vs. ZT0 Down
GO Biological Processes	GO:0009749	response to glucose	-2	3.9	5	ANGPT2|TGFBR2|THBS1|TXNIP|MLXIPL	ZT12 vs. ZT0 Down
GO Biological Processes	GO:0006694	steroid biosynthetic process	-2	3.9	5	CYP3A4|DGKQ|VDR|ACOX2|CYP7B1	ZT12 vs. ZT0 Down
GO Cellular Components	GO:0016324	apical plasma membrane	-2	3	7	AQP1|CD36|F2RL2|FN1|KCNK2|SLC15A1|GNAT3	ZT12 vs. ZT0 Down
GO Biological Processes	GO:0014066	regulation of phosphatidylinositol 3-kinase signaling	-2	4.9	4	FGR|FLT1|PDGFA|PPP1R16B	ZT12 vs. ZT0 Down
GO Biological Processes	GO:1905477	positive regulation of protein localization to membrane	-2	4.9	4	ANK3|BCL2|PLS1|CEMIP	ZT12 vs. ZT0 Down
GO Biological Processes	GO:0001704	formation of primary germ layer	-2	4.9	4	DUSP1|FN1|ITGB5|LAMB3	ZT12 vs. ZT0 Down
GO Biological Processes	GO:0050804	modulation of chemical synaptic transmission	-2	2.8	8	CD38|DRD3|MAPT|MPP2|PRKCB|SLC6A4|NSMF|PPP1R9A	ZT12 vs. ZT0 Down
GO Cellular Components	GO:0031093	platelet alpha granule lumen	-2	7	3	FN1|PDGFA|THBS1	ZT12 vs. ZT0 Down
GO Biological Processes	GO:0032890	regulation of organic acid transport	-2	7	3	MAP2K6|THBS1|PER2	ZT12 vs. ZT0 Down
GO Biological Processes	GO:0010817	regulation of hormone levels	-2	2.6	9	CD38|CYP2D6|CYP3A4|DGKQ|ECE1|SLC5A5|VDR|PER2|DGAT2	ZT12 vs. ZT0 Down
GO Biological Processes	GO:0099177	regulation of trans-synaptic signaling	-2	2.7	8	CD38|DRD3|MAPT|MPP2|PRKCB|SLC6A4|NSMF|PPP1R9A	ZT12 vs. ZT0 Down
GO Biological Processes	GO:0051222	positive regulation of protein transport	-2	3	7	ANK3|CD38|FGR|PLA2G1B|IL1RL1|CEMIP|MYO18A	ZT12 vs. ZT0 Down
Hallmark Gene Sets	M5932	HALLMARK INFLAMMATORY RESPONSE	-2	3.9	5	MET|RGS16|TNFRSF1B|TNFSF10|LAMP3	ZT12 vs. ZT0 Down
Hallmark Gene Sets	M5906	HALLMARK ESTROGEN RESPONSE EARLY	-2	3.9	5	BCL2|MAPT|NBL1|SVIL|PAPSS2	ZT12 vs. ZT0 Down
GO Biological Processes	GO:1901654	response to ketone	-2	3.9	5	AQP1|CD38|DUSP1|THBS1|TXNIP	ZT12 vs. ZT0 Down
Hallmark Gene Sets	M5913	HALLMARK INTERFERON GAMMA RESPONSE	-2	3.9	5	FAS|CD38|TNFSF10|TXNIP|TDRD7	ZT12 vs. ZT0 Down
GO Molecular Functions	GO:0019900	kinase binding	-2	2.3	11	ANGPT2|FAS|CDKN2B|DGKQ|DUSP1|FGR|MAPT|PRKCB|MAP2K6|TGFBR2|PPP1R9A	ZT12 vs. ZT0 Down
GO Biological Processes	GO:0050766	positive regulation of phagocytosis	-2	6.9	3	CD36|TULP1|MYO18A	ZT12 vs. ZT0 Down
Reactome Gene Sets	R-HSA-3906995	Diseases associated with O-glycosylation of proteins	-2	6.9	3	THBS1|ADAMTSL2|ADAMTS7	ZT12 vs. ZT0 Down
Reactome Gene Sets	R-HSA-114608	Platelet degranulation	-2	4.8	4	CD36|FN1|PDGFA|THBS1	ZT12 vs. ZT0 Down
GO Biological Processes	GO:0002576	platelet degranulation	-2	4.8	4	CD36|FN1|PDGFA|THBS1	ZT12 vs. ZT0 Down
GO Biological Processes	GO:0031099	regeneration	-2	3.9	5	ANGPT2|BCL2|IHH|MATN2|TGFBR2	ZT12 vs. ZT0 Down
KEGG Pathway	ko05169	Epstein-Barr virus infection	-2	3.9	5	BCL2|CD38|FGR|HSPB2|MAP2K6	ZT12 vs. ZT0 Down
GO Molecular Functions	GO:0016491	oxidoreductase activity	-2	2.3	11	CYP2D6|CYP3A4|HPD|KCNAB1|ACOX2|CYP7B1|MECR|ASPHD2|AIFM3|FADS6|FRRS1	ZT12 vs. ZT0 Down
GO Biological Processes	GO:0031668	cellular response to extracellular stimulus	-2	3.3	6	FAS|BCL2|CDKN2B|VDR|MYOCD|CASTOR1	ZT12 vs. ZT0 Down
GO Biological Processes	GO:0002790	peptide secretion	-2	2.5	9	CD38|DRD3|FGR|FN1|PLA2G1B|PER2|IL1RL1|NECAB3|MYO18A	ZT12 vs. ZT0 Down
GO Biological Processes	GO:0043408	regulation of MAPK cascade	-2	2.3	11	FAS|CD36|DUSP1|FLT1|FN1|PDGFA|PLA2G1B|MAP2K6|THBS1|DOK5|CARD9	ZT12 vs. ZT0 Down
KEGG Pathway	ko05218	Melanoma	-2	6.8	3	MET|MITF|PDGFA	ZT12 vs. ZT0 Down
GO Cellular Components	GO:0045178	basal part of cell	-2	6.8	3	ANK3|AQP1|MET	ZT12 vs. ZT0 Down
KEGG Pathway	ko04920	Adipocytokine signaling pathway	-2	6.8	3	CD36|TNFRSF1B|ACSBG1	ZT12 vs. ZT0 Down
GO Biological Processes	GO:0001885	endothelial cell development	-2	6.8	3	MET|CLDN5|PPP1R16B	ZT12 vs. ZT0 Down
GO Biological Processes	GO:0002009	morphogenesis of an epithelium	-2	2.5	9	BCL2|DDR1|IHH|MET|PDGFA|TGFBR2|VDR|LMO4|CYP7B1	ZT12 vs. ZT0 Down
GO Biological Processes	GO:0120039	plasma membrane bounded cell projection morphogenesis	-10	4.7	26	CDH4|CTNNA2|EFNB2|EPHB1|ITGA4|LAMA3|PLXNB3|PRKCZ|PTN|PTPRD|PTPRS|ROBO1|DYNLT1|UBB|UGT8|EZR|NRP2|B4GALT6|LZTS1|NTNG1|SLITRK3|DOCK10|ISLR2|LINGO1|DOK6|TUBB2B	ZT12 vs. ZT0 UP
GO Biological Processes	GO:0048812	neuron projection morphogenesis	-10	4.8	26	CDH4|CTNNA2|EFNB2|EPHB1|ITGA4|LAMA3|PLXNB3|PRKCZ|PTN|PTPRD|PTPRS|ROBO1|DYNLT1|UBB|UGT8|EZR|NRP2|B4GALT6|LZTS1|NTNG1|SLITRK3|DOCK10|ISLR2|LINGO1|DOK6|TUBB2B	ZT12 vs. ZT0 UP
GO Biological Processes	GO:0050808	synapse organization	-10	6	21	CACNB4|CBLN1|CTNNA2|DGKB|EFNB2|EPHB1|GPC4|LGMN|PTN|PTPRD|PTPRS|SIX1|SLC8A3|FZD9|NRP2|CLSTN3|NTNG1|SLITRK3|CNTN5|DOCK10|LRRN1	ZT12 vs. ZT0 UP
GO Biological Processes	GO:0048858	cell projection morphogenesis	-10	4.7	26	CDH4|CTNNA2|EFNB2|EPHB1|ITGA4|LAMA3|PLXNB3|PRKCZ|PTN|PTPRD|PTPRS|ROBO1|DYNLT1|UBB|UGT8|EZR|NRP2|B4GALT6|LZTS1|NTNG1|SLITRK3|DOCK10|ISLR2|LINGO1|DOK6|TUBB2B	ZT12 vs. ZT0 UP
GO Biological Processes	GO:0032990	cell part morphogenesis	-9.8	4.5	26	CDH4|CTNNA2|EFNB2|EPHB1|ITGA4|LAMA3|PLXNB3|PRKCZ|PTN|PTPRD|PTPRS|ROBO1|DYNLT1|UBB|UGT8|EZR|NRP2|B4GALT6|LZTS1|NTNG1|SLITRK3|DOCK10|ISLR2|LINGO1|DOK6|TUBB2B	ZT12 vs. ZT0 UP
GO Cellular Components	GO:0097060	synaptic membrane	-9.3	6	19	ANK2|CBLN1|CHRM3|CTNNA2|EFNB2|GPC4|GABRA5|GRIA2|KCNK1|MX1|PTPRS|SLC8A3|NRP2|CLSTN3|LZTS1|NTNG1|SLITRK3|NECTIN3|CNTN5	ZT12 vs. ZT0 UP
GO Biological Processes	GO:0050803	regulation of synapse structure or activity	-8.8	7.7	15	CBLN1|CTNNA2|DGKB|EPHB1|GPC4|MX1|PTN|PTPRD|PTPRS|SIX1|FZD9|NRP2|CLSTN3|SLITRK3|LRRN1	ZT12 vs. ZT0 UP
GO Biological Processes	GO:0099537	trans-synaptic signaling	-8.7	4.2	25	CACNB4|CBLN1|CHRM3|DGKB|EPHB1|FABP5|GABRA5|GRIA2|PRKCZ|LGMN|PTN|PTPRD|PTPRN2|PTPRS|SLC8A3|SYNGR1|AKAP12|CARTPT|CLSTN3|LZTS1|NTNG1|SLC24A2|NAAA|KCNMB4|TUBB2B	ZT12 vs. ZT0 UP
GO Biological Processes	GO:0099536	synaptic signaling	-8.6	4.1	25	CACNB4|CBLN1|CHRM3|DGKB|EPHB1|FABP5|GABRA5|GRIA2|PRKCZ|LGMN|PTN|PTPRD|PTPRN2|PTPRS|SLC8A3|SYNGR1|AKAP12|CARTPT|CLSTN3|LZTS1|NTNG1|SLC24A2|NAAA|KCNMB4|TUBB2B	ZT12 vs. ZT0 UP
GO Biological Processes	GO:0030198	extracellular matrix organization	-8.3	5.6	18	CAPN1|CAV1|COL3A1|COL9A1|FGFR4|ITGA4|LAMA3|LAMB1|LCP1|SERPINB5|SERPINF2|TGFB2|TLL1|PRDX4|ITGA11|NTNG1|ERO1A|THSD4	ZT12 vs. ZT0 UP
GO Biological Processes	GO:1903522	regulation of blood circulation	-8.3	6.5	16	ANK2|CACNA2D1|CACNB4|CALCA|CAMK2D|CAV1|CHRM3|DSG2|EDN2|FLNA|KCNJ11|KCNK1|NPR2|SLC8A3|TGFB2|KCNMB4	ZT12 vs. ZT0 UP
GO Biological Processes	GO:0048667	cell morphogenesis involved in neuron differentiation	-8.2	4.5	22	CDH4|CTNNA2|EFNB2|EPHB1|ITGA4|LAMA3|PLXNB3|PTN|PTPRD|PTPRS|ROBO1|EZR|NRP2|B4GALT6|LZTS1|NTNG1|SLITRK3|DOCK10|ISLR2|LINGO1|DOK6|TUBB2B	ZT12 vs. ZT0 UP
GO Biological Processes	GO:0050807	regulation of synapse organization	-8.2	7.5	14	CBLN1|CTNNA2|DGKB|EPHB1|GPC4|PTN|PTPRD|PTPRS|SIX1|FZD9|NRP2|CLSTN3|SLITRK3|LRRN1	ZT12 vs. ZT0 UP
Reactome Gene Sets	R-HSA-109582	Hemostasis	-8	4.3	22	CAV1|CD9|CENPE|DGKB|FLNA|GNG5|IRF1|ITGA4|EPCAM|PCDH7|SERPINF2|PRKCZ|SLC8A3|TGFB2|TGFB3|TIMP3|VAV3|KCNMB4|AK3|DOCK10|SLC7A10|TUBB2B	ZT12 vs. ZT0 UP
GO Biological Processes	GO:0044057	regulation of system process	-8	4.3	22	ANK2|CACNA2D1|CACNB4|CALCA|CAMK2D|CAV1|CBLN1|CHRM3|DSG2|EDN2|FABP5|FLNA|KCNJ11|KCNK1|NPR2|PRKCZ|SLC8A3|TGFB2|CARTPT|CALCRL|KCNMB4|TLX3	ZT12 vs. ZT0 UP
GO Cellular Components	GO:0045211	postsynaptic membrane	-7.9	6.6	15	ANK2|CBLN1|CHRM3|CTNNA2|EFNB2|GABRA5|GRIA2|MX1|PTPRS|SLC8A3|NRP2|CLSTN3|LZTS1|SLITRK3|NECTIN3	ZT12 vs. ZT0 UP
GO Cellular Components	GO:0099240	intrinsic component of synaptic membrane	-7.9	8.9	12	CHRM3|EFNB2|GPC4|GABRA5|PTPRS|SLC8A3|NRP2|CLSTN3|NTNG1|SLITRK3|NECTIN3|CNTN5	ZT12 vs. ZT0 UP
GO Biological Processes	GO:0061564	axon development	-7.8	4.6	20	CDH4|CTNNA2|EFNB2|EPHB1|ITGA4|LAMA3|PLXNB3|PTN|PTPRS|ROBO1|DYNLT1|EZR|NRP2|B4GALT6|NTNG1|SLITRK3|ISLR2|LINGO1|DOK6|TUBB2B	ZT12 vs. ZT0 UP
GO Biological Processes	GO:0035637	multicellular organismal signaling	-7.8	7.7	13	ANK2|CACNA2D1|CACNB4|CAMK2D|CAV1|DSG2|FLNA|KCNJ11|KCNK1|NPR2|SLC8A3|CARTPT|KCNMB4	ZT12 vs. ZT0 UP
GO Cellular Components	GO:0030424	axon	-7.7	4.2	22	CALCA|CALCR|CHRM3|CTNNA2|EPHB1|FLNA|GARS1|ITGA4|KCNJ11|MX1|SERPINF1|PRKCZ|PTPRK|PTPRN2|PTPRS|ROBO1|SLC8A3|DYNLT1|TGFB2|NRP2|NECTIN3|UNC80	ZT12 vs. ZT0 UP
GO Biological Processes	GO:0008015	blood circulation	-7.6	4.5	20	ANK2|CACNA2D1|CACNB4|CALCA|CAMK2D|CAV1|CHRM3|DSG2|EDN2|FLNA|KCNJ11|KCNK1|NPR2|PDE3A|SERPINF2|SLC8A3|TGFB2|AKAP12|CARTPT|KCNMB4	ZT12 vs. ZT0 UP
GO Biological Processes	GO:0042391	regulation of membrane potential	-7.5	5	18	ANK2|CACNA2D1|CACNB4|CAMK2D|CAV1|CBLN1|DSG2|FLNA|GABRA5|KCNJ11|KCNK1|PRKCZ|PTN|SLC8A3|UBB|FZD9|KCNMB4|NALCN	ZT12 vs. ZT0 UP
GO Biological Processes	GO:0008016	regulation of heart contraction	-7.5	6.7	14	ANK2|CACNA2D1|CACNB4|CALCA|CAMK2D|CAV1|DSG2|EDN2|FLNA|KCNJ11|KCNK1|NPR2|SLC8A3|TGFB2	ZT12 vs. ZT0 UP
GO Biological Processes	GO:0007268	chemical synaptic transmission	-7.5	3.9	23	CACNB4|CBLN1|CHRM3|DGKB|EPHB1|GABRA5|GRIA2|PRKCZ|LGMN|PTN|PTPRN2|PTPRS|SLC8A3|SYNGR1|AKAP12|CARTPT|CLSTN3|LZTS1|NTNG1|SLC24A2|NAAA|KCNMB4|TUBB2B	ZT12 vs. ZT0 UP
GO Biological Processes	GO:0098916	anterograde trans-synaptic signaling	-7.5	3.9	23	CACNB4|CBLN1|CHRM3|DGKB|EPHB1|GABRA5|GRIA2|PRKCZ|LGMN|PTN|PTPRN2|PTPRS|SLC8A3|SYNGR1|AKAP12|CARTPT|CLSTN3|LZTS1|NTNG1|SLC24A2|NAAA|KCNMB4|TUBB2B	ZT12 vs. ZT0 UP
GO Biological Processes	GO:0003013	circulatory system process	-7.4	4.4	20	ANK2|CACNA2D1|CACNB4|CALCA|CAMK2D|CAV1|CHRM3|DSG2|EDN2|FLNA|KCNJ11|KCNK1|NPR2|PDE3A|SERPINF2|SLC8A3|TGFB2|AKAP12|CARTPT|KCNMB4	ZT12 vs. ZT0 UP
GO Biological Processes	GO:0061337	cardiac conduction	-7.4	9.1	11	ANK2|CACNA2D1|CACNB4|CAMK2D|CAV1|DSG2|FLNA|KCNJ11|KCNK1|NPR2|SLC8A3	ZT12 vs. ZT0 UP
GO Biological Processes	GO:0043062	extracellular structure organization	-7.3	4.8	18	CAPN1|CAV1|COL3A1|COL9A1|FGFR4|ITGA4|LAMA3|LAMB1|LCP1|SERPINB5|SERPINF2|TGFB2|TLL1|PRDX4|ITGA11|NTNG1|ERO1A|THSD4	ZT12 vs. ZT0 UP
GO Biological Processes	GO:0034330	cell junction organization	-7.2	5.8	15	ANK2|CAV1|CD9|CDH4|DSG2|EFNB2|FLNA|LAMA3|PTPRK|TGFB2|TGFB3|UGT8|CLDN10|NECTIN3|CDH20	ZT12 vs. ZT0 UP
Reactome Gene Sets	R-HSA-9675108	Nervous system development	-7.2	4.3	20	ANK2|CACNB4|COL3A1|COL9A1|EFNB2|EPHB1|LAMB1|PLXNB3|ROBO1|RPS12|UBB|EZR|ST8SIA2|CUL2|NRP2|VAV3|SCD5|ABLIM2|DOK6|TUBB2B	ZT12 vs. ZT0 UP
GO Cellular Components	GO:0098794	postsynapse	-7.1	4	21	ANK2|CBLN1|CHRM3|CTNNA2|EFNB2|FABP5|FLNA|GABRA5|GRIA2|MX1|PRKCZ|PTN|PTPRS|SLC8A3|FZD9|NRP2|CLSTN3|LZTS1|SLITRK3|NECTIN3|DOCK10	ZT12 vs. ZT0 UP
GO Biological Processes	GO:0022612	gland morphogenesis	-7.1	9.8	10	CAPN1|CAV1|CEBPB|FGL1|ID4|SERPINB5|PTN|TGFB2|TGFB3|EZR	ZT12 vs. ZT0 UP
GO Cellular Components	GO:0062023	collagen-containing extracellular matrix	-7	4.9	17	CBLN1|COL3A1|COL9A1|GPC4|FGL1|LAMA3|LAMB1|LTBP1|SERPINF1|SERPINF2|PTN|TGFB2|TGFB3|TIMP3|NTNG1|IMPG2|THSD4	ZT12 vs. ZT0 UP
GO Biological Processes	GO:0007409	axonogenesis	-7	4.6	18	CDH4|CTNNA2|EFNB2|EPHB1|ITGA4|LAMA3|PLXNB3|PTPRS|ROBO1|EZR|NRP2|B4GALT6|NTNG1|SLITRK3|ISLR2|LINGO1|DOK6|TUBB2B	ZT12 vs. ZT0 UP
GO Biological Processes	GO:0060047	heart contraction	-7	6	14	ANK2|CACNA2D1|CACNB4|CALCA|CAMK2D|CAV1|DSG2|EDN2|FLNA|KCNJ11|KCNK1|NPR2|SLC8A3|TGFB2	ZT12 vs. ZT0 UP
Reactome Gene Sets	R-HSA-422475	Axon guidance	-6.8	4.2	19	ANK2|CACNB4|COL3A1|COL9A1|EFNB2|EPHB1|LAMB1|PLXNB3|ROBO1|RPS12|UBB|EZR|ST8SIA2|CUL2|NRP2|VAV3|ABLIM2|DOK6|TUBB2B	ZT12 vs. ZT0 UP
GO Biological Processes	GO:0003015	heart process	-6.8	5.8	14	ANK2|CACNA2D1|CACNB4|CALCA|CAMK2D|CAV1|DSG2|EDN2|FLNA|KCNJ11|KCNK1|NPR2|SLC8A3|TGFB2	ZT12 vs. ZT0 UP
GO Biological Processes	GO:0099054	presynapse assembly	-6.8	17	7	CBLN1|EFNB2|GPC4|PTPRD|CLSTN3|SLITRK3|CNTN5	ZT12 vs. ZT0 UP
GO Biological Processes	GO:0099177	regulation of trans-synaptic signaling	-6.6	4.6	17	CBLN1|DGKB|EPHB1|FABP5|PRKCZ|LGMN|PTN|PTPRS|SLC8A3|SYNGR1|AKAP12|CLSTN3|LZTS1|NTNG1|SLC24A2|KCNMB4|TUBB2B	ZT12 vs. ZT0 UP
GO Biological Processes	GO:0051963	regulation of synapse assembly	-6.6	10	9	CBLN1|EPHB1|GPC4|PTPRD|PTPRS|SIX1|CLSTN3|SLITRK3|LRRN1	ZT12 vs. ZT0 UP
GO Biological Processes	GO:0099172	presynapse organization	-6.6	16	7	CBLN1|EFNB2|GPC4|PTPRD|CLSTN3|SLITRK3|CNTN5	ZT12 vs. ZT0 UP
GO Cellular Components	GO:0070161	anchoring junction	-6.6	4.1	19	CAPN1|CAV1|CD9|CTNNA2|DSG2|EFNB2|FGFR3|FLNA|ITGA4|LCP1|PTPRK|TPM4|EZR|AKAP12|ITGA11|NECTIN3|CDH20|AFAP1|TMEM47	ZT12 vs. ZT0 UP
Reactome Gene Sets	R-HSA-112316	Neuronal System	-6.5	4.8	16	CACNA2D1|CACNB4|CAMK2D|GABRA5|GNAL|GNG5|GRIA2|KCNJ11|KCNK1|PTPRD|PTPRS|SLITRK3|NAAA|KCNMB4|KCNG4|TUBB2B	ZT12 vs. ZT0 UP
GO Biological Processes	GO:0007416	synapse assembly	-6.4	7.3	11	CBLN1|EFNB2|EPHB1|GPC4|PTPRD|PTPRS|SIX1|CLSTN3|SLITRK3|CNTN5|LRRN1	ZT12 vs. ZT0 UP
GO Cellular Components	GO:0044297	cell body	-6.3	3.9	19	CALCA|FLNA|GABRA5|GRIA2|ITGA4|KCNJ11|KCNK1|SERPINF1|PRKCZ|PTPRK|PTPRS|SLC8A3|DYNLT1|TGFB2|TGFB3|UBB|EZR|AKAP12|LZTS1	ZT12 vs. ZT0 UP
GO Biological Processes	GO:0031623	receptor internalization	-6.3	9.5	9	CAV1|CD9|EFNB2|MX1|TFRC|EZR|CALCRL|RAMP1|ACKR3	ZT12 vs. ZT0 UP
GO Cellular Components	GO:0099055	integral component of postsynaptic membrane	-6.3	9.4	9	CHRM3|EFNB2|GABRA5|PTPRS|SLC8A3|NRP2|CLSTN3|SLITRK3|NECTIN3	ZT12 vs. ZT0 UP
GO Cellular Components	GO:0098936	intrinsic component of postsynaptic membrane	-6.1	9.1	9	CHRM3|EFNB2|GABRA5|PTPRS|SLC8A3|NRP2|CLSTN3|SLITRK3|NECTIN3	ZT12 vs. ZT0 UP
GO Biological Processes	GO:0045664	regulation of neuron differentiation	-6.1	3.6	20	CDH4|CTNNA2|DLX2|EFNB2|ID4|SERPINF1|PLXNB3|PTN|PTPRD|PTPRS|ROBO1|SIX1|DYNLT1|GDF11|LZTS1|NTNG1|TLX3|ISLR2|LINGO1|TUBB2B	ZT12 vs. ZT0 UP
Reactome Gene Sets	R-HSA-419812	Calcitonin-like ligand receptors	-6.1	49	4	CALCA|CALCR|CALCRL|RAMP1	ZT12 vs. ZT0 UP
GO Biological Processes	GO:0050804	modulation of chemical synaptic transmission	-5.9	4.3	16	CBLN1|DGKB|EPHB1|PRKCZ|LGMN|PTN|PTPRS|SLC8A3|SYNGR1|AKAP12|CLSTN3|LZTS1|NTNG1|SLC24A2|KCNMB4|TUBB2B	ZT12 vs. ZT0 UP
GO Molecular Functions	GO:0050839	cell adhesion molecule binding	-5.9	4	17	CD9|CDH4|COL3A1|CTNNA2|DSG2|FLNA|ITGA4|LAMA3|LAMB1|LCP1|EPCAM|PTN|PTPRD|EZR|NTNG1|NECTIN3|CDH20	ZT12 vs. ZT0 UP
GO Cellular Components	GO:0043025	neuronal cell body	-5.8	4	17	CALCA|FLNA|GABRA5|GRIA2|ITGA4|KCNJ11|KCNK1|SERPINF1|PRKCZ|PTPRK|PTPRS|SLC8A3|DYNLT1|TGFB2|TGFB3|UBB|AKAP12	ZT12 vs. ZT0 UP
GO Biological Processes	GO:0099173	postsynapse organization	-5.8	7.1	10	CBLN1|DGKB|EPHB1|LGMN|PTN|PTPRD|PTPRS|FZD9|NRP2|DOCK10	ZT12 vs. ZT0 UP
GO Biological Processes	GO:0006937	regulation of muscle contraction	-5.8	7.1	10	ANK2|CALCA|CAMK2D|CAV1|CHRM3|DSG2|EDN2|FLNA|SLC8A3|CALCRL	ZT12 vs. ZT0 UP
GO Cellular Components	GO:0098978	glutamatergic synapse	-5.7	4.8	14	CBLN1|CHRM3|DGKB|EFNB2|EPHB1|GPC4|FLNA|PRKCZ|PTPRD|PTPRS|FZD9|NRP2|CLSTN3|NTNG1	ZT12 vs. ZT0 UP
GO Cellular Components	GO:0099572	postsynaptic specialization	-5.7	4.8	14	CHRM3|CTNNA2|EFNB2|FABP5|GABRA5|GRIA2|MX1|PRKCZ|PTPRS|SLC8A3|CLSTN3|LZTS1|SLITRK3|NECTIN3	ZT12 vs. ZT0 UP
GO Molecular Functions	GO:0097644	calcitonin family binding	-5.7	92	3	CALCR|CALCRL|RAMP1	ZT12 vs. ZT0 UP
GO Molecular Functions	GO:0001635	calcitonin gene-related peptide receptor activity	-5.7	92	3	CALCR|CALCRL|RAMP1	ZT12 vs. ZT0 UP
GO Biological Processes	GO:0120035	regulation of plasma membrane bounded cell projection organization	-5.7	3.4	20	CAV1|CDH4|CTNNA2|EFNB2|SERPINF1|PLXNB3|PTN|PTPRD|PTPRS|ROBO1|DYNLT1|TGFB3|EZR|CDC42EP3|LZTS1|NTNG1|TBC1D19|ISLR2|LINGO1|TUBB2B	ZT12 vs. ZT0 UP
GO Biological Processes	GO:1903779	regulation of cardiac conduction	-5.7	12	7	ANK2|CAMK2D|CAV1|FLNA|KCNJ11|NPR2|SLC8A3	ZT12 vs. ZT0 UP
GO Cellular Components	GO:0099060	integral component of postsynaptic specialization membrane	-5.6	12	7	CHRM3|EFNB2|GABRA5|PTPRS|CLSTN3|SLITRK3|NECTIN3	ZT12 vs. ZT0 UP
GO Biological Processes	GO:0048771	tissue remodeling	-5.6	6.7	10	CALCA|CAPN1|CAV1|PTN|TFRC|TGFB3|CARTPT|WNT16|IL20RA|RSPO3	ZT12 vs. ZT0 UP
GO Biological Processes	GO:0031344	regulation of cell projection organization	-5.6	3.4	20	CAV1|CDH4|CTNNA2|EFNB2|SERPINF1|PLXNB3|PTN|PTPRD|PTPRS|ROBO1|DYNLT1|TGFB3|EZR|CDC42EP3|LZTS1|NTNG1|TBC1D19|ISLR2|LINGO1|TUBB2B	ZT12 vs. ZT0 UP
GO Biological Processes	GO:0099560	synaptic membrane adhesion	-5.5	22	5	GPC4|PTPRD|PTPRS|NTNG1|SLITRK3	ZT12 vs. ZT0 UP
GO Cellular Components	GO:0098948	intrinsic component of postsynaptic specialization membrane	-5.5	11	7	CHRM3|EFNB2|GABRA5|PTPRS|CLSTN3|SLITRK3|NECTIN3	ZT12 vs. ZT0 UP
GO Cellular Components	GO:0099061	integral component of postsynaptic density membrane	-5.4	14	6	CHRM3|EFNB2|PTPRS|CLSTN3|SLITRK3|NECTIN3	ZT12 vs. ZT0 UP
GO Biological Processes	GO:0001655	urogenital system development	-5.4	4.8	13	AKR1B1|CYP26A1|EFNB2|ID4|EPCAM|SERPINF1|SERPINB5|PPAT|PRLR|SIX1|TGFB2|GDF11|FAT4	ZT12 vs. ZT0 UP
GO Biological Processes	GO:0048732	gland development	-5.4	4.1	15	CAPN1|CAV1|CEBPB|FGL1|ID4|SERPINF1|SERPINB5|PPAT|PRLR|PTN|ROBO1|SIX1|TGFB2|TGFB3|EZR	ZT12 vs. ZT0 UP
GO Cellular Components	GO:0014069	postsynaptic density	-5.4	4.7	13	CHRM3|CTNNA2|EFNB2|FABP5|GRIA2|MX1|PRKCZ|PTPRS|SLC8A3|CLSTN3|LZTS1|SLITRK3|NECTIN3	ZT12 vs. ZT0 UP
GO Cellular Components	GO:0098797	plasma membrane protein complex	-5.3	3.4	19	CACNA2D1|CACNB4|CALCR|CAV1|CDH4|GNAL|GNG5|GRIA2|ITGA4|KCNJ11|KCNK1|TFRC|CALCRL|RAMP1|ITGA11|KCNMB4|CDH20|KCNG4|OLFM3	ZT12 vs. ZT0 UP
GO Cellular Components	GO:0099146	intrinsic component of postsynaptic density membrane	-5.3	14	6	CHRM3|EFNB2|PTPRS|CLSTN3|SLITRK3|NECTIN3	ZT12 vs. ZT0 UP
GO Cellular Components	GO:0099699	integral component of synaptic membrane	-5.3	7.2	9	CHRM3|EFNB2|GABRA5|PTPRS|SLC8A3|NRP2|CLSTN3|SLITRK3|NECTIN3	ZT12 vs. ZT0 UP
GO Cellular Components	GO:1903439	calcitonin family receptor complex	-5.3	74	3	CALCR|CALCRL|RAMP1	ZT12 vs. ZT0 UP
GO Cellular Components	GO:0098889	intrinsic component of presynaptic membrane	-5.3	10	7	CHRM3|EFNB2|GPC4|GABRA5|PTPRS|NTNG1|CNTN5	ZT12 vs. ZT0 UP
KEGG Pathway	ko05410	Hypertrophic cardiomyopathy (HCM)	-5.3	10	7	CACNA2D1|CACNB4|ITGA4|TGFB2|TGFB3|TPM4|ITGA11	ZT12 vs. ZT0 UP
GO Cellular Components	GO:0032279	asymmetric synapse	-5.3	4.7	13	CHRM3|CTNNA2|EFNB2|FABP5|GRIA2|MX1|PRKCZ|PTPRS|SLC8A3|CLSTN3|LZTS1|SLITRK3|NECTIN3	ZT12 vs. ZT0 UP
Hallmark Gene Sets	M5907	HALLMARK ESTROGEN RESPONSE LATE	-5.2	6.1	10	CALCR|CAV1|CD9|FABP5|FGFR3|MEST|PRLR|TFPI2|OPN3|CHST8	ZT12 vs. ZT0 UP
GO Cellular Components	GO:0044420	extracellular matrix component	-5.2	13	6	COL3A1|LAMA3|LAMB1|LTBP1|NTNG1|THSD4	ZT12 vs. ZT0 UP
GO Cellular Components	GO:0098685	Schaffer collateral - CA1 synapse	-5.2	10	7	DGKB|EFNB2|PRKCZ|PTPRS|AKAP12|NTNG1|TUBB2B	ZT12 vs. ZT0 UP
GO Cellular Components	GO:0099634	postsynaptic specialization membrane	-5.2	8.3	8	CHRM3|EFNB2|GABRA5|GRIA2|PTPRS|CLSTN3|SLITRK3|NECTIN3	ZT12 vs. ZT0 UP
GO Biological Processes	GO:0086065	cell communication involved in cardiac conduction	-5.2	13	6	ANK2|CACNA2D1|CAMK2D|CAV1|DSG2|FLNA	ZT12 vs. ZT0 UP
GO Biological Processes	GO:0098900	regulation of action potential	-5.2	13	6	ANK2|CACNA2D1|CAMK2D|CAV1|DSG2|FLNA	ZT12 vs. ZT0 UP
KEGG Pathway	hsa05165	human papillomavirus infection	-5.1	4.5	13	ATR|COL9A1|IRF1|ITGA4|LAMA3|LAMB1|MX1|PRKCZ|FZD9|CREB5|ITGA11|WNT16|HES6	ZT12 vs. ZT0 UP
GO Cellular Components	GO:0098793	presynapse	-5.1	3.7	16	CALCA|CHRM3|CTNNA2|EFNB2|GPC4|GABRA5|MX1|PTN|PTPRN2|PTPRS|SLC8A3|SYNGR1|NTNG1|NAAA|CNTN5|RAB3C	ZT12 vs. ZT0 UP
KEGG Pathway	hsa05410	Hypertrophic cardiomyopathy	-5.1	9.9	7	CACNA2D1|CACNB4|ITGA4|TGFB2|TGFB3|TPM4|ITGA11	ZT12 vs. ZT0 UP
GO Biological Processes	GO:0098901	regulation of cardiac muscle cell action potential	-5.1	18	5	ANK2|CAMK2D|CAV1|DSG2|FLNA	ZT12 vs. ZT0 UP
GO Biological Processes	GO:1905606	regulation of presynapse assembly	-5	18	5	CBLN1|GPC4|PTPRD|CLSTN3|SLITRK3	ZT12 vs. ZT0 UP
KEGG Pathway	ko05414	Dilated cardiomyopathy	-5	9.5	7	CACNA2D1|CACNB4|ITGA4|TGFB2|TGFB3|TPM4|ITGA11	ZT12 vs. ZT0 UP
GO Biological Processes	GO:0035904	aorta development	-5	12	6	COL3A1|EFNB2|LTBP1|ROBO1|SIX1|TGFB2	ZT12 vs. ZT0 UP
GO Biological Processes	GO:0046849	bone remodeling	-5	9.4	7	CALCA|PTN|TFRC|TGFB3|CARTPT|WNT16|IL20RA	ZT12 vs. ZT0 UP
GO Biological Processes	GO:0051899	membrane depolarization	-5	9.4	7	ANK2|CACNA2D1|CACNB4|CAMK2D|CAV1|PRKCZ|FZD9	ZT12 vs. ZT0 UP
GO Biological Processes	GO:0048729	tissue morphogenesis	-5	3.3	18	COL3A1|EFNB2|GPC4|FLNA|ID4|LAMA3|LCP1|SERPINB5|ROBO1|SIX1|TGFB2|TGFB3|EZR|NRP2|WNT16|RIPK4|FAT4|RSPO3	ZT12 vs. ZT0 UP
GO Molecular Functions	GO:0097642	calcitonin family receptor activity	-5	61	3	CALCR|CALCRL|RAMP1	ZT12 vs. ZT0 UP
GO Biological Processes	GO:0099174	regulation of presynapse organization	-5	17	5	CBLN1|GPC4|PTPRD|CLSTN3|SLITRK3	ZT12 vs. ZT0 UP
GO Cellular Components	GO:0098839	postsynaptic density membrane	-5	9.3	7	CHRM3|EFNB2|GRIA2|PTPRS|CLSTN3|SLITRK3|NECTIN3	ZT12 vs. ZT0 UP
GO Biological Processes	GO:0007156	homophilic cell adhesion via plasma membrane adhesion molecules	-4.9	6.5	9	CDH4|DSG2|PCDH7|PLXNB3|ROBO1|CLSTN3|NECTIN3|CDH20|FAT4	ZT12 vs. ZT0 UP
GO Cellular Components	GO:0098984	neuron to neuron synapse	-4.9	4.3	13	CHRM3|CTNNA2|EFNB2|FABP5|GRIA2|MX1|PRKCZ|PTPRS|SLC8A3|CLSTN3|LZTS1|SLITRK3|NECTIN3	ZT12 vs. ZT0 UP
Reactome Gene Sets	R-HSA-76002	Platelet activation, signaling and aggregation	-4.9	5.1	11	CD9|DGKB|FLNA|GNG5|PCDH7|SERPINF2|PRKCZ|TGFB2|TGFB3|TIMP3|VAV3	ZT12 vs. ZT0 UP
Reactome Gene Sets	R-HSA-373080	Class B/2 (Secretin family receptors)	-4.9	9	7	CALCA|CALCR|GNG5|FZD9|CALCRL|RAMP1|WNT16	ZT12 vs. ZT0 UP
GO Biological Processes	GO:0033674	positive regulation of kinase activity	-4.9	3.4	17	CALCA|CENPE|CKS1B|EPHB1|FGFR3|FGFR4|PRKCZ|PRLR|ROBO1|TGFB2|TGFB3|UBB|MAPKAPK3|CARTPT|TOM1L1|VAV3|PDGFC	ZT12 vs. ZT0 UP
GO Biological Processes	GO:0051962	positive regulation of nervous system development	-4.9	3.6	16	CBLN1|CDH4|DLX2|EPHB1|FLNA|SERPINF1|PLXNB3|PTN|PTPRD|ROBO1|DYNLT1|CLSTN3|SLITRK3|ISLR2|LRRN1|TUBB2B	ZT12 vs. ZT0 UP
GO Biological Processes	GO:0045216	cell-cell junction organization	-4.8	6.3	9	ANK2|CAV1|CD9|DSG2|TGFB2|TGFB3|UGT8|CLDN10|CDH20	ZT12 vs. ZT0 UP
GO Biological Processes	GO:0043410	positive regulation of MAPK cascade	-4.8	3.5	16	CALCR|FGFR3|FGFR4|FSHR|SERPINF2|PRKCZ|ROBO1|TGFB2|TGFB3|UBB|MAPKAPK3|AKAP12|CARTPT|WNT16|PDGFC|ACKR3	ZT12 vs. ZT0 UP
GO Biological Processes	GO:0021543	pallium development	-4.8	6.3	9	COL3A1|DLX2|FLNA|ID4|LAMB1|PTPRS|ROBO1|NRP2|FAT4	ZT12 vs. ZT0 UP
GO Cellular Components	GO:0042383	sarcolemma	-4.8	7.3	8	ANK2|CACNA2D1|CAMK2D|CAV1|KCNJ11|SLC8A3|TGFB3|EZR	ZT12 vs. ZT0 UP
GO Biological Processes	GO:0010737	protein kinase A signaling	-4.8	16	5	CALCR|FSHR|LCP1|EZR|AKAP12	ZT12 vs. ZT0 UP
GO Biological Processes	GO:0086091	regulation of heart rate by cardiac conduction	-4.8	16	5	ANK2|CACNA2D1|CAMK2D|CAV1|DSG2	ZT12 vs. ZT0 UP
KEGG Pathway	hsa05414	Dilated cardiomyopathy	-4.8	8.7	7	CACNA2D1|CACNB4|ITGA4|TGFB2|TGFB3|TPM4|ITGA11	ZT12 vs. ZT0 UP
GO Biological Processes	GO:0051965	positive regulation of synapse assembly	-4.7	11	6	CBLN1|EPHB1|PTPRD|CLSTN3|SLITRK3|LRRN1	ZT12 vs. ZT0 UP
GO Biological Processes	GO:0097646	calcitonin family receptor signaling pathway	-4.7	53	3	CALCR|CALCRL|RAMP1	ZT12 vs. ZT0 UP
GO Biological Processes	GO:0030913	paranodal junction assembly	-4.7	53	3	ANK2|CD9|UGT8	ZT12 vs. ZT0 UP
GO Biological Processes	GO:0098703	calcium ion import across plasma membrane	-4.7	25	4	CACNA2D1|CALCR|SLC8A3|SLC24A2	ZT12 vs. ZT0 UP
GO Biological Processes	GO:0070371	ERK1 and ERK2 cascade	-4.7	4.4	12	CALCR|EPHB1|FGFR3|FGFR4|FSHR|SERPINF2|PRKCZ|TIMP3|EZR|AKAP12|PDGFC|ACKR3	ZT12 vs. ZT0 UP
GO Biological Processes	GO:0086003	cardiac muscle cell contraction	-4.7	11	6	ANK2|CACNA2D1|CAMK2D|CAV1|DSG2|FLNA	ZT12 vs. ZT0 UP
GO Cellular Components	GO:0005604	basement membrane	-4.7	8.3	7	COL9A1|LAMA3|LAMB1|SERPINF1|PTN|TIMP3|NTNG1	ZT12 vs. ZT0 UP
GO Biological Processes	GO:1902656	calcium ion import into cytosol	-4.6	23	4	CACNA2D1|CALCR|SLC8A3|SLC24A2	ZT12 vs. ZT0 UP
GO Biological Processes	GO:0034762	regulation of transmembrane transport	-4.6	3.4	16	ANK2|CACNA2D1|CACNB4|CALCR|CAMK2D|CAPN1|CAV1|CHRM3|FABP5|FLNA|GRIA2|KCNJ11|CTTNBP2NL|KCNG4|NALCN|C1QTNF12	ZT12 vs. ZT0 UP
GO Biological Processes	GO:0007188	adenylate cyclase-modulating G protein-coupled receptor signaling pathway	-4.6	5.3	10	CALCA|CALCR|CHRM3|FLNA|FSHR|GNAL|AKAP12|CALCRL|RAMP1|ADGRL2	ZT12 vs. ZT0 UP
GO Biological Processes	GO:0010975	regulation of neuron projection development	-4.6	3.6	15	CDH4|CTNNA2|EFNB2|SERPINF1|PLXNB3|PTN|PTPRD|PTPRS|ROBO1|DYNLT1|LZTS1|NTNG1|ISLR2|LINGO1|TUBB2B	ZT12 vs. ZT0 UP
GO Biological Processes	GO:0019932	second-messenger-mediated signaling	-4.6	3.8	14	ANK2|CALCA|CALCR|CAMK2D|CHRM3|EDN2|FSHR|GNAL|NPR2|PDE3A|CALCRL|RAMP1|ADGRL2|ACKR3	ZT12 vs. ZT0 UP
GO Biological Processes	GO:0086004	regulation of cardiac muscle cell contraction	-4.6	14	5	ANK2|CAMK2D|CAV1|DSG2|FLNA	ZT12 vs. ZT0 UP
KEGG Pathway	ko05412	Arrhythmogenic right ventricular cardiomyopathy (ARVC)	-4.6	10	6	CACNA2D1|CACNB4|CTNNA2|DSG2|ITGA4|ITGA11	ZT12 vs. ZT0 UP
GO Biological Processes	GO:0099175	regulation of postsynapse organization	-4.5	8	7	CBLN1|DGKB|PTN|PTPRD|PTPRS|FZD9|NRP2	ZT12 vs. ZT0 UP
GO Biological Processes	GO:0006935	chemotaxis	-4.5	3.2	17	CALCA|CDH4|EDN2|EFNB2|EPHB1|LAMA3|PLXNB3|LGMN|PTN|ROBO1|TGFB2|EZR|NRP2|VAV3|ACKR3|DOK6|TUBB2B	ZT12 vs. ZT0 UP
GO Biological Processes	GO:0050678	regulation of epithelial cell proliferation	-4.5	3.9	13	CAV1|EFNB2|ITGA4|LAMB1|SERPINF1|SERPINB5|PLXNB3|PTN|PTPRK|ROBO1|SIX1|TGFB2|NRP2	ZT12 vs. ZT0 UP
GO Biological Processes	GO:0042330	taxis	-4.5	3.2	17	CALCA|CDH4|EDN2|EFNB2|EPHB1|LAMA3|PLXNB3|LGMN|PTN|ROBO1|TGFB2|EZR|NRP2|VAV3|ACKR3|DOK6|TUBB2B	ZT12 vs. ZT0 UP
GO Biological Processes	GO:0042060	wound healing	-4.5	3.3	16	CAV1|CD9|COL3A1|DGKB|FLNA|IRF1|LCP1|SERPINF2|PTN|TGFB2|TGFB3|TFPI2|FZD9|CPQ|VAV3|AK3	ZT12 vs. ZT0 UP
GO Biological Processes	GO:0007229	integrin-mediated signaling pathway	-4.5	7.8	7	COL3A1|FLNA|ITGA4|LAMA3|PTN|VAV3|ITGA11	ZT12 vs. ZT0 UP
KEGG Pathway	hsa05412	Arrhythmogenic right ventricular cardiomyopathy	-4.5	9.8	6	CACNA2D1|CACNB4|CTNNA2|DSG2|ITGA4|ITGA11	ZT12 vs. ZT0 UP
GO Biological Processes	GO:0086001	cardiac muscle cell action potential	-4.5	9.8	6	ANK2|CACNA2D1|CAMK2D|CAV1|DSG2|FLNA	ZT12 vs. ZT0 UP
KEGG Pathway	hsa04360	Axon guidance	-4.5	5.6	9	CAMK2D|EFNB2|EPHB1|PLXNB3|PRKCZ|ROBO1|FZD9|NTNG1|ABLIM2	ZT12 vs. ZT0 UP
GO Biological Processes	GO:1901699	cellular response to nitrogen compound	-4.4	3.1	17	AKR1B1|CACNA2D1|CAV1|CEBPB|CHRM3|COL3A1|ITGA4|PDE3A|PPAT|PRKCZ|PRLR|LGMN|SIX1|SLC8A3|EZR|PDGFC|C1QTNF12	ZT12 vs. ZT0 UP
GO Biological Processes	GO:0001503	ossification	-4.4	3.9	13	CALCA|CEBPB|FGFR3|ID4|NPR2|PTN|TGFB2|TGFB3|TPM4|FZD9|ITGA11|FAT4|SGMS2	ZT12 vs. ZT0 UP
GO Biological Processes	GO:0030155	regulation of cell adhesion	-4.4	3	18	CAV1|CD9|CEBPB|EFNB2|FGL1|FLNA|IRF1|ITGA4|LAMA3|EPCAM|SERPINF2|PLXNB3|PRKCZ|PRLR|PTN|TFRC|TGFB2|VAV3	ZT12 vs. ZT0 UP
GO Biological Processes	GO:0071417	cellular response to organonitrogen compound	-4.4	3.3	16	AKR1B1|CACNA2D1|CAV1|CEBPB|COL3A1|ITGA4|PDE3A|PPAT|PRKCZ|PRLR|LGMN|SIX1|SLC8A3|EZR|PDGFC|C1QTNF12	ZT12 vs. ZT0 UP
GO Biological Processes	GO:1903115	regulation of actin filament-based movement	-4.4	13	5	ANK2|CAMK2D|CAV1|DSG2|FLNA	ZT12 vs. ZT0 UP
GO Biological Processes	GO:0007157	heterophilic cell-cell adhesion via plasma membrane cell adhesion molecules	-4.4	13	5	CBLN1|CDH4|PTPRD|NECTIN3|FAT4	ZT12 vs. ZT0 UP
GO Biological Processes	GO:0051480	regulation of cytosolic calcium ion concentration	-4.4	4.1	12	ANK2|CACNA2D1|CALCA|CALCR|CAMK2D|CAV1|EDN2|SLC8A3|FZD9|SLC24A2|ERO1A|ACKR3	ZT12 vs. ZT0 UP
GO Biological Processes	GO:0006936	muscle contraction	-4.4	4.1	12	ANK2|CACNA2D1|CALCA|CAMK2D|CAV1|CHRM3|DSG2|EDN2|FLNA|SLC8A3|TPM4|CALCRL	ZT12 vs. ZT0 UP
GO Cellular Components	GO:0005925	focal adhesion	-4.4	3.8	13	CAPN1|CAV1|CD9|EFNB2|FGFR3|FLNA|ITGA4|LCP1|TPM4|EZR|AKAP12|ITGA11|AFAP1	ZT12 vs. ZT0 UP
GO Cellular Components	GO:0099026	anchored component of presynaptic membrane	-4.4	41	3	GPC4|NTNG1|CNTN5	ZT12 vs. ZT0 UP
GO Cellular Components	GO:0097648	G protein-coupled receptor complex	-4.4	41	3	CALCR|CALCRL|RAMP1	ZT12 vs. ZT0 UP
GO Cellular Components	GO:0042734	presynaptic membrane	-4.4	6.3	8	CHRM3|CTNNA2|EFNB2|GPC4|GABRA5|PTPRS|NTNG1|CNTN5	ZT12 vs. ZT0 UP
GO Biological Processes	GO:0051668	localization within membrane	-4.3	6.3	8	EFNB2|GPC4|FLNA|ITGA4|MX1|PRKCZ|PTN|FZD9	ZT12 vs. ZT0 UP
GO Cellular Components	GO:0005924	cell-substrate adherens junction	-4.3	3.8	13	CAPN1|CAV1|CD9|EFNB2|FGFR3|FLNA|ITGA4|LCP1|TPM4|EZR|AKAP12|ITGA11|AFAP1	ZT12 vs. ZT0 UP
KEGG Pathway	ko05205	Proteoglycans in cancer	-4.3	5.4	9	ANK2|CAMK2D|CAV1|FLNA|TGFB2|TIMP3|EZR|FZD9|WNT16	ZT12 vs. ZT0 UP
GO Biological Processes	GO:0060402	calcium ion transport into cytosol	-4.3	6.2	8	ANK2|CACNA2D1|CALCR|CAMK2D|CAV1|SLC8A3|SLC24A2|ERO1A	ZT12 vs. ZT0 UP
GO Biological Processes	GO:0090257	regulation of muscle system process	-4.3	4.8	10	ANK2|CALCA|CAMK2D|CAV1|CHRM3|DSG2|EDN2|FLNA|SLC8A3|CALCRL	ZT12 vs. ZT0 UP
GO Cellular Components	GO:0030055	cell-substrate junction	-4.3	3.7	13	CAPN1|CAV1|CD9|EFNB2|FGFR3|FLNA|ITGA4|LCP1|TPM4|EZR|AKAP12|ITGA11|AFAP1	ZT12 vs. ZT0 UP
GO Biological Processes	GO:0070252	actin-mediated cell contraction	-4.3	7.3	7	ANK2|CACNA2D1|CAMK2D|CAV1|DSG2|FLNA|TPM4	ZT12 vs. ZT0 UP
GO Biological Processes	GO:0040017	positive regulation of locomotion	-4.3	3.2	16	CAV1|EDN2|FLNA|ITGA4|LAMB1|EPCAM|LGMN|PTN|TGFB2|NRP2|AKAP12|PDGFC|ACKR3|VPS37B|CHMP4C|TUBB2B	ZT12 vs. ZT0 UP
GO Molecular Functions	GO:0017046	peptide hormone binding	-4.2	12	5	CALCR|NPR2|PRLR|CALCRL|RAMP1	ZT12 vs. ZT0 UP
GO Molecular Functions	GO:0005261	cation channel activity	-4.2	4.3	11	CACNA2D1|CACNB4|GRIA2|KCNJ11|KCNK1|TMEM63A|SLC24A2|KCNMB4|KCNG4|NALCN|UNC80	ZT12 vs. ZT0 UP
GO Biological Processes	GO:0007613	memory	-4.2	7.1	7	CEBPB|SERPINF1|PRKCZ|LGMN|PTN|SLC8A3|SLC24A2	ZT12 vs. ZT0 UP
GO Biological Processes	GO:0021987	cerebral cortex development	-4.2	7.1	7	COL3A1|FLNA|LAMB1|PTPRS|ROBO1|NRP2|FAT4	ZT12 vs. ZT0 UP
GO Biological Processes	GO:0071559	response to transforming growth factor beta	-4.2	4.7	10	CAV1|COL3A1|LTBP1|PDE3A|PRKCZ|PTPRK|TGFB2|TGFB3|UBB|RASL11B	ZT12 vs. ZT0 UP
GO Biological Processes	GO:0051347	positive regulation of transferase activity	-4.2	3	17	CALCA|CENPE|CKS1B|EPHB1|FGFR3|FGFR4|PRKCZ|PRLR|ROBO1|TGFB2|TGFB3|UBB|MAPKAPK3|CARTPT|TOM1L1|VAV3|PDGFC	ZT12 vs. ZT0 UP
GO Biological Processes	GO:0021537	telencephalon development	-4.2	4.7	10	COL3A1|DLX2|FLNA|ID4|LAMB1|PTPRS|ROBO1|SLC8A3|NRP2|FAT4	ZT12 vs. ZT0 UP
GO Biological Processes	GO:0007187	G protein-coupled receptor signaling pathway, coupled to cyclic nucleotide second messenger	-4.2	4.7	10	CALCA|CALCR|CHRM3|FLNA|FSHR|GNAL|AKAP12|CALCRL|RAMP1|ADGRL2	ZT12 vs. ZT0 UP
GO Biological Processes	GO:0051961	negative regulation of nervous system development	-4.2	4.2	11	CBLN1|COL3A1|DLX2|EFNB2|ID4|PTN|PTPRS|DYNLT1|GDF11|TLX3|LINGO1	ZT12 vs. ZT0 UP
GO Biological Processes	GO:0022604	regulation of cell morphogenesis	-4.2	3.4	14	CDH4|FLNA|PLXNB3|PTN|PTPRD|PTPRS|ROBO1|EZR|CDC42EP3|LZTS1|NTNG1|ISLR2|LINGO1|TUBB2B	ZT12 vs. ZT0 UP
GO Biological Processes	GO:0044089	positive regulation of cellular component biogenesis	-4.2	3.3	15	ATR|CAV1|CBLN1|CTNNA2|EPHB1|FLNA|LCP1|SERPINF2|PTPRD|TFRC|TGFB3|CLSTN3|CDC42EP3|SLITRK3|LRRN1	ZT12 vs. ZT0 UP
GO Biological Processes	GO:1901214	regulation of neuron death	-4.1	4.2	11	CEBPB|EFNB2|EPHB1|GABRA5|SERPINF1|LGMN|SIX1|TGFB2|TGFB3|UBB|FZD9	ZT12 vs. ZT0 UP
KEGG Pathway	hsa04510	Focal adhesion	-4.1	5.1	9	CAV1|COL9A1|FLNA|ITGA4|LAMA3|LAMB1|VAV3|ITGA11|PDGFC	ZT12 vs. ZT0 UP
GO Biological Processes	GO:0007204	positive regulation of cytosolic calcium ion concentration	-4.1	4.2	11	ANK2|CACNA2D1|CALCA|CALCR|CAMK2D|CAV1|EDN2|SLC8A3|SLC24A2|ERO1A|ACKR3	ZT12 vs. ZT0 UP
GO Biological Processes	GO:0009611	response to wounding	-4.1	2.9	17	CAV1|CD9|COL3A1|DGKB|FLNA|IRF1|LCP1|SERPINF2|PTN|PTPRS|TGFB2|TGFB3|TFPI2|FZD9|CPQ|VAV3|AK3	ZT12 vs. ZT0 UP
GO Molecular Functions	GO:0005201	extracellular matrix structural constituent	-4.1	5.8	8	COL3A1|COL9A1|LAMA3|LAMB1|LTBP1|TFPI2|IMPG2|THSD4	ZT12 vs. ZT0 UP
KEGG Pathway	hsa04310	Wnt signaling pathway	-4.1	5.8	8	CAMK2D|GPC4|SERPINF1|TBL1X|FZD9|WIF1|WNT16|RSPO3	ZT12 vs. ZT0 UP
GO Cellular Components	GO:0030315	T-tubule	-4.1	11	5	ANK2|CACNA2D1|KCNJ11|TGFB3|EZR	ZT12 vs. ZT0 UP
KEGG Pathway	hsa05205	Proteoglycans in cancer	-4.1	5.1	9	ANK2|CAMK2D|CAV1|FLNA|TGFB2|TIMP3|EZR|FZD9|WNT16	ZT12 vs. ZT0 UP
GO Biological Processes	GO:0071804	cellular potassium ion transport	-4.1	5.1	9	ANK2|CAV1|FLNA|KCNJ11|KCNK1|SLC24A2|KCNMB4|KCNG4|NALCN	ZT12 vs. ZT0 UP
GO Biological Processes	GO:0071805	potassium ion transmembrane transport	-4.1	5.1	9	ANK2|CAV1|FLNA|KCNJ11|KCNK1|SLC24A2|KCNMB4|KCNG4|NALCN	ZT12 vs. ZT0 UP
KEGG Pathway	hsa04144	Endocytosis	-4.1	4.5	10	CAV1|FGFR3|FGFR4|PRKCZ|TFRC|TGFB2|TGFB3|UBB|VPS37B|CHMP4C	ZT12 vs. ZT0 UP
GO Biological Processes	GO:0070374	positive regulation of ERK1 and ERK2 cascade	-4.1	5	9	CALCR|FGFR3|FGFR4|FSHR|SERPINF2|PRKCZ|AKAP12|PDGFC|ACKR3	ZT12 vs. ZT0 UP
GO Biological Processes	GO:1904396	regulation of neuromuscular junction development	-4.1	33	3	PTN|SIX1|FZD9	ZT12 vs. ZT0 UP
GO Biological Processes	GO:0061458	reproductive system development	-4.1	3.6	13	CEBPB|FLNA|FSHR|HOXA10|ID4|SERPINF1|SERPINB5|PRLR|PTN|TGFB2|UBB|PRDX4|RSPO3	ZT12 vs. ZT0 UP
GO Cellular Components	GO:0034703	cation channel complex	-4.1	5	9	CACNA2D1|CACNB4|GRIA2|KCNJ11|KCNK1|KCNMB4|KCNG4|OLFM3|UNC80	ZT12 vs. ZT0 UP
GO Biological Processes	GO:0060401	cytosolic calcium ion transport	-4	5.7	8	ANK2|CACNA2D1|CALCR|CAMK2D|CAV1|SLC8A3|SLC24A2|ERO1A	ZT12 vs. ZT0 UP
Reactome Gene Sets	R-HSA-114608	Platelet degranulation	-4	6.7	7	CD9|FLNA|PCDH7|SERPINF2|TGFB2|TGFB3|TIMP3	ZT12 vs. ZT0 UP
GO Biological Processes	GO:0002576	platelet degranulation	-4	6.7	7	CD9|FLNA|PCDH7|SERPINF2|TGFB2|TGFB3|TIMP3	ZT12 vs. ZT0 UP
GO Biological Processes	GO:0086002	cardiac muscle cell action potential involved in contraction	-4	11	5	ANK2|CACNA2D1|CAV1|DSG2|FLNA	ZT12 vs. ZT0 UP
GO Biological Processes	GO:0050878	regulation of body fluid levels	-4	3.3	14	AKR1B1|CAV1|CD9|CHRM3|COL3A1|DGKB|FLNA|IRF1|SERPINF2|PPAT|PRLR|TFPI2|VAV3|AK3	ZT12 vs. ZT0 UP
KEGG Pathway	hsa04390	Hippo signaling pathway	-4	5.6	8	CTNNA2|GARS1|PRKCZ|TGFB2|TGFB3|FZD9|WNT16|FAT4	ZT12 vs. ZT0 UP
GO Biological Processes	GO:0030900	forebrain development	-4	3.8	12	COL3A1|DLX2|FLNA|ID4|LAMB1|PTN|PTPRS|ROBO1|SLC8A3|UBB|NRP2|FAT4	ZT12 vs. ZT0 UP
GO Biological Processes	GO:0019935	cyclic-nucleotide-mediated signaling	-4	4.9	9	CALCA|CALCR|FSHR|GNAL|NPR2|PDE3A|CALCRL|RAMP1|ADGRL2	ZT12 vs. ZT0 UP
KEGG Pathway	ko04360	Axon guidance	-4	5.6	8	CAMK2D|EFNB2|EPHB1|PLXNB3|PRKCZ|ROBO1|NTNG1|ABLIM2	ZT12 vs. ZT0 UP
GO Biological Processes	GO:0003018	vascular process in circulatory system	-4	5.6	8	CALCA|CAV1|CHRM3|EDN2|PDE3A|SERPINF2|AKAP12|KCNMB4	ZT12 vs. ZT0 UP
GO Cellular Components	GO:0099144	anchored component of synaptic membrane	-4	31	3	GPC4|NTNG1|CNTN5	ZT12 vs. ZT0 UP
GO Biological Processes	GO:0099151	regulation of postsynaptic density assembly	-4	31	3	CBLN1|PTPRD|PTPRS	ZT12 vs. ZT0 UP
GO Cellular Components	GO:0043256	laminin complex	-4	31	3	LAMA3|LAMB1|NTNG1	ZT12 vs. ZT0 UP
Reactome Gene Sets	R-HSA-76005	Response to elevated platelet cytosolic Ca2+	-3.9	6.4	7	CD9|FLNA|PCDH7|SERPINF2|TGFB2|TGFB3|TIMP3	ZT12 vs. ZT0 UP
GO Biological Processes	GO:0001822	kidney development	-3.9	4.3	10	AKR1B1|CYP26A1|EFNB2|EPCAM|SERPINF1|PPAT|SIX1|TGFB2|GDF11|FAT4	ZT12 vs. ZT0 UP
GO Biological Processes	GO:0007411	axon guidance	-3.9	4.3	10	CDH4|EFNB2|EPHB1|LAMA3|PLXNB3|ROBO1|EZR|NRP2|DOK6|TUBB2B	ZT12 vs. ZT0 UP
KEGG Pathway	ko04151	PI3K-Akt signaling pathway	-3.9	3.9	11	COL9A1|FGFR3|FGFR4|GNG5|ITGA4|LAMA3|LAMB1|PRLR|CREB5|ITGA11|PDGFC	ZT12 vs. ZT0 UP
GO Biological Processes	GO:0097485	neuron projection guidance	-3.9	4.3	10	CDH4|EFNB2|EPHB1|LAMA3|PLXNB3|ROBO1|EZR|NRP2|DOK6|TUBB2B	ZT12 vs. ZT0 UP
GO Biological Processes	GO:0010721	negative regulation of cell development	-3.9	3.9	11	COL3A1|DLX2|EFNB2|ID4|NPR2|PTN|PTPRS|DYNLT1|GDF11|TLX3|LINGO1	ZT12 vs. ZT0 UP
GO Biological Processes	GO:2001257	regulation of cation channel activity	-3.9	5.4	8	ANK2|CACNA2D1|CACNB4|CAMK2D|CAPN1|CAV1|GRIA2|KCNJ11	ZT12 vs. ZT0 UP
GO Molecular Functions	GO:0019955	cytokine binding	-3.9	6.3	7	ITGA4|LTBP1|PRLR|TGFB3|NRP2|IL20RA|ACKR3	ZT12 vs. ZT0 UP
GO Molecular Functions	GO:0098631	cell adhesion mediator activity	-3.9	10	5	DSG2|EPCAM|PLXNB3|ITGA11|NTNG1	ZT12 vs. ZT0 UP
GO Biological Processes	GO:0048589	developmental growth	-3.9	2.9	16	CD9|CDH4|FGFR3|ITGA4|PRKCZ|PRLR|LGMN|PTN|PTPRS|SIX1|TGFB2|EZR|FZD9|NRP2|CPQ|ISLR2	ZT12 vs. ZT0 UP
GO Molecular Functions	GO:0030545	receptor regulator activity	-3.9	3.2	14	CALCA|EDN2|PTN|TGFB2|TGFB3|CARTPT|GDF11|TAFA5|WNT16|FAM3B|PDGFC|LYPD6|METRNL|C1QTNF12	ZT12 vs. ZT0 UP
GO Biological Processes	GO:0042552	myelination	-3.9	6.3	7	ANK2|CD9|ID4|PTN|SLC8A3|UGT8|B4GALT6	ZT12 vs. ZT0 UP
KEGG Pathway	ko05146	Amoebiasis	-3.9	7.7	6	COL3A1|GNAL|LAMA3|LAMB1|TGFB2|TGFB3	ZT12 vs. ZT0 UP
GO Molecular Functions	GO:0016301	kinase activity	-3.8	2.8	17	ATR|CAMK2D|DGKB|EPHB1|FGFR3|FGFR4|LTBP1|NPR2|PRKCZ|MAPKAPK3|NRP2|AK3|RIPK4|STYK1|RPS6KL1|SGMS2|MAST4	ZT12 vs. ZT0 UP
GO Biological Processes	GO:0001508	action potential	-3.8	6.2	7	ANK2|CACNA2D1|CAMK2D|CAV1|DSG2|FLNA|KCNMB4	ZT12 vs. ZT0 UP
GO Molecular Functions	GO:0005216	ion channel activity	-3.8	3.6	12	CACNA2D1|CACNB4|GABRA5|GRIA2|KCNJ11|KCNK1|TMEM63A|SLC24A2|KCNMB4|KCNG4|NALCN|UNC80	ZT12 vs. ZT0 UP
GO Biological Processes	GO:0098903	regulation of membrane repolarization during action potential	-3.8	28	3	CACNA2D1|CAV1|FLNA	ZT12 vs. ZT0 UP
GO Biological Processes	GO:0099150	regulation of postsynaptic specialization assembly	-3.8	28	3	CBLN1|PTPRD|PTPRS	ZT12 vs. ZT0 UP
GO Biological Processes	GO:0150052	regulation of postsynapse assembly	-3.8	28	3	CBLN1|PTPRD|PTPRS	ZT12 vs. ZT0 UP
GO Biological Processes	GO:0032409	regulation of transporter activity	-3.8	4.2	10	ANK2|CACNA2D1|CACNB4|CAMK2D|CAPN1|CAV1|CHRM3|GRIA2|KCNJ11|CTTNBP2NL	ZT12 vs. ZT0 UP
Reactome Gene Sets	R-HSA-5576891	Cardiac conduction	-3.8	6.2	7	CACNA2D1|CACNB4|CAMK2D|KCNJ11|KCNK1|NPR2|SLC8A3	ZT12 vs. ZT0 UP
GO Biological Processes	GO:0008366	axon ensheathment	-3.8	6.2	7	ANK2|CD9|ID4|PTN|SLC8A3|UGT8|B4GALT6	ZT12 vs. ZT0 UP
GO Biological Processes	GO:0007272	ensheathment of neurons	-3.8	6.2	7	ANK2|CD9|ID4|PTN|SLC8A3|UGT8|B4GALT6	ZT12 vs. ZT0 UP
GO Biological Processes	GO:0010942	positive regulation of cell death	-3.8	2.8	17	CALCR|CAMK2D|CAV1|EFNB2|ITGA4|PTN|ROBO1|TGFB2|TGFB3|TIMP3|UBB|FZD9|AKAP12|VAV3|MCF2L|IL20RA|SYCE3	ZT12 vs. ZT0 UP
GO Biological Processes	GO:0050817	coagulation	-3.8	3.9	11	CAV1|CD9|COL3A1|DGKB|FLNA|IRF1|SERPINF2|TFPI2|VAV3|AK3|HS3ST5	ZT12 vs. ZT0 UP
GO Biological Processes	GO:0006942	regulation of striated muscle contraction	-3.8	7.5	6	ANK2|CAMK2D|CAV1|DSG2|FLNA|SLC8A3	ZT12 vs. ZT0 UP
GO Biological Processes	GO:0097553	calcium ion transmembrane import into cytosol	-3.8	6.1	7	ANK2|CACNA2D1|CALCR|CAMK2D|SLC8A3|SLC24A2|ERO1A	ZT12 vs. ZT0 UP
GO Biological Processes	GO:0072001	renal system development	-3.8	4.2	10	AKR1B1|CYP26A1|EFNB2|EPCAM|SERPINF1|PPAT|SIX1|TGFB2|GDF11|FAT4	ZT12 vs. ZT0 UP
GO Biological Processes	GO:0050768	negative regulation of neurogenesis	-3.8	4.2	10	COL3A1|DLX2|EFNB2|ID4|PTN|PTPRS|DYNLT1|GDF11|TLX3|LINGO1	ZT12 vs. ZT0 UP
GO Biological Processes	GO:0030879	mammary gland development	-3.8	6.1	7	CAPN1|CAV1|CEBPB|PPAT|PRLR|ROBO1|TGFB3	ZT12 vs. ZT0 UP
GO Biological Processes	GO:0006813	potassium ion transport	-3.8	4.6	9	ANK2|CAV1|FLNA|KCNJ11|KCNK1|SLC24A2|KCNMB4|KCNG4|NALCN	ZT12 vs. ZT0 UP
KEGG Pathway	ko04310	Wnt signaling pathway	-3.8	6	7	CAMK2D|GPC4|SERPINF1|TBL1X|FZD9|WIF1|WNT16	ZT12 vs. ZT0 UP
GO Biological Processes	GO:0048167	regulation of synaptic plasticity	-3.7	5.1	8	CBLN1|PRKCZ|LGMN|PTN|SLC8A3|SYNGR1|LZTS1|SLC24A2	ZT12 vs. ZT0 UP
GO Biological Processes	GO:0007420	brain development	-3.7	2.7	17	CBLN1|CD9|COL3A1|CTNNA2|DLX2|FLNA|GABRA5|ID4|LAMB1|PTN|PTPRS|ROBO1|SLC8A3|UBB|NRP2|ADGRL2|FAT4	ZT12 vs. ZT0 UP
GO Biological Processes	GO:0035909	aorta morphogenesis	-3.7	14	4	COL3A1|EFNB2|SIX1|TGFB2	ZT12 vs. ZT0 UP
GO Cellular Components	GO:0034702	ion channel complex	-3.7	4.1	10	CACNA2D1|CACNB4|GABRA5|GRIA2|KCNJ11|KCNK1|KCNMB4|KCNG4|OLFM3|UNC80	ZT12 vs. ZT0 UP
GO Molecular Functions	GO:0005178	integrin binding	-3.7	6	7	CD9|COL3A1|ITGA4|LAMA3|LAMB1|LCP1|PTN	ZT12 vs. ZT0 UP
GO Biological Processes	GO:0006940	regulation of smooth muscle contraction	-3.7	9.4	5	CALCA|CAV1|CHRM3|EDN2|CALCRL	ZT12 vs. ZT0 UP
KEGG Pathway	hsa00561	Glycerolipid metabolism	-3.7	9.4	5	AKR1B1|DGKB|LCP1|PLPP2|PLPP5	ZT12 vs. ZT0 UP
GO Molecular Functions	GO:0022838	substrate-specific channel activity	-3.7	3.5	12	CACNA2D1|CACNB4|GABRA5|GRIA2|KCNJ11|KCNK1|TMEM63A|SLC24A2|KCNMB4|KCNG4|NALCN|UNC80	ZT12 vs. ZT0 UP
GO Biological Processes	GO:0060840	artery development	-3.7	7.2	6	COL3A1|EFNB2|LTBP1|ROBO1|SIX1|TGFB2	ZT12 vs. ZT0 UP
GO Biological Processes	GO:0070997	neuron death	-3.7	3.8	11	CEBPB|EFNB2|EPHB1|GABRA5|SERPINF1|LGMN|SIX1|TGFB2|TGFB3|UBB|FZD9	ZT12 vs. ZT0 UP
GO Biological Processes	GO:0021953	central nervous system neuron differentiation	-3.7	5.1	8	CBLN1|DLX2|EPHB1|ID4|ROBO1|UBB|NRP2|B4GALT6	ZT12 vs. ZT0 UP
GO Biological Processes	GO:0048709	oligodendrocyte differentiation	-3.7	7.2	6	CD9|DLX2|ID4|PTN|SLC8A3|B4GALT6	ZT12 vs. ZT0 UP
GO Biological Processes	GO:0034765	regulation of ion transmembrane transport	-3.7	3.3	13	ANK2|CACNA2D1|CACNB4|CALCR|CAMK2D|CAPN1|CAV1|CHRM3|FLNA|GRIA2|KCNJ11|KCNG4|NALCN	ZT12 vs. ZT0 UP
GO Biological Processes	GO:0002009	morphogenesis of an epithelium	-3.7	3.1	14	EFNB2|GPC4|FLNA|ID4|LAMA3|LCP1|SERPINB5|SIX1|TGFB2|EZR|WNT16|RIPK4|FAT4|RSPO3	ZT12 vs. ZT0 UP
GO Biological Processes	GO:0007189	adenylate cyclase-activating G protein-coupled receptor signaling pathway	-3.7	5.8	7	CALCA|CALCR|FSHR|GNAL|CALCRL|RAMP1|ADGRL2	ZT12 vs. ZT0 UP
GO Biological Processes	GO:0006816	calcium ion transport	-3.7	3.5	12	ANK2|CACNA2D1|CACNB4|CALCR|CAMK2D|CAV1|SLC8A3|CALCRL|RAMP1|SLC24A2|ERO1A|NALCN	ZT12 vs. ZT0 UP
GO Biological Processes	GO:0002027	regulation of heart rate	-3.7	7.1	6	ANK2|CACNA2D1|CAMK2D|CAV1|DSG2|EDN2	ZT12 vs. ZT0 UP
GO Biological Processes	GO:0007178	transmembrane receptor protein serine/threonine kinase signaling pathway	-3.7	3.7	11	CAV1|COL3A1|LTBP1|PRKCZ|PTPRK|TGFB2|TGFB3|UBB|GDF11|RASL11B|BTBD11	ZT12 vs. ZT0 UP
GO Biological Processes	GO:0030048	actin filament-based movement	-3.7	5.8	7	ANK2|CACNA2D1|CAMK2D|CAV1|DSG2|FLNA|TPM4	ZT12 vs. ZT0 UP
GO Biological Processes	GO:0072503	cellular divalent inorganic cation homeostasis	-3.7	3.2	13	ANK2|CACNA2D1|CALCA|CALCR|CAMK2D|CAV1|EDN2|SLC8A3|FZD9|SLC24A2|ERO1A|ACKR3|MT4	ZT12 vs. ZT0 UP
GO Biological Processes	GO:1904889	regulation of excitatory synapse assembly	-3.6	25	3	CBLN1|PTPRD|PTPRS	ZT12 vs. ZT0 UP
GO Biological Processes	GO:0048871	multicellular organismal homeostasis	-3.6	3.2	13	AKR1B1|CALCA|CAV1|CEBPB|EDN2|FABP5|PRLR|TFRC|UBB|CARTPT|IL20RA|PDGFC|METRNL	ZT12 vs. ZT0 UP
GO Cellular Components	GO:0005788	endoplasmic reticulum lumen	-3.6	4	10	COL3A1|COL9A1|LAMB1|LTBP1|PTPRN2|TOR1B|ERO1A|PDGFC|ARSJ|POGLUT3	ZT12 vs. ZT0 UP
GO Biological Processes	GO:0019933	cAMP-mediated signaling	-3.6	4.9	8	CALCA|CALCR|FSHR|GNAL|PDE3A|CALCRL|RAMP1|ADGRL2	ZT12 vs. ZT0 UP
GO Biological Processes	GO:0048514	blood vessel morphogenesis	-3.6	2.8	16	CAV1|COL3A1|EFNB2|EPHB1|SERPINF1|SERPINF2|PTN|ROBO1|SIX1|TGFB2|NRP2|CALCRL|RAMP1|VAV3|ACKR3|RSPO3	ZT12 vs. ZT0 UP
GO Biological Processes	GO:0010769	regulation of cell morphogenesis involved in differentiation	-3.6	4	10	CDH4|FLNA|PLXNB3|PTPRD|PTPRS|ROBO1|LZTS1|ISLR2|LINGO1|TUBB2B	ZT12 vs. ZT0 UP
GO Biological Processes	GO:1901654	response to ketone	-3.6	4.9	8	AKR1B1|CAV1|DSG2|KCNJ11|SERPINF1|PTN|TGFB2|TGFB3	ZT12 vs. ZT0 UP
KEGG Pathway	hsa05146	Amoebiasis	-3.6	6.9	6	COL3A1|GNAL|LAMA3|LAMB1|TGFB2|TGFB3	ZT12 vs. ZT0 UP
GO Biological Processes	GO:0060306	regulation of membrane repolarization	-3.6	13	4	ANK2|CACNA2D1|CAV1|FLNA	ZT12 vs. ZT0 UP
GO Biological Processes	GO:0031099	regeneration	-3.6	4.9	8	CD9|CEBPB|LCP1|PPAT|PTN|PTPRS|FZD9|CPQ	ZT12 vs. ZT0 UP
GO Biological Processes	GO:0042698	ovulation cycle	-3.6	8.8	5	FSHR|SERPINF1|PTN|TGFB2|TGFB3	ZT12 vs. ZT0 UP
GO Biological Processes	GO:1905874	regulation of postsynaptic density organization	-3.6	23	3	CBLN1|PTPRD|PTPRS	ZT12 vs. ZT0 UP
GO Biological Processes	GO:0034329	cell junction assembly	-3.5	4.3	9	ANK2|CAV1|CD9|FLNA|LAMA3|PTPRK|UGT8|CLDN10|CDH20	ZT12 vs. ZT0 UP
KEGG Pathway	hsa05200	Pathways in cancer	-3.5	3	14	AKR1B1|CAMK2D|CKS1B|CTNNA2|FGFR3|FGFR4|GNG5|LAMA3|LAMB1|TGFB2|TGFB3|FZD9|CUL2|WNT16	ZT12 vs. ZT0 UP
GO Biological Processes	GO:0002224	toll-like receptor signaling pathway	-3.5	5.5	7	CAV1|IRF1|LGMN|PTPRS|TLR5|UBB|MAPKAPK3	ZT12 vs. ZT0 UP
GO Biological Processes	GO:0001568	blood vessel development	-3.5	2.6	17	CAV1|COL3A1|EFNB2|EPHB1|LTBP1|SERPINF1|SERPINF2|PTN|ROBO1|SIX1|TGFB2|NRP2|CALCRL|RAMP1|VAV3|ACKR3|RSPO3	ZT12 vs. ZT0 UP
GO Molecular Functions	GO:0004672	protein kinase activity	-3.5	3	14	ATR|CAMK2D|EPHB1|FGFR3|FGFR4|LTBP1|NPR2|PRKCZ|MAPKAPK3|NRP2|RIPK4|STYK1|RPS6KL1|MAST4	ZT12 vs. ZT0 UP
KEGG Pathway	ko04144	Endocytosis	-3.5	4.3	9	CAV1|FGFR3|FGFR4|PRKCZ|TFRC|TGFB2|TGFB3|VPS37B|CHMP4C	ZT12 vs. ZT0 UP
GO Biological Processes	GO:0007611	learning or memory	-3.5	4.3	9	CEBPB|GABRA5|SERPINF1|PRKCZ|LGMN|PTN|SLC8A3|FZD9|SLC24A2	ZT12 vs. ZT0 UP
KEGG Pathway	hsa04151	PI3K-Akt signaling pathway	-3.5	3.6	11	COL9A1|FGFR3|FGFR4|GNG5|ITGA4|LAMA3|LAMB1|PRLR|CREB5|ITGA11|PDGFC	ZT12 vs. ZT0 UP
Reactome Gene Sets	R-HSA-397014	Muscle contraction	-3.5	4.7	8	CACNA2D1|CACNB4|CAMK2D|KCNJ11|KCNK1|NPR2|SLC8A3|TPM4	ZT12 vs. ZT0 UP
GO Biological Processes	GO:0010770	positive regulation of cell morphogenesis involved in differentiation	-3.5	5.5	7	CDH4|FLNA|PLXNB3|PTPRD|ROBO1|ISLR2|TUBB2B	ZT12 vs. ZT0 UP
GO Biological Processes	GO:0072507	divalent inorganic cation homeostasis	-3.5	3.1	13	ANK2|CACNA2D1|CALCA|CALCR|CAMK2D|CAV1|EDN2|SLC8A3|FZD9|SLC24A2|ERO1A|ACKR3|MT4	ZT12 vs. ZT0 UP
GO Biological Processes	GO:0072657	protein localization to membrane	-3.5	2.8	15	ANK2|CAV1|GPC4|FLNA|ITGA4|KCNJ11|PRKCZ|PTN|RPS12|EZR|FZD9|RAMP1|NECTIN3|VPS37B|RAB3C	ZT12 vs. ZT0 UP
GO Molecular Functions	GO:0019198	transmembrane receptor protein phosphatase activity	-3.5	22	3	PTPRD|PTPRK|PTPRN2	ZT12 vs. ZT0 UP
GO Molecular Functions	GO:0005001	transmembrane receptor protein tyrosine phosphatase activity	-3.5	22	3	PTPRD|PTPRK|PTPRN2	ZT12 vs. ZT0 UP
GO Biological Processes	GO:0051382	kinetochore assembly	-3.5	22	3	CENPE|DLGAP5|CENPH	ZT12 vs. ZT0 UP
GO Cellular Components	GO:0048471	perinuclear region of cytoplasm	-3.5	2.7	16	AKR1B1|CAV1|FLNA|LAMB1|LCP1|MX1|SERPINF1|PRKCZ|LGMN|PTN|SLC8A3|TFRC|EZR|FZD9|ACKR3|RAB3C	ZT12 vs. ZT0 UP
GO Biological Processes	GO:0032412	regulation of ion transmembrane transporter activity	-3.5	4.2	9	ANK2|CACNA2D1|CACNB4|CAMK2D|CAPN1|CAV1|CHRM3|GRIA2|KCNJ11	ZT12 vs. ZT0 UP
GO Biological Processes	GO:0055065	metal ion homeostasis	-3.5	2.8	15	ANK2|CACNA2D1|CALCA|CALCR|CAMK2D|CAV1|EDN2|SLC8A3|TFRC|FZD9|SLC24A2|ERO1A|BDH2|ACKR3|MT4	ZT12 vs. ZT0 UP
GO Biological Processes	GO:0006875	cellular metal ion homeostasis	-3.5	2.9	14	ANK2|CACNA2D1|CALCA|CALCR|CAMK2D|CAV1|EDN2|SLC8A3|TFRC|FZD9|SLC24A2|ERO1A|ACKR3|MT4	ZT12 vs. ZT0 UP
GO Biological Processes	GO:0001501	skeletal system development	-3.5	3.1	13	COL3A1|DLX2|FGFR3|HOXA10|NPR2|SIX1|TGFB2|TGFB3|TLL1|GDF11|PDGFC|PAPPA2|FAT4	ZT12 vs. ZT0 UP
GO Biological Processes	GO:0009306	protein secretion	-3.5	3.1	13	CBLN1|KCNJ11|PTPRN2|TGFB2|TGFB3|TLR5|EZR|AKAP12|CARTPT|FAM3B|DISP1|RAB3C|C1QTNF12	ZT12 vs. ZT0 UP
KEGG Pathway	ko04810	Regulation of actin cytoskeleton	-3.4	4.6	8	CHRM3|FGFR3|FGFR4|ITGA4|EZR|VAV3|ITGA11|PDGFC	ZT12 vs. ZT0 UP
GO Biological Processes	GO:0007507	heart development	-3.4	2.9	14	ANK2|COL3A1|DSG2|EFNB2|LTBP1|PTN|ROBO1|SIX1|TGFB2|TGFB3|NRP2|CALCRL|WNT16|FAT4	ZT12 vs. ZT0 UP
GO Biological Processes	GO:0090066	regulation of anatomical structure size	-3.4	3.1	13	CALCA|CAV1|CDH4|CHRM3|CTNNA2|EDN2|SERPINF2|PTPRS|EZR|VAV3|CDC42EP3|KCNMB4|ISLR2	ZT12 vs. ZT0 UP
Reactome Gene Sets	R-HSA-419037	NCAM1 interactions	-3.4	12	4	CACNB4|COL3A1|COL9A1|ST8SIA2	ZT12 vs. ZT0 UP
Reactome Gene Sets	R-HSA-112315	Transmission across Chemical Synapses	-3.4	4.1	9	CACNA2D1|CACNB4|CAMK2D|GABRA5|GNAL|GNG5|GRIA2|NAAA|TUBB2B	ZT12 vs. ZT0 UP
GO Biological Processes	GO:0055080	cation homeostasis	-3.4	2.7	16	ANK2|CACNA2D1|CALCA|CALCR|CAMK2D|CAV1|EDN2|SLC8A3|TFRC|FZD9|SLC24A2|ERO1A|BDH2|ACKR3|MT4|UNC80	ZT12 vs. ZT0 UP
GO Biological Processes	GO:0097107	postsynaptic density assembly	-3.4	20	3	CBLN1|PTPRD|PTPRS	ZT12 vs. ZT0 UP
GO Biological Processes	GO:0006874	cellular calcium ion homeostasis	-3.4	3.2	12	ANK2|CACNA2D1|CALCA|CALCR|CAMK2D|CAV1|EDN2|SLC8A3|FZD9|SLC24A2|ERO1A|ACKR3	ZT12 vs. ZT0 UP
GO Molecular Functions	GO:0022839	ion gated channel activity	-3.4	3.7	10	CACNA2D1|CACNB4|GABRA5|GRIA2|KCNJ11|KCNK1|TMEM63A|KCNMB4|KCNG4|NALCN	ZT12 vs. ZT0 UP
GO Biological Processes	GO:0001764	neuron migration	-3.4	5.2	7	COL3A1|CTNNA2|FLNA|NRP2|NTNG1|TLX3|TUBB2B	ZT12 vs. ZT0 UP
GO Biological Processes	GO:2000826	regulation of heart morphogenesis	-3.4	11	4	ROBO1|SIX1|TGFB2|TGFB3	ZT12 vs. ZT0 UP
GO Biological Processes	GO:0045124	regulation of bone resorption	-3.4	11	4	CALCA|TFRC|CARTPT|IL20RA	ZT12 vs. ZT0 UP
GO Biological Processes	GO:0032147	activation of protein kinase activity	-3.4	3.7	10	CALCA|PRKCZ|PRLR|TGFB2|TGFB3|UBB|MAPKAPK3|CARTPT|TOM1L1|PDGFC	ZT12 vs. ZT0 UP
GO Biological Processes	GO:0031346	positive regulation of cell projection organization	-3.4	3.4	11	CDH4|SERPINF1|PLXNB3|PTN|PTPRD|ROBO1|DYNLT1|TGFB3|CDC42EP3|ISLR2|TUBB2B	ZT12 vs. ZT0 UP
GO Biological Processes	GO:0003012	muscle system process	-3.4	3.2	12	ANK2|CACNA2D1|CALCA|CAMK2D|CAV1|CHRM3|DSG2|EDN2|FLNA|SLC8A3|TPM4|CALCRL	ZT12 vs. ZT0 UP
GO Biological Processes	GO:1990778	protein localization to cell periphery	-3.4	3.7	10	ANK2|CAV1|GPC4|FLNA|KCNJ11|PRKCZ|EZR|RAMP1|NECTIN3|RAB3C	ZT12 vs. ZT0 UP
GO Biological Processes	GO:0006898	receptor-mediated endocytosis	-3.3	3.7	10	CAV1|CD9|EFNB2|ITGA4|MX1|TFRC|EZR|CALCRL|RAMP1|ACKR3	ZT12 vs. ZT0 UP
GO Biological Processes	GO:0071695	anatomical structure maturation	-3.3	5.1	7	AKR1B1|FGFR3|NPR2|PDE3A|TGFB2|B4GALT6|FAT4	ZT12 vs. ZT0 UP
GO Molecular Functions	GO:0015267	channel activity	-3.3	3.2	12	CACNA2D1|CACNB4|GABRA5|GRIA2|KCNJ11|KCNK1|TMEM63A|SLC24A2|KCNMB4|KCNG4|NALCN|UNC80	ZT12 vs. ZT0 UP
GO Biological Processes	GO:0098771	inorganic ion homeostasis	-3.3	2.6	16	ANK2|CACNA2D1|CALCA|CALCR|CAMK2D|CAV1|EDN2|FGFR4|SLC8A3|TFRC|FZD9|SLC24A2|ERO1A|BDH2|ACKR3|MT4	ZT12 vs. ZT0 UP
GO Biological Processes	GO:0022898	regulation of transmembrane transporter activity	-3.3	4	9	ANK2|CACNA2D1|CACNB4|CAMK2D|CAPN1|CAV1|CHRM3|GRIA2|KCNJ11	ZT12 vs. ZT0 UP
GO Molecular Functions	GO:0022803	passive transmembrane transporter activity	-3.3	3.2	12	CACNA2D1|CACNB4|GABRA5|GRIA2|KCNJ11|KCNK1|TMEM63A|SLC24A2|KCNMB4|KCNG4|NALCN|UNC80	ZT12 vs. ZT0 UP
GO Biological Processes	GO:0021675	nerve development	-3.3	7.8	5	EPHB1|GABRA5|ITGA4|SIX1|NRP2	ZT12 vs. ZT0 UP
Reactome Gene Sets	R-HSA-500792	GPCR ligand binding	-3.3	3.2	12	CALCA|CALCR|CHRM3|EDN2|FSHR|GNG5|FZD9|CALCRL|RAMP1|OPN3|WNT16|ACKR3	ZT12 vs. ZT0 UP
GO Biological Processes	GO:2001222	regulation of neuron migration	-3.3	11	4	COL3A1|CTNNA2|FLNA|NTNG1	ZT12 vs. ZT0 UP
GO Biological Processes	GO:0055074	calcium ion homeostasis	-3.3	3.1	12	ANK2|CACNA2D1|CALCA|CALCR|CAMK2D|CAV1|EDN2|SLC8A3|FZD9|SLC24A2|ERO1A|ACKR3	ZT12 vs. ZT0 UP
GO Molecular Functions	GO:0022836	gated channel activity	-3.3	3.6	10	CACNA2D1|CACNB4|GABRA5|GRIA2|KCNJ11|KCNK1|TMEM63A|KCNMB4|KCNG4|NALCN	ZT12 vs. ZT0 UP
GO Molecular Functions	GO:0016773	phosphotransferase activity, alcohol group as acceptor	-3.3	2.7	15	ATR|CAMK2D|DGKB|EPHB1|FGFR3|FGFR4|LTBP1|NPR2|PRKCZ|MAPKAPK3|NRP2|RIPK4|STYK1|RPS6KL1|MAST4	ZT12 vs. ZT0 UP
GO Biological Processes	GO:0051272	positive regulation of cellular component movement	-3.3	2.8	14	CAV1|EDN2|FLNA|ITGA4|LAMB1|EPCAM|LGMN|PTN|TGFB2|NRP2|AKAP12|PDGFC|ACKR3|TUBB2B	ZT12 vs. ZT0 UP
GO Biological Processes	GO:0045860	positive regulation of protein kinase activity	-3.3	3	13	CALCA|CENPE|CKS1B|PRKCZ|PRLR|ROBO1|TGFB2|TGFB3|UBB|MAPKAPK3|CARTPT|TOM1L1|PDGFC	ZT12 vs. ZT0 UP
GO Cellular Components	GO:0033267	axon part	-3.3	3.3	11	CALCA|CHRM3|FLNA|ITGA4|KCNJ11|SERPINF1|PRKCZ|PTPRN2|PTPRS|SLC8A3|DYNLT1	ZT12 vs. ZT0 UP
GO Biological Processes	GO:0032970	regulation of actin filament-based process	-3.3	3.3	11	ANK2|CAMK2D|CAV1|CTNNA2|DSG2|FLNA|SERPINF2|TGFB3|EZR|CDC42EP3|CGNL1	ZT12 vs. ZT0 UP
Reactome Gene Sets	R-HSA-388844	Receptor-type tyrosine-protein phosphatases	-3.3	18	3	PTPRD|PTPRS|SLITRK3	ZT12 vs. ZT0 UP
GO Biological Processes	GO:0043065	positive regulation of apoptotic process	-3.3	2.7	15	CAMK2D|CAV1|ITGA4|PTN|ROBO1|TGFB2|TGFB3|TIMP3|UBB|FZD9|AKAP12|VAV3|MCF2L|IL20RA|SYCE3	ZT12 vs. ZT0 UP
GO Biological Processes	GO:0007596	blood coagulation	-3.3	3.6	10	CAV1|CD9|COL3A1|DGKB|FLNA|IRF1|SERPINF2|TFPI2|VAV3|AK3	ZT12 vs. ZT0 UP
KEGG Pathway	ko04512	ECM-receptor interaction	-3.3	7.5	5	COL9A1|ITGA4|LAMA3|LAMB1|ITGA11	ZT12 vs. ZT0 UP
GO Biological Processes	GO:0070838	divalent metal ion transport	-3.2	3.1	12	ANK2|CACNA2D1|CACNB4|CALCR|CAMK2D|CAV1|SLC8A3|CALCRL|RAMP1|SLC24A2|ERO1A|NALCN	ZT12 vs. ZT0 UP
GO Cellular Components	GO:0098563	intrinsic component of synaptic vesicle membrane	-3.2	10	4	PTPRN2|PTPRS|SYNGR1|RAB3C	ZT12 vs. ZT0 UP
KEGG Pathway	ko00600	Sphingolipid metabolism	-3.2	10	4	UGT8|PLPP2|B4GALT6|SGMS2	ZT12 vs. ZT0 UP
GO Biological Processes	GO:0098662	inorganic cation transmembrane transport	-3.2	2.6	16	ANK2|CACNA2D1|CACNB4|CALCR|CAMK2D|CAV1|FLNA|KCNJ11|KCNK1|SLC8A3|SLC24A2|KCNMB4|ERO1A|SLC6A15|KCNG4|NALCN	ZT12 vs. ZT0 UP
GO Molecular Functions	GO:0019199	transmembrane receptor protein kinase activity	-3.2	7.4	5	EPHB1|FGFR3|FGFR4|LTBP1|NRP2	ZT12 vs. ZT0 UP
GO Biological Processes	GO:0055117	regulation of cardiac muscle contraction	-3.2	7.4	5	ANK2|CAMK2D|CAV1|DSG2|FLNA	ZT12 vs. ZT0 UP
GO Biological Processes	GO:0001101	response to acid chemical	-3.2	3.5	10	AKR1B1|CD9|CEBPB|COL3A1|CYP26A1|FGFR4|SERPINF1|PTN|SIX1|PDGFC	ZT12 vs. ZT0 UP
GO Biological Processes	GO:0006941	striated muscle contraction	-3.2	4.9	7	ANK2|CACNA2D1|CAMK2D|CAV1|DSG2|FLNA|SLC8A3	ZT12 vs. ZT0 UP
GO Biological Processes	GO:1904062	regulation of cation transmembrane transport	-3.2	3.5	10	ANK2|CACNA2D1|CACNB4|CALCR|CAMK2D|CAPN1|CAV1|FLNA|GRIA2|KCNJ11	ZT12 vs. ZT0 UP
GO Biological Processes	GO:0007599	hemostasis	-3.2	3.5	10	CAV1|CD9|COL3A1|DGKB|FLNA|IRF1|SERPINF2|TFPI2|VAV3|AK3	ZT12 vs. ZT0 UP
GO Biological Processes	GO:0021954	central nervous system neuron development	-3.2	7.3	5	EPHB1|ROBO1|UBB|NRP2|B4GALT6	ZT12 vs. ZT0 UP
GO Biological Processes	GO:0072511	divalent inorganic cation transport	-3.2	3.1	12	ANK2|CACNA2D1|CACNB4|CALCR|CAMK2D|CAV1|SLC8A3|CALCRL|RAMP1|SLC24A2|ERO1A|NALCN	ZT12 vs. ZT0 UP
GO Biological Processes	GO:0070169	positive regulation of biomineral tissue development	-3.2	10	4	CEBPB|PTN|TGFB3|FZD9	ZT12 vs. ZT0 UP
GO Molecular Functions	GO:0015026	coreceptor activity	-3.2	10	4	GPC4|ITGA4|RAMP1|ACKR3	ZT12 vs. ZT0 UP
GO Biological Processes	GO:0043068	positive regulation of programmed cell death	-3.2	2.6	15	CAMK2D|CAV1|ITGA4|PTN|ROBO1|TGFB2|TGFB3|TIMP3|UBB|FZD9|AKAP12|VAV3|MCF2L|IL20RA|SYCE3	ZT12 vs. ZT0 UP
GO Biological Processes	GO:0045596	negative regulation of cell differentiation	-3.2	2.5	16	CAV1|COL3A1|DLX2|EFNB2|EPHB1|ID4|IRF1|NPR2|PTN|PTPRS|DYNLT1|TGFB2|CARTPT|GDF11|TLX3|LINGO1	ZT12 vs. ZT0 UP
GO Biological Processes	GO:0072574	hepatocyte proliferation	-3.2	18	3	CEBPB|FGL1|PTN	ZT12 vs. ZT0 UP
GO Biological Processes	GO:0032288	myelin assembly	-3.2	18	3	ANK2|CD9|UGT8	ZT12 vs. ZT0 UP
GO Biological Processes	GO:1902473	regulation of protein localization to synapse	-3.2	18	3	GPC4|PRKCZ|CLSTN3	ZT12 vs. ZT0 UP
GO Biological Processes	GO:0072575	epithelial cell proliferation involved in liver morphogenesis	-3.2	18	3	CEBPB|FGL1|PTN	ZT12 vs. ZT0 UP
GO Biological Processes	GO:0098698	postsynaptic specialization assembly	-3.2	18	3	CBLN1|PTPRD|PTPRS	ZT12 vs. ZT0 UP
GO Biological Processes	GO:0050680	negative regulation of epithelial cell proliferation	-3.2	4.9	7	CAV1|EFNB2|SERPINF1|PTN|PTPRK|ROBO1|TGFB2	ZT12 vs. ZT0 UP
GO Biological Processes	GO:0010976	positive regulation of neuron projection development	-3.2	3.8	9	CDH4|SERPINF1|PLXNB3|PTN|PTPRD|ROBO1|DYNLT1|ISLR2|TUBB2B	ZT12 vs. ZT0 UP
GO Biological Processes	GO:0086009	membrane repolarization	-3.2	10	4	ANK2|CACNA2D1|CAV1|FLNA	ZT12 vs. ZT0 UP
GO Biological Processes	GO:0030850	prostate gland development	-3.2	10	4	ID4|SERPINF1|SERPINB5|PRLR	ZT12 vs. ZT0 UP
GO Biological Processes	GO:0002790	peptide secretion	-3.2	2.9	13	CBLN1|KCNJ11|PTPRN2|TGFB2|TGFB3|TLR5|EZR|AKAP12|CARTPT|FAM3B|DISP1|RAB3C|C1QTNF12	ZT12 vs. ZT0 UP
GO Biological Processes	GO:0050772	positive regulation of axonogenesis	-3.2	7.1	5	CDH4|PLXNB3|ROBO1|ISLR2|TUBB2B	ZT12 vs. ZT0 UP
KEGG Pathway	hsa04512	ECM-receptor interaction	-3.2	7.1	5	COL9A1|ITGA4|LAMA3|LAMB1|ITGA11	ZT12 vs. ZT0 UP
KEGG Pathway	hsa04810	Regulation of actin cytoskeleton	-3.1	4.2	8	CHRM3|FGFR3|FGFR4|ITGA4|EZR|VAV3|ITGA11|PDGFC	ZT12 vs. ZT0 UP
GO Biological Processes	GO:0072576	liver morphogenesis	-3.1	17	3	CEBPB|FGL1|PTN	ZT12 vs. ZT0 UP
GO Biological Processes	GO:0051383	kinetochore organization	-3.1	17	3	CENPE|DLGAP5|CENPH	ZT12 vs. ZT0 UP
GO Biological Processes	GO:0050873	brown fat cell differentiation	-3.1	9.8	4	CEBPB|SIX1|ERO1A|METRNL	ZT12 vs. ZT0 UP
GO Biological Processes	GO:0007528	neuromuscular junction development	-3.1	9.8	4	CACNB4|PTN|SIX1|FZD9	ZT12 vs. ZT0 UP
GO Biological Processes	GO:0046850	regulation of bone remodeling	-3.1	9.8	4	CALCA|TFRC|CARTPT|IL20RA	ZT12 vs. ZT0 UP
GO Biological Processes	GO:0060291	long-term synaptic potentiation	-3.1	7.1	5	PRKCZ|LGMN|PTN|SLC8A3|SLC24A2	ZT12 vs. ZT0 UP
GO Biological Processes	GO:0030512	negative regulation of transforming growth factor beta receptor signaling pathway	-3.1	7.1	5	CAV1|LTBP1|TGFB3|UBB|RASL11B	ZT12 vs. ZT0 UP
GO Biological Processes	GO:0043269	regulation of ion transport	-3.1	2.6	15	ANK2|CACNA2D1|CACNB4|CALCR|CAMK2D|CAPN1|CAV1|CEBPB|CHRM3|FLNA|GRIA2|KCNJ11|CLDN10|KCNG4|NALCN	ZT12 vs. ZT0 UP
GO Molecular Functions	GO:0044325	ion channel binding	-3.1	5.6	6	ANK2|CAMK2D|CAV1|FLNA|KCNJ11|KCNG4	ZT12 vs. ZT0 UP
GO Molecular Functions	GO:0008324	cation transmembrane transporter activity	-3.1	2.7	14	CACNA2D1|CACNB4|GRIA2|KCNJ11|KCNK1|SLC8A3|TMEM63A|SLC24A2|KCNMB4|SLC6A15|SLC7A10|KCNG4|NALCN|UNC80	ZT12 vs. ZT0 UP
GO Biological Processes	GO:0016049	cell growth	-3.1	3	12	CAMK2D|CDH4|FBP1|ITGA4|PRKCZ|PTPRS|TFRC|TGFB2|NRP2|CLSTN3|ISLR2|PAPPA2	ZT12 vs. ZT0 UP
GO Biological Processes	GO:0031589	cell-substrate adhesion	-3.1	3.4	10	COL3A1|EPHB1|FLNA|ITGA4|LAMB1|PRKCZ|PTN|PTPRK|ITGA11|NTNG1	ZT12 vs. ZT0 UP
GO Molecular Functions	GO:0098632	cell-cell adhesion mediator activity	-3.1	9.6	4	DSG2|EPCAM|PLXNB3|NTNG1	ZT12 vs. ZT0 UP
KEGG Pathway	hsa00600	Sphingolipid metabolism	-3.1	9.6	4	UGT8|PLPP2|B4GALT6|SGMS2	ZT12 vs. ZT0 UP
GO Molecular Functions	GO:0051018	protein kinase A binding	-3.1	9.6	4	PKIA|EZR|AKAP12|SPHKAP	ZT12 vs. ZT0 UP
GO Cellular Components	GO:0000323	lytic vacuole	-3.1	2.6	15	AKR1B1|ANK2|CAPN1|FABP5|GPC4|LGMN|PYGB|SYNGR1|TMEM63A|TOM1L1|CALCRL|CPQ|NAAA|TM6SF1|DNASE2B	ZT12 vs. ZT0 UP
GO Cellular Components	GO:0005764	lysosome	-3.1	2.6	15	AKR1B1|ANK2|CAPN1|FABP5|GPC4|LGMN|PYGB|SYNGR1|TMEM63A|TOM1L1|CALCRL|CPQ|NAAA|TM6SF1|DNASE2B	ZT12 vs. ZT0 UP
GO Biological Processes	GO:1903845	negative regulation of cellular response to transforming growth factor beta stimulus	-3.1	6.9	5	CAV1|LTBP1|TGFB3|UBB|RASL11B	ZT12 vs. ZT0 UP
Reactome Gene Sets	R-HSA-9660821	ADORA2B mediated anti-inflammatory cytokines production	-3.1	5.5	6	CALCA|CALCR|FSHR|GNG5|CALCRL|RAMP1	ZT12 vs. ZT0 UP
GO Biological Processes	GO:0050770	regulation of axonogenesis	-3.1	4.6	7	CDH4|PLXNB3|PTPRS|ROBO1|ISLR2|LINGO1|TUBB2B	ZT12 vs. ZT0 UP
GO Cellular Components	GO:0030425	dendrite	-3.1	2.7	14	CHRM3|EPHB1|FLNA|GABRA5|GRIA2|KCNK1|MX1|PTPRK|SLC8A3|CLSTN3|LZTS1|NECTIN3|ERO1A|DOCK10	ZT12 vs. ZT0 UP
GO Biological Processes	GO:0050890	cognition	-3.1	3.7	9	CEBPB|GABRA5|SERPINF1|PRKCZ|LGMN|PTN|SLC8A3|FZD9|SLC24A2	ZT12 vs. ZT0 UP
GO Cellular Components	GO:0097447	dendritic tree	-3.1	2.7	14	CHRM3|EPHB1|FLNA|GABRA5|GRIA2|KCNK1|MX1|PTPRK|SLC8A3|CLSTN3|LZTS1|NECTIN3|ERO1A|DOCK10	ZT12 vs. ZT0 UP
GO Cellular Components	GO:0031091	platelet alpha granule	-3	6.7	5	CD9|PCDH7|SERPINF2|TGFB2|TGFB3	ZT12 vs. ZT0 UP
Reactome Gene Sets	R-HSA-446728	Cell junction organization	-3	6.7	5	CDH4|FLNA|LAMA3|CLDN10|NECTIN3	ZT12 vs. ZT0 UP
GO Molecular Functions	GO:0015459	potassium channel regulator activity	-3	9.3	4	CAV1|FLNA|PRKCZ|KCNMB4	ZT12 vs. ZT0 UP
KEGG Pathway	hsa04270	Vascular smooth muscle contraction	-3	5.4	6	CALCA|EDN2|NPR2|CALCRL|RAMP1|KCNMB4	ZT12 vs. ZT0 UP
GO Biological Processes	GO:0060048	cardiac muscle contraction	-3	5.4	6	ANK2|CACNA2D1|CAMK2D|CAV1|DSG2|FLNA	ZT12 vs. ZT0 UP
GO Cellular Components	GO:0045177	apical part of cell	-3	3.1	11	ANK2|CD9|DSG2|KCNK1|EPCAM|PRKCZ|LGMN|EZR|LZTS1|PAPPA2|FAT4	ZT12 vs. ZT0 UP
KEGG Pathway	hsa04911	Insulin secretion	-3	6.7	5	CAMK2D|CHRM3|KCNJ11|CREB5|KCNMB4	ZT12 vs. ZT0 UP
GO Biological Processes	GO:0099587	inorganic ion import across plasma membrane	-3	6.7	5	CACNA2D1|CALCR|KCNJ11|SLC8A3|SLC24A2	ZT12 vs. ZT0 UP
GO Biological Processes	GO:0098659	inorganic cation import across plasma membrane	-3	6.7	5	CACNA2D1|CALCR|KCNJ11|SLC8A3|SLC24A2	ZT12 vs. ZT0 UP
GO Molecular Functions	GO:0005160	transforming growth factor beta receptor binding	-3	15	3	TGFB2|TGFB3|RASL11B	ZT12 vs. ZT0 UP
GO Biological Processes	GO:0007423	sensory organ development	-3	2.8	13	DLX2|EPHB1|GABRA5|SERPINF1|PTN|SIX1|TGFB2|TGFB3|GDF11|NECTIN3|WNT16|FAT4|OLFM3	ZT12 vs. ZT0 UP
GO Biological Processes	GO:0042593	glucose homeostasis	-3	4	8	FABP5|FGFR4|KCNJ11|SERPINF1|PTPRN2|CARTPT|FAM3B|C1QTNF12	ZT12 vs. ZT0 UP
GO Biological Processes	GO:0016358	dendrite development	-3	4	8	CTNNA2|EPHB1|PTN|PTPRD|PTPRS|DYNLT1|LZTS1|DOCK10	ZT12 vs. ZT0 UP
GO Biological Processes	GO:0070588	calcium ion transmembrane transport	-3	3.6	9	ANK2|CACNA2D1|CACNB4|CALCR|CAMK2D|SLC8A3|SLC24A2|ERO1A|NALCN	ZT12 vs. ZT0 UP
GO Biological Processes	GO:0033500	carbohydrate homeostasis	-3	4	8	FABP5|FGFR4|KCNJ11|SERPINF1|PTPRN2|CARTPT|FAM3B|C1QTNF12	ZT12 vs. ZT0 UP
Reactome Gene Sets	R-HSA-1474228	Degradation of the extracellular matrix	-3	5.3	6	CAPN1|COL3A1|COL9A1|LAMA3|LAMB1|TLL1	ZT12 vs. ZT0 UP
GO Molecular Functions	GO:0022890	inorganic cation transmembrane transporter activity	-3	2.7	13	CACNA2D1|CACNB4|GRIA2|KCNJ11|KCNK1|SLC8A3|TMEM63A|SLC24A2|KCNMB4|SLC6A15|KCNG4|NALCN|UNC80	ZT12 vs. ZT0 UP
GO Biological Processes	GO:0045778	positive regulation of ossification	-3	6.5	5	CEBPB|PTN|TGFB2|TGFB3|FZD9	ZT12 vs. ZT0 UP
GO Biological Processes	GO:0022407	regulation of cell-cell adhesion	-3	3.1	11	CAV1|CD9|CEBPB|EFNB2|FGL1|IRF1|ITGA4|EPCAM|SERPINF2|PRKCZ|TFRC	ZT12 vs. ZT0 UP
GO Biological Processes	GO:0007043	cell-cell junction assembly	-3	5.2	6	ANK2|CAV1|CD9|UGT8|CLDN10|CDH20	ZT12 vs. ZT0 UP
GO Biological Processes	GO:0008584	male gonad development	-3	5.2	6	FLNA|FSHR|HOXA10|TGFB2|UBB|PRDX4	ZT12 vs. ZT0 UP
GO Biological Processes	GO:1905809	negative regulation of synapse organization	-3	15	3	CBLN1|PTN|FZD9	ZT12 vs. ZT0 UP
GO Biological Processes	GO:0010738	regulation of protein kinase A signaling	-3	15	3	CALCR|FSHR|AKAP12	ZT12 vs. ZT0 UP
GO Cellular Components	GO:0015629	actin cytoskeleton	-3	2.9	12	CTNNA2|FLNA|LCP1|PRKCZ|TPM4|EZR|CDC42EP3|CTTNBP2NL|AFAP1|ARSJ|ABLIM2|CGNL1	ZT12 vs. ZT0 UP
GO Biological Processes	GO:0070167	regulation of biomineral tissue development	-3	6.5	5	CEBPB|PTN|TGFB3|FZD9|SGMS2	ZT12 vs. ZT0 UP
GO Biological Processes	GO:0060326	cell chemotaxis	-3	3.5	9	CALCA|EDN2|EPHB1|PLXNB3|LGMN|PTN|TGFB2|VAV3|ACKR3	ZT12 vs. ZT0 UP
GO Biological Processes	GO:0046546	development of primary male sexual characteristics	-3	5.2	6	FLNA|FSHR|HOXA10|TGFB2|UBB|PRDX4	ZT12 vs. ZT0 UP
GO Biological Processes	GO:0043113	receptor clustering	-2.9	8.8	4	FLNA|ITGA4|PTN|FZD9	ZT12 vs. ZT0 UP
GO Biological Processes	GO:0097746	regulation of blood vessel diameter	-2.9	5.2	6	CALCA|CAV1|CHRM3|EDN2|SERPINF2|KCNMB4	ZT12 vs. ZT0 UP
GO Biological Processes	GO:0035296	regulation of tube diameter	-2.9	5.2	6	CALCA|CAV1|CHRM3|EDN2|SERPINF2|KCNMB4	ZT12 vs. ZT0 UP
GO Biological Processes	GO:0050880	regulation of blood vessel size	-2.9	5.2	6	CALCA|CAV1|CHRM3|EDN2|SERPINF2|KCNMB4	ZT12 vs. ZT0 UP
GO Biological Processes	GO:0007565	female pregnancy	-2.9	4.4	7	AKR1B1|CALCA|DSG2|PPAT|PRLR|PTN|TGFB3	ZT12 vs. ZT0 UP
GO Biological Processes	GO:0030003	cellular cation homeostasis	-2.9	2.6	14	ANK2|CACNA2D1|CALCA|CALCR|CAMK2D|CAV1|EDN2|SLC8A3|TFRC|FZD9|SLC24A2|ERO1A|ACKR3|MT4	ZT12 vs. ZT0 UP
GO Biological Processes	GO:0045666	positive regulation of neuron differentiation	-2.9	3.2	10	CDH4|DLX2|SERPINF1|PLXNB3|PTN|PTPRD|ROBO1|DYNLT1|ISLR2|TUBB2B	ZT12 vs. ZT0 UP
GO Biological Processes	GO:0035150	regulation of tube size	-2.9	5.1	6	CALCA|CAV1|CHRM3|EDN2|SERPINF2|KCNMB4	ZT12 vs. ZT0 UP
GO Biological Processes	GO:0120162	positive regulation of cold-induced thermogenesis	-2.9	6.3	5	CAV1|CEBPB|FABP5|PRLR|PDGFC	ZT12 vs. ZT0 UP
GO Biological Processes	GO:0006688	glycosphingolipid biosynthetic process	-2.9	14	3	UGT8|ST8SIA2|B4GALT6	ZT12 vs. ZT0 UP
GO Biological Processes	GO:1904861	excitatory synapse assembly	-2.9	14	3	CBLN1|PTPRD|PTPRS	ZT12 vs. ZT0 UP
Reactome Gene Sets	R-HSA-975576	N-glycan antennae elongation in the medial/trans-Golgi	-2.9	14	3	ST8SIA2|B4GALT6|CHST8	ZT12 vs. ZT0 UP
GO Biological Processes	GO:0021879	forebrain neuron differentiation	-2.9	8.6	4	DLX2|ROBO1|UBB|NRP2	ZT12 vs. ZT0 UP
KEGG Pathway	ko04010	MAPK signaling pathway	-2.9	3.9	8	CACNA2D1|CACNB4|FGFR3|FGFR4|FLNA|TGFB2|TGFB3|MAPKAPK3	ZT12 vs. ZT0 UP
GO Biological Processes	GO:2000147	positive regulation of cell motility	-2.9	2.7	13	CAV1|EDN2|FLNA|ITGA4|LAMB1|EPCAM|LGMN|PTN|TGFB2|NRP2|AKAP12|PDGFC|ACKR3	ZT12 vs. ZT0 UP
GO Biological Processes	GO:0048813	dendrite morphogenesis	-2.9	5	6	CTNNA2|EPHB1|PTN|PTPRD|LZTS1|DOCK10	ZT12 vs. ZT0 UP
KEGG Pathway	hsa04010	MAPK signaling pathway	-2.9	3.5	9	CACNA2D1|CACNB4|FGFR3|FGFR4|FLNA|TGFB2|TGFB3|MAPKAPK3|PDGFC	ZT12 vs. ZT0 UP
GO Biological Processes	GO:1902850	microtubule cytoskeleton organization involved in mitosis	-2.9	5	6	CENPE|FLNA|DYNLT1|DLGAP5|CENPH|CHMP4C	ZT12 vs. ZT0 UP
GO Biological Processes	GO:0002026	regulation of the force of heart contraction	-2.9	14	3	CAMK2D|CAV1|EDN2	ZT12 vs. ZT0 UP
GO Biological Processes	GO:0003272	endocardial cushion formation	-2.9	14	3	ROBO1|TGFB2|TGFB3	ZT12 vs. ZT0 UP
GO Biological Processes	GO:1904645	response to amyloid-beta	-2.9	8.3	4	CACNA2D1|CALCR|ITGA4|LGMN	ZT12 vs. ZT0 UP
GO Biological Processes	GO:0006672	ceramide metabolic process	-2.9	6.1	5	UGT8|ST8SIA2|PLPP2|B4GALT6|SGMS2	ZT12 vs. ZT0 UP
GO Biological Processes	GO:0007169	transmembrane receptor protein tyrosine kinase signaling pathway	-2.9	2.4	15	EFNB2|EPHB1|FGFR3|FGFR4|PRKCZ|PRLR|LGMN|ROBO1|MAPKAPK3|NRP2|VAV3|STYK1|PDGFC|FAT4|C1QTNF12	ZT12 vs. ZT0 UP
GO Biological Processes	GO:0006873	cellular ion homeostasis	-2.9	2.5	14	ANK2|CACNA2D1|CALCA|CALCR|CAMK2D|CAV1|EDN2|SLC8A3|TFRC|FZD9|SLC24A2|ERO1A|ACKR3|MT4	ZT12 vs. ZT0 UP
GO Biological Processes	GO:0043524	negative regulation of neuron apoptotic process	-2.8	4.9	6	CEBPB|GABRA5|LGMN|SIX1|TGFB3|FZD9	ZT12 vs. ZT0 UP
GO Biological Processes	GO:0019229	regulation of vasoconstriction	-2.8	8.2	4	CAV1|CHRM3|EDN2|KCNMB4	ZT12 vs. ZT0 UP
GO Biological Processes	GO:0003148	outflow tract septum morphogenesis	-2.8	13	3	ROBO1|TGFB2|NRP2	ZT12 vs. ZT0 UP
GO Biological Processes	GO:0002221	pattern recognition receptor signaling pathway	-2.8	4.2	7	CAV1|IRF1|LGMN|PTPRS|TLR5|UBB|MAPKAPK3	ZT12 vs. ZT0 UP
GO Molecular Functions	GO:1901681	sulfur compound binding	-2.8	3.7	8	FGFR4|PTN|PTPRS|NRP2|ILVBL|IMPG2|RSPO3|HS3ST5	ZT12 vs. ZT0 UP
Reactome Gene Sets	R-HSA-2022090	Assembly of collagen fibrils and other multimeric structures	-2.8	8.1	4	COL3A1|COL9A1|LAMA3|TLL1	ZT12 vs. ZT0 UP
Reactome Gene Sets	R-HSA-1296071	Potassium Channels	-2.8	6	5	GNG5|KCNJ11|KCNK1|KCNMB4|KCNG4	ZT12 vs. ZT0 UP
GO Molecular Functions	GO:0001653	peptide receptor activity	-2.8	4.8	6	CALCR|FSHR|NPR2|CALCRL|RAMP1|ACKR3	ZT12 vs. ZT0 UP
GO Biological Processes	GO:0001525	angiogenesis	-2.8	2.6	13	CAV1|EFNB2|EPHB1|SERPINF1|PTN|ROBO1|TGFB2|NRP2|CALCRL|RAMP1|VAV3|ACKR3|RSPO3	ZT12 vs. ZT0 UP
KEGG Pathway	hsa04550	Signaling pathways regulating pluripotency of stem cells	-2.8	4.8	6	FGFR3|FGFR4|GARS1|ID4|FZD9|WNT16	ZT12 vs. ZT0 UP
GO Biological Processes	GO:0021602	cranial nerve morphogenesis	-2.8	13	3	EPHB1|SIX1|NRP2	ZT12 vs. ZT0 UP
Reactome Gene Sets	R-HSA-8982491	Glycogen metabolism	-2.8	13	3	GBE1|PYGB|UBB	ZT12 vs. ZT0 UP
Reactome Gene Sets	R-HSA-162588	Budding and maturation of HIV virion	-2.8	13	3	UBB|VPS37B|CHMP4C	ZT12 vs. ZT0 UP
GO Biological Processes	GO:0032102	negative regulation of response to external stimulus	-2.8	3.1	10	CD9|CTNNA2|SERPINF1|SERPINF2|PTPRS|ROBO1|CARTPT|CALCRL|METRNL|C1QTNF12	ZT12 vs. ZT0 UP
KEGG Pathway	ko04390	Hippo signaling pathway	-2.8	4.8	6	CTNNA2|PRKCZ|TGFB2|TGFB3|FZD9|WNT16	ZT12 vs. ZT0 UP
GO Biological Processes	GO:0018209	peptidyl-serine modification	-2.8	3.3	9	ATR|CALCR|CAMK2D|CAV1|PRKCZ|TFRC|MAPKAPK3|POGLUT3|MAST4	ZT12 vs. ZT0 UP
Reactome Gene Sets	R-HSA-375165	NCAM signaling for neurite out-growth	-2.8	7.8	4	CACNB4|COL3A1|COL9A1|ST8SIA2	ZT12 vs. ZT0 UP
GO Biological Processes	GO:0048592	eye morphogenesis	-2.7	4.7	6	EPHB1|PTN|GDF11|NECTIN3|WNT16|OLFM3	ZT12 vs. ZT0 UP
GO Biological Processes	GO:1901215	negative regulation of neuron death	-2.7	4.1	7	CEBPB|GABRA5|SERPINF1|LGMN|SIX1|TGFB3|FZD9	ZT12 vs. ZT0 UP
GO Biological Processes	GO:0030278	regulation of ossification	-2.7	4.1	7	CALCA|CEBPB|PTN|TGFB2|TGFB3|FZD9|SGMS2	ZT12 vs. ZT0 UP
GO Biological Processes	GO:0006929	substrate-dependent cell migration	-2.7	12	3	ROBO1|NRP2|ITGA11	ZT12 vs. ZT0 UP
Reactome Gene Sets	R-HSA-8874081	MET activates PTK2 signaling	-2.7	12	3	COL3A1|LAMA3|LAMB1	ZT12 vs. ZT0 UP
GO Biological Processes	GO:0071711	basement membrane organization	-2.7	12	3	CAV1|LAMB1|NTNG1	ZT12 vs. ZT0 UP
GO Biological Processes	GO:0046794	transport of virus	-2.7	7.7	4	CAV1|DYNLT1|UBB|VPS37B	ZT12 vs. ZT0 UP
GO Biological Processes	GO:0045453	bone resorption	-2.7	7.7	4	CALCA|TFRC|CARTPT|IL20RA	ZT12 vs. ZT0 UP
GO Biological Processes	GO:0060135	maternal process involved in female pregnancy	-2.7	7.7	4	AKR1B1|DSG2|PPAT|PTN	ZT12 vs. ZT0 UP
GO Molecular Functions	GO:0004714	transmembrane receptor protein tyrosine kinase activity	-2.7	7.7	4	EPHB1|FGFR3|FGFR4|NRP2	ZT12 vs. ZT0 UP
GO Biological Processes	GO:0030148	sphingolipid biosynthetic process	-2.7	5.7	5	UGT8|ST8SIA2|PLPP2|B4GALT6|SGMS2	ZT12 vs. ZT0 UP
GO Biological Processes	GO:0051346	negative regulation of hydrolase activity	-2.7	2.8	11	SERPINF1|SERPINB5|SERPINF2|PLXNB3|PRKCZ|PTN|PTPRN2|RARRES1|TGFB2|TIMP3|TFPI2	ZT12 vs. ZT0 UP
GO Biological Processes	GO:0043523	regulation of neuron apoptotic process	-2.7	4	7	CEBPB|GABRA5|LGMN|SIX1|TGFB2|TGFB3|FZD9	ZT12 vs. ZT0 UP
GO Biological Processes	GO:0015672	monovalent inorganic cation transport	-2.7	2.7	12	ANK2|CAMK2D|CAV1|FLNA|KCNJ11|KCNK1|SLC8A3|SLC24A2|KCNMB4|SLC6A15|KCNG4|NALCN	ZT12 vs. ZT0 UP
GO Biological Processes	GO:0006939	smooth muscle contraction	-2.7	5.6	5	CALCA|CAV1|CHRM3|EDN2|CALCRL	ZT12 vs. ZT0 UP
GO Biological Processes	GO:0021761	limbic system development	-2.7	5.6	5	DLX2|ID4|PTPRS|UBB|NRP2	ZT12 vs. ZT0 UP
GO Biological Processes	GO:0086011	membrane repolarization during action potential	-2.7	12	3	CACNA2D1|CAV1|FLNA	ZT12 vs. ZT0 UP
GO Biological Processes	GO:0099068	postsynapse assembly	-2.7	12	3	CBLN1|PTPRD|PTPRS	ZT12 vs. ZT0 UP
GO Biological Processes	GO:0099623	regulation of cardiac muscle cell membrane repolarization	-2.7	12	3	ANK2|CACNA2D1|FLNA	ZT12 vs. ZT0 UP
GO Biological Processes	GO:0051701	interaction with host	-2.7	4	7	CAV1|EFNB2|DYNLT1|TFRC|VPS37B|CHMP4C|HS3ST5	ZT12 vs. ZT0 UP
GO Biological Processes	GO:0051017	actin filament bundle assembly	-2.7	4.6	6	FLNA|LCP1|SERPINF2|TGFB3|EZR|CGNL1	ZT12 vs. ZT0 UP
GO Biological Processes	GO:0019058	viral life cycle	-2.7	3.2	9	CAV1|EFNB2|MX1|DYNLT1|TFRC|UBB|VPS37B|CHMP4C|HS3ST5	ZT12 vs. ZT0 UP
GO Biological Processes	GO:0008285	negative regulation of cell proliferation	-2.7	2.3	15	CAV1|CD9|CEBPB|EFNB2|EPHB1|IRF1|SERPINF1|PTN|PTPRK|RARRES1|ROBO1|TGFB2|TGFB3|GDF11|PRDX4	ZT12 vs. ZT0 UP
GO Biological Processes	GO:0046513	ceramide biosynthetic process	-2.7	7.3	4	UGT8|ST8SIA2|B4GALT6|SGMS2	ZT12 vs. ZT0 UP
GO Biological Processes	GO:0048663	neuron fate commitment	-2.7	7.3	4	DLX2|SIX1|ZNF521|TLX3	ZT12 vs. ZT0 UP
Reactome Gene Sets	R-HSA-917729	Endosomal Sorting Complex Required For Transport (ESCRT)	-2.7	12	3	UBB|VPS37B|CHMP4C	ZT12 vs. ZT0 UP
GO Biological Processes	GO:0086019	cell-cell signaling involved in cardiac conduction	-2.7	12	3	ANK2|CACNA2D1|FLNA	ZT12 vs. ZT0 UP
GO Biological Processes	GO:0097106	postsynaptic density organization	-2.7	12	3	CBLN1|PTPRD|PTPRS	ZT12 vs. ZT0 UP
GO Biological Processes	GO:0050769	positive regulation of neurogenesis	-2.7	2.8	11	CDH4|DLX2|FLNA|SERPINF1|PLXNB3|PTN|PTPRD|ROBO1|DYNLT1|ISLR2|TUBB2B	ZT12 vs. ZT0 UP
GO Molecular Functions	GO:0005509	calcium ion binding	-2.7	2.4	14	CAPN1|CDH4|CLGN|DGKB|DSG2|LCP1|LTBP1|PCDH7|TLL1|TPM4|CLSTN3|CDH20|FSTL5|FAT4	ZT12 vs. ZT0 UP
GO Biological Processes	GO:0031214	biomineral tissue development	-2.6	4.5	6	CEBPB|FGFR3|PTN|TGFB3|FZD9|SGMS2	ZT12 vs. ZT0 UP
GO Biological Processes	GO:1902115	regulation of organelle assembly	-2.6	3.9	7	CBLN1|LCP1|PTPRD|PTPRS|EZR|TBC1D19|CHMP4C	ZT12 vs. ZT0 UP
GO Biological Processes	GO:0046661	male sex differentiation	-2.6	4.5	6	FLNA|FSHR|HOXA10|TGFB2|UBB|PRDX4	ZT12 vs. ZT0 UP
GO Biological Processes	GO:0061572	actin filament bundle organization	-2.6	4.5	6	FLNA|LCP1|SERPINF2|TGFB3|EZR|CGNL1	ZT12 vs. ZT0 UP
GO Cellular Components	GO:0009898	cytoplasmic side of plasma membrane	-2.6	4.5	6	CACNB4|GNAL|GNG5|EZR|STYK1|CHMP4C	ZT12 vs. ZT0 UP
GO Biological Processes	GO:0099072	regulation of postsynaptic membrane neurotransmitter receptor levels	-2.6	7.2	4	EFNB2|GPC4|MX1|PRKCZ	ZT12 vs. ZT0 UP
GO Biological Processes	GO:1904888	cranial skeletal system development	-2.6	7.2	4	DLX2|SIX1|TGFB2|TGFB3	ZT12 vs. ZT0 UP
GO Biological Processes	GO:0072659	protein localization to plasma membrane	-2.6	3.5	8	ANK2|FLNA|KCNJ11|PRKCZ|EZR|RAMP1|NECTIN3|RAB3C	ZT12 vs. ZT0 UP
GO Biological Processes	GO:0045055	regulated exocytosis	-2.6	2.3	15	CAPN1|CD9|FABP5|FLNA|PCDH7|SERPINF2|PTPRN2|PYGB|DYNLT1|TGFB2|TGFB3|TIMP3|SYNGR1|TMEM63A|PRDX4	ZT12 vs. ZT0 UP
GO Biological Processes	GO:0021884	forebrain neuron development	-2.6	11	3	ROBO1|UBB|NRP2	ZT12 vs. ZT0 UP
GO Biological Processes	GO:0008406	gonad development	-2.6	3.9	7	CEBPB|FLNA|FSHR|HOXA10|TGFB2|UBB|PRDX4	ZT12 vs. ZT0 UP
GO Biological Processes	GO:0071230	cellular response to amino acid stimulus	-2.6	7.1	4	CEBPB|COL3A1|SIX1|PDGFC	ZT12 vs. ZT0 UP
GO Biological Processes	GO:0003279	cardiac septum development	-2.6	5.4	5	ANK2|LTBP1|ROBO1|TGFB2|NRP2	ZT12 vs. ZT0 UP
GO Biological Processes	GO:0043200	response to amino acid	-2.6	5.4	5	CEBPB|COL3A1|PTN|SIX1|PDGFC	ZT12 vs. ZT0 UP
KEGG Pathway	ko04670	Leukocyte transendothelial migration	-2.6	5.4	5	CTNNA2|ITGA4|EZR|CLDN10|VAV3	ZT12 vs. ZT0 UP
GO Biological Processes	GO:0030335	positive regulation of cell migration	-2.6	2.6	12	CAV1|EDN2|FLNA|ITGA4|LAMB1|LGMN|PTN|TGFB2|NRP2|AKAP12|PDGFC|ACKR3	ZT12 vs. ZT0 UP
GO Biological Processes	GO:0021700	developmental maturation	-2.6	3.4	8	AKR1B1|FGFR3|NPR2|PDE3A|TGFB2|B4GALT6|GDF11|FAT4	ZT12 vs. ZT0 UP
GO Biological Processes	GO:0045665	negative regulation of neuron differentiation	-2.6	3.8	7	DLX2|EFNB2|ID4|PTPRS|GDF11|TLX3|LINGO1	ZT12 vs. ZT0 UP
GO Biological Processes	GO:0021872	forebrain generation of neurons	-2.6	7	4	DLX2|ROBO1|UBB|NRP2	ZT12 vs. ZT0 UP
GO Biological Processes	GO:0044706	multi-multicellular organism process	-2.6	3.8	7	AKR1B1|CALCA|DSG2|PPAT|PRLR|PTN|TGFB3	ZT12 vs. ZT0 UP
KEGG Pathway	hsa04024	cAMP signaling pathway	-2.6	3.8	7	CAMK2D|EDN2|FSHR|GRIA2|PDE3A|CREB5|VAV3	ZT12 vs. ZT0 UP
GO Biological Processes	GO:0010720	positive regulation of cell development	-2.6	2.6	12	CDH4|DLX2|FLNA|PDE3A|SERPINF1|PLXNB3|PTN|PTPRD|ROBO1|DYNLT1|ISLR2|TUBB2B	ZT12 vs. ZT0 UP
GO Biological Processes	GO:0099084	postsynaptic specialization organization	-2.6	11	3	CBLN1|PTPRD|PTPRS	ZT12 vs. ZT0 UP
GO Cellular Components	GO:0030285	integral component of synaptic vesicle membrane	-2.6	11	3	PTPRN2|PTPRS|SYNGR1	ZT12 vs. ZT0 UP
GO Biological Processes	GO:0051223	regulation of protein transport	-2.6	2.5	13	FLNA|KCNJ11|LCP1|PKIA|PRKCZ|TGFB2|TGFB3|TLR5|EZR|AKAP12|CARTPT|DISP1|C1QTNF12	ZT12 vs. ZT0 UP
Reactome Gene Sets	R-HSA-9662851	Anti-inflammatory response favouring Leishmania parasite infection	-2.6	4.4	6	CALCA|CALCR|FSHR|GNG5|CALCRL|RAMP1	ZT12 vs. ZT0 UP
GO Molecular Functions	GO:0008201	heparin binding	-2.6	4.4	6	FGFR4|PTN|PTPRS|NRP2|IMPG2|RSPO3	ZT12 vs. ZT0 UP
Reactome Gene Sets	R-HSA-9664433	Leishmania parasite growth and survival	-2.6	4.4	6	CALCA|CALCR|FSHR|GNG5|CALCRL|RAMP1	ZT12 vs. ZT0 UP
GO Biological Processes	GO:0030282	bone mineralization	-2.6	5.2	5	FGFR3|PTN|TGFB3|FZD9|SGMS2	ZT12 vs. ZT0 UP
GO Molecular Functions	GO:0061134	peptidase regulator activity	-2.5	3.8	7	CAV1|SERPINF1|SERPINB5|SERPINF2|RARRES1|TIMP3|TFPI2	ZT12 vs. ZT0 UP
GO Biological Processes	GO:0045137	development of primary sexual characteristics	-2.5	3.8	7	CEBPB|FLNA|FSHR|HOXA10|TGFB2|UBB|PRDX4	ZT12 vs. ZT0 UP
GO Biological Processes	GO:0045785	positive regulation of cell adhesion	-2.5	2.9	10	CAV1|EFNB2|FLNA|ITGA4|SERPINF2|PRKCZ|PTN|TFRC|TGFB2|VAV3	ZT12 vs. ZT0 UP
GO Molecular Functions	GO:0046873	metal ion transmembrane transporter activity	-2.5	2.9	10	CACNA2D1|CACNB4|KCNJ11|KCNK1|SLC8A3|SLC24A2|KCNMB4|SLC6A15|KCNG4|NALCN	ZT12 vs. ZT0 UP
GO Biological Processes	GO:0048593	camera-type eye morphogenesis	-2.5	5.2	5	EPHB1|PTN|GDF11|NECTIN3|WNT16	ZT12 vs. ZT0 UP
GO Biological Processes	GO:0045600	positive regulation of fat cell differentiation	-2.5	6.8	4	CEBPB|SIX1|WIF1|METRNL	ZT12 vs. ZT0 UP
GO Biological Processes	GO:0097009	energy homeostasis	-2.5	11	3	EDN2|UBB|METRNL	ZT12 vs. ZT0 UP
Reactome Gene Sets	R-HSA-9615710	Late endosomal microautophagy	-2.5	11	3	UBB|VPS37B|CHMP4C	ZT12 vs. ZT0 UP
GO Biological Processes	GO:1990138	neuron projection extension	-2.5	4.3	6	CDH4|ITGA4|PRKCZ|PTPRS|NRP2|ISLR2	ZT12 vs. ZT0 UP
GO Biological Processes	GO:0050806	positive regulation of synaptic transmission	-2.5	4.3	6	PRKCZ|LGMN|PTN|SLC8A3|CLSTN3|SLC24A2	ZT12 vs. ZT0 UP
GO Cellular Components	GO:0019897	extrinsic component of plasma membrane	-2.5	4.3	6	CDH4|CTNNA2|GNAL|GNG5|CDH20|STYK1	ZT12 vs. ZT0 UP
Reactome Gene Sets	R-HSA-373760	L1CAM interactions	-2.5	5.2	5	ANK2|LAMB1|EZR|NRP2|TUBB2B	ZT12 vs. ZT0 UP
GO Molecular Functions	GO:0099106	ion channel regulator activity	-2.5	5.1	5	CAMK2D|CAV1|FLNA|PRKCZ|KCNMB4	ZT12 vs. ZT0 UP
GO Cellular Components	GO:0016324	apical plasma membrane	-2.5	3	9	ANK2|CD9|DSG2|KCNK1|EPCAM|PRKCZ|EZR|LZTS1|PAPPA2	ZT12 vs. ZT0 UP
GO Biological Processes	GO:0001659	temperature homeostasis	-2.5	4.2	6	CAV1|CEBPB|EDN2|FABP5|PRLR|PDGFC	ZT12 vs. ZT0 UP
GO Biological Processes	GO:0035725	sodium ion transmembrane transport	-2.5	4.2	6	CAMK2D|KCNK1|SLC8A3|SLC24A2|SLC6A15|NALCN	ZT12 vs. ZT0 UP
GO Biological Processes	GO:0071634	regulation of transforming growth factor beta production	-2.5	10	3	LTBP1|SERPINF2|TGFB2	ZT12 vs. ZT0 UP
GO Biological Processes	GO:0060317	cardiac epithelial to mesenchymal transition	-2.5	10	3	TGFB2|TGFB3|WNT16	ZT12 vs. ZT0 UP
GO Biological Processes	GO:0002755	MyD88-dependent toll-like receptor signaling pathway	-2.5	10	3	IRF1|TLR5|UBB	ZT12 vs. ZT0 UP
GO Biological Processes	GO:0007159	leukocyte cell-cell adhesion	-2.5	3	9	CAV1|CEBPB|EFNB2|FGL1|IRF1|ITGA4|PRKCZ|TFRC|EZR	ZT12 vs. ZT0 UP
GO Cellular Components	GO:0044291	cell-cell contact zone	-2.5	6.6	4	ANK2|DSG2|KCNJ11|NECTIN3	ZT12 vs. ZT0 UP
GO Cellular Components	GO:0098982	GABA-ergic synapse	-2.5	6.6	4	GABRA5|CLSTN3|SLITRK3|CNTN5	ZT12 vs. ZT0 UP
GO Cellular Components	GO:0099056	integral component of presynaptic membrane	-2.5	6.6	4	CHRM3|EFNB2|GABRA5|PTPRS	ZT12 vs. ZT0 UP
GO Biological Processes	GO:0007052	mitotic spindle organization	-2.5	5.1	5	CENPE|FLNA|DLGAP5|CENPH|CHMP4C	ZT12 vs. ZT0 UP
KEGG Pathway	hsa04670	Leukocyte transendothelial migration	-2.5	5.1	5	CTNNA2|ITGA4|EZR|CLDN10|VAV3	ZT12 vs. ZT0 UP
GO Molecular Functions	GO:0005179	hormone activity	-2.5	5	5	CALCA|EDN2|CARTPT|METRNL|C1QTNF12	ZT12 vs. ZT0 UP
GO Biological Processes	GO:0034121	regulation of toll-like receptor signaling pathway	-2.5	6.5	4	CAV1|IRF1|PTPRS|TLR5	ZT12 vs. ZT0 UP
GO Biological Processes	GO:1902579	multi-organism localization	-2.5	6.5	4	CAV1|DYNLT1|UBB|VPS37B	ZT12 vs. ZT0 UP
GO Biological Processes	GO:0048844	artery morphogenesis	-2.5	6.5	4	COL3A1|EFNB2|SIX1|TGFB2	ZT12 vs. ZT0 UP
GO Biological Processes	GO:0044766	multi-organism transport	-2.5	6.5	4	CAV1|DYNLT1|UBB|VPS37B	ZT12 vs. ZT0 UP
GO Biological Processes	GO:0060560	developmental growth involved in morphogenesis	-2.5	3.6	7	CDH4|ITGA4|PRKCZ|PTPRS|SIX1|NRP2|ISLR2	ZT12 vs. ZT0 UP
GO Biological Processes	GO:1903524	positive regulation of blood circulation	-2.5	6.5	4	CAV1|CHRM3|EDN2|TGFB2	ZT12 vs. ZT0 UP
KEGG Pathway	hsa04080	Neuroactive ligand-receptor interaction	-2.5	3	9	CALCA|CALCR|CHRM3|EDN2|FSHR|GABRA5|GRIA2|PRLR|CALCRL	ZT12 vs. ZT0 UP
GO Biological Processes	GO:0030500	regulation of bone mineralization	-2.4	6.4	4	PTN|TGFB3|FZD9|SGMS2	ZT12 vs. ZT0 UP
GO Biological Processes	GO:0086005	ventricular cardiac muscle cell action potential	-2.4	9.7	3	ANK2|CAV1|DSG2	ZT12 vs. ZT0 UP
Reactome Gene Sets	R-HSA-2129379	Molecules associated with elastic fibres	-2.4	9.7	3	LTBP1|TGFB2|TGFB3	ZT12 vs. ZT0 UP
GO Biological Processes	GO:0071604	transforming growth factor beta production	-2.4	9.7	3	LTBP1|SERPINF2|TGFB2	ZT12 vs. ZT0 UP
GO Biological Processes	GO:0003203	endocardial cushion morphogenesis	-2.4	9.7	3	ROBO1|TGFB2|TGFB3	ZT12 vs. ZT0 UP
GO Biological Processes	GO:0050900	leukocyte migration	-2.4	2.6	11	CALCA|CAV1|CD9|EDN2|ITGA4|EPCAM|LGMN|PTN|TGFB2|VAV3|SLC7A10	ZT12 vs. ZT0 UP
GO Molecular Functions	GO:0019900	kinase binding	-2.4	2.3	14	ANK2|CAV1|CEBPB|CKS1B|FLNA|PKIA|PRKCZ|PTN|PTPRK|TFRC|EZR|MAPKAPK3|TOM1L1|TPRKB	ZT12 vs. ZT0 UP
GO Biological Processes	GO:0048511	rhythmic process	-2.4	3.2	8	FSHR|ID4|SERPINF1|PTN|TGFB2|TGFB3|CARTPT|OPN3	ZT12 vs. ZT0 UP
GO Cellular Components	GO:0019898	extrinsic component of membrane	-2.4	3.2	8	CDH4|CTNNA2|GNAL|GNG5|EZR|NAAA|CDH20|STYK1	ZT12 vs. ZT0 UP
GO Biological Processes	GO:0042310	vasoconstriction	-2.4	6.3	4	CAV1|CHRM3|EDN2|KCNMB4	ZT12 vs. ZT0 UP
GO Cellular Components	GO:0098802	plasma membrane receptor complex	-2.4	3.2	8	CALCR|GRIA2|ITGA4|TFRC|CALCRL|RAMP1|ITGA11|OLFM3	ZT12 vs. ZT0 UP
GO Biological Processes	GO:0042063	gliogenesis	-2.4	3.2	8	CD9|DLX2|ID4|LAMB1|PTN|SLC8A3|TGFB2|B4GALT6	ZT12 vs. ZT0 UP
GO Molecular Functions	GO:0042578	phosphoric ester hydrolase activity	-2.4	2.9	9	CHRM3|FBP1|PDE3A|PTPRD|PTPRK|PTPRN2|PTPRS|PLPP2|PLPP5	ZT12 vs. ZT0 UP
GO Biological Processes	GO:0090087	regulation of peptide transport	-2.4	2.4	13	FLNA|KCNJ11|LCP1|PKIA|PRKCZ|TGFB2|TGFB3|TLR5|EZR|AKAP12|CARTPT|DISP1|C1QTNF12	ZT12 vs. ZT0 UP
GO Molecular Functions	GO:0004866	endopeptidase inhibitor activity	-2.4	4	6	SERPINF1|SERPINB5|SERPINF2|RARRES1|TIMP3|TFPI2	ZT12 vs. ZT0 UP
GO Cellular Components	GO:0150034	distal axon	-2.4	3.2	8	CALCA|CHRM3|FLNA|ITGA4|PTPRN2|PTPRS|SLC8A3|DYNLT1	ZT12 vs. ZT0 UP
GO Biological Processes	GO:0060395	SMAD protein signal transduction	-2.4	6.2	4	TGFB2|TGFB3|GDF11|BTBD11	ZT12 vs. ZT0 UP
Reactome Gene Sets	R-HSA-6806834	Signaling by MET	-2.4	6.2	4	COL3A1|LAMA3|LAMB1|UBB	ZT12 vs. ZT0 UP
GO Biological Processes	GO:0042246	tissue regeneration	-2.4	6.2	4	CD9|PTN|FZD9|CPQ	ZT12 vs. ZT0 UP
GO Biological Processes	GO:0033002	muscle cell proliferation	-2.4	3.5	7	AKR1B1|EPHB1|SERPINF2|SIX1|TGFB2|TGFB3|CALCRL	ZT12 vs. ZT0 UP
GO Biological Processes	GO:0017015	regulation of transforming growth factor beta receptor signaling pathway	-2.4	4.8	5	CAV1|LTBP1|TGFB3|UBB|RASL11B	ZT12 vs. ZT0 UP
GO Biological Processes	GO:0018105	peptidyl-serine phosphorylation	-2.4	3.2	8	ATR|CALCR|CAMK2D|CAV1|PRKCZ|TFRC|MAPKAPK3|MAST4	ZT12 vs. ZT0 UP
GO Biological Processes	GO:0051402	neuron apoptotic process	-2.4	3.5	7	CEBPB|GABRA5|LGMN|SIX1|TGFB2|TGFB3|FZD9	ZT12 vs. ZT0 UP
Reactome Gene Sets	R-HSA-1500931	Cell-Cell communication	-2.4	4.8	5	CDH4|FLNA|LAMA3|CLDN10|NECTIN3	ZT12 vs. ZT0 UP
GO Biological Processes	GO:0071526	semaphorin-plexin signaling pathway	-2.4	9.2	3	FLNA|PLXNB3|NRP2	ZT12 vs. ZT0 UP
GO Biological Processes	GO:0048713	regulation of oligodendrocyte differentiation	-2.4	9.2	3	DLX2|ID4|PTN	ZT12 vs. ZT0 UP
GO Biological Processes	GO:0030501	positive regulation of bone mineralization	-2.4	9.2	3	PTN|TGFB3|FZD9	ZT12 vs. ZT0 UP
GO Biological Processes	GO:0007190	activation of adenylate cyclase activity	-2.4	9.2	3	CALCA|CALCR|FSHR	ZT12 vs. ZT0 UP
KEGG Pathway	ko04728	Dopaminergic synapse	-2.4	4.7	5	CAMK2D|GNAL|GNG5|GRIA2|CREB5	ZT12 vs. ZT0 UP
GO Biological Processes	GO:1903844	regulation of cellular response to transforming growth factor beta stimulus	-2.4	4.7	5	CAV1|LTBP1|TGFB3|UBB|RASL11B	ZT12 vs. ZT0 UP
GO Biological Processes	GO:0046649	lymphocyte activation	-2.4	2.2	14	CAV1|CEBPB|EFNB2|EPHB1|FGL1|IRF1|ITGA4|LCP1|LMO1|PRKCZ|TFRC|FZD9|VAV3|DOCK10	ZT12 vs. ZT0 UP
GO Molecular Functions	GO:0005198	structural molecule activity	-2.4	2.2	14	ANK2|COL3A1|COL9A1|CTNNA2|LAMA3|LAMB1|LTBP1|RPS12|TPM4|TFPI2|CLDN10|IMPG2|THSD4|TUBB2B	ZT12 vs. ZT0 UP
GO Cellular Components	GO:0016323	basolateral plasma membrane	-2.4	3.5	7	ANK2|CHRM3|CTNNA2|EPCAM|TFRC|EZR|DISP1	ZT12 vs. ZT0 UP
GO Biological Processes	GO:0003151	outflow tract morphogenesis	-2.4	6.1	4	ROBO1|SIX1|TGFB2|NRP2	ZT12 vs. ZT0 UP
GO Biological Processes	GO:0001654	eye development	-2.4	2.9	9	DLX2|EPHB1|SERPINF1|PTN|TGFB2|GDF11|NECTIN3|WNT16|OLFM3	ZT12 vs. ZT0 UP
GO Biological Processes	GO:0040008	regulation of growth	-2.3	2.3	13	CAMK2D|CDH4|FBP1|FGFR3|LGMN|PTPRS|SIX1|TFRC|TGFB2|EZR|CLSTN3|ISLR2|PAPPA2	ZT12 vs. ZT0 UP
Reactome Gene Sets	R-HSA-8875878	MET promotes cell motility	-2.3	9	3	COL3A1|LAMA3|LAMB1	ZT12 vs. ZT0 UP
GO Biological Processes	GO:0019068	virion assembly	-2.3	9	3	UBB|VPS37B|CHMP4C	ZT12 vs. ZT0 UP
GO Biological Processes	GO:0099622	cardiac muscle cell membrane repolarization	-2.3	9	3	ANK2|CACNA2D1|FLNA	ZT12 vs. ZT0 UP
GO Cellular Components	GO:0098562	cytoplasmic side of membrane	-2.3	3.9	6	CACNB4|GNAL|GNG5|EZR|STYK1|CHMP4C	ZT12 vs. ZT0 UP
KEGG Pathway	hsa04728	Dopaminergic synapse	-2.3	4.7	5	CAMK2D|GNAL|GNG5|GRIA2|CREB5	ZT12 vs. ZT0 UP
GO Molecular Functions	GO:0030414	peptidase inhibitor activity	-2.3	3.9	6	SERPINF1|SERPINB5|SERPINF2|RARRES1|TIMP3|TFPI2	ZT12 vs. ZT0 UP
GO Biological Processes	GO:0150063	visual system development	-2.3	2.8	9	DLX2|EPHB1|SERPINF1|PTN|TGFB2|GDF11|NECTIN3|WNT16|OLFM3	ZT12 vs. ZT0 UP
GO Biological Processes	GO:0090101	negative regulation of transmembrane receptor protein serine/threonine kinase signaling pathway	-2.3	4.6	5	CAV1|LTBP1|TGFB3|UBB|RASL11B	ZT12 vs. ZT0 UP
Reactome Gene Sets	R-HSA-9658195	Leishmania infection	-2.3	3.4	7	CALCA|CALCR|FSHR|GNG5|CALCRL|RAMP1|VAV3	ZT12 vs. ZT0 UP
GO Biological Processes	GO:0022617	extracellular matrix disassembly	-2.3	5.9	4	CAPN1|FGFR4|LCP1|TLL1	ZT12 vs. ZT0 UP
GO Biological Processes	GO:0070201	regulation of establishment of protein localization	-2.3	2.3	13	FLNA|KCNJ11|LCP1|PKIA|PRKCZ|TGFB2|TGFB3|TLR5|EZR|AKAP12|CARTPT|DISP1|C1QTNF12	ZT12 vs. ZT0 UP
KEGG Pathway	ko04350	TGF-beta signaling pathway	-2.3	5.8	4	ID4|LTBP1|TGFB2|TGFB3	ZT12 vs. ZT0 UP
GO Molecular Functions	GO:0061135	endopeptidase regulator activity	-2.3	3.8	6	SERPINF1|SERPINB5|SERPINF2|RARRES1|TIMP3|TFPI2	ZT12 vs. ZT0 UP
GO Biological Processes	GO:0048565	digestive tract development	-2.3	4.5	5	COL3A1|TGFB2|TGFB3|PDGFC|FAT4	ZT12 vs. ZT0 UP
GO Biological Processes	GO:0046718	viral entry into host cell	-2.3	4.5	5	CAV1|EFNB2|DYNLT1|TFRC|HS3ST5	ZT12 vs. ZT0 UP
GO Cellular Components	GO:0034774	secretory granule lumen	-2.3	3.1	8	FABP5|SERPINF2|PYGB|DYNLT1|TGFB2|TGFB3|TIMP3|PRDX4	ZT12 vs. ZT0 UP
GO Biological Processes	GO:2000027	regulation of animal organ morphogenesis	-2.3	3.4	7	GPC4|PTN|ROBO1|SIX1|TGFB2|TGFB3|RSPO3	ZT12 vs. ZT0 UP
GO Biological Processes	GO:0090092	regulation of transmembrane receptor protein serine/threonine kinase signaling pathway	-2.3	3.4	7	CAV1|LTBP1|TGFB2|TGFB3|UBB|GDF11|RASL11B	ZT12 vs. ZT0 UP
Reactome Gene Sets	R-HSA-216083	Integrin cell surface interactions	-2.3	5.8	4	COL3A1|COL9A1|ITGA4|ITGA11	ZT12 vs. ZT0 UP
GO Biological Processes	GO:0110110	positive regulation of animal organ morphogenesis	-2.3	5.8	4	PTN|ROBO1|SIX1|TGFB2	ZT12 vs. ZT0 UP
GO Biological Processes	GO:0070509	calcium ion import	-2.3	5.8	4	CACNA2D1|CALCR|SLC8A3|SLC24A2	ZT12 vs. ZT0 UP
GO Biological Processes	GO:0048880	sensory system development	-2.3	2.8	9	DLX2|EPHB1|SERPINF1|PTN|TGFB2|GDF11|NECTIN3|WNT16|OLFM3	ZT12 vs. ZT0 UP
GO Biological Processes	GO:0051056	regulation of small GTPase mediated signal transduction	-2.3	3	8	COL3A1|FBP1|ROBO1|DYNLT1|TGFB2|VAV3|MCF2L|CGNL1	ZT12 vs. ZT0 UP
GO Biological Processes	GO:1905475	regulation of protein localization to membrane	-2.3	3.8	6	GPC4|KCNJ11|PRKCZ|PTN|EZR|FZD9	ZT12 vs. ZT0 UP
GO Biological Processes	GO:0007193	adenylate cyclase-inhibiting G protein-coupled receptor signaling pathway	-2.3	5.7	4	CHRM3|FLNA|GNAL|AKAP12	ZT12 vs. ZT0 UP
GO Biological Processes	GO:0097756	negative regulation of blood vessel diameter	-2.3	5.7	4	CAV1|CHRM3|EDN2|KCNMB4	ZT12 vs. ZT0 UP
GO Cellular Components	GO:0098552	side of membrane	-2.3	2.4	12	CACNB4|CD9|GPC4|GNAL|GNG5|GRIA2|PRLR|TFRC|EZR|STYK1|ACKR3|CHMP4C	ZT12 vs. ZT0 UP
GO Biological Processes	GO:0003007	heart morphogenesis	-2.3	3.3	7	ROBO1|SIX1|TGFB2|TGFB3|NRP2|WNT16|FAT4	ZT12 vs. ZT0 UP
GO Biological Processes	GO:0010463	mesenchymal cell proliferation	-2.3	8.4	3	PTN|SIX1|FAT4	ZT12 vs. ZT0 UP
Reactome Gene Sets	R-HSA-5576892	Phase 0 - rapid depolarisation	-2.3	8.4	3	CACNA2D1|CACNB4|CAMK2D	ZT12 vs. ZT0 UP
GO Biological Processes	GO:0072329	monocarboxylic acid catabolic process	-2.3	4.4	5	CYP26A1|ILVBL|HAO2|BDH2|AGXT2	ZT12 vs. ZT0 UP
Hallmark Gene Sets	M5946	HALLMARK COAGULATION	-2.3	4.4	5	CD9|LGMN|TIMP3|TFPI2|CPQ	ZT12 vs. ZT0 UP
GO Biological Processes	GO:0043010	camera-type eye development	-2.3	3	8	DLX2|EPHB1|SERPINF1|PTN|TGFB2|GDF11|NECTIN3|WNT16	ZT12 vs. ZT0 UP
GO Biological Processes	GO:1905114	cell surface receptor signaling pathway involved in cell-cell signaling	-2.3	2.3	12	CAV1|CBLN1|GPC4|PRKCZ|SLC8A3|TBL1X|UBB|FZD9|WIF1|WNT16|RSPO3|LYPD6	ZT12 vs. ZT0 UP
Hallmark Gene Sets	M5897	HALLMARK IL6 JAK STAT3 SIGNALING	-2.2	5.6	4	CD9|IRF1|ITGA4|PDGFC	ZT12 vs. ZT0 UP
GO Biological Processes	GO:0051781	positive regulation of cell division	-2.2	5.6	4	PTN|TGFB2|TGFB3|PDGFC	ZT12 vs. ZT0 UP
KEGG Pathway	ko04550	Signaling pathways regulating pluripotency of stem cells	-2.2	4.4	5	FGFR3|FGFR4|ID4|FZD9|WNT16	ZT12 vs. ZT0 UP
GO Molecular Functions	GO:0004713	protein tyrosine kinase activity	-2.2	4.4	5	EPHB1|FGFR3|FGFR4|NRP2|STYK1	ZT12 vs. ZT0 UP
GO Biological Processes	GO:1903037	regulation of leukocyte cell-cell adhesion	-2.2	3	8	CAV1|CEBPB|EFNB2|FGL1|IRF1|ITGA4|PRKCZ|TFRC	ZT12 vs. ZT0 UP
GO Molecular Functions	GO:0005244	voltage-gated ion channel activity	-2.2	3.7	6	CACNA2D1|CACNB4|KCNJ11|KCNK1|KCNG4|NALCN	ZT12 vs. ZT0 UP
KEGG Pathway	ko04024	cAMP signaling pathway	-2.2	3.7	6	CAMK2D|FSHR|GRIA2|PDE3A|CREB5|VAV3	ZT12 vs. ZT0 UP
GO Biological Processes	GO:0050818	regulation of coagulation	-2.2	5.6	4	CAV1|CD9|SERPINF2|HS3ST5	ZT12 vs. ZT0 UP
GO Biological Processes	GO:0014068	positive regulation of phosphatidylinositol 3-kinase signaling	-2.2	5.6	4	FSHR|TGFB2|WNT16|PDGFC	ZT12 vs. ZT0 UP
GO Molecular Functions	GO:0022843	voltage-gated cation channel activity	-2.2	4.4	5	CACNA2D1|CACNB4|KCNJ11|KCNK1|KCNG4	ZT12 vs. ZT0 UP
GO Biological Processes	GO:0098815	modulation of excitatory postsynaptic potential	-2.2	8.2	3	CBLN1|PRKCZ|SLC8A3	ZT12 vs. ZT0 UP
Reactome Gene Sets	R-HSA-1566948	Elastic fibre formation	-2.2	8.2	3	LTBP1|TGFB2|TGFB3	ZT12 vs. ZT0 UP
GO Biological Processes	GO:0021795	cerebral cortex cell migration	-2.2	8.2	3	LAMB1|ROBO1|NRP2	ZT12 vs. ZT0 UP
GO Biological Processes	GO:1901653	cellular response to peptide	-2.2	2.7	9	AKR1B1|CACNA2D1|CAV1|ITGA4|PPAT|PRKCZ|PRLR|LGMN|C1QTNF12	ZT12 vs. ZT0 UP
GO Molecular Functions	GO:0022832	voltage-gated channel activity	-2.2	3.7	6	CACNA2D1|CACNB4|KCNJ11|KCNK1|KCNG4|NALCN	ZT12 vs. ZT0 UP
GO Biological Processes	GO:0050863	regulation of T cell activation	-2.2	3	8	CAV1|CEBPB|EFNB2|FGL1|IRF1|LMO1|PRKCZ|TFRC	ZT12 vs. ZT0 UP
Hallmark Gene Sets	M5921	HALLMARK COMPLEMENT	-2.2	3.7	6	CEBPB|IRF1|LGMN|TFPI2|CPQ|DOCK10	ZT12 vs. ZT0 UP
GO Biological Processes	GO:1901019	regulation of calcium ion transmembrane transporter activity	-2.2	5.5	4	ANK2|CACNA2D1|CACNB4|CAMK2D	ZT12 vs. ZT0 UP
Reactome Gene Sets	R-HSA-428157	Sphingolipid metabolism	-2.2	5.5	4	UGT8|PLPP2|ARSJ|SGMS2	ZT12 vs. ZT0 UP
GO Biological Processes	GO:0050708	regulation of protein secretion	-2.2	2.7	9	KCNJ11|TGFB2|TGFB3|TLR5|EZR|AKAP12|CARTPT|DISP1|C1QTNF12	ZT12 vs. ZT0 UP
GO Biological Processes	GO:0072073	kidney epithelium development	-2.2	4.3	5	EFNB2|EPCAM|SIX1|GDF11|FAT4	ZT12 vs. ZT0 UP
GO Biological Processes	GO:0007292	female gamete generation	-2.2	4.3	5	FSHR|NPR2|PDE3A|PTN|UBB	ZT12 vs. ZT0 UP
GO Biological Processes	GO:0014014	negative regulation of gliogenesis	-2.2	8	3	DLX2|ID4|PTN	ZT12 vs. ZT0 UP
GO Biological Processes	GO:0035987	endodermal cell differentiation	-2.2	8	3	ITGA4|LAMA3|LAMB1	ZT12 vs. ZT0 UP
Reactome Gene Sets	R-HSA-1474290	Collagen formation	-2.2	5.5	4	COL3A1|COL9A1|LAMA3|TLL1	ZT12 vs. ZT0 UP
GO Biological Processes	GO:0045598	regulation of fat cell differentiation	-2.2	4.3	5	CEBPB|ID4|SIX1|WIF1|METRNL	ZT12 vs. ZT0 UP
GO Cellular Components	GO:0043296	apical junction complex	-2.2	4.3	5	EPCAM|PRKCZ|CLDN10|NECTIN3|CGNL1	ZT12 vs. ZT0 UP
GO Biological Processes	GO:0001656	metanephros development	-2.2	5.4	4	AKR1B1|SIX1|GDF11|FAT4	ZT12 vs. ZT0 UP
GO Biological Processes	GO:0060041	retina development in camera-type eye	-2.2	4.3	5	DLX2|SERPINF1|PTN|TGFB2|NECTIN3	ZT12 vs. ZT0 UP
KEGG Pathway	ko04261	Adrenergic signaling in cardiomyocytes	-2.2	4.3	5	CACNA2D1|CACNB4|CAMK2D|TPM4|CREB5	ZT12 vs. ZT0 UP
KEGG Pathway	ko04514	Cell adhesion molecules (CAMs)	-2.2	4.3	5	CDH4|ITGA4|CLDN10|NTNG1|NECTIN3	ZT12 vs. ZT0 UP
GO Biological Processes	GO:0106106	cold-induced thermogenesis	-2.2	4.3	5	CAV1|CEBPB|FABP5|PRLR|PDGFC	ZT12 vs. ZT0 UP
GO Biological Processes	GO:0120161	regulation of cold-induced thermogenesis	-2.2	4.3	5	CAV1|CEBPB|FABP5|PRLR|PDGFC	ZT12 vs. ZT0 UP
GO Cellular Components	GO:0043209	myelin sheath	-2.2	7.8	3	AKR1B1|KCNJ11|PRKCZ	ZT12 vs. ZT0 UP
GO Biological Processes	GO:0014003	oligodendrocyte development	-2.2	7.8	3	CD9|ID4|B4GALT6	ZT12 vs. ZT0 UP
GO Biological Processes	GO:0003197	endocardial cushion development	-2.2	7.8	3	ROBO1|TGFB2|TGFB3	ZT12 vs. ZT0 UP
GO Biological Processes	GO:0022602	ovulation cycle process	-2.2	7.8	3	FSHR|TGFB2|TGFB3	ZT12 vs. ZT0 UP
GO Biological Processes	GO:0007051	spindle organization	-2.2	3.6	6	CENPE|FLNA|EZR|DLGAP5|CENPH|CHMP4C	ZT12 vs. ZT0 UP
KEGG Pathway	hsa05202	Transcriptional misregulation in cancer	-2.2	3.6	6	CEBPB|GARS1|HOXA10|SIX1|TLX3|WNT16	ZT12 vs. ZT0 UP
GO Biological Processes	GO:0060348	bone development	-2.2	3.6	6	FGFR3|NPR2|TGFB3|PDGFC|PAPPA2|FAT4	ZT12 vs. ZT0 UP
GO Biological Processes	GO:0090596	sensory organ morphogenesis	-2.2	3.2	7	EPHB1|PTN|SIX1|GDF11|NECTIN3|WNT16|OLFM3	ZT12 vs. ZT0 UP
GO Biological Processes	GO:0007612	learning	-2.2	4.2	5	GABRA5|LGMN|PTN|SLC8A3|SLC24A2	ZT12 vs. ZT0 UP
Reactome Gene Sets	R-HSA-112314	Neurotransmitter receptors and postsynaptic signal transmission	-2.2	3.6	6	CAMK2D|GABRA5|GNAL|GNG5|GRIA2|TUBB2B	ZT12 vs. ZT0 UP
GO Biological Processes	GO:0034103	regulation of tissue remodeling	-2.2	5.3	4	CALCA|TFRC|CARTPT|IL20RA	ZT12 vs. ZT0 UP
GO Cellular Components	GO:0060205	cytoplasmic vesicle lumen	-2.2	2.9	8	FABP5|SERPINF2|PYGB|DYNLT1|TGFB2|TGFB3|TIMP3|PRDX4	ZT12 vs. ZT0 UP
GO Cellular Components	GO:0031983	vesicle lumen	-2.2	2.9	8	FABP5|SERPINF2|PYGB|DYNLT1|TGFB2|TGFB3|TIMP3|PRDX4	ZT12 vs. ZT0 UP
GO Biological Processes	GO:0098739	import across plasma membrane	-2.2	4.2	5	CACNA2D1|CALCR|KCNJ11|SLC8A3|SLC24A2	ZT12 vs. ZT0 UP
GO Biological Processes	GO:0071322	cellular response to carbohydrate stimulus	-2.2	4.2	5	KCNJ11|SERPINF1|PTPRN2|CALCRL|C1QTNF12	ZT12 vs. ZT0 UP
Reactome Gene Sets	R-HSA-382551	Transport of small molecules	-2.2	2.2	13	CAMK2D|GNG5|KCNJ11|SLC8A3|TFRC|UBB|SLC16A7|SLC24A2|SLC6A15|SLC7A10|SLC44A3|NALCN|UNC80	ZT12 vs. ZT0 UP
GO Biological Processes	GO:0031952	regulation of protein autophosphorylation	-2.2	7.7	3	CAV1|TOM1L1|PDGFC	ZT12 vs. ZT0 UP
GO Biological Processes	GO:1904646	cellular response to amyloid-beta	-2.2	7.7	3	CACNA2D1|ITGA4|LGMN	ZT12 vs. ZT0 UP
GO Biological Processes	GO:0048701	embryonic cranial skeleton morphogenesis	-2.2	7.7	3	DLX2|SIX1|TGFB3	ZT12 vs. ZT0 UP
GO Biological Processes	GO:0010862	positive regulation of pathway-restricted SMAD protein phosphorylation	-2.2	7.7	3	TGFB2|TGFB3|GDF11	ZT12 vs. ZT0 UP
GO Biological Processes	GO:1904064	positive regulation of cation transmembrane transport	-2.1	4.2	5	ANK2|CACNA2D1|CALCR|FLNA|KCNJ11	ZT12 vs. ZT0 UP
KEGG Pathway	hsa04261	Adrenergic signaling in cardiomyocytes	-2.1	4.2	5	CACNA2D1|CACNB4|CAMK2D|TPM4|CREB5	ZT12 vs. ZT0 UP
GO Biological Processes	GO:0055123	digestive system development	-2.1	4.2	5	COL3A1|TGFB2|TGFB3|PDGFC|FAT4	ZT12 vs. ZT0 UP
GO Biological Processes	GO:0016311	dephosphorylation	-2.1	2.5	10	FBP1|PTN|PTPRD|PTPRK|PTPRN2|PTPRS|TGFB2|PLPP2|CTTNBP2NL|PLPP5	ZT12 vs. ZT0 UP
GO Molecular Functions	GO:0008528	G protein-coupled peptide receptor activity	-2.1	4.1	5	CALCR|FSHR|CALCRL|RAMP1|ACKR3	ZT12 vs. ZT0 UP
GO Biological Processes	GO:0051806	entry into cell of other organism involved in symbiotic interaction	-2.1	4.1	5	CAV1|EFNB2|DYNLT1|TFRC|HS3ST5	ZT12 vs. ZT0 UP
GO Biological Processes	GO:0030260	entry into host cell	-2.1	4.1	5	CAV1|EFNB2|DYNLT1|TFRC|HS3ST5	ZT12 vs. ZT0 UP
GO Biological Processes	GO:0044409	entry into host	-2.1	4.1	5	CAV1|EFNB2|DYNLT1|TFRC|HS3ST5	ZT12 vs. ZT0 UP
GO Biological Processes	GO:0031644	regulation of neurological system process	-2.1	4.1	5	CBLN1|FABP5|PRKCZ|SLC8A3|CARTPT	ZT12 vs. ZT0 UP
GO Biological Processes	GO:0007595	lactation	-2.1	7.5	3	CAV1|PPAT|PRLR	ZT12 vs. ZT0 UP
GO Molecular Functions	GO:0051015	actin filament binding	-2.1	3.5	6	CTNNA2|FLNA|LCP1|TPM4|EZR|ABLIM2	ZT12 vs. ZT0 UP
GO Molecular Functions	GO:0016247	channel regulator activity	-2.1	4.1	5	CAMK2D|CAV1|FLNA|PRKCZ|KCNMB4	ZT12 vs. ZT0 UP
GO Biological Processes	GO:0034332	adherens junction organization	-2.1	4.1	5	CDH4|EFNB2|PTPRK|NECTIN3|CDH20	ZT12 vs. ZT0 UP
GO Biological Processes	GO:0051828	entry into other organism involved in symbiotic interaction	-2.1	4.1	5	CAV1|EFNB2|DYNLT1|TFRC|HS3ST5	ZT12 vs. ZT0 UP
GO Biological Processes	GO:0034764	positive regulation of transmembrane transport	-2.1	3.5	6	ANK2|CACNA2D1|CALCR|FLNA|KCNJ11|C1QTNF12	ZT12 vs. ZT0 UP
GO Biological Processes	GO:0090263	positive regulation of canonical Wnt signaling pathway	-2.1	4.1	5	CAV1|TBL1X|FZD9|RSPO3|LYPD6	ZT12 vs. ZT0 UP
KEGG Pathway	ko04080	Neuroactive ligand-receptor interaction	-2.1	3.1	7	CALCR|CHRM3|FSHR|GABRA5|GRIA2|PRLR|CALCRL	ZT12 vs. ZT0 UP
Reactome Gene Sets	R-HSA-373752	Netrin-1 signaling	-2.1	7.4	3	ROBO1|EZR|ABLIM2	ZT12 vs. ZT0 UP
Reactome Gene Sets	R-HSA-556833	Metabolism of lipids	-2.1	2.2	13	AKR1B1|CAV1|FABP5|LGMN|TBL1X|UGT8|PLPP2|HAO2|BDH2|ARSJ|SCD5|SLC44A3|SGMS2	ZT12 vs. ZT0 UP
GO Cellular Components	GO:0034705	potassium channel complex	-2.1	5.1	4	KCNJ11|KCNK1|KCNMB4|KCNG4	ZT12 vs. ZT0 UP
GO Biological Processes	GO:1903169	regulation of calcium ion transmembrane transport	-2.1	4.1	5	ANK2|CACNA2D1|CACNB4|CALCR|CAMK2D	ZT12 vs. ZT0 UP
GO Molecular Functions	GO:0015081	sodium ion transmembrane transporter activity	-2.1	4.1	5	KCNK1|SLC8A3|SLC24A2|SLC6A15|NALCN	ZT12 vs. ZT0 UP
GO Cellular Components	GO:0031252	cell leading edge	-2.1	2.6	9	CTNNA2|GABRA5|KCNJ11|LCP1|PRKCZ|PTPRK|DYNLT1|EZR|CTTNBP2NL	ZT12 vs. ZT0 UP
GO Biological Processes	GO:0001558	regulation of cell growth	-2.1	2.6	9	CAMK2D|CDH4|FBP1|PTPRS|TFRC|TGFB2|CLSTN3|ISLR2|PAPPA2	ZT12 vs. ZT0 UP
Reactome Gene Sets	R-HSA-193704	p75 NTR receptor-mediated signalling	-2.1	5.1	4	UBB|VAV3|MCF2L|LINGO1	ZT12 vs. ZT0 UP
GO Biological Processes	GO:0007589	body fluid secretion	-2.1	5.1	4	CAV1|CHRM3|PPAT|PRLR	ZT12 vs. ZT0 UP
KEGG Pathway	hsa04514	Cell adhesion molecules	-2.1	4	5	CDH4|ITGA4|CLDN10|NTNG1|NECTIN3	ZT12 vs. ZT0 UP
GO Biological Processes	GO:0061351	neural precursor cell proliferation	-2.1	4	5	EPHB1|FLNA|ID4|PTN|FZD9	ZT12 vs. ZT0 UP
Reactome Gene Sets	R-HSA-3928665	EPH-ephrin mediated repulsion of cells	-2.1	7.2	3	EFNB2|EPHB1|VAV3	ZT12 vs. ZT0 UP
GO Cellular Components	GO:0014704	intercalated disc	-2.1	7.2	3	ANK2|DSG2|KCNJ11	ZT12 vs. ZT0 UP
GO Biological Processes	GO:0043616	keratinocyte proliferation	-2.1	7.2	3	EFNB2|PTPRK|WNT16	ZT12 vs. ZT0 UP
GO Biological Processes	GO:0021545	cranial nerve development	-2.1	7.2	3	EPHB1|SIX1|NRP2	ZT12 vs. ZT0 UP
GO Biological Processes	GO:0007548	sex differentiation	-2.1	3.1	7	CEBPB|FLNA|FSHR|HOXA10|TGFB2|UBB|PRDX4	ZT12 vs. ZT0 UP
GO Biological Processes	GO:0001657	ureteric bud development	-2.1	5	4	EPCAM|SIX1|GDF11|FAT4	ZT12 vs. ZT0 UP
GO Molecular Functions	GO:0004867	serine-type endopeptidase inhibitor activity	-2.1	5	4	SERPINF1|SERPINB5|SERPINF2|TFPI2	ZT12 vs. ZT0 UP
GO Molecular Functions	GO:0042803	protein homodimerization activity	-2.1	2.2	12	CAMK2D|CEBPB|FLNA|SERPINF2|TFRC|TGFB2|TPM4|FZD9|CPQ|NECTIN3|PDGFC|CHMP4C	ZT12 vs. ZT0 UP
GO Biological Processes	GO:0032787	monocarboxylic acid metabolic process	-2.1	2.2	12	CAV1|CYP26A1|EDN2|FABP5|FBP1|FGFR4|ILVBL|NAAA|HAO2|BDH2|AGXT2|SCD5	ZT12 vs. ZT0 UP
GO Molecular Functions	GO:0016791	phosphatase activity	-2.1	3	7	FBP1|PTPRD|PTPRK|PTPRN2|PTPRS|PLPP2|PLPP5	ZT12 vs. ZT0 UP
GO Biological Processes	GO:0001678	cellular glucose homeostasis	-2.1	4	5	KCNJ11|SERPINF1|PTPRN2|CARTPT|C1QTNF12	ZT12 vs. ZT0 UP
GO Cellular Components	GO:0060076	excitatory synapse	-2.1	7.1	3	CBLN1|CTNNA2|GRIA2	ZT12 vs. ZT0 UP
KEGG Pathway	ko05231	Choline metabolism in cancer	-2.1	5	4	DGKB|PLPP2|PDGFC|SLC44A3	ZT12 vs. ZT0 UP
GO Biological Processes	GO:0072163	mesonephric epithelium development	-2.1	5	4	EPCAM|SIX1|GDF11|FAT4	ZT12 vs. ZT0 UP
KEGG Pathway	ko04933	AGE-RAGE signaling pathway in diabetic complications	-2.1	5	4	COL3A1|PRKCZ|TGFB2|TGFB3	ZT12 vs. ZT0 UP
GO Biological Processes	GO:0072164	mesonephric tubule development	-2.1	5	4	EPCAM|SIX1|GDF11|FAT4	ZT12 vs. ZT0 UP
Reactome Gene Sets	R-HSA-4420097	VEGFA-VEGFR2 Pathway	-2.1	5	4	CAV1|PRKCZ|MAPKAPK3|VAV3	ZT12 vs. ZT0 UP
GO Biological Processes	GO:0043900	regulation of multi-organism process	-2.1	2.6	9	CAV1|MX1|NPR2|PDE3A|DYNLT1|PRDX4|VPS37B|CHMP4C|HS3ST5	ZT12 vs. ZT0 UP
GO Biological Processes	GO:0043270	positive regulation of ion transport	-2	3	7	ANK2|CACNA2D1|CALCR|CAV1|CEBPB|FLNA|KCNJ11	ZT12 vs. ZT0 UP
GO Molecular Functions	GO:0016757	transferase activity, transferring glycosyl groups	-2	3	7	GBE1|PPAT|PYGB|UGT8|ST8SIA2|B4GALT6|POGLUT3	ZT12 vs. ZT0 UP
GO Biological Processes	GO:1990845	adaptive thermogenesis	-2	4	5	CAV1|CEBPB|FABP5|PRLR|PDGFC	ZT12 vs. ZT0 UP
GO Biological Processes	GO:0003002	regionalization	-2	2.8	8	DLX2|HOXA10|ROBO1|SIX1|NRP2|GDF11|HES6|DISP1	ZT12 vs. ZT0 UP
GO Molecular Functions	GO:0019901	protein kinase binding	-2	2.2	12	ANK2|CAV1|CKS1B|PKIA|PRKCZ|PTN|PTPRK|TFRC|EZR|MAPKAPK3|TOM1L1|TPRKB	ZT12 vs. ZT0 UP
GO Biological Processes	GO:0097164	ammonium ion metabolic process	-2	3.4	6	AKR1B1|FABP5|TGFB2|PLPP2|SLC44A3|SGMS2	ZT12 vs. ZT0 UP
GO Biological Processes	GO:0030902	hindbrain development	-2	3.9	5	CBLN1|CTNNA2|FLNA|PTN|PTPRS	ZT12 vs. ZT0 UP
GO Biological Processes	GO:0007264	small GTPase mediated signal transduction	-2	2.4	10	COL3A1|FBP1|ROBO1|DYNLT1|TGFB2|VAV3|CDC42EP3|MCF2L|DOCK10|CGNL1	ZT12 vs. ZT0 UP
GO Molecular Functions	GO:0015079	potassium ion transmembrane transporter activity	-2	3.9	5	KCNJ11|KCNK1|SLC24A2|KCNMB4|KCNG4	ZT12 vs. ZT0 UP
GO Biological Processes	GO:0010522	regulation of calcium ion transport into cytosol	-2	4.9	4	ANK2|CALCR|CAMK2D|CAV1	ZT12 vs. ZT0 UP
GO Biological Processes	GO:0001666	response to hypoxia	-2	2.7	8	CAV1|PTN|SLC8A3|TGFB2|TGFB3|UBB|CUL2|ERO1A	ZT12 vs. ZT0 UP
GO Biological Processes	GO:0002791	regulation of peptide secretion	-2	2.5	9	KCNJ11|TGFB2|TGFB3|TLR5|EZR|AKAP12|CARTPT|DISP1|C1QTNF12	ZT12 vs. ZT0 UP
Hallmark Gene Sets	M5941	HALLMARK UV RESPONSE UP	-2	3.9	5	IRF1|EPCAM|PPAT|PTPRD|TFRC	ZT12 vs. ZT0 UP
GO Biological Processes	GO:0007015	actin filament organization	-2	2.5	9	CTNNA2|FLNA|LCP1|SERPINF2|TGFB3|TPM4|EZR|CDC42EP3|CGNL1	ZT12 vs. ZT0 UP
GO Biological Processes	GO:0030168	platelet activation	-2	3.9	5	CD9|COL3A1|DGKB|FLNA|VAV3	ZT12 vs. ZT0 UP
GO Biological Processes	GO:0097193	intrinsic apoptotic signaling pathway	-2	3	7	CAV1|CEBPB|UBB|CUL2|ERO1A|IL20RA|ACKR3	ZT12 vs. ZT0 UP

## Sheet: ZT20 vs ZT12
			Category	Term ID	Description	Log10 (Pvalue)	Enrichment	Count	Genes	Gene_up and down
			GO Biological Processes	GO:0000904	cell morphogenesis involved in differentiation	-25	2.7	131	ACTN1|ADCY1|ALCAM|ANK3|ATF4|RERE|KIF1A|BMP7|BMPR2|CCK|CCKAR|CNP|CRMP1|DOCK1|CELSR2|EPHA2|FN1|GATA3|GFRA3|GPC1|HPRT1|HES1|ISL1|ITGA4|ITGB3|ANOS1|KIF5C|LRP4|MAP1A|MELTF|MT3|NEDD4|NFIB|NPTX1|NTRK2|OMG|OPHN1|PIK3CA|PITPNA|POU4F2|PPP3CA|PROX1|RELN|PTPRS|PTPRZ1|RAB3A|RAP1GAP|RYK|SDC2|SHH|SHOX2|SLC1A3|SPTAN1|TIAM1|TRPC5|UBE3A|USH2A|EZR|WNT5A|WNT7A|XK|LRP8|CXCR4|NR4A3|LHX3|FZD4|FZD7|PLA2G10|ULK1|SEMA7A|N…	ZT20 vs. ZT12 UP
			GO Biological Processes	GO:0051046	regulation of secretion	-19	2.5	118	ADA|ADAM8|ADCY1|ADCY8|ADORA2B|AGTR1|ALOX5|ARNTL|CACNA1E|CASR|CCK|CCKAR|CHRNA4|CHRNA5|CHRNB4|CNR1|CPB2|CRHBP|DRD1|DRD4|EDN3|EDNRB|ERBB3|F2R|F2RL1|ACSL3|ACSL4|FCER1G|FGF10|FKBP1B|FN1|GAPDH|GLP1R|GLUL|GPLD1|GPR27|GRP|HMOX1|HTR1A|HTR2A|ICA1|IFNGR1|IL11|IRS1|ISL1|ITPR1|ITPR2|JAK2|KCNQ1|LYN|MYB|NF1|NMB|NPY5R|OPRK1|PRKN|PPP3CA|RAB3A|RAB3B|SDC1|SLC2A1|SLC6A4|SLC12A2|SNAP25|STX1A|SYT4|TACR2|TCF7L2|TGFB3|T…	ZT20 vs. ZT12 UP
			GO Biological Processes	GO:0043062	extracellular structure organization	-18	2.9	84	ABCA1|ADAM8|AGTR1|APOA4|APOC3|BMP7|DDR1|CD36|CETP|COL1A2|COL6A3|COL12A1|CPB2|CYP1B1|ENG|ACSL3|FBLN2|FBN1|FN1|GAS2|GPM6B|HSPG2|ITGA4|ITGA7|ITGA9|ITGB3|ITGB5|LCP1|LUM|MATN3|MELTF|MMP1|MMP9|MMP10|MMP13|MMP16|NF1|DDR2|PDGFA|PON1|PTX3|SDC1|SOX9|THBS1|TLL2|TNFRSF1A|TNFRSF1B|COL14A1|PLA2G7|ADAM12|PLA2G10|MMP23B|ADAM19|ADAMTS4|ADAMTS3|ADAMTS2|ADAMTS1|SH3PXD2A|ADAMTSL2|POSTN|MMP24|CLASP2|SULF1|RGCC|ZDHHC8…	ZT20 vs. ZT12 UP
			GO Biological Processes	GO:0010817	regulation of hormone levels	-17	2.6	93	ADCY8|AGTR1|ALDH1A1|ALDH1A3|ALOX5|ARNTL|BMP2|CACNA1E|CASR|CCKAR|CNR1|CRHBP|CRYM|CYP1A1|CYP1A2|CYP1B1|CYP3A4|CYP3A5|DGKQ|DIO2|ECE1|EDN3|ACSL4|FKBP1B|GATA3|GLP1R|GLUL|GPLD1|GPR27|GRP|FOXA1|HTR1A|ICA1|IDE|IL11|IRS1|ISL1|ITPR1|ITPR2|JAK2|LYN|MME|MYB|MYO5A|NFKB1|NMB|PRKN|PCSK1|PPP3CA|RBP1|SHH|SLC2A1|SLC16A2|SNAP25|STAR|STX1A|TACR2|TCF7L2|TIAM1|VDR|VIP|PNPLA4|FZD4|DOC2B|DDO|STC2|PER2|PCSK7|STXBP5L|CART…	ZT20 vs. ZT12 UP
			GO Biological Processes	GO:1905114	cell surface receptor signaling pathway involved in cell-cell signaling	-15	2.4	96	ADRB2|ARNTL|BMP2|BMP4|C3|RUNX1|CHRNA4|CHRNA5|CHRNB4|MAPK14|DRD4|CELSR2|FGF10|FRZB|GATA3|GLRA2|GNAT2|RAPGEF1|GRIN2A|HHEX|HIC1|IGFBP1|ISL1|LRP4|MCC|MPP2|NFKB1|PRKN|PDE6B|PPP3CA|PRKCZ|RELN|RGS4|RYK|SALL1|SDC1|SHH|SKI|SOX9|STX1A|TCF7L2|TERT|TIAM1|TLE3|WNT5A|WNT6|WNT7A|FZD4|FZD7|LGR5|P2RX6|BCL7B|RIMS2|MED12|BAIAP2|FZD10|IGSF9B|TNIK|SULF1|PLCB1|FBXW11|DAAM2|TSKU|DISC1|RBMS3|SOST|DACT1|DCDC2|NLK|GPRC5B|…	ZT20 vs. ZT12 UP
			GO Cellular Components	GO:0031012	extracellular matrix	-15	2.5	90	ALPL|ANGPT2|APOA4|APOC3|SERPINC1|BMP7|COL1A2|COL6A3|COL12A1|DLG1|FBLN2|FBN1|FGF10|FN1|GPC1|GPLD1|HSPG2|ANOS1|LGALS3|LTBP1|LUM|MATN3|MBL2|MMP1|MMP9|MMP10|MMP13|MMP16|SERPINF1|SERPINB6|SERPINE2|PLSCR1|RELN|PTPRZ1|PTX3|SDC2|SHH|SOD3|TGFB3|TGFBR3|THBS1|THBS2|COL14A1|USH2A|WNT5A|WNT6|WNT7A|SRPX|SEMA7A|MMP23B|ADAM19|NTN1|ADAMTS4|ADAMTS3|ADAMTS2|ADAMTS1|SDC3|ADAMTSL2|SPON1|POSTN|MMP24|SULF1|TMEFF2|LRIG1…	ZT20 vs. ZT12 UP
			KEGG Pathway	hsa04010	MAPK signaling pathway	-14	3	62	ANGPT2|FAS|FASLG|ATF4|CACNA1E|CACNB4|MAP3K8|MAPK14|DUSP1|DUSP4|DUSP5|DUSP6|DUSP7|EPHA2|ELK4|ERBB3|FGF10|FGFR3|FLT1|HSPA8|IGF1R|IL1R1|IL1RAP|INSR|JUND|MAP3K1|MAP3K5|GADD45B|NF1|NFKB1|NTRK2|PDGFA|PDGFRB|PPP3CA|PKN2|MAPK11|MAPK10|MAPK13|PTPRR|RASGRF1|RPS6KA2|RRAS|TGFB3|TGFBR2|TNFRSF1A|TRAF2|IL1R2|FGF18|MAPKAPK2|RASGRP1|CACNG3|DUSP10|MAPK8IP3|KCNH4|RASGRP3|CACNG5|RPS6KA6|IRAK4|ANGPT4|NLK|CACNA2D3|PTP…	ZT20 vs. ZT12 UP
			Hallmark Gene Sets	M5906	HALLMARK ESTROGEN RESPONSE EARLY	-14	3.6	46	ADCY1|ADD3|CALCR|CELSR2|FKBP5|FRK|HES1|IGF1R|JAK2|KRT13|MYB|NBL1|PGR|PODXL|RPS6KA2|SLC1A4|SLC2A1|SLC7A2|DYNLT3|TIAM1|TPD52L1|UGCG|STC2|KCNK5|PAPSS2|GAB2|PPIF|RASGRP1|TOB1|FARP1|RAB31|RHOBTB3|TTC39A|MED13L|TIPARP|TSKU|LRIG1|HSPB8|TJP3|MREG|CYP26B1|SLC24A3|THSD4|TMEM164|TUBB2B|MAST4	ZT20 vs. ZT12 UP
			GO Biological Processes	GO:0048545	response to steroid hormone	-5.7	2	51	ACTA1|AGL|NR0B1|ALAD|AR|ZFP36L1|ZFP36L2|CAV1|CBFB|CD38|CRY1|DNMT3B|DSG2|ESR1|ESRRB|FECH|FOXO1|HDAC1|HMGB2|HSD3B1|HSD11B2|HTR1B|IGFBP2|NEFL|NOTCH1|NPC1|PHB|RBBP7|SFRP1|SKP2|SRC|TFAP4|TGFB2|NCOA4|AXIN1|PLPP1|NCOA1|ADAM9|BCL2L11|YAP1|NCOA2|PARK7|CBX3|RBFOX2|LMO3|PMEPA1|SMYD3|PPP1R9B|PAQR8|DNAAF4|FIBIN	ZT20 vs. ZT12 Down
			GO Biological Processes	GO:0043401	steroid hormone mediated signaling pathway	-2.8	2	21	NR0B1|AR|CBFB|CRY1|ESR1|ESRRB|HDAC1|PHB|SFRP1|SKP2|SRC|NCOA4|AXIN1|PLPP1|YAP1|PARK7|RBFOX2|LMO3|PMEPA1|PAQR8|DNAAF4	ZT20 vs. ZT12 Down
			GO Molecular Functions	GO:0005496	steroid binding	-2.5	2.1	16	ANXA6|AR|CAV1|CD81|ESR1|ESRRB|HSD11B2|NPC1|RORA|ABCG1|GRAMD1B|PAQR8|OSBPL1A|OSBPL5|OSBPL8|OSBPL11	ZT20 vs. ZT12 Down
			Hallmark Gene Sets	M5953	HALLMARK KRAS SIGNALING UP	-14	3.6	46	ADAM8|ALDH1A3|BIRC3|BMP2|CA2|CBL|DOCK2|HBEGF|DUSP6|EMP1|ENG|ETV4|F2RL1|FCER1G|GALNT3|GLRX|IL2RG|KIF5C|LCP1|MAP3K1|MMP9|MMP10|MYCN|RELN|PTGS2|PTPRR|RGS16|SNAP25|SOX9|TNFRSF1B|TPH1|WNT7A|MALL|CXCR4|GFPT2|USH1C|TSPAN1|MPZL2|SPON1|GPNMB|MMD|PLEK2|ANGPTL4|GPRC5B|ATG10|CBR4	ZT20 vs. ZT12 UP
			GO Biological Processes	GO:0070848	response to growth factor	-13	2.2	104	ANGPT2|FASLG|BMP2|BMP4|BMP7|BMPR2|CALCA|CASR|CBL|COL1A2|MAPK14|DUSP6|EPHA2|ENG|FBN1|FGF10|FGFR3|FLT1|GALNT3|GATA3|GATA4|GPC1|RAPGEF1|HHEX|HPGD|HES1|CXCL8|ING2|INSR|ITGB3|ITGB5|ANOS1|LTBP1|LUM|SMAD1|MDM2|MSX1|MT3|NBL1|NEDD4|NTRK2|OPRD1|PDE8A|PDGFRB|PRKCZ|PTH|PTPN1|SKI|SOX9|STAR|ZEB1|TGFB3|TGFBR2|TGFBR3|TGIF1|THBS1|TNFRSF1B|TWIST1|UBE3A|WNT5A|WNT7A|LRP8|GDF5|FZD4|FGF18|WASF1|MAPKAPK2|ADAMTS3|ADAMTS…	ZT20 vs. ZT12 UP
			GO Molecular Functions	GO:0003779	actin binding	-13	2.6	72	ACTN1|ADCY8|ADD3|CNN1|DIAPH2|GAS2|GC|KCNMA1|LCP1|MAP1A|MYO1B|MYL3|MYLK|MYO1D|MYO5A|MYO7B|NRAP|OPHN1|PRKN|PLS1|TWF1|SLC6A4|SPTAN1|ITPRID2|TAGLN|TMOD1|TNNI1|TRPC5|TULP1|EZR|CXCR4|WASF1|WASL|PSTPIP2|PDLIM7|BCL7B|HOMER2|USH1C|ARPC1B|ACTR3|WASF3|LDB3|FAM107A|STK38L|SYNE2|DAAM2|KLHL3|KLHL20|CTNNA3|KLHL5|SNTG1|SNTG2|TRPM7|PPP1R9A|CCDC88A|MYO5C|ERMN|CLMN|VASH2|AIF1L|SPIRE2|DIXDC1|SSH2|SCIN|NEXN|RCSD1|IQG…	ZT20 vs. ZT12 UP
			GO Biological Processes	GO:0071363	cellular response to growth factor stimulus	-12	2.2	99	ANGPT2|BMP2|BMP4|BMP7|BMPR2|CALCA|CASR|CBL|COL1A2|MAPK14|ENG|FBN1|FGF10|FGFR3|FLT1|GALNT3|GATA3|GATA4|GPC1|RAPGEF1|HHEX|HPGD|HES1|CXCL8|ING2|INSR|ITGB3|ITGB5|ANOS1|LTBP1|SMAD1|MDM2|MSX1|MT3|NBL1|NEDD4|NTRK2|OPRD1|PDE8A|PDGFRB|PRKCZ|PTPN1|SKI|SOX9|STAR|ZEB1|TGFB3|TGFBR2|TGFBR3|TGIF1|THBS1|TNFRSF1B|TWIST1|UBE3A|WNT5A|WNT7A|LRP8|GDF5|FZD4|FGF18|WASF1|MAPKAPK2|ADAMTS3|ADAMTSL2|TOB1|SPRY3|BAIAP2|FST|P…	ZT20 vs. ZT12 UP
			GO Cellular Components	GO:0043235	receptor complex	-12	2.4	78	ADRB2|ALCAM|ALK|BMP2|BMPR2|DDR1|CALCR|CD247|CD36|CHRNA4|CHRNA5|CHRNB4|DLG1|EPHA2|ENG|ERBB3|FGFR3|FLT1|GABRA1|GABRA2|GABRA4|GABRB2|GABRR2|GFRA3|GPR20|GPR37|GRIA2|GRIK3|GRIN2A|IGF1R|IL2RG|IL10RB|INSR|IRS1|ITGA4|ITGA7|ITGA9|ITGB3|ITGB5|ITPR2|LEPR|LIFR|LYN|MST1R|NTRK2|DDR2|PDGFRB|RYK|TGFBR2|TGFBR3|TNFRSF1A|TNFRSF1B|TRAF2|TSHR|VDR|VIPR1|LRP8|IL18RAP|IL18R1|AIP|P2RX6|NR1H3|RAMP1|CACNG3|PLA2R1|PLXND1|CA…	ZT20 vs. ZT12 UP
			GO Molecular Functions	GO:0019900	kinase binding	-12	2.1	100	ADCY6|ANGPT2|FAS|ATF4|BMPR2|CASR|CBL|CD247|CDKN2C|CEBPB|MAPK14|DGKQ|DLG1|DNM1|DSP|DUSP1|DUSP4|DUSP5|DUSP6|DUSP7|ACSL3|GATA4|GCH1|IRS1|JAK2|KCNQ1|KIF11|LDHA|LRP4|SMAD1|MAP3K1|MAP3K5|MYCN|PPP1R12A|NELL1|PRKN|PDE3B|PDE8A|PDGFRB|PLK1|PPEF2|PPP1CC|PRKCZ|PTPN1|PTPN2|PTPRR|SKI|SLC2A1|SLC12A2|SOX9|STX1A|TCF7L2|TGFBR2|TIAM1|TRAF2|EZR|NR4A3|PIP5K1A|DGKD|SOCS1|ARHGEF7|SQSTM1|CCNE2|MAPKAPK2|PIWIL1|HDAC4|GAB2…	ZT20 vs. ZT12 UP
			Reactome Gene Sets	R-HSA-9006934	Signaling by Receptor Tyrosine Kinases	-11	2.3	76	CBL|COL1A2|COL6A3|MAPK14|CYBB|DNM1|DOCK1|HBEGF|DUSP4|DUSP6|DUSP7|ERBB3|FGF10|FGFR3|FLT1|FN1|FOSB|GABRA1|GABRB2|GALNT3|RAPGEF1|NCKAP1L|IGF1R|INSR|IRS1|ITGB3|ITPR1|ITPR2|JAK2|JUND|ANOS1|LYN|MMP9|MST1R|NEDD4|NTRK2|PDE3B|PDGFA|PDGFRB|PGR|PIK3CA|PRKCZ|MAPK11|MAPK13|PTPN1|PTPN2|PTPRS|RAB4A|RIT1|RPS6KA2|RRAD|TEC|THBS1|THBS2|TIAM1|TPH1|ADAM12|SOCS1|FGF18|ARHGEF7|WASF1|MAPKAPK2|ELMO1|GAB2|STAM2|VAV3|BAIAP…	ZT20 vs. ZT12 UP
			GO Biological Processes	GO:0046879	hormone secretion	-11	2.7	56	ADCY8|AGTR1|ALOX5|ARNTL|CACNA1E|CASR|CCKAR|CNR1|CRHBP|EDN3|ACSL4|FKBP1B|GATA3|GLP1R|GLUL|GPLD1|GPR27|GRP|HTR1A|ICA1|IL11|IRS1|ISL1|ITPR1|ITPR2|JAK2|LYN|MYB|MYO5A|NMB|PRKN|PPP3CA|SLC2A1|SLC16A2|SNAP25|STX1A|TACR2|TCF7L2|TIAM1|VIP|FZD4|DOC2B|PER2|STXBP5L|CARTPT|RIMS2|CPLX1|PASK|PHPT1|CYB5R4|TM7SF3|NADK|MCU|RASL10B|SYTL4|ACVR1C	ZT20 vs. ZT12 UP
			GO Biological Processes	GO:0009914	hormone transport	-11	2.7	57	ADCY8|AGTR1|ALOX5|ARNTL|CACNA1E|CASR|CCKAR|CNR1|CRHBP|CRYM|EDN3|ACSL4|FKBP1B|GATA3|GLP1R|GLUL|GPLD1|GPR27|GRP|HTR1A|ICA1|IL11|IRS1|ISL1|ITPR1|ITPR2|JAK2|LYN|MYB|MYO5A|NMB|PRKN|PPP3CA|SLC2A1|SLC16A2|SNAP25|STX1A|TACR2|TCF7L2|TIAM1|VIP|FZD4|DOC2B|PER2|STXBP5L|CARTPT|RIMS2|CPLX1|PASK|PHPT1|CYB5R4|TM7SF3|NADK|MCU|RASL10B|SYTL4|ACVR1C	ZT20 vs. ZT12 UP
			GO Biological Processes	GO:0070482	response to oxygen levels	-11	2.5	63	ADA|ADAM8|ADSL|AHCY|ALAS1|ANGPT2|FAS|ATF4|BACH1|BMP2|BMP7|BNIP3|CASR|CBL|CHRNA4|CRYAB|CYBB|CYP1A1|LPAR1|EPAS1|HMOX1|ITPR1|ITPR2|KCNMA1|LDHA|MDM2|MDM4|MT3|MTHFR|MYB|NF1|OPRD1|PDGFRB|PLOD2|POU4F2|PTGS2|SLC2A1|SLC6A4|SOD3|TERT|TGFB3|TGFBR2|TGFBR3|THBS1|TWIST1|CXCR4|STC2|POSTN|PPARGC1A|SIRT1|TBL2|ANKRD1|B3GAT1|RGCC|HP1BP3|ANGPTL4|CYB5R4|ANGPT4|DDIT4|AGTRAP|SUV39H2|CPEB4|EGLN3	ZT20 vs. ZT12 UP
			GO Biological Processes	GO:0008610	lipid biosynthetic process	-11	2.1	97	ALDH1A3|ABCD2|ALOX5|APOA4|APOC3|BMP2|C3|CHKA|CYP1A1|CYP1A2|CYP3A4|DGKQ|ACSL3|ACSL4|GPLD1|HPGD|HTR2A|EIF6|FADS1|LTC4S|MYO5A|NFKB1|PCYT1A|PDGFA|PDK4|PIK3C2B|PIK3CA|PI4KB|PLD1|PLSCR1|PROX1|PTGS1|PTGS2|RAB4A|RBP1|STAR|TBXAS1|TNFRSF1A|UGCG|UGT8|VDR|PIP5K1A|PLA2G10|DGKZ|DGKE|DGKD|SYNJ2|CH25H|VAPA|FADS2|CYP7B1|NR1H3|CERT1|PPARGC1A|ACSBG1|SIRT1|PIK3R5|PRKD3|PISD|OSBPL3|HPGDS|ORMDL2|ST8SIA5|PNPLA8|MLXIPL|…	ZT20 vs. ZT12 UP
			GO Biological Processes	GO:0060627	regulation of vesicle-mediated transport	-11	2.2	79	ADCY1|ADORA2B|APOC3|C3|CBL|CD36|CHRNA4|CHRNA5|CNR1|DGKQ|DNM1|DOCK2|DRD1|DRD4|F2RL1|ACSL3|FCER1G|RAPGEF1|NCKAP1L|HMOX1|HTR2A|IL2RG|INSR|ITGB3|LGALS3|LYN|MBL2|OPHN1|PRKN|PPP3CA|PTPN1|PTX3|RAB3A|RAB3B|RAB4A|SDC1|STX1A|SYT4|TULP1|EZR|WNT5A|WNT7A|DOC2B|DGKD|NUMB|WASL|RAB9A|STXBP5L|GOSR1|RIMS2|GAB2|C2CD5|NR1H3|CPLX1|RAB31|PACSIN2|CLASP2|ARC|NCS1|RAB26|PACSIN3|ZDHHC2|NECAB2|AHI1|SYNJ2BP|CAMK1D|NAPB|CBLL…	ZT20 vs. ZT12 UP
			GO Cellular Components	GO:0045121	membrane raft	-10	2.6	55	ABCA1|ADCY1|ADCY8|ADD3|ADRA1B|BIRC3|FAS|FASLG|BMPR2|CBL|CD36|CNR1|CNTN1|DLG1|ARID3A|EDNRB|F2R|GNAI3|GPC1|GPM6B|HMOX1|HTR2A|INSR|IRS1|JAK2|KCNMA1|KCNQ1|LRP4|LYN|MME|MYO1D|OPRD1|PLSCR1|PODXL|PRKCZ|PTGS2|SHH|SLC2A1|SLC6A4|TGFBR2|TNFRSF1A|TNFRSF1B|TRAF2|TRPC4|TRPC5|EZR|LRP8|MALL|SYNJ2|PACSIN2|SULF1|ARC|GRIP1|BAALC|LYPD6	ZT20 vs. ZT12 UP
			Hallmark Gene Sets	M5897	HALLMARK IL6 JAK STAT3 SIGNALING	-10	4.5	25	FAS|CBL|CD36|MAP3K8|HMOX1|IFNAR1|IFNGR1|IL1R1|IL2RG|IL10RB|ITGA4|ITGB3|LEPR|PTPN1|PTPN2|TNFRSF1A|TNFRSF1B|IL1R2|SOCS1|IL18R1|SOCS3|STAM2|PIK3R5|TNFRSF21|CRLF2	ZT20 vs. ZT12 UP
			GO Molecular Functions	GO:0019838	growth factor binding	-9.9	3.7	32	BMPR2|CD36|COL1A2|DUSP1|ENG|ERBB3|FGFR3|FLT1|GPC1|IGF1R|IGFBP1|IL1R1|IL2RG|INSR|ITGB3|LIFR|LTBP1|NTRK2|PDGFA|PDGFRB|TGFB3|TGFBR2|TGFBR3|THBS1|IL1R2|ESM1|FSTL4|SRPX2|KAZALD1|ACVR1C|CD109|NRROS	ZT20 vs. ZT12 UP
			GO Biological Processes	GO:0046883	regulation of hormone secretion	-9.7	2.7	48	ADCY8|AGTR1|ALOX5|ARNTL|CACNA1E|CASR|CCKAR|CNR1|CRHBP|EDN3|ACSL4|FKBP1B|GLP1R|GLUL|GPLD1|GPR27|GRP|HTR1A|ICA1|IL11|IRS1|ISL1|ITPR1|ITPR2|JAK2|MYB|NMB|PRKN|PPP3CA|SLC2A1|SNAP25|STX1A|TACR2|TCF7L2|TIAM1|VIP|DOC2B|PER2|STXBP5L|CARTPT|PASK|PHPT1|TM7SF3|NADK|MCU|RASL10B|SYTL4|ACVR1C	ZT20 vs. ZT12 UP
			GO Biological Processes	GO:0061458	reproductive system development	-9.7	2.3	66	ADA|BMP4|BMP7|BMPR2|CBL|CEBPB|MAPK14|DLG1|DMRT1|EPAS1|FANCA|FGF10|GAS2|GATA3|GATA4|GJB1|FOXA1|HES1|ING2|INSR|MME|PDGFRB|SERPINF1|PGR|SERPINE2|PLCD1|PTGS2|PTX3|SALL1|SDC1|SHH|SOX9|STAR|UBE3A|VDR|WNT5A|WNT7A|LHX3|EOMES|FZD4|STC2|ADAM19|TNFSF10|SOCS3|HS6ST1|CYP7B1|ADAMTS1|FST|PLK4|RHOBTB3|SULF1|SIRT1|TIPARP|TPPP3|WNT4|PLEKHA5|EAF2|STOX2|E2F8|VASH2|LHX4|RDH10|NRK|GPR149|RAD21L1|APELA	ZT20 vs. ZT12 UP
			GO Biological Processes	GO:0032870	cellular response to hormone stimulus	-9.6	2	88	ADCY1|ADCY6|ADCY8|AGTR1|ARNTL|BMP4|BMP7|CA2|RUNX1|CHRM4|CHRNA4|AP3S1|CRHBP|CRHR2|CRY2|DUSP1|ESRRG|FBN1|FOSB|GLP1R|GPLD1|GPR21|GTF2H1|FOXA1|IDE|IGF1R|IGFBP1|INSR|IRS1|ISL1|JAK2|LEPR|LYN|MDM2|MT3|MYO5A|NEDD4|NFKB1|CNOT2|PDE3B|PDK4|SERPINF1|PGR|PHEX|PIK3CA|POU4F2|PPAT|PRCP|PRKCZ|PTGFR|PTH|PTPN1|PTPN2|PTPRE|RARB|STAR|THRB|TSHR|UBE3A|UGCG|NR4A3|OGT|LGR5|SOCS1|SOCS3|CYP7B1|HDAC4|C2CD5|RAMP1|BAIAP2|PPAR…	ZT20 vs. ZT12 UP
			GO Biological Processes	GO:0036293	response to decreased oxygen levels	-9.6	2.4	58	ADA|ADAM8|ADSL|AHCY|ALAS1|ANGPT2|ATF4|BACH1|BMP2|BMP7|BNIP3|CASR|CBL|CHRNA4|CRYAB|CYBB|CYP1A1|EPAS1|HMOX1|ITPR1|ITPR2|KCNMA1|LDHA|MDM2|MDM4|MT3|MTHFR|MYB|NF1|OPRD1|PLOD2|PTGS2|SLC2A1|SLC6A4|SOD3|TERT|TGFB3|TGFBR2|TGFBR3|THBS1|TWIST1|CXCR4|STC2|POSTN|PPARGC1A|SIRT1|TBL2|ANKRD1|B3GAT1|RGCC|HP1BP3|ANGPTL4|ANGPT4|DDIT4|AGTRAP|SUV39H2|CPEB4|EGLN3	ZT20 vs. ZT12 UP
			Reactome Gene Sets	R-HSA-556833	Metabolism of lipids	-9.5	2	93	ABCA1|ALAS1|ALOX5|ARNTL|STS|CD36|CHKA|CYP1A1|CYP1A2|CYP1B1|CYP3A4|FABP2|ACSL3|ACSL4|GC|HPGD|FADS1|LTC4S|PCYT1A|PHYH|PIK3C2B|PIK3CA|PI4KB|PLD1|PON1|PPP1CC|PTGS1|PTGS2|RAB4A|STAR|TBXAS1|UGCG|UGT8|VDR|PNPLA4|PIP5K1A|PLA2G10|SYNJ2|CH25H|VAPA|MAPKAPK2|FADS2|CYP7B1|MED12|NR1H3|CERT1|NEU3|PPARGC1A|PLA2R1|RGL1|ACSBG1|MED13L|PIK3R5|ACOT9|PRKD3|PISD|OSBPL3|ANKRD1|TNFRSF21|HPGDS|ORMDL2|PNPLA8|MECR|ANGPTL4|H…	ZT20 vs. ZT12 UP
			Reactome Gene Sets	R-HSA-382551	Transport of small molecules	-9.5	2	92	ABCA1|ADCY1|ADCY6|ADCY8|ADD3|ABCD2|APOC3|ABCC6|CA2|RUNX1|CETP|CLCN4|CLCN6|SLC26A3|FKBP1B|HMOX1|TRPM1|SLC26A4|SCNN1G|SLC1A3|SLC1A4|SLC2A1|SLC3A1|SLC5A1|SLC6A6|SLC6A9|SLC7A2|SLC9A2|SLC12A2|SLC15A2|SLC16A2|SLC20A1|SLC20A2|SLCO2A1|TRPC4|TRPC5|SLC4A4|SLC16A3|SLC6A5|SLC4A7|CLCA2|HEPH|NR1H3|SGK2|SLC34A2|SLC26A1|SLC38A3|SLC27A4|SLCO2B1|ATP10B|LRRC8B|SLC7A11|SGK3|FLVCR1|MYLIP|ZDHHC8|SLC40A1|ATP6V0A4|ANGPT…	ZT20 vs. ZT12 UP
			GO Molecular Functions	GO:0008289	lipid binding	-9.4	1.9	97	ABCA1|APOA4|APOC3|CD36|CETP|CYP3A4|LPAR1|ESRRG|FABP2|GC|HSPA8|ICA1|ING2|ITPR1|ITPR2|KCNQ1|LTC4S|LYN|MME|MYO1B|NF1|OPHN1|PCYT1A|PGR|PIK3C2B|PITPNA|PLCD1|PLD1|PON1|TWF1|RBP1|STAR|SYT4|TEC|THBS1|TIAM1|TRAF2|TULP1|VDR|WNT5A|PLA2G7|FZD7|PLA2G10|DOC2B|OGT|DGKD|S1PR4|SH3PXD2A|FRMPD4|GAB2|C2CD5|IQSEC1|NR1H3|CERT1|RASGRP1|NISCH|PACSIN2|FNBP1|PASK|PLCB1|SGK3|RASGRP3|OSBPL3|PLEK2|HAVCR1|DAPP1|PACSIN3|SNX10|…	ZT20 vs. ZT12 UP
			GO Biological Processes	GO:0048608	reproductive structure development	-9.4	2.3	65	ADA|BMP4|BMP7|BMPR2|CBL|CEBPB|MAPK14|DLG1|DMRT1|EPAS1|FANCA|FGF10|GAS2|GATA3|GATA4|GJB1|FOXA1|HES1|ING2|INSR|MME|PDGFRB|SERPINF1|PGR|SERPINE2|PLCD1|PTGS2|PTX3|SALL1|SDC1|SHH|SOX9|STAR|UBE3A|VDR|WNT5A|WNT7A|LHX3|EOMES|FZD4|STC2|ADAM19|TNFSF10|SOCS3|HS6ST1|CYP7B1|ADAMTS1|FST|PLK4|RHOBTB3|SULF1|SIRT1|TIPARP|TPPP3|WNT4|EAF2|STOX2|E2F8|VASH2|LHX4|RDH10|NRK|GPR149|RAD21L1|APELA	ZT20 vs. ZT12 UP
			GO Biological Processes	GO:0006979	response to oxidative stress	-8.8	2.2	65	ADA|ALOX5|APOA4|ARNTL|ATF4|BMP7|BNIP3|CD36|CHRNA4|CRYAB|CYBB|CYP1B1|DUSP1|EPAS1|ETFDH|FKBP1B|GATA4|GCH1|GPR37|HMOX1|JAK2|LDHA|MBL2|MCL1|MDM2|MAP3K5|MMP9|MT3|COX1|MYB|PRKN|PDE8A|PDGFRB|MAPK13|PTGS1|PTGS2|PYCR1|RAD52|SDC1|SOD3|STAR|STAU1|TRAF2|UBE3A|NR4A3|STC2|IL18RAP|SLC23A2|PPIF|SGK2|KLF2|PPARGC1A|RBPMS|PLA2R1|SETX|SZT2|SIRT1|SLC7A11|DUOX2|GLRX2|OSER1|OXR1|FBXW7|MAP1LC3A|NCOA7	ZT20 vs. ZT12 UP
			Hallmark Gene Sets	M5930	HALLMARK EPITHELIAL MESENCHYMAL TRANSITION	-8.3	2.9	37	FAS|COL1A2|COL6A3|COL12A1|DPYSL3|FBLN2|FBN1|FN1|GPC1|CXCL8|ITGB3|ITGB5|LUM|MATN3|MMP1|MSX1|GADD45B|MYLK|NT5E|PDGFRB|SERPINE2|PLOD2|PTX3|RGS4|SAT1|SDC1|SPOCK1|TAGLN|TGFBR3|THBS1|THBS2|WNT5A|SCG2|ADAM12|POSTN|PCOLCE2|LRRC15	ZT20 vs. ZT12 UP
			Hallmark Gene Sets	M5932	HALLMARK INFLAMMATORY RESPONSE	-8.3	2.9	37	ABCA1|ADORA2B|CYBB|HBEGF|LPAR1|GCH1|GNAI3|IFNAR1|IL1R1|CXCL8|IL18|IRF7|ITGB3|CD82|LYN|NFKB1|NFKBIA|OPRK1|PDE4B|PTPRE|RGS1|RGS16|SLC7A2|TNFAIP6|TNFRSF1B|VIP|SLC4A4|TNFSF10|IL18RAP|IL18R1|RASGRP1|NMUR1|STAB1|PIK3R5|PROK2|NLRP3|RNF144B	ZT20 vs. ZT12 UP
			Hallmark Gene Sets	M5907	HALLMARK ESTROGEN RESPONSE LATE	-8.3	2.9	37	ADD3|CA2|CALCR|CELSR2|FGFR3|FKBP5|FRK|HPRT1|JAK2|KRT13|MYB|NBL1|PGR|MAPK13|RPS6KA2|SLC1A4|SORD|DYNLT3|TIAM1|TPD52L1|UGDH|KCNK5|PAPSS2|HOMER2|PPIF|TOB1|FARP1|PLK4|RAB31|HSPA4L|TRIM29|HSPB8|TJP3|SNX10|DNAJC12|CYP26B1|SLC24A3	ZT20 vs. ZT12 UP
			GO Biological Processes	GO:0071383	cellular response to steroid hormone stimulus	-3.9	2	31	NR0B1|AR|ZFP36L1|ZFP36L2|CBFB|CRY1|DNMT3B|ESR1|ESRRB|FECH|FOXO1|HDAC1|NPC1|PHB|SFRP1|SKP2|SRC|TFAP4|NCOA4|AXIN1|PLPP1|BCL2L11|YAP1|PARK7|CBX3|RBFOX2|LMO3|PMEPA1|SMYD3|PAQR8|DNAAF4	ZT20 vs. ZT12 Down
			GO Molecular Functions	GO:0042562	hormone binding	-7.9	3.8	24	ALDH1A1|ALDH1A3|CALCR|CCKAR|CCKBR|CHRNA4|CHRNB4|CRHBP|CRHR2|CRYM|ECE1|EDNRB|GLP1R|IDE|IGF1R|INSR|LEPR|MC5R|NPR3|THRB|VDR|VIPR1|RAMP1|SLC40A1	ZT20 vs. ZT12 UP
			GO Biological Processes	GO:0042445	hormone metabolic process	-7.8	2.6	41	ALDH1A1|ALDH1A3|BMP2|CRHBP|CRYM|CYP1A1|CYP1A2|CYP1B1|CYP3A4|CYP3A5|DGKQ|DIO2|ECE1|GATA3|FOXA1|IDE|MME|NFKB1|PCSK1|RBP1|SHH|SLC16A2|STAR|TCF7L2|VDR|PNPLA4|DDO|STC2|PCSK7|PPARGC1A|SLC27A4|TIPARP|DUOX2|HSD17B12|WNT4|CYP26B1|PNPLA2|CHST9|BCO2|CYP2R1|RDH10	ZT20 vs. ZT12 UP
			GO Cellular Components	GO:0005912	adherens junction	-7.4	2	70	ACTN1|ALCAM|BMPR2|CBL|CDH10|CNN1|DLG1|DSP|EPHA2|ENG|FGFR3|FLT1|HSPA8|HSPG2|ITGA4|ITGB3|ITGB5|JAK2|LCP1|MME|PPP1R12A|NHS|NRAP|DDR2|PDGFRB|PPP1CC|TWF1|RRAS|SLA|SLC6A4|EZR|PIP5K1A|NUMB|LIN7A|ARHGEF7|WASF1|MPZL1|IL1RL1|MAGI1|PDLIM7|MRC2|ARPC1B|ACTR3|BAIAP2|NCKAP1|LDB3|FAM107A|PACSIN2|USP33|CLASP2|SYNE2|SYNM|TRIM29|SMPX|CTNNA3|KLHL24|AHI1|FOCAD|LIMS2|FRMD4A|ARHGAP31|JCAD|RHOU|TMEM204|AIF1L|HMCN1|DIXDC…	ZT20 vs. ZT12 UP
			GO Molecular Functions	GO:0048037	cofactor binding	-6.7	2	64	AHCY|ALAS1|ALDH1A1|ALDH1A3|BACH1|CRY2|CRYM|CYBB|CYP1A1|CYP1A2|CYP1B1|CYP3A4|CYP3A5|DDX11|ETFDH|GAPDH|GUCY1A2|HDC|HMOX1|HPGD|JAK2|LDHA|COX1|MTHFR|PHYH|PLOD2|PPAT|PTGS1|PTGS2|SORD|TBXAS1|TKT|UGDH|DDO|PDXK|STC2|KYNU|CYP7B1|DUS4L|SIRT1|MTO1|FLVCR1|PSAT1|DUOX2|GLRX2|AADAT|CYB5R4|GLRX5|MOCOS|CHDH|FLVCR2|CYP26B1|ACBD3|SUV39H2|GLYR1|GPT2|CBR4|EGLN3|CYP2R1|AIFM3|BMT2|ALKBH3|RFESD|ACBD7	ZT20 vs. ZT12 UP
			GO Biological Processes	GO:0006869	lipid transport	-6.6	2.1	51	ABCA1|AGTR1|ABCD2|APOA4|APOC3|CD36|CEL|CETP|CHKA|DRD4|FABP2|ACSL3|ACSL4|ITGB3|MYB|NFKB1|NFKBIA|NMB|PRKN|PITPNA|PON1|SHH|SLC2A1|SLCO2A1|STAR|THBS1|UGCG|FZD4|PLA2G10|NR1H3|CERT1|SLC27A4|SLCO2B1|PLA2R1|ATP10B|SIRT1|OSBPL3|ZDHHC8|PNPLA8|ATP10D|DISP3|MID1IP1|ABCG4|STARD5|ESYT3|PLEKHA8|MFSD2A|NUS1|SPNS2|SLC10A4|ATP11C	ZT20 vs. ZT12 UP
			KEGG Pathway	hsa04024	cAMP signaling pathway	-6.4	2.5	36	ADCY1|ADCY6|ADCY8|ADRB1|ADRB2|HCN2|CNGA1|DRD1|DRD5|EDN3|F2R|GLP1R|GNAI3|GRIA2|GRIN2A|HTR1A|HTR1E|PPP1R12A|NFKB1|NFKBIA|PDE3B|PDE4B|PIK3CA|PLD1|PPP1CC|MAPK10|RRAS|SOX9|TIAM1|TSHR|VIP|VAV3|PDE10A|CPAMD8|PLCE1|CREB3L1	ZT20 vs. ZT12 UP
			GO Biological Processes	GO:0071396	cellular response to lipid	-6.3	1.9	70	ABCA1|ADCY1|ADCY6|ADCY8|ARNTL|BMP4|BMP7|CASR|RUNX1|CD80|CD36|CEBPB|CRHBP|CRY2|MAPK14|LPAR1|EDNRB|ESRRG|GPLD1|FOXA1|CXCL8|IL18|IRS1|ISL1|JAK2|LYN|MYB|NEDD4|NFKB1|NFKBIA|CNOT2|PDE4B|PDK4|SERPINF1|PGR|PHEX|POU4F2|PTGFR|SLC6A4|SOX9|STAR|TNFRSF1B|UBE3A|VDR|WNT5A|WNT6|LRP8|NR4A3|FZD4|FZD7|CYP7B1|LITAF|NR1H3|PPARGC1A|FAM107A|FZD10|SETX|SIRT1|PTPN22|ANKRD1|GDAP1|DDIT4|TESC|CYP26B1|GPAM|TNIP2|TNIP3|WNT5B|…	ZT20 vs. ZT12 UP
			KEGG Pathway	hsa04914	Progesterone-mediated oocyte maturation	-5.7	3.2	21	ADCY1|ADCY6|ADCY8|MAPK14|GNAI3|IGF1R|MAD2L1|PDE3B|PGR|PIK3CA|PLK1|MAPK11|MAPK10|MAPK13|RPS6KA2|STK10|RPS6KA6|ANAPC2|ANAPC5|MOCOS|CPEB4	ZT20 vs. ZT12 UP
			KEGG Pathway	hsa04151	PI3K-Akt signaling pathway	-5.6	2	49	ANGPT2|FASLG|ATF4|COL1A2|COL6A3|LPAR1|EPHA2|ERBB3|F2R|FGF10|FGFR3|FLT1|FN1|IFNAR1|IGF1R|IL2RG|INSR|IRS1|ITGA4|ITGA7|ITGA9|ITGB3|ITGB5|JAK2|MCL1|MDM2|MYB|NFKB1|NTRK2|PDGFA|PDGFRB|PIK3CA|PPP2R2A|PKN2|RELN|RPS6KB2|THBS1|THBS2|FGF18|CCNE2|MAGI1|SGK2|PIK3R5|SGK3|ANGPT4|DDIT4|LPAR5|GNB4|CREB3L1	ZT20 vs. ZT12 UP
			GO Biological Processes	GO:0030728	ovulation	-5.6	6.7	9	GAS2|HPGD|PGR|PTGS2|RGS2|TNFAIP6|ADAMTS1|SIRT1|GPR149	ZT20 vs. ZT12 UP
			GO Biological Processes	GO:0071772	response to BMP	-5.1	2.5	27	BMP2|BMP4|BMP7|BMPR2|ENG|FBN1|GATA3|GATA4|HES1|SMAD1|MSX1|NBL1|SKI|SOX9|TGFB3|TGFBR3|WNT5A|GDF5|TOB1|FST|SULF1|SOST|UBE2O|GREM2|ELAPOR2|RBPMS2|VWC2L	ZT20 vs. ZT12 UP
			GO Biological Processes	GO:0071773	cellular response to BMP stimulus	-5.1	2.5	27	BMP2|BMP4|BMP7|BMPR2|ENG|FBN1|GATA3|GATA4|HES1|SMAD1|MSX1|NBL1|SKI|SOX9|TGFB3|TGFBR3|WNT5A|GDF5|TOB1|FST|SULF1|SOST|UBE2O|GREM2|ELAPOR2|RBPMS2|VWC2L	ZT20 vs. ZT12 UP
			Reactome Gene Sets	R-HSA-194138	Signaling by VEGF	-4.8	2.9	20	MAPK14|CYBB|DOCK1|FLT1|NCKAP1L|ITGB3|ITPR1|ITPR2|PIK3CA|PRKCZ|MAPK11|MAPK13|WASF1|MAPKAPK2|ELMO1|VAV3|BAIAP2|NCKAP1|WASF3|CYFIP2	ZT20 vs. ZT12 UP
			GO Biological Processes	GO:0043627	response to estrogen	-4.8	3.3	16	CA2|CRHBP|GATA3|HMOX1|LDHA|MDM2|PDGFRB|STAR|TGFB3|TGFBR2|WNT7A|TRIM25|ASH2L|ARPC1B|SLC34A2|CITED4	ZT20 vs. ZT12 UP
			GO Biological Processes	GO:0032868	response to insulin	-4.8	2.1	38	AP3S1|GCNT1|GPLD1|GPR21|IDE|IGF1R|IGFBP1|INSR|IRS1|EIF6|LYN|MYO5A|PDE3B|PDK4|PIK3CA|POU4F2|PPAT|PRKCZ|PTPN1|PTPN2|PTPRE|SLC2A1|STAR|OGT|SOCS1|TNFSF10|SOCS3|C2CD5|BAIAP2|RAB31|SIK2|SIRT1|ATP6V0A4|PRLH|MZB1|PHIP|ACVR1C|ATP6V1C2	ZT20 vs. ZT12 UP
			GO Biological Processes	GO:0048545	response to steroid hormone	-4.6	1.9	43	ALPL|ARNTL|BMP4|BMP7|CA2|CALCR|RUNX1|CDO1|CPN1|CRY2|CYBB|DUSP1|ENG|ESRRG|FOSB|FOXA1|HNMT|ISL1|JAK2|MDM2|NEDD4|CNOT2|PAPPA|SERPINF1|PGR|POU4F2|PTGS2|SDC1|STAR|TGFB3|TGFBR2|THBS1|UBE3A|NR4A3|CYP7B1|NR1H3|FAM107A|ACSBG1|SIRT1|DDIT4|GPAM|TRIM63|FBXO32	ZT20 vs. ZT12 UP
			GO Biological Processes	GO:0071453	cellular response to oxygen levels	-4.4	2.1	32	ADAM8|FAS|ATF4|BACH1|BMP7|BNIP3|CASR|CBL|CYBB|LPAR1|EPAS1|HMOX1|MDM2|MDM4|MT3|OPRD1|POU4F2|PTGS2|TERT|TWIST1|STC2|PPARGC1A|SIRT1|TBL2|ANKRD1|B3GAT1|RGCC|HP1BP3|ANGPT4|SUV39H2|CPEB4|EGLN3	ZT20 vs. ZT12 UP
			KEGG Pathway	ko04512	ECM-receptor interaction	-4.3	3.1	16	CD36|COL1A2|COL6A3|FN1|HSPG2|ITGA4|ITGA7|ITGA9|ITGB3|ITGB5|RELN|SDC1|THBS1|THBS2|SV2B|SV2C	ZT20 vs. ZT12 UP
			KEGG Pathway	hsa04512	ECM-receptor interaction	-4	2.9	16	CD36|COL1A2|COL6A3|FN1|HSPG2|ITGA4|ITGA7|ITGA9|ITGB3|ITGB5|RELN|SDC1|THBS1|THBS2|SV2B|SV2C	ZT20 vs. ZT12 UP
			GO Biological Processes	GO:0030301	cholesterol transport	-3.9	2.7	18	ABCA1|APOA4|APOC3|CD36|CEL|CETP|NFKB1|NFKBIA|PON1|SHH|STAR|PLA2G10|NR1H3|SIRT1|ZDHHC8|ABCG4|STARD5|NUS1	ZT20 vs. ZT12 UP
			GO Biological Processes	GO:0050727	regulation of inflammatory response	-3.6	1.6	56	ADA|ADAM8|ADORA2B|AGTR1|ABCD2|ALOX5|BIRC3|BCL6|C3|C8B|CEBPB|CNR1|CPB2|CPN1|MAPK14|EDNRB|FANCA|FCER1G|GATA3|IL1R1|IL16|IL18|ISL1|JAK2|LYN|MMP9|NFKB1|NFKBIA|NPY5R|NT5E|ENPP3|SERPINF1|MAPK13|PROC|PTGS2|PTPN2|SLC7A2|TNFAIP6|TNFRSF1A|TNFRSF1B|WNT5A|IL1R2|PLA2G7|SEMA7A|SOCS3|IL1RL1|NR1H3|DUSP10|VSIG4|GPRC5B|VPS35|MCPH1|NLRX1|OTULIN|NLRP3|PLD4	ZT20 vs. ZT12 UP
			KEGG Pathway	hsa04979	cholesterol metabolism	-3	3	11	ABCA1|APOA4|APOC3|CD36|CEL|CETP|LCP1|STAR|VAPA|MYLIP|ANGPTL4	ZT20 vs. ZT12 UP
			Reactome Gene Sets	R-HSA-3000178	ECM proteoglycans	-3	2.7	13	COL1A2|COL6A3|FN1|HSPG2|ITGA7|ITGA9|ITGB3|ITGB5|LRP4|LUM|MATN3|PTPRS|TGFB3	ZT20 vs. ZT12 UP
			KEGG Pathway	ko04913	Ovarian steroidogenesis	-3	3.1	10	ADCY1|ADCY6|ADCY8|ALOX5|CYP1A1|CYP1B1|IGF1R|INSR|PTGS2|STAR	ZT20 vs. ZT12 UP
			GO Biological Processes	GO:0048858	cell projection morphogenesis	-29	2.8	142	ACTB|ADAM10|BMPR1B|CDH2|CDH4|CDH11|CHN1|CHRNA7|CNP|CTNNA2|DSCAM|DVL3|EFNA5|EFNB2|EPHA3|EPHA5|EPHA7|EPHB2|EPHB6|ERBB2|FYN|GJA1|GLI3|ID1|ILK|LAMA3|LAMA5|STMN1|LIMK1|MAP2|MEF2A|NEFL|NEK3|NOTCH1|NOTCH2|SLC11A2|PAX2|PIK3CD|PIK3R1|PLCG1|PLXNA1|PLXNA2|PLXNB3|PRKCA|PSEN1|PTK2|PTPRM|PTPRO|ROBO1|RREB1|CXCL12|SGK1|SHC1|SIAH1|SKIL|SNX2|SOS1|SRC|CDKL5|STXBP1|SYT1|TNR|TRPC6|UBB|UCHL1|VCL|VEGFA|VLDLR|WEE1|FZD3|…	ZT20 vs. ZT12 Down
			GO Biological Processes	GO:0032990	cell part morphogenesis	-29	2.8	143	ACTB|ADAM10|BMPR1B|CDH2|CDH4|CDH11|CHN1|CHRNA7|CNP|CTNNA2|DSCAM|DVL3|EFNA5|EFNB2|EPHA3|EPHA5|EPHA7|EPHB2|EPHB6|ERBB2|FYN|GJA1|GLI3|ID1|ILK|LAMA3|LAMA5|STMN1|LIMK1|MAP2|MEF2A|NEFL|NEK3|NOTCH1|NOTCH2|SLC11A2|PAX2|PIK3CD|PIK3R1|PLCG1|PLXNA1|PLXNA2|PLXNB3|PRKCA|PSEN1|PTK2|PTPRM|PTPRO|ROBO1|RREB1|CXCL12|SGK1|SHC1|SIAH1|SKIL|SNX2|SOS1|SRC|SSBP1|CDKL5|STXBP1|SYT1|TNR|TRPC6|UBB|UCHL1|VCL|VEGFA|VLDLR|WEE1…	ZT20 vs. ZT12 Down
			GO Cellular Components	GO:0005912	adherens junction	-23	2.8	114	ACTB|ACTN4|ADAM10|ANXA6|DST|CAPN5|CAPN1|CAPN2|CAT|CAV1|CAV2|CD81|CDH2|CDH7|CDH8|CDH11|CDH18|CLTC|CNN3|CSRP1|CTNNA1|CTNNA2|CTNND1|EFNA5|EFNB2|FLNA|GJA1|TNC|ILK|LIMK1|LIMS1|MARCKS|MSN|MYO1E|NOTCH1|NPM1|PKP2|PLAU|PRKAR2A|PTK2|PTPN12|PTPRM|RALA|RPL3|RPL4|RPL5|RPL7|RPL30|RPL37A|RPLP0|RPS3|RPS7|RPS8|RPS10|RPS14|RPS15|RPS16|RPS17|RPS19|RSU1|SDCBP|SLC4A2|SRC|TLE2|VCL|VEGFA|VIM|ZYX|FZD1|SORBS2|PPFIBP1|PDL…	ZT20 vs. ZT12 Down
			GO Cellular Components	GO:0070161	anchoring junction	-23	2.8	116	ACTB|ACTN4|ADAM10|ANXA6|DST|CAPN5|CAPN1|CAPN2|CAT|CAV1|CAV2|CD81|CDH2|CDH7|CDH8|CDH11|CDH18|CLTC|CNN3|CSRP1|CTNNA1|CTNNA2|CTNND1|DSG2|EFNA5|EFNB2|FLNA|B4GALT1|GJA1|TNC|ILK|LIMK1|LIMS1|MARCKS|MSN|MYO1E|NOTCH1|NPM1|PKP2|PLAU|PRKAR2A|PTK2|PTPN12|PTPRM|RALA|RPL3|RPL4|RPL5|RPL7|RPL30|RPL37A|RPLP0|RPS3|RPS7|RPS8|RPS10|RPS14|RPS15|RPS16|RPS17|RPS19|RSU1|SDCBP|SLC4A2|SRC|TLE2|VCL|VEGFA|VIM|ZYX|FZD1|SORBS…	ZT20 vs. ZT12 Down
			GO Biological Processes	GO:1901137	carbohydrate derivative biosynthetic process	-20	2.3	134	ACAT1|ADCY2|ADCY3|ADCY9|AK4|ALDOB|ALDOC|AMPD3|NUDT2|ATP5MC3|ATP5PF|BMPR1B|CLTC|DCK|DGUOK|SLC26A2|ENO1|ESRRB|EXTL2|ACSL1|FBP1|GPC4|FMOD|FUT8|GCK|GCNT2|GFPT1|B4GALT1|GMDS|GPI|GSTZ1|GUCY1A1|GUCY1B1|GUCY2C|HK1|NDST1|MAN1A1|MAN2A1|MGAT3|MGAT5|MTAP|NPC1|PDK1|PDK2|PFKFB3|PFKL|PGK2|PIGC|PIGH|PPT1|PRPSAP2|PSEN1|RRM1|ST3GAL4|ST8SIA1|SLC25A1|ST8SIA2|NME5|SLC25A12|B4GALT4|ST3GAL5|PIGQ|B4GALT6|B4GALT5|CHST2|F…	ZT20 vs. ZT12 Down
			GO Molecular Functions	GO:0003779	actin binding	-17	2.7	87	ABL2|ACTN4|BIN1|ANXA6|DST|FMNL1|CACNB2|CAPZA2|CNN3|CTNNA1|CTNNA2|EEF2|EPB41L1|EPS8|FLNA|GMFB|HIP1|ABLIM1|MARCKS|MSN|MYL2|MYO1E|MYO7A|PTK2|SMTN|SNCA|FSCN1|TRPC6|VCL|WIPF1|CORO2A|PDLIM4|PDLIM1|PHACTR2|WDR1|ARPC4|WASF2|CAP1|NEBL|PDLIM5|KPTN|KLHL2|SYNPO|COBLL1|VASH1|ABLIM3|EPB41L3|CYFIP1|COBL|MACF1|CORO1C|RAI14|PDLIM3|FHOD1|TMOD3|TMOD2|PARVB|MYO3A|ANLN|PXK|BAIAP2L1|KLHL4|MICAL3|SHROOM3|SHTN1|MYOZ1|TL…	ZT20 vs. ZT12 Down
			GO Biological Processes	GO:0051186	cofactor metabolic process	-13	2.2	98	ACAT1|ADH4|ALAD|ALDOB|ALDOC|AKR1B1|BLVRA|BTD|CAT|CBR3|CD38|CYB5A|DHFR|DLST|ENO1|ESRRB|ACSL1|FBP1|FDXR|FECH|FXN|FYN|GCK|GPD2|GPI|GPX4|GSTZ1|HAGH|HK1|IDH2|MAT1A|ME1|ABCC1|SLC11A2|PRDX1|PDK1|PDK2|PFKFB3|PFKL|PGK2|PPT1|PSEN1|PTS|QDPR|SLC19A1|SLC25A1|SNCA|SLC25A12|SUCLG2|TP53I3|AASS|AKR1A1|PEMT|PARK7|GPD1L|NNT|ACOT11|NMRK2|DERA|SLC25A39|CIAO2B|ACSL5|PANK1|PDP1|PARP16|NMRK1|OXSM|DHTKD1|FAR2|OGDHL|LMBRD…	ZT20 vs. ZT12 Down
			GO Biological Processes	GO:0005975	carbohydrate metabolic process	-13	2.2	100	ADCYAP1R1|AGL|ALDOB|ALDOC|AKR1B1|CLTC|CPT1A|CRY1|CYB5A|ENO1|ESRRB|FABP5|FBP1|FOXO1|FUT8|GALK2|GBE1|GCK|B4GALT1|GPD2|GPI|HK1|NDST1|IDH2|IGFBP3|IGFBP4|IMPA2|KCNJ11|LHCGR|MAN2A1|ME1|P2RY1|P2RY6|PDK1|PDK2|PFKFB3|PFKL|PGK2|PMAIP1|POU1F1|PPP1R3D|PSEN1|PYGB|RORA|ST3GAL4|ST8SIA1|SLC2A5|SLC25A1|SNCA|SRC|ST8SIA2|DYRK2|SLC25A12|B4GALT4|FPGT|KAT2B|ST3GAL5|MTMR2|STBD1|PIGQ|B4GALT6|B4GALT5|CHST2|AKR1A1|BPNT1|S…	ZT20 vs. ZT12 Down
			GO Molecular Functions	GO:0045296	cadherin binding	-12	2.7	65	CDH2|CDH4|CDH7|CDH8|CDH11|CDH18|CNN3|CTNNA1|CTNNA2|CTNND1|EEF1D|EEF2|EIF5|ENO1|FLNA|EPCAM|PRDX1|PCMT1|PKP2|PSEN1|PTPRB|PTPRM|PTPRO|RPL24|RPL29|RPL34|FSCN1|SNX2|SRC|STAT1|VCL|PPFIBP1|H1-10|RPL14|PDLIM1|VAPB|RAB11B|SLC9A3R2|TJP2|SLK|WASF2|RACK1|PDLIM5|NUDC|SEPTIN9|CDC42EP1|PARK7|COBLL1|SWAP70|MACF1|GAPVD1|TES|BZW2|STXBP6|TMOD3|ANLN|TBC1D2|BAIAP2L1|ZC3HAV1|SHTN1|NIBAN2|PHLDB2|FMNL2|VASN|DAB2IP	ZT20 vs. ZT12 Down
			GO Biological Processes	GO:0048589	developmental growth	-12	2.1	102	ANXA6|AR|BMPR1B|ZFP36L1|CD81|CDH4|CDKN1B|DSCAM|S1PR1|EFNA5|EPHA7|ESR1|EVC|FGFR1|FXN|GAS1|GHR|GJA1|GLI3|GNAS|GPD2|HOXA5|TNC|IHH|ILK|KCNK2|LIMK1|LRP6|SMAD3|MAP2|MEF2C|MEIS1|NINJ1|NOTCH1|NOTCH2|CCN3|PDE4D|PLAG1|PLXNA1|POR|POU1F1|PTGFRN|PTK2|PTPN12|RARA|CXCL12|SFRP1|SIX1|SOS1|STAT5A|CDKL5|SYT1|TBX2|TGFB2|TNR|VCL|VEGFA|WNT2|XPA|FZD9|SORBS2|NRP2|NOG|ULK2|SEMA3E|ZEB2|MAGI2|BCL2L11|SPRY1|BASP1|YAP1|FBLN5…	ZT20 vs. ZT12 Down
			Reactome Gene Sets	R-HSA-71291	Metabolism of amino acids and derivatives	-12	2.5	69	ACAT1|ARG2|ALDH7A1|BCAT1|CKB|DAO|DBT|DLST|GSTZ1|MAT1A|MPST|MTAP|OAT|PSMB7|PSMC6|QDPR|RPL3|RPL4|RPL5|RPL7|RPL11|RPL13|RPL21|RPL24|RPL30|RPL27A|RPL29|RPL34|RPL37|RPL37A|RPLP0|RPS3|RPS4Y1|RPS7|RPS8|RPS10|RPS12|RPS14|RPS15|RPS15A|RPS16|RPS17|RPS19|RPS21|RPS23|SLC7A5|BBOX1|SLC25A12|RPL14|AIMP1|RPL23|NAALAD2|AASS|SLC25A15|RIDA|RPL35|SLC44A1|GLS2|DMGDH|DHTKD1|KYAT3|MCCC1|RIMKLB|ENOPH1|ASRGL1|SLC25A21|RP…	ZT20 vs. ZT12 Down
			GO Molecular Functions	GO:0008134	transcription factor binding	-11	2.1	97	ACTB|ACTN4|TLE5|NR0B1|AHR|AR|ASCL2|RUNX2|CRY1|CTBP2|E2F3|ESR1|ESRRB|FBP1|FOXO1|FLNA|HDAC1|HDAC2|HMGB2|HOXA4|HOXA7|ID1|ID2|ID3|ID4|JUN|SMAD3|SMAD5|SMAD6|SMAD9|MEF2A|MEF2C|MEF2D|MYC|NAB1|DRG1|NFATC2|NFYB|NFYC|NOTCH2|NPM1|PAX2|PIK3R1|POU1F1|PPARG|RARA|RORA|RORB|RPS3|SIX1|SRC|STAT1|STRN|TAF4B|TAF12|TBL1X|TBX3|TCF3|THRA|TLE2|TLE4|HMGA2|BHLHE40|NCOA1|TRIM24|KAT2B|LDB1|MTA1|RPL23|RBX1|MED6|TRIB1|NCOA2|P…	ZT20 vs. ZT12 Down
			Reactome Gene Sets	R-HSA-9006934	Signaling by Receptor Tyrosine Kinases	-11	2.2	82	ACTB|ADAM10|ADCYAP1R1|AP2A2|AP2B1|CAV1|AP2M1|CLTA|CLTC|COL3A1|CTNNA1|CTNND1|ERBB2|ESR1|FGFR1|FYN|GABRB3|HGF|NRG1|ID1|ID2|ID3|ID4|LAMA3|LAMA5|STMN1|MEF2A|MEF2C|MEF2D|KITLG|NAB1|PGF|PIK3R1|PLCG1|POLR2C|PRKCA|PSEN1|PSEN2|PTK2|PTPN12|PTPRO|RALA|CXCL12|SGK1|SHC1|SOS1|SRC|STAT1|STAT5A|UBB|VAV2|VEGFA|VEGFC|MAPKAPK3|MKNK1|NRP2|ATP6V0D1|RPS6KA5|SOCS6|ATP6V1G1|AKT3|SH2B3|WASF2|TRIB1|SPRY1|YAP1|MXD4|CYFIP1|…	ZT20 vs. ZT12 Down
			GO Biological Processes	GO:0070848	response to growth factor	-11	2	108	APAF1|ATP2B4|BMPR1B|ZFP36L1|ZFP36L2|CAT|CAV1|CAV2|RUNX2|COL3A1|DLX1|EEF2|ERBB2|FBN2|FGF12|FGFR1|FMOD|FUT8|FYN|GAS1|GCNT2|HDAC2|HGF|NDST1|TNC|ID1|ILK|JUN|KCNC2|LIMS1|SMAD3|SMAD5|SMAD6|SMAD9|MEF2C|MYC|NOTCH1|NOTCH2|P2RY1|PAX2|PGF|PLCG1|POLR2C|HTRA1|PTK2|PTPN12|ROBO1|SDCBP|SFRP1|SFRP4|SHC1|SKIL|SOS1|SRC|TGFB2|CLDN5|UBB|VEGFA|VEGFC|WNT2|ZYX|FZD1|ADAM9|NRP2|CPNE3|MTMR4|NOG|NREP|GDF3|MAGI2|SPRY1|RACK1|…	ZT20 vs. ZT12 Down
			GO Biological Processes	GO:1905114	cell surface receptor signaling pathway involved in cell-cell signaling	-11	2	94	AP2A2|AP2B1|TLE5|CAV1|CBFB|CBLN1|CCNE1|CDH2|CHRNA7|AP2M1|CLTC|CTNND1|DVL3|ESR1|GPC4|FOXO1|GABRB3|GLI3|GNAO1|GRK6|GRIN2C|HDAC1|IGFBP2|IGFBP4|ILK|LRP6|SMAD3|MARK1|MEF2C|NOTCH1|NPY2R|PSEN1|PSMB7|PSMC6|PTPRO|SFRP1|SFRP4|SIAH2|SRC|STRN|TBL1X|TLE2|TLE4|UBB|WNT2|FZD3|AXIN1|FZD1|FZD6|FZD9|RECK|SCEL|MTMR2|NOG|SLC9A3R1|NRXN1|VPS26A|FAM53B|ZEB2|MAGI2|RBX1|RACK1|YAP1|ANKRD6|P2RX2|HECW1|TMEM131L|CUX2|MACF1|MA…	ZT20 vs. ZT12 Down
			GO Biological Processes	GO:0032870	cellular response to hormone stimulus	-10	2	99	ADCY2|ADCY3|ADCY9|NR0B1|AR|ATP2B4|ZFP36L1|ZFP36L2|CAV1|CAV2|CBFB|CCND3|CHRM3|CHRNA7|CRY1|CYP11A1|DNMT3B|EFNA5|ESR1|ESRRB|ACSL1|FECH|FOXO1|NR5A2|NR5A1|FYN|GCK|GHR|GJA1|GRB14|HDAC1|TNC|IGFBP2|INHBA|LHCGR|MEF2C|MSN|NOTCH1|NPC1|P2RY6|PDK2|PGF|PHB|PIK3R1|POR|PPARG|PRKAR2A|PRKCI|PTK2|RARA|RGS10|SFRP1|SHC1|SIX1|SKP2|SMARCC1|SOS1|SRC|STAT1|STAT5A|TFAP4|THRA|NCOA4|AXIN1|PLPP1|NCOA1|KAT2B|CACNA1H|ATP6V0D1|…	ZT20 vs. ZT12 Down
			GO Biological Processes	GO:0071363	cellular response to growth factor stimulus	-10	1.9	103	APAF1|ATP2B4|BMPR1B|ZFP36L1|ZFP36L2|CAT|CAV1|CAV2|RUNX2|COL3A1|DLX1|EEF2|ERBB2|FBN2|FGF12|FGFR1|FMOD|FUT8|FYN|GAS1|GCNT2|HDAC2|HGF|NDST1|ID1|ILK|JUN|LIMS1|SMAD3|SMAD5|SMAD6|SMAD9|MEF2C|NOTCH1|NOTCH2|PAX2|PGF|PLCG1|POLR2C|HTRA1|PTK2|PTPN12|ROBO1|SDCBP|SFRP1|SFRP4|SHC1|SKIL|SOS1|SRC|TGFB2|CLDN5|UBB|VEGFA|VEGFC|WNT2|ZYX|FZD1|ADAM9|NRP2|CPNE3|MTMR4|NOG|NREP|GDF3|MAGI2|SPRY1|RACK1|TAB1|STRAP|ZNF423|SP…	ZT20 vs. ZT12 Down
			Reactome Gene Sets	R-HSA-556833	Metabolism of lipids	-9.9	1.9	104	ACAT1|ACOX1|AHR|AKR1B1|CAV1|CDS1|CPT1A|CYP2J2|CYP11A1|EHHADH|FABP5|ACSL1|FDX1|FDXR|GPD2|GPX4|HSD3B1|HSD11B2|HSD17B3|ME1|ABCC1|NFYB|NFYC|PIK3C2G|PIK3CD|PIK3R1|PIP4K2A|PPARG|PPT1|RORA|SLC25A1|TBL1X|ACOX2|PIP5K1B|DEGS1|PLPP1|PLPP2|NCOA1|CDS2|INPP4B|CPNE3|MTMR2|MTMR4|VAPB|SPTLC2|PTGES|LPIN2|SEC24D|MED6|PEMT|NCOA2|CERS1|PLEKHA6|INPP5F|MORC2|GPD1L|SLC44A1|PLA2G15|TNFAIP8|ACOT11|HACL1|SAR1B|HAO2|PIAS4|A…	ZT20 vs. ZT12 Down
			GO Biological Processes	GO:0071559	response to transforming growth factor beta	-9.4	2.6	50	APAF1|ZFP36L1|ZFP36L2|CAV1|CAV2|COL3A1|DLX1|FBN2|FMOD|FUT8|FYN|GCNT2|HDAC2|ID1|JUN|LIMS1|SMAD3|SMAD5|SMAD6|SMAD9|MEF2C|HTRA1|PTK2|SDCBP|SFRP1|SKIL|SRC|TGFB2|CLDN5|UBB|WNT2|ZYX|ADAM9|MTMR4|NREP|SPRY1|TAB1|STRAP|LEMD3|CHST11|APPL2|SOX6|PARD3|PMEPA1|PBLD|FNDC4|RASL11B|SLC2A10|VASN|BCL9L	ZT20 vs. ZT12 Down
			GO Molecular Functions	GO:0008289	lipid binding	-9.3	1.8	107	ACOX1|ADH4|AP2A2|BIN1|ANXA6|ANXA11|AR|ATP5MC3|CAV1|CD81|AP2M1|CYP26A1|DGKB|DBT|GSDME|S1PR1|ESR1|ESRRB|FABP5|NR5A2|NR5A1|LPAR4|HIP1|HSD11B2|ID3|MARK1|MYO1E|NPC1|PEBP1|PAFAH2|PIK3C2G|PPARG|PPT1|PRKCI|RARA|RORA|SDCBP|SHC1|SNCA|SNX2|SYT1|NR2F2|TULP3|ACOX2|EEA1|SNX4|CPNE3|UNC119|LRAT|ABCG1|RUBCN|FCHSD2|RIDA|PEMT|PHLDA1|ARHGAP26|MCF2L|PLA2G15|ACOT11|WIPI2|SH3YL1|SNX24|STXBP6|RACGAP1|SNX11|PACSIN1|VPS36…	ZT20 vs. ZT12 Down
			Hallmark Gene Sets	M5891	HALLMARK HYPOXIA	-9.3	2.9	42	AK4|ALDOB|ALDOC|AMPD3|CAV1|CDKN1B|KLF6|DTNA|EDN2|ENO1|FBP1|GPC4|GBE1|GCK|GCNT2|GPI|HK1|NDST1|IGFBP3|JUN|PDK1|PFKFB3|PFKL|PGF|PRKCA|RORA|SIAH2|SLC2A5|SLC25A1|TGFBI|TPBG|VEGFA|VLDLR|BHLHE40|KLF7|SAP30|STBD1|CHST2|ZNF292|TES|FAM162A|ERO1A	ZT20 vs. ZT12 Down
			Reactome Gene Sets	R-HSA-8953897	Cellular responses to external stimuli	-9.1	2	87	NUDT2|AR|ATOX1|CAMK2D|CAPZA2|CAT|CCNE1|CDKN1B|CSRP1|DYNC1I1|E2F3|EIF2S1|HSBP1|ID1|JUN|PRDX1|MAPK8|MAP2K6|PSMB7|PSMC6|RBBP7|RPA1|RPL3|RPL4|RPL5|RPL7|RPL11|RPL13|RPL21|RPL24|RPL30|RPL27A|RPL29|RPL34|RPL37|RPL37A|RPLP0|RPS3|RPS4Y1|RPS7|RPS8|RPS10|RPS12|RPS14|RPS15|RPS15A|RPS16|RPS17|RPS19|RPS21|RPS23|SNCB|UBB|UBE2E1|VEGFA|TUBA1A|MAPKAPK3|HMGA2|CUL2|CCNA1|RPL14|ATP6V0D1|RPL23|MAP4K4|ATP6V1G1|RBX1|ACT…	ZT20 vs. ZT12 Down
			Reactome Gene Sets	R-HSA-2262752	Cellular responses to stress	-8.9	2	85	NUDT2|AR|ATOX1|CAMK2D|CAPZA2|CAT|CCNE1|CDKN1B|DYNC1I1|E2F3|EIF2S1|HSBP1|ID1|JUN|PRDX1|MAPK8|MAP2K6|PSMB7|PSMC6|RBBP7|RPA1|RPL3|RPL4|RPL5|RPL7|RPL11|RPL13|RPL21|RPL24|RPL30|RPL27A|RPL29|RPL34|RPL37|RPL37A|RPLP0|RPS3|RPS4Y1|RPS7|RPS8|RPS10|RPS12|RPS14|RPS15|RPS15A|RPS16|RPS17|RPS19|RPS21|RPS23|UBB|UBE2E1|VEGFA|TUBA1A|MAPKAPK3|HMGA2|CUL2|CCNA1|RPL14|ATP6V0D1|RPL23|MAP4K4|ATP6V1G1|RBX1|ACTR1A|TUBA1B|…	ZT20 vs. ZT12 Down
			KEGG Pathway	ko04510	Focal adhesion	-8.8	2.8	41	ACTB|ACTN4|CAPN2|CAV1|CAV2|CCND2|CCND3|ERBB2|FLNA|FYN|HGF|TNC|ILK|JUN|LAMA3|LAMA5|MYL2|PPP1R12B|PGF|PIK3CD|PIK3R1|PRKCA|MAPK8|PTK2|SHC1|SOS1|SRC|TNR|VAV2|VCL|VEGFA|VEGFC|ZYX|AKT3|MYL9|PARVB|SHC3|PDGFC|TNN|TLN2|LAMA1	ZT20 vs. ZT12 Down
			GO Biological Processes	GO:0008610	lipid biosynthetic process	-8.5	1.8	99	NR0B1|AKR1B1|CAPN2|CD74|CDS1|CFTR|CYP11A1|DGKB|EDN2|FABP5|ACSL1|FDX1|FDXR|NR5A1|GPX4|HSD3B1|HSD11B2|HSD17B3|LIPC|NFYB|NFYC|PBX1|PIGC|PIGH|PIK3C2G|PIK3CD|PIK3R1|PIP4K2A|POR|ST3GAL4|ST8SIA1|ST8SIA2|ACOX2|PIP5K1B|DEGS1|PLPP1|PLPP2|CDS2|INPP4B|ST3GAL5|CPNE3|MTMR2|CACNA1H|PIGQ|MTMR4|VAPB|B4GALT6|B4GALT5|SPTLC2|PTGES|ABCG1|LPIN2|RACK1|PEMT|CERS1|INPP5F|GPD1L|SLC44A1|PLA2G15|SH3YL1|DHH|SCCPDH|ACSL5|CYB5…	ZT20 vs. ZT12 Down
			Reactome Gene Sets	R-HSA-1500931	Cell-Cell communication	-8.5	3.3	31	ACTB|ACTN4|DST|CDH2|CDH4|CDH7|CDH8|CDH11|CDH18|CTNNA1|CTNND1|FLNA|FYN|ILK|LAMA3|LIMS1|PIK3R1|PRKCI|PTK2|RSU1|SRC|TESK1|CLDN5|SKAP2|CLDN2|MAGI2|PARVB|SDK2|KIRREL1|PARD3|MPP5	ZT20 vs. ZT12 Down
			Reactome Gene Sets	R-HSA-71387	Metabolism of carbohydrates	-7.6	2.3	50	AGL|ALDOB|ALDOC|AKR1B1|SLC26A2|ENO1|FBP1|GPC4|FMOD|GBE1|GCK|B4GALT1|GPI|HK1|NDST1|PFKFB3|PFKL|PGK2|PYGB|ST3GAL4|SLC25A1|UBB|SLC25A12|B4GALT4|B4GALT6|B4GALT5|CHST2|ABCC5|AKR1A1|ST3GAL6|CSPG5|B3GNT2|HPSE|CHP1|TKFC|CHST11|DERA|SLC37A1|CSGALNACT2|CHST7|RBKS|NUP37|FUT10|HS6ST2|DSEL|GLYCTK|GNPDA2|HS3ST5|CHSY3|NHLRC1	ZT20 vs. ZT12 Down
			Reactome Gene Sets	R-HSA-199991	Membrane Trafficking	-7	1.8	84	ACTB|GRK3|AP2A2|AP2B1|BIN1|BICD1|CAPZA2|CENPE|CFTR|AP2M1|CLTA|CLTC|DYNC1I1|FTL|GJA1|GJA4|HIP1|AGFG1|KIF25|MAN1A1|MAN2A1|NEDD8|RAB3IL1|RAB5C|RALA|SNX2|SRC|DENND2B|SYT1|UBB|TUBA1A|CLTCL1|AP3B1|SNAP23|REPS2|RAB11B|SNAP29|GCC2|USP6NL|DNAJC6|SEC24D|AKT3|ARPC4|ACTR1A|ARFRP1|TUBA1B|DCTN2|DCTN3|AAK1|DENND3|KIF21B|ANKRD28|KIF13B|DNM3|GAPVD1|DENND2A|TOR1B|RACGAP1|PACSIN1|SH3KBP1|VPS36|SAR1B|RAB39A|STX17|KI…	ZT20 vs. ZT12 Down
			KEGG Pathway	hsa04144	Endocytosis	-6.6	2.3	45	GRK3|AP2A2|AP2B1|BIN1|CAPZA2|CAV1|CAV2|AP2M1|CLTA|CLTC|GRK6|SMAD3|PRKCI|RAB5C|SNX2|SRC|TGFB2|UBB|WIPF1|CLTCL1|PIP5K1B|EEA1|SNX4|ASAP2|RAB11B|VPS26A|DNAJC6|ARPC4|SPART|DNM3|GIT1|SH3KBP1|EHD2|VPS36|EPN3|PARD3|SMAP1|FBXL15|CHMP6|RUFY1|RAB11FIP4|CHMP7|CHMP4C|ARAP2|AGAP3	ZT20 vs. ZT12 Down
			Reactome Gene Sets	R-HSA-5653656	Vesicle-mediated transport	-6.4	1.7	86	ACTB|GRK3|AP2A2|AP2B1|BIN1|BICD1|CAPZA2|CENPE|CFTR|AP2M1|CLTA|CLTC|COL3A1|DYNC1I1|FTL|GJA1|GJA4|HIP1|AGFG1|KIF25|MAN1A1|MAN2A1|NEDD8|RAB3IL1|RAB5C|RALA|SNX2|SRC|DENND2B|SYT1|UBB|TUBA1A|CLTCL1|AP3B1|SNAP23|REPS2|RAB11B|SNAP29|GCC2|USP6NL|DNAJC6|SEC24D|AKT3|ARPC4|ACTR1A|ARFRP1|TUBA1B|DCTN2|DCTN3|AAK1|DENND3|KIF21B|ANKRD28|KIF13B|DNM3|GAPVD1|DENND2A|TOR1B|RACGAP1|PACSIN1|SH3KBP1|VPS36|SAR1B|RAB39A|S…	ZT20 vs. ZT12 Down
			GO Molecular Functions	GO:0048037	cofactor binding	-6.2	1.8	69	ACOX1|ADH4|AOX1|CAT|CBR3|CRY1|CRYZ|CTBP2|CYB5A|CYP2J2|CYP11A1|CYP26A1|DAO|DBT|DHFR|DNA2|DPYD|FDX1|FECH|FXN|GMDS|GUCY1A1|GUCY1B1|HSD11B2|IDH2|ME1|OAT|POR|PYGB|QDPR|RPS3|SRC|TPMT|UQCRFS1|ACOX2|SPTLC2|PTGES|TP53I3|GPD1L|SIRT5|NNT|ACOT11|HACL1|METTL5|HAO2|CYB5R1|PANK1|P3H2|THNSL2|SPTLC3|DHTKD1|OGDHL|LMBRD1|KYAT3|ZC3HAV1|BDH2|MCCC1|CIAPIN1|MICAL3|NGB|FOXRED2|UXS1|PARP9|ACAD11|ACBD6|AIFM2|KDM1B|MMAB|D2…	ZT20 vs. ZT12 Down
			GO Biological Processes	GO:0030258	lipid modification	-5.4	2.1	42	ACAT1|ACOX1|ADH4|CPT1A|DGKB|ECH1|EHHADH|IMPA2|ITPKB|PIK3C2G|PIK3CD|PIK3R1|PIP4K2A|POR|PPARG|ST3GAL4|ACOX2|PIP5K1B|PLPP1|PLPP2|MTMR2|MTMR4|SOCS6|ABCG1|BPNT1|INPP5F|HACL1|HAO2|MTMR12|PLPPR1|APPL2|PIP4P2|AGK|BDH2|GBA2|SGPP1|SESN2|ACAD11|MBOAT2|TTC7B|MBOAT1|DGKH	ZT20 vs. ZT12 Down
			GO Biological Processes	GO:0046467	membrane lipid biosynthetic process	-5.1	2.5	27	PIGC|PIGH|ST3GAL4|ST8SIA1|ST8SIA2|DEGS1|PLPP1|PLPP2|ST3GAL5|PIGQ|VAPB|B4GALT6|B4GALT5|SPTLC2|RACK1|PEMT|CERS1|SCCPDH|SPTLC3|SMPD3|AGK|ELOVL1|MPPE1|ELOVL7|PGAP1|SGPP1|PIGM	ZT20 vs. ZT12 Down
			GO Biological Processes	GO:0071396	cellular response to lipid	-5.1	1.7	73	ABL2|ADCY2|ADCY3|NR0B1|AHR|AR|ZFP36L1|ZFP36L2|CAPN2|CBFB|CFTR|CPT1A|CRY1|DNMT3B|EFNA5|EPHA3|ESR1|ESRRB|FDX1|FECH|FOXO1|HDAC1|HDAC2|HMGB2|TNC|IRF8|ID3|INHBA|LRP6|MEF2C|MSN|NPC1|P2RY6|PAX2|PDE4D|PHB|PPARG|PRKCA|MAPK8|RARA|RORA|RORB|SFRP1|SKP2|SRC|TBXA2R|TFAP4|VIM|WNT2|NCOA4|AXIN1|PLPP1|ADAM9|TRIM24|BCL2L11|TRIB1|YAP1|PARK7|CBX3|RBFOX2|PDCD4|GNG2|LMO3|PMEPA1|GRAMD1B|SMYD3|KIF18A|PPP1R9B|PAQR8|CMPK2|…	ZT20 vs. ZT12 Down
			Hallmark Gene Sets	M5906	HALLMARK ESTROGEN RESPONSE EARLY	-4.6	2.2	32	ADCY9|AQP3|AR|MPPED2|SLC26A2|B4GALT1|GJA1|IGFBP4|ABLIM1|MYBL1|MYC|PMAIP1|RARA|CXCL12|SIAH2|SLC16A1|TPBG|SLC7A5|BHLHE40|UNC119|SYNGR1|DHRS3|SLC9A3R1|PTGES|INPP5F|OPN3|PDLIM3|SNX24|SLC37A1|CHPT1|TGIF2|REEP1	ZT20 vs. ZT12 Down
			Reactome Gene Sets	R-HSA-194138	Signaling by VEGF	-3.5	2.4	19	ACTB|CAV1|CTNNA1|CTNND1|FYN|PGF|PIK3R1|PLCG1|PRKCA|PTK2|SRC|VAV2|VEGFA|VEGFC|MAPKAPK3|NRP2|AKT3|WASF2|CYFIP1	ZT20 vs. ZT12 Down
			KEGG Pathway	hsa04750	inflammatory mediator regulation of trp channels	-3	2.4	16	ADCY1|ADCY6|ADCY8|MAPK14|F2RL1|HTR2A|IL1R1|IL1RAP|ITPR1|ITPR2|PIK3CA|PPP1CC|MAPK11|MAPK10|MAPK13|PLCB1	ZT20 vs. ZT12 UP
			GO Biological Processes	GO:0008202	steroid metabolic process	-2.9	1.7	36	ABCA1|AGTR1|APOA4|STS|BMP2|CEL|CETP|CYP1A1|CYP1A2|CYP1B1|CYP3A4|CYP3A5|DGKQ|GC|LEPR|MT3|NFKB1|PON1|PROX1|SHH|STAR|VDR|CH25H|CYP7B1|PPARGC1A|SIRT1|SULT4A1|TIPARP|OSBPL3|HSD17B12|WNT4|CYP26B1|DISP3|GPAM|ACBD3|CYP2R1	ZT20 vs. ZT12 UP
			KEGG Pathway	ko04915	Estrogen signaling pathway	-2.9	2.4	15	ADCY1|ADCY6|ADCY8|ATF4|HBEGF|FKBP5|GNAI3|HSPA8|ITPR1|ITPR2|KCNJ3|MMP9|PIK3CA|PLCB1|CREB3L1	ZT20 vs. ZT12 UP
			KEGG Pathway	hsa04912	GnRH signaling pathway	-2.9	2.4	15	ADCY1|ADCY6|ADCY8|ATF4|MAPK14|HBEGF|ITPR1|ITPR2|MAP3K1|PLD1|MAPK11|MAPK10|MAPK13|PLCB1|KCNH4	ZT20 vs. ZT12 UP
			KEGG Pathway	hsa04913	Ovarian steroidogenesis	-2.7	2.9	10	ADCY1|ADCY6|ADCY8|ALOX5|CYP1A1|CYP1B1|IGF1R|INSR|PTGS2|STAR	ZT20 vs. ZT12 UP
			Reactome Gene Sets	R-HSA-9675108	Nervous system development	-32	3.1	133	ABL2|ACTB|ADAM10|AP2A2|AP2B1|RHOC|CACNA1C|CACNB2|AP2M1|CLTA|CLTC|COL3A1|DSCAM|EFNA5|EFNB2|EPHA3|EPHA5|EPHA7|EPHB2|EPHB6|ERBB2|FGFR1|FYN|HDAC2|KCNQ3|ABLIM1|LIMK1|MBP|MSI1|MSN|NAB1|PIK3CD|PIK3R1|PLCG1|PLXNA1|PLXNA2|PLXNB3|PMP22|PRKAR2A|PRKCA|MAPK8|PSEN1|PSEN2|PSMB7|PSMC6|PTK2|ROBO1|RPL3|RPL4|RPL5|RPL7|RPL11|RPL13|RPL21|RPL24|RPL30|RPL27A|RPL29|RPL34|RPL37|RPL37A|RPLP0|RPS3|RPS4Y1|RPS7|RPS8|RPS10|RP…	ZT20 vs. ZT12 Down
			Reactome Gene Sets	R-HSA-422475	Axon guidance	-31	3.1	127	ABL2|ACTB|ADAM10|AP2A2|AP2B1|RHOC|CACNA1C|CACNB2|AP2M1|CLTA|CLTC|COL3A1|DSCAM|EFNA5|EFNB2|EPHA3|EPHA5|EPHA7|EPHB2|EPHB6|ERBB2|FGFR1|FYN|KCNQ3|ABLIM1|LIMK1|MSI1|MSN|PIK3CD|PIK3R1|PLCG1|PLXNA1|PLXNA2|PLXNB3|PRKAR2A|PRKCA|MAPK8|PSEN1|PSEN2|PSMB7|PSMC6|PTK2|ROBO1|RPL3|RPL4|RPL5|RPL7|RPL11|RPL13|RPL21|RPL24|RPL30|RPL27A|RPL29|RPL34|RPL37|RPL37A|RPLP0|RPS3|RPS4Y1|RPS7|RPS8|RPS10|RPS12|RPS14|RPS15|RPS15…	ZT20 vs. ZT12 Down
			GO Biological Processes	GO:0120039	plasma membrane bounded cell projection morphogenesis	-29	2.8	141	ACTB|ADAM10|BMPR1B|CDH2|CDH4|CDH11|CHN1|CHRNA7|CNP|CTNNA2|DSCAM|DVL3|EFNA5|EFNB2|EPHA3|EPHA5|EPHA7|EPHB2|EPHB6|ERBB2|FYN|GJA1|GLI3|ID1|ILK|LAMA3|LAMA5|STMN1|LIMK1|MAP2|MEF2A|NEFL|NEK3|NOTCH1|NOTCH2|SLC11A2|PAX2|PIK3CD|PIK3R1|PLCG1|PLXNA1|PLXNA2|PLXNB3|PRKCA|PSEN1|PTK2|PTPRM|PTPRO|ROBO1|RREB1|CXCL12|SGK1|SHC1|SIAH1|SKIL|SNX2|SOS1|SRC|CDKL5|STXBP1|SYT1|TNR|TRPC6|UBB|UCHL1|VCL|VEGFA|VLDLR|WEE1|FZD3|…	ZT20 vs. ZT12 Down
			GO Biological Processes	GO:0048812	neuron projection morphogenesis	-27	2.8	136	ACTB|ADAM10|BMPR1B|CDH2|CDH4|CDH11|CHN1|CHRNA7|CNP|CTNNA2|DSCAM|DVL3|EFNA5|EFNB2|EPHA3|EPHA5|EPHA7|EPHB2|EPHB6|ERBB2|FYN|GJA1|GLI3|ID1|ILK|LAMA3|LAMA5|STMN1|LIMK1|MAP2|MEF2A|NEFL|NEK3|NOTCH1|NOTCH2|SLC11A2|PAX2|PIK3CD|PIK3R1|PLCG1|PLXNA1|PLXNA2|PLXNB3|PRKCA|PSEN1|PTK2|PTPRM|PTPRO|ROBO1|CXCL12|SGK1|SHC1|SIAH1|SKIL|SOS1|SRC|CDKL5|STXBP1|SYT1|TNR|TRPC6|UBB|UCHL1|VCL|VEGFA|VLDLR|WEE1|FZD3|KLF7|NRP2|L…	ZT20 vs. ZT12 Down
			GO Biological Processes	GO:0048667	cell morphogenesis involved in neuron differentiation	-26	2.8	126	ACTB|ADAM10|BMPR1B|CDH2|CDH4|CDH11|CHN1|CHRNA7|CNP|CTNNA2|DSCAM|EFNA5|EFNB2|EPHA3|EPHA5|EPHA7|EPHB2|EPHB6|ERBB2|FYN|GLI3|ID1|ID2|ILK|LAMA3|LAMA5|STMN1|LIMK1|MAP2|MEF2A|MEF2C|MYO7A|NEFL|NOTCH1|NOTCH2|SLC11A2|PAX2|PIK3CD|PIK3R1|PLCG1|PLXNA1|PLXNA2|PLXNB3|PRKCA|PSEN1|PTK2|PTPRM|PTPRO|ROBO1|CXCL12|SHC1|SIAH1|SKIL|SOS1|SRC|CDKL5|STXBP1|TNR|TRPC6|UCHL1|VCL|VEGFA|VLDLR|FZD3|KLF7|NRP2|LGI1|NOG|RPS6KA5|B4…	ZT20 vs. ZT12 Down
			GO Biological Processes	GO:0000904	cell morphogenesis involved in differentiation	-25	2.5	141	ACTB|ACTN4|ADAM10|AR|BMPR1B|CDH2|CDH4|CDH11|CHN1|CHRNA7|CNP|CTNNA2|DSCAM|EFNA5|EFNB2|EPHA3|EPHA5|EPHA7|EPHB2|EPHB6|ERBB2|FLNA|FYN|GLI3|ID1|ID2|IHH|ILK|LAMA3|LAMA5|STMN1|LIMK1|LIMS1|MAP2|MEF2A|MEF2C|MYO7A|NEFL|NOTCH1|NOTCH2|SLC11A2|PAX2|PIK3CD|PIK3R1|PLCG1|PLXNA1|PLXNA2|PLXNB3|PRKCA|PSEN1|PTK2|PTPRM|PTPRO|ROBO1|RREB1|CXCL12|SHC1|SIAH1|SKIL|SOS1|SRC|CDKL5|STXBP1|TNR|TRPC6|UCHL1|VCL|VEGFA|VLDLR|FZD3…	ZT20 vs. ZT12 Down
			GO Biological Processes	GO:0061564	axon development	-21	2.7	107	ACTB|BMPR1B|CDH2|CDH4|CDH11|CHN1|CNP|CTNNA1|CTNNA2|DHFR|DSCAM|EFNA5|EFNB2|EPHA3|EPHA5|EPHA7|EPHB2|EPHB6|ERBB2|FYN|GLI3|TNC|ILK|JUN|LAMA3|LAMA5|STMN1|LIMK1|MAP2|NCAM2|NEFL|NOTCH1|NOTCH2|PAX2|PIK3CD|PIK3R1|PLCG1|PLXNA1|PLXNA2|PLXNB3|PRKCA|PSEN1|PTK2|PTPRM|PTPRO|ROBO1|CXCL12|SHC1|SIAH1|SKIL|SOS1|SRC|CDKL5|STXBP1|TNR|UCHL1|VCL|VEGFA|VLDLR|FZD3|KLF7|NRP2|LGI1|NOG|RPS6KA5|NREP|B4GALT6|B4GALT5|NRXN1|ULK…	ZT20 vs. ZT12 Down
			GO Biological Processes	GO:0007409	axonogenesis	-20	2.8	99	ACTB|BMPR1B|CDH2|CDH4|CDH11|CHN1|CNP|CTNNA2|DSCAM|EFNA5|EFNB2|EPHA3|EPHA5|EPHA7|EPHB2|EPHB6|ERBB2|FYN|GLI3|ILK|LAMA3|LAMA5|STMN1|LIMK1|MAP2|NEFL|NOTCH1|NOTCH2|PAX2|PIK3CD|PIK3R1|PLCG1|PLXNA1|PLXNA2|PLXNB3|PRKCA|PSEN1|PTK2|PTPRM|PTPRO|ROBO1|CXCL12|SHC1|SIAH1|SKIL|SOS1|SRC|CDKL5|STXBP1|TNR|UCHL1|VCL|VEGFA|VLDLR|FZD3|KLF7|NRP2|LGI1|NOG|RPS6KA5|B4GALT6|B4GALT5|NRXN1|ULK2|SEMA3E|ZEB2|PLXNC1|STK25|B3GN…	ZT20 vs. ZT12 Down
			GO Biological Processes	GO:0045664	regulation of neuron differentiation	-20	2.5	122	ABL2|ADAM10|ADRA2B|BIN1|CD38|CDC20|CDH2|CDH4|CHN1|CTNNA2|DGUOK|DLX1|DLX2|DNMT3B|DSCAM|DVL3|EFNA5|EFNB2|EPHA3|EPHA7|EPHB2|FGFR1|FYN|GLI3|HDAC2|HGF|ID1|ID2|ID4|ILK|LIMK1|MAP2|MARK1|MEF2C|MEIS1|NEFL|NOTCH1|PBX1|PLXNA1|PLXNA2|PLXNB3|PMP22|PRKCI|PSEN1|PTK2|PTPRO|RARA|ROBO1|CXCL12|SFRP1|SIX1|SKIL|CDKL5|SYT1|TCF3|NR2F1|TNR|TRPC6|VEGFA|VIM|VLDLR|FZD1|NCOA1|RAB29|DLG5|GPR37L1|NREP|ULK2|SEMA3E|ZNF536|TOX|Z…	ZT20 vs. ZT12 Down
			GO Cellular Components	GO:0015629	actin cytoskeleton	-18	2.6	98	ABL2|ACTA1|ACTA2|ACTB|ACTN4|BIN1|CAPN2|CAPZA2|CDH2|CNN3|CTNNA1|CTNNA2|DAPK1|EPHA3|FGR|FLNA|FYN|ILK|ABLIM1|MARCKS|MYL2|MYO1E|MYO7A|PTK2|PTPN12|RARA|SMTN|SNCA|FSCN1|SRC|CLDN5|VCL|WIPF1|ZYX|SORBS2|PDLIM4|KAT2B|PDLIM1|STK17B|SLC9A3R1|WDR1|ARPC4|ACTR1A|WASF2|NPM3|MYL9|CAP1|CIB2|NEBL|DCTN2|PDLIM5|SEPTIN9|KPTN|DCTN3|KLHL2|SYNPO|ABLIM3|SWAP70|COBL|EHBP1|MACF1|CDC42EP4|CORO1C|IFIT5|WHRN|CLIC4|INTS6|DENND2…	ZT20 vs. ZT12 Down
			GO Cellular Components	GO:0005924	cell-substrate adherens junction	-18	2.8	86	ACTB|ACTN4|ADAM10|ANXA6|DST|CAPN5|CAPN1|CAPN2|CAT|CAV1|CAV2|CD81|CDH2|CLTC|CNN3|CSRP1|CTNNA1|EFNB2|FLNA|GJA1|TNC|ILK|LIMK1|LIMS1|MARCKS|MSN|NPM1|PLAU|PRKAR2A|PTK2|PTPN12|RALA|RPL3|RPL4|RPL5|RPL7|RPL30|RPL37A|RPLP0|RPS3|RPS7|RPS8|RPS10|RPS14|RPS15|RPS16|RPS17|RPS19|RSU1|SDCBP|SLC4A2|SRC|TLE2|VCL|VIM|ZYX|FZD1|SORBS2|PPFIBP1|ADAM9|SNAP23|CPNE3|PDLIM1|RPL23|SLC9A3R2|MAP4K4|CAP1|CIB2|PROCR|CDC42EP1|CH…	ZT20 vs. ZT12 Down
			GO Biological Processes	GO:0072657	protein localization to membrane	-17	2.4	114	ACTB|ADAM10|AP2B1|AR|ATP2B4|CACNB2|CASP8|CAV1|CD81|CDH2|AP2M1|CLTC|EPHA3|EPHB2|ERBB2|GPC4|FLNA|FYN|GRIN2C|KCNJ11|LAMA5|LRP6|NPC1|P2RY1|PIK3R1|PKP2|PMAIP1|PPP2R5A|PRKCI|MAPK8|PEX5|RPL3|RPL4|RPL5|RPL7|RPL11|RPL13|RPL21|RPL24|RPL30|RPL27A|RPL29|RPL34|RPL37|RPL37A|RPLP0|RPS3|RPS4Y1|RPS7|RPS8|RPS10|RPS12|RPS14|RPS15|RPS15A|RPS16|RPS17|RPS19|RPS21|RPS23|SDCBP|STXBP1|FZD9|STX7|AP3B1|RAB29|RPL14|LGI1|RAB…	ZT20 vs. ZT12 Down
			GO Cellular Components	GO:0005925	focal adhesion	-17	2.8	85	ACTB|ACTN4|ADAM10|ANXA6|DST|CAPN5|CAPN1|CAPN2|CAT|CAV1|CAV2|CD81|CDH2|CLTC|CNN3|CSRP1|CTNNA1|EFNB2|FLNA|GJA1|TNC|ILK|LIMK1|LIMS1|MARCKS|MSN|NPM1|PLAU|PRKAR2A|PTK2|PTPN12|RALA|RPL3|RPL4|RPL5|RPL7|RPL30|RPL37A|RPLP0|RPS3|RPS7|RPS8|RPS10|RPS14|RPS15|RPS16|RPS17|RPS19|RSU1|SDCBP|SLC4A2|SRC|TLE2|VCL|VIM|ZYX|FZD1|SORBS2|PPFIBP1|ADAM9|SNAP23|CPNE3|PDLIM1|RPL23|SLC9A3R2|MAP4K4|CAP1|PROCR|CDC42EP1|CHP1|MT…	ZT20 vs. ZT12 Down
			GO Cellular Components	GO:0030055	cell-substrate junction	-17	2.7	86	ACTB|ACTN4|ADAM10|ANXA6|DST|CAPN5|CAPN1|CAPN2|CAT|CAV1|CAV2|CD81|CDH2|CLTC|CNN3|CSRP1|CTNNA1|EFNB2|FLNA|GJA1|TNC|ILK|LIMK1|LIMS1|MARCKS|MSN|NPM1|PLAU|PRKAR2A|PTK2|PTPN12|RALA|RPL3|RPL4|RPL5|RPL7|RPL30|RPL37A|RPLP0|RPS3|RPS7|RPS8|RPS10|RPS14|RPS15|RPS16|RPS17|RPS19|RSU1|SDCBP|SLC4A2|SRC|TLE2|VCL|VIM|ZYX|FZD1|SORBS2|PPFIBP1|ADAM9|SNAP23|CPNE3|PDLIM1|RPL23|SLC9A3R2|MAP4K4|CAP1|CIB2|PROCR|CDC42EP1|CH…	ZT20 vs. ZT12 Down
			GO Biological Processes	GO:0090407	organophosphate biosynthetic process	-17	2.3	118	ACAT1|ADCY2|ADCY3|ADCY9|ADCYAP1R1|AK4|ALDOB|ALDOC|AMPD3|NUDT2|ATP5MC3|ATP5PF|CAPN2|CDS1|CKB|DGKB|DCK|DGUOK|SLC26A2|ENO1|ESRRB|FABP5|ACSL1|FBP1|GCK|GPI|GSTZ1|GUCY1A1|GUCY1B1|GUCY2C|HK1|IDH2|ITPKB|LHCGR|ME1|P2RY1|P2RY6|PDK1|PDK2|PFKFB3|PFKL|PGK2|PIGC|PIGH|PIK3C2G|PIK3CD|PIK3R1|PIP4K2A|POU1F1|PPT1|PRPSAP2|PSEN1|RRM1|SLC25A1|SNCA|NME5|PIP5K1B|SLC25A12|CDS2|INPP4B|CPNE3|MTMR2|PIGQ|MTMR4|SPTLC2|LPIN2|A…	ZT20 vs. ZT12 Down
			Reactome Gene Sets	R-HSA-156842	Eukaryotic Translation Elongation	-17	5.3	36	EEF1B2|EEF1D|EEF2|RPL3|RPL4|RPL5|RPL7|RPL11|RPL13|RPL21|RPL24|RPL30|RPL27A|RPL29|RPL34|RPL37|RPL37A|RPLP0|RPS3|RPS4Y1|RPS7|RPS8|RPS10|RPS12|RPS14|RPS15|RPS15A|RPS16|RPS17|RPS19|RPS21|RPS23|RPL14|RPL23|RPL35|RPL39L	ZT20 vs. ZT12 Down
			Reactome Gene Sets	R-HSA-72613	Eukaryotic Translation Initiation	-16	4.6	40	EIF2S1|EIF5|RPL3|RPL4|RPL5|RPL7|RPL11|RPL13|RPL21|RPL24|RPL30|RPL27A|RPL29|RPL34|RPL37|RPL37A|RPLP0|RPS3|RPS4Y1|RPS7|RPS8|RPS10|RPS12|RPS14|RPS15|RPS15A|RPS16|RPS17|RPS19|RPS21|RPS23|EIF3D|EIF3F|EIF2B2|RPL14|RPL23|RPL35|PABPC1|EIF3L|RPL39L	ZT20 vs. ZT12 Down
			Reactome Gene Sets	R-HSA-72737	Cap-dependent Translation Initiation	-16	4.6	40	EIF2S1|EIF5|RPL3|RPL4|RPL5|RPL7|RPL11|RPL13|RPL21|RPL24|RPL30|RPL27A|RPL29|RPL34|RPL37|RPL37A|RPLP0|RPS3|RPS4Y1|RPS7|RPS8|RPS10|RPS12|RPS14|RPS15|RPS15A|RPS16|RPS17|RPS19|RPS21|RPS23|EIF3D|EIF3F|EIF2B2|RPL14|RPL23|RPL35|PABPC1|EIF3L|RPL39L	ZT20 vs. ZT12 Down
			GO Biological Processes	GO:0010975	regulation of neuron projection development	-16	2.5	95	ABL2|ADAM10|CD38|CDC20|CDH2|CDH4|CHN1|CTNNA2|DGUOK|DSCAM|DVL3|EFNA5|EFNB2|EPHA3|EPHA7|EPHB2|FGFR1|FYN|HDAC2|HGF|ID1|ILK|LIMK1|MAP2|MARK1|MEF2C|NEFL|PLXNA1|PLXNA2|PLXNB3|PMP22|PRKCI|PSEN1|PTK2|PTPRO|ROBO1|CXCL12|SFRP1|SKIL|CDKL5|SYT1|NR2F1|TNR|TRPC6|VEGFA|VIM|VLDLR|FZD1|RAB29|DLG5|ULK2|SEMA3E|TOX|ZEB2|MAGI2|PLXNC1|STK25|PDLIM5|PLK2|LZTS1|INPP5F|HECW1|MYCBP2|SPART|CYFIP1|COBL|KIF13B|CUX2|OBSL1|MACF…	ZT20 vs. ZT12 Down
			Reactome Gene Sets	R-HSA-156902	Peptide chain elongation	-16	5.2	34	EEF2|RPL3|RPL4|RPL5|RPL7|RPL11|RPL13|RPL21|RPL24|RPL30|RPL27A|RPL29|RPL34|RPL37|RPL37A|RPLP0|RPS3|RPS4Y1|RPS7|RPS8|RPS10|RPS12|RPS14|RPS15|RPS15A|RPS16|RPS17|RPS19|RPS21|RPS23|RPL14|RPL23|RPL35|RPL39L	ZT20 vs. ZT12 Down
			Reactome Gene Sets	R-HSA-156827	L13a-mediated translational silencing of Ceruloplasmin expression	-16	4.7	38	EIF2S1|RPL3|RPL4|RPL5|RPL7|RPL11|RPL13|RPL21|RPL24|RPL30|RPL27A|RPL29|RPL34|RPL37|RPL37A|RPLP0|RPS3|RPS4Y1|RPS7|RPS8|RPS10|RPS12|RPS14|RPS15|RPS15A|RPS16|RPS17|RPS19|RPS21|RPS23|EIF3D|EIF3F|RPL14|RPL23|RPL35|PABPC1|EIF3L|RPL39L	ZT20 vs. ZT12 Down
			GO Biological Processes	GO:0030036	actin cytoskeleton organization	-16	2.2	116	ABL2|ACTA1|ACTB|ACTN4|BIN1|RHOC|FMNL1|CAPZA2|CNN3|CSRP1|CTNNA2|S1PR1|EFNA5|EPB41L1|EPHA3|EPHA5|EPS8|FLNA|GMFB|HIP1|ID1|ILK|STMN1|LIMK1|MARCKS|SMAD3|MEF2A|MEF2C|MYL2|MYO1E|MYO7A|NOTCH2|PIK3R1|PRKCI|RALA|RAP1GDS1|SDCBP|CXCL12|SFRP1|SHC1|SMTN|FSCN1|SRC|TESK1|WIPF1|ZYX|SORBS2|PDLIM4|PDLIM1|SLC9A3R1|NOS1AP|SEMA3E|PHACTR2|ARHGEF17|FCHSD2|WDR1|ARPC4|WASF2|TESK2|CAP1|NEBL|PDLIM5|KPTN|CDC42EP1|SYNPO|PPM1E…	ZT20 vs. ZT12 Down
			Reactome Gene Sets	R-HSA-72689	Formation of a pool of free 40S subunits	-15	4.8	36	RPL3|RPL4|RPL5|RPL7|RPL11|RPL13|RPL21|RPL24|RPL30|RPL27A|RPL29|RPL34|RPL37|RPL37A|RPLP0|RPS3|RPS4Y1|RPS7|RPS8|RPS10|RPS12|RPS14|RPS15|RPS15A|RPS16|RPS17|RPS19|RPS21|RPS23|EIF3D|EIF3F|RPL14|RPL23|RPL35|EIF3L|RPL39L	ZT20 vs. ZT12 Down
			Reactome Gene Sets	R-HSA-72706	GTP hydrolysis and joining of the 60S ribosomal subunit	-15	4.6	38	EIF2S1|EIF5|RPL3|RPL4|RPL5|RPL7|RPL11|RPL13|RPL21|RPL24|RPL30|RPL27A|RPL29|RPL34|RPL37|RPL37A|RPLP0|RPS3|RPS4Y1|RPS7|RPS8|RPS10|RPS12|RPS14|RPS15|RPS15A|RPS16|RPS17|RPS19|RPS21|RPS23|EIF3D|EIF3F|RPL14|RPL23|RPL35|EIF3L|RPL39L	ZT20 vs. ZT12 Down
			GO Biological Processes	GO:0048729	tissue morphogenesis	-15	2.3	111	ACTA1|ACTA2|ACTB|AP2A2|AP2B1|APAF1|AR|RHOC|AP2M1|CLTC|COL3A1|DVL3|S1PR1|EFNB2|EPHA7|ESR1|GPC4|FGFR1|FKBP1A|FLNA|GJA1|GLI3|HGF|NRG1|HOXA5|TNC|ID4|IGFBP5|IHH|ILK|INHBA|JAG2|LAMA3|LAMA5|LRP6|SMAD3|MEF2C|MSN|MYC|MYL2|NOTCH1|NOTCH2|PAX2|PBX1|PGF|PKP2|PLXNA1|PSEN1|PSMB7|PSMC6|RALA|RARA|ROBO1|RPS7|RREB1|RYR2|SFRP1|SIX1|SOS1|SRC|STAT1|TBX2|TBX3|TGFB2|TULP3|VCL|VEGFA|VEGFC|WNT2|LUZP1|FZD3|HMGA2|FZD1|FZD6|…	ZT20 vs. ZT12 Down
			GO Biological Processes	GO:0120035	regulation of plasma membrane bounded cell projection organization	-15	2.2	117	ABL2|ADAM10|CAV1|CD38|CDC20|CDH2|CDH4|CHN1|CTNNA2|DGUOK|DSCAM|DVL3|EFNA5|EFNB2|EPHA3|EPHA7|EPHB2|EPS8|FGFR1|FYN|HDAC2|HGF|ID1|ILK|LIMK1|MAP2|MARK1|MEF2C|NEFL|PLXNA1|PLXNA2|PLXNB3|PMP22|PRKCI|PSEN1|PTK2|PTPRO|RALA|ROBO1|RREB1|CXCL12|SFRP1|SKIL|FSCN1|SRC|CDKL5|SYT1|NR2F1|TNR|TRPC6|VEGFA|VIM|VLDLR|FZD1|CDKL1|RAB29|DLG5|HOMER1|ULK2|USP6NL|SEMA3E|TOX|ZEB2|MAGI2|PLXNC1|WASF2|STK25|PDLIM5|PLK2|SEPTIN9|C…	ZT20 vs. ZT12 Down
			GO Biological Processes	GO:0031344	regulation of cell projection organization	-15	2.2	118	ABL2|ADAM10|CAV1|CD38|CDC20|CDH2|CDH4|CHN1|CTNNA2|DGUOK|DSCAM|DVL3|EFNA5|EFNB2|EPHA3|EPHA7|EPHB2|EPS8|FGFR1|FYN|HDAC2|HGF|ID1|ILK|LIMK1|MAP2|MARK1|MEF2C|NEFL|PLXNA1|PLXNA2|PLXNB3|PMP22|PRKCI|PSEN1|PTK2|PTPRO|RALA|ROBO1|RREB1|CXCL12|SFRP1|SKIL|FSCN1|SRC|CDKL5|SYT1|NR2F1|TNR|TRPC6|VEGFA|VIM|VLDLR|FZD1|CDKL1|RAB29|DLG5|HOMER1|ULK2|USP6NL|SEMA3E|TOX|ZEB2|MAGI2|PLXNC1|WASF2|STK25|PDLIM5|PLK2|SEPTIN9|C…	ZT20 vs. ZT12 Down
			GO Biological Processes	GO:0006753	nucleoside phosphate metabolic process	-15	2.2	117	ACAT1|ACP3|ADCY2|ADCY3|ADCY9|AK4|ALDOB|ALDOC|AMPD3|NUDT2|ATP5MC3|ATP5PF|CD38|CDS1|CNP|COX7A2|DCK|DGUOK|DLST|SLC26A2|ENO1|ESRRB|ACSL1|FBP1|FXN|GCK|GPD2|GPI|GSTZ1|GUCY1A1|GUCY1B1|GUCY2C|HK1|IDH2|ME1|MPP1|NUDT1|NDUFA10|NDUFB1|NDUFS4|NDUFS5|PDE4D|PDK1|PDK2|PFKFB3|PFKL|PGK2|PPT1|PRPSAP2|PSEN1|RORA|RRM1|SLC25A1|SNCA|UNG|UQCRFS1|NME5|SLC25A12|ASMTL|CDS2|SUCLG2|COX5A|TJP2|TP53I3|AASS|BPNT1|UQCR11|NUDT5|P…	ZT20 vs. ZT12 Down
			GO Biological Processes	GO:0009117	nucleotide metabolic process	-15	2.2	116	ACAT1|ACP3|ADCY2|ADCY3|ADCY9|AK4|ALDOB|ALDOC|AMPD3|NUDT2|ATP5MC3|ATP5PF|CD38|CDS1|CNP|COX7A2|DCK|DGUOK|DLST|SLC26A2|ENO1|ESRRB|ACSL1|FBP1|FXN|GCK|GPD2|GPI|GSTZ1|GUCY1A1|GUCY1B1|GUCY2C|HK1|IDH2|ME1|MPP1|NUDT1|NDUFA10|NDUFB1|NDUFS4|NDUFS5|PDE4D|PDK1|PDK2|PFKFB3|PFKL|PGK2|PPT1|PRPSAP2|PSEN1|RORA|RRM1|SLC25A1|SNCA|UNG|UQCRFS1|NME5|SLC25A12|ASMTL|CDS2|SUCLG2|COX5A|TJP2|TP53I3|AASS|BPNT1|UQCR11|NUDT5|P…	ZT20 vs. ZT12 Down
			GO Biological Processes	GO:0051962	positive regulation of nervous system development	-15	2.4	97	ABL2|ADRA2B|BIN1|CBLN1|CDC20|CDH4|DLX1|DLX2|DNMT3B|DSCAM|DVL3|EFNA5|EPHA3|EPHB2|FGFR1|FLNA|FYN|GLI3|HDAC1|HDAC2|HGF|ID2|ILK|LIMK1|MAN2A1|MEF2C|NAP1L1|NEFL|NOTCH1|PAX2|PLAG1|PLXNA1|PLXNA2|PLXNB3|PPARG|PRKCI|PSEN1|RARA|ROBO1|CXCL12|SKIL|CDKL5|SYT1|TCF3|TPBG|TRPC6|VEGFA|VEGFC|VLDLR|WNT2|FZD3|FZD1|SLC25A12|NCOA1|DLG5|GPR37L1|NRXN1|TOX|ZEB2|MAGI2|PLXNC1|STK25|RGS14|SLITRK3|CYFIP1|COBL|CUX2|OBSL1|MACF1…	ZT20 vs. ZT12 Down
			Reactome Gene Sets	R-HSA-192823	Viral mRNA Translation	-15	5	33	RPL3|RPL4|RPL5|RPL7|RPL11|RPL13|RPL21|RPL24|RPL30|RPL27A|RPL29|RPL34|RPL37|RPL37A|RPLP0|RPS3|RPS4Y1|RPS7|RPS8|RPS10|RPS12|RPS14|RPS15|RPS15A|RPS16|RPS17|RPS19|RPS21|RPS23|RPL14|RPL23|RPL35|RPL39L	ZT20 vs. ZT12 Down
			GO Biological Processes	GO:0022604	regulation of cell morphogenesis	-15	2.5	90	ACTN4|ADAM10|RHOC|FMNL1|CDH2|CDH4|CHN1|DSCAM|DVL3|EFNA5|EPHA7|EPHB2|EPS8|FGR|FLNA|FYN|ID1|ILK|LIMK1|LIMS1|MAP2|MSN|NEFL|P2RY1|PLXNA1|PLXNA2|PLXNB3|PSEN1|PTK2|PTPRO|ROBO1|RREB1|CXCL12|SKIL|SRC|CDKL5|SYT1|TNR|TRPC6|VEGFA|ZMYM3|SLC9A3R1|ULK2|SEMA3E|ZEB2|WDR1|PLXNC1|STK25|PDLIM5|CSPG5|CDC42EP1|LZTS1|HECW1|MYCBP2|SPART|EPB41L3|CYFIP1|KIF13B|CUX2|OBSL1|MACF1|CDC42EP4|CORO1C|PLXNB2|SS18L1|DNM3|PARVB|SH3…	ZT20 vs. ZT12 Down
			GO Biological Processes	GO:0007411	axon guidance	-15	3	63	BMPR1B|CDH4|CHN1|DSCAM|EFNA5|EFNB2|EPHA3|EPHA5|EPHA7|EPHB2|EPHB6|ERBB2|FYN|GLI3|LAMA3|LAMA5|NOTCH1|NOTCH2|PIK3CD|PIK3R1|PLCG1|PLXNA1|PLXNA2|PLXNB3|PRKCA|PTK2|PTPRM|PTPRO|ROBO1|CXCL12|SHC1|SIAH1|SOS1|SRC|TNR|VEGFA|VLDLR|FZD3|KLF7|NRP2|LGI1|NOG|RPS6KA5|NRXN1|SEMA3E|PLXNC1|B3GNT2|MYCBP2|CYFIP1|PLXNB2|SH3KBP1|SHC3|DOK4|SEMA6A|NIBAN2|PLXNA4|UNC5D|CNTN4|UNC5B|DOK6|LAMA1|RNF165|CRPPA	ZT20 vs. ZT12 Down
			Reactome Gene Sets	R-HSA-975956	Nonsense Mediated Decay (NMD) independent of the Exon Junction Complex (EJC)	-15	4.9	34	RPL3|RPL4|RPL5|RPL7|RPL11|RPL13|RPL21|RPL24|RPL30|RPL27A|RPL29|RPL34|RPL37|RPL37A|RPLP0|RPS3|RPS4Y1|RPS7|RPS8|RPS10|RPS12|RPS14|RPS15|RPS15A|RPS16|RPS17|RPS19|RPS21|RPS23|RPL14|RPL23|RPL35|PABPC1|RPL39L	ZT20 vs. ZT12 Down
			GO Biological Processes	GO:0097485	neuron projection guidance	-15	3	63	BMPR1B|CDH4|CHN1|DSCAM|EFNA5|EFNB2|EPHA3|EPHA5|EPHA7|EPHB2|EPHB6|ERBB2|FYN|GLI3|LAMA3|LAMA5|NOTCH1|NOTCH2|PIK3CD|PIK3R1|PLCG1|PLXNA1|PLXNA2|PLXNB3|PRKCA|PTK2|PTPRM|PTPRO|ROBO1|CXCL12|SHC1|SIAH1|SOS1|SRC|TNR|VEGFA|VLDLR|FZD3|KLF7|NRP2|LGI1|NOG|RPS6KA5|NRXN1|SEMA3E|PLXNC1|B3GNT2|MYCBP2|CYFIP1|PLXNB2|SH3KBP1|SHC3|DOK4|SEMA6A|NIBAN2|PLXNA4|UNC5D|CNTN4|UNC5B|DOK6|LAMA1|RNF165|CRPPA	ZT20 vs. ZT12 Down
			Reactome Gene Sets	R-HSA-9633012	Response of EIF2AK4 (GCN2) to amino acid deficiency	-15	4.7	35	EIF2S1|RPL3|RPL4|RPL5|RPL7|RPL11|RPL13|RPL21|RPL24|RPL30|RPL27A|RPL29|RPL34|RPL37|RPL37A|RPLP0|RPS3|RPS4Y1|RPS7|RPS8|RPS10|RPS12|RPS14|RPS15|RPS15A|RPS16|RPS17|RPS19|RPS21|RPS23|RPL14|RPL23|RPL35|RPL39L|EIF2AK4	ZT20 vs. ZT12 Down
			GO Biological Processes	GO:0045596	negative regulation of cell differentiation	-14	2.1	120	ACTN4|ASCL2|ZFP36L1|ZFP36L2|CAV1|CBFB|CD38|CD74|COL3A1|CTNNA1|DGUOK|DLX1|DLX2|EFNA5|EFNB2|EPHA7|EPHB2|ERBB2|ESRRB|FOXO1|GLI3|HDAC1|HDAC2|NRG1|HOXA5|HOXA7|HOXA9|ID1|ID2|ID3|ID4|IDH2|IGFBP5|IHH|INHBA|IRF1|ITPKB|SMAD3|SMAD6|MAP2|MEIS1|MYC|NFATC2|NOTCH1|CCN3|PBX1|PIK3R1|PKP2|PMP22|PPARG|PSEN1|PTK2|PTPRO|RARA|RORA|RORB|SFRP1|SKIL|STAT1|TBX3|NR2F1|TGFB2|TLR3|TNR|TRPC6|VEGFA|VEGFC|VIM|LDB1|RAB29|NOG|GPR…	ZT20 vs. ZT12 Down
			Reactome Gene Sets	R-HSA-2408557	Selenocysteine synthesis	-14	4.8	33	RPL3|RPL4|RPL5|RPL7|RPL11|RPL13|RPL21|RPL24|RPL30|RPL27A|RPL29|RPL34|RPL37|RPL37A|RPLP0|RPS3|RPS4Y1|RPS7|RPS8|RPS10|RPS12|RPS14|RPS15|RPS15A|RPS16|RPS17|RPS19|RPS21|RPS23|RPL14|RPL23|RPL35|RPL39L	ZT20 vs. ZT12 Down
			Reactome Gene Sets	R-HSA-72764	Eukaryotic Translation Termination	-14	4.8	33	RPL3|RPL4|RPL5|RPL7|RPL11|RPL13|RPL21|RPL24|RPL30|RPL27A|RPL29|RPL34|RPL37|RPL37A|RPLP0|RPS3|RPS4Y1|RPS7|RPS8|RPS10|RPS12|RPS14|RPS15|RPS15A|RPS16|RPS17|RPS19|RPS21|RPS23|RPL14|RPL23|RPL35|RPL39L	ZT20 vs. ZT12 Down
			GO Biological Processes	GO:0002009	morphogenesis of an epithelium	-14	2.3	95	ACTB|AP2A2|AP2B1|APAF1|AR|RHOC|AP2M1|CLTC|DVL3|EFNB2|EPHA7|ESR1|GPC4|FGFR1|FLNA|GJA1|GLI3|HGF|HOXA5|TNC|ID4|IGFBP5|IHH|ILK|JAG2|LAMA3|LAMA5|LRP6|SMAD3|MEF2C|MSN|MYC|NOTCH1|NOTCH2|PAX2|PBX1|PGF|PLXNA1|PSEN1|PSMB7|PSMC6|RALA|RARA|RPS7|RREB1|RYR2|SFRP1|SIX1|SOS1|SRC|STAT1|TBX2|TBX3|TGFB2|TULP3|VCL|VEGFA|VEGFC|WNT2|LUZP1|FZD3|FZD1|FZD6|TIMELESS|DLG5|NOG|SLC9A3R1|SEMA3E|ZEB2|MAGI2|WDR1|SPRY1|YAP1|ANKR…	ZT20 vs. ZT12 Down
			KEGG Pathway	hsa05200	Pathways in cancer	-14	2.3	97	ADCY2|ADCY3|ADCY9|AKR1B1|APAF1|AR|CAMK2D|CASP8|CCND2|CCND3|CCNE1|CDKN1B|CKS1B|CTBP2|CTNNA1|CTNNA2|DAPK1|GADD45A|DVL3|E2F3|ERBB2|ESR1|FGF12|FGF14|FGFR1|FOXO1|GLI3|GNAS|GNG5|LPAR4|HDAC1|HDAC2|HGF|IFNGR2|IL12RB2|IL13RA1|JAG2|JUN|LAMA3|LAMA5|LRP6|SMAD3|KITLG|MYC|NOTCH1|NOTCH2|PGF|PIK3CD|PIK3R1|PLCB4|PLCG1|PMAIP1|PPARG|PRKCA|MAPK8|PTGER3|PTK2|RAD51|RALA|RARA|CXCL12|SKP2|SOS1|STAT1|STAT2|STAT5A|TGFB2|T…	ZT20 vs. ZT12 Down
			GO Molecular Functions	GO:0050839	cell adhesion molecule binding	-14	2.4	90	ACTN4|ADAM10|DST|CD81|CDH2|CDH4|CDH7|CDH8|CDH11|CDH18|CNN3|COL3A1|CTNNA1|CTNNA2|CTNND1|DSG2|EEF1D|EEF2|EIF5|ENO1|FLNA|NRG1|ILK|LAMA3|LAMA5|LGALS8|EPCAM|MSN|CCN3|PRDX1|PCMT1|PKP2|PRKCA|PSEN1|PTK2|PTPRB|PTPRM|PTPRO|RPL24|RPL29|RPL34|CXCL12|FSCN1|SNX2|SRC|STAT1|TGFBI|VCL|PPFIBP1|ADAM9|H1-10|RPL14|PDLIM1|VAPB|RAB11B|SLC9A3R2|NRXN1|TJP2|SLK|WASF2|RACK1|FBLN5|CIB2|PDLIM5|NUDC|SEPTIN9|CDC42EP1|PARK7|COB…	ZT20 vs. ZT12 Down
			GO Cellular Components	GO:0022626	cytosolic ribosome	-13	4.3	35	RPL3|RPL4|RPL5|RPL7|RPL11|RPL13|RPL21|RPL24|RPL30|RPL27A|RPL29|RPL34|RPL37|RPL37A|RPLP0|RPS3|RPS4Y1|RPS7|RPS8|RPS10|RPS12|RPS14|RPS15|RPS15A|RPS16|RPS17|RPS19|RPS21|RPS23|RPL14|RPL23|RACK1|RPL35|RPL39L|EIF2AK4	ZT20 vs. ZT12 Down
			GO Cellular Components	GO:0044391	ribosomal subunit	-13	3.4	47	RPL3|RPL4|RPL5|RPL7|RPL11|RPL13|RPL21|RPL24|RPL30|RPL27A|RPL29|RPL34|RPL37|RPL37A|RPLP0|RPS3|RPS4Y1|RPS7|RPS8|RPS10|RPS12|RPS14|RPS15|RPS15A|RPS16|RPS17|RPS19|RPS21|RPS23|RPL14|RPL23|RACK1|RPL35|MRPS27|MRPL13|MRPL22|MRPL51|MRPS35|NSUN3|MRPS14|MRPS9|MRPS6|MRPL34|MRPL43|MRPS36|MRPL54|RPL39L	ZT20 vs. ZT12 Down
			GO Biological Processes	GO:0097435	supramolecular fiber organization	-13	2.1	111	ACTA1|ACTN4|BIN1|RHOC|DST|CAPZA2|CDKN1B|CHRNA7|COL3A1|CSRP1|CTNNA2|S1PR1|EPS8|FKBP1A|FLNA|FMOD|GMFB|HIP1|AGFG1|ID1|ILK|STMN1|LIMK1|MARCKS|SMAD3|MAP2|MEF2A|MEF2C|MYL2|MYO1E|MYO7A|DRG1|NEFL|PIK3R1|PKP2|PRKCI|PSEN1|RPS3|CXCL12|SFRP1|SNCA|FSCN1|SRC|TESK1|TGFB2|VIM|WIPF1|CLIP2|ZYX|SORBS2|PDLIM1|SLK|FCHSD2|KIF14|WDR1|ARPC4|WASF2|CAP1|FBLN5|NEBL|KATNA1|KPTN|CDC42EP1|CHP1|PARK7|SYNPO|PPM1E|SWAP70|CYFIP1|…	ZT20 vs. ZT12 Down
			Reactome Gene Sets	R-HSA-72766	Translation	-13	2.9	61	CARS1|EEF1B2|EEF1D|EEF2|EIF2S1|EIF5|RPL3|RPL4|RPL5|RPL7|RPL11|RPL13|RPL21|RPL24|RPL30|RPL27A|RPL29|RPL34|RPL37|RPL37A|RPLP0|RPS3|RPS4Y1|RPS7|RPS8|RPS10|RPS12|RPS14|RPS15|RPS15A|RPS16|RPS17|RPS19|RPS21|RPS23|EIF3D|EIF3F|EIF2B2|RPL14|AIMP1|RPL23|WARS2|RPL35|MRPS27|PARS2|PABPC1|MRPL13|MRPL22|MRPL51|EIF3L|IARS2|MRPS35|MRPS14|MRPS9|MRPS6|MRPL34|MRPL43|MRPS36|MRPL54|RPL39L|MTIF3	ZT20 vs. ZT12 Down
			GO Biological Processes	GO:0048598	embryonic morphogenesis	-13	2.2	98	APAF1|AR|ZFP36L1|CACNA1C|RUNX2|DLX2|DVL3|EPHB2|FBN2|FGFR1|GJA1|GLI3|GNAS|HDAC1|HDAC2|HOXA4|HOXA5|HOXA6|HOXA7|HOXA9|HOXA10|HSBP1|NDST1|ID2|IHH|INHBA|JAG2|AFF3|LAMA3|LAMA5|LRP6|SMAD3|MBNL1|MBP|MEF2C|MYO7A|NOTCH1|NOTCH2|PAX2|PBX1|PSEN1|RALA|RARA|RPS7|RYR2|SFRP1|SIX1|SOS1|TBX2|TBX3|TGFB2|TULP3|VEGFC|WNT2|LUZP1|FZD3|HMGA2|FZD1|FZD6|RECK|NCOA1|NOG|SLC9A3R1|GDF3|ZEB2|BCL2L11|ARFRP1|TSHZ1|RACK1|YAP1|PHLD…	ZT20 vs. ZT12 Down
			GO Biological Processes	GO:0007507	heart development	-13	2.2	96	AP2B1|ZFP36L1|CACNA1C|CDKN1B|COL3A1|CRIP1|DSG2|S1PR1|EFNB2|ERBB2|FGF12|FGFR1|FKBP1A|GJA1|GLI3|NRG1|NDST1|ID1|ID2|ID3|IHH|ILK|JUN|KCNK2|LRP6|SMAD3|SMAD6|MEF2A|MEF2C|MEF2D|MEIS1|MYL2|NOTCH1|NOTCH2|NPY2R|PKP2|PPARG|PSEN1|PTK2|RARA|ROBO1|RYR2|SGCG|SHC1|SIX1|SOS1|TBX2|TBX3|TGFB2|CLDN5|VEGFA|WNT2|LUZP1|FZD1|SORBS2|PDLIM4|CDKL1|NRP2|KAT2B|PDLIM1|NOG|DHRS3|SPRY1|BASP1|YAP1|TAB1|NEBL|PDLIM5|ADAMTS6|OBSL1|…	ZT20 vs. ZT12 Down
			GO Biological Processes	GO:0007420	brain development	-13	2	114	ACAT1|ACTB|NR0B1|AK4|APAF1|ATP2B4|ATP5PF|BOK|CBLN1|CDH2|CKB|CNP|COL3A1|CTNNA2|CTNND1|DLX1|DLX2|S1PR1|EML1|EPHA5|EPHA7|EPHB2|FGFR1|FLNA|FYN|GABRA5|GLI3|GRIN2C|HDAC1|NRG1|HSD3B1|NDST1|ID1|ID2|ID4|INHBA|KCNC2|STMN1|LRP6|MBP|MEIS1|NDUFS4|NEFL|NOTCH1|PAX2|PBX1|PBX3|PLXNA2|POU1F1|POU3F3|PPT1|PSEN1|RARA|ROBO1|RORA|RRM1|CXCL12|SFRP1|SOS1|SRC|SYT1|TBX3|NR2F2|TNR|TULP3|UBB|WNT2|BTG2|FZD3|FZD1|FZD6|NME5|NCO…	ZT20 vs. ZT12 Down
			GO Biological Processes	GO:0001655	urogenital system development	-13	2.7	65	ACAT1|ACTA2|AKR1B1|APAF1|AR|ARG2|CAT|CDKN1B|CRIP1|CYP26A1|EFNB2|EPHA7|EPHB2|ESR1|FGFR1|GLI3|TNC|ID2|ID3|ID4|ILK|LAMA5|EPCAM|SMAD3|SMAD5|SMAD6|MEF2C|MPST|MYC|MYO1E|NOTCH1|NOTCH2|PAX2|PBX1|PGF|PLAG1|POU3F3|PTPRO|RARA|SFRP1|SIX1|SMARCC1|STAT1|TGFB2|VEGFA|DLG5|NOG|MAGI2|BCL2L11|GDF11|RIDA|SPRY1|BASP1|YAP1|WWTR1|PYGO1|KLF15|RRM2B|GCNT4|SIX4|NLE1|KIF26B|STRA6|FAT4|PYGO2	ZT20 vs. ZT12 Down
			GO Biological Processes	GO:0072073	kidney epithelium development	-12	3.7	39	ACAT1|ARG2|CAT|EFNB2|EPHA7|FGFR1|GLI3|ILK|LAMA5|EPCAM|SMAD3|SMAD5|SMAD6|MEF2C|MYC|MYO1E|NOTCH1|NOTCH2|PAX2|PBX1|PGF|POU3F3|PTPRO|RARA|SFRP1|SIX1|STAT1|VEGFA|NOG|MAGI2|GDF11|SPRY1|BASP1|YAP1|WWTR1|KLF15|SIX4|KIF26B|FAT4	ZT20 vs. ZT12 Down
			Reactome Gene Sets	R-HSA-376176	Signaling by ROBO receptors	-12	3.1	50	ABL2|MSI1|PRKAR2A|PRKCA|PSMB7|PSMC6|ROBO1|RPL3|RPL4|RPL5|RPL7|RPL11|RPL13|RPL21|RPL24|RPL30|RPL27A|RPL29|RPL34|RPL37|RPL37A|RPLP0|RPS3|RPS4Y1|RPS7|RPS8|RPS10|RPS12|RPS14|RPS15|RPS15A|RPS16|RPS17|RPS19|RPS21|RPS23|CXCL12|SOS1|SRC|UBB|CUL2|LDB1|RPL14|RPL23|SRGAP3|RBX1|CAP1|RPL35|PABPC1|RPL39L	ZT20 vs. ZT12 Down
			GO Biological Processes	GO:0006732	coenzyme metabolic process	-12	2.5	74	ACAT1|ALDOB|ALDOC|BTD|CBR3|CD38|CYB5A|DHFR|DLST|ENO1|ESRRB|ACSL1|FBP1|FDXR|GCK|GPD2|GPI|GSTZ1|HK1|IDH2|MAT1A|ME1|PDK1|PDK2|PFKFB3|PFKL|PGK2|PPT1|PSEN1|PTS|QDPR|SLC19A1|SLC25A1|SLC25A12|SUCLG2|TP53I3|AASS|AKR1A1|PEMT|GPD1L|NNT|ACOT11|NMRK2|DERA|ACSL5|PANK1|PDP1|PARP16|NMRK1|OXSM|DHTKD1|FAR2|OGDHL|ACOT13|MCCC1|COQ8A|ENOPH1|AASDHPPT|RBKS|ELOVL1|NUP37|ELOVL7|PARP9|PCBD2|COQ5|ACBD6|ACSS1|MCEE|AIFM2|GS…	ZT20 vs. ZT12 Down
			GO Biological Processes	GO:0050769	positive regulation of neurogenesis	-12	2.3	83	ABL2|ADRA2B|BIN1|CDH4|DLX1|DLX2|DNMT3B|DSCAM|DVL3|EFNA5|EPHA3|EPHB2|FGFR1|FLNA|FYN|GLI3|HDAC1|HDAC2|HGF|ID2|ILK|LIMK1|MAN2A1|MEF2C|NAP1L1|NEFL|NOTCH1|PLAG1|PLXNA1|PLXNA2|PLXNB3|PPARG|PRKCI|PSEN1|RARA|ROBO1|CXCL12|SKIL|CDKL5|SYT1|TCF3|TRPC6|VEGFA|VEGFC|VLDLR|WNT2|FZD3|FZD1|NCOA1|DLG5|TOX|ZEB2|MAGI2|PLXNC1|STK25|RGS14|CYFIP1|COBL|CUX2|OBSL1|MACF1|ZMYND8|PLXNB2|SS18L1|PACSIN1|CDON|TMEM106B|FAIM|TENM…	ZT20 vs. ZT12 Down
			Reactome Gene Sets	R-HSA-2408522	Selenoamino acid metabolism	-12	4	35	MAT1A|RPL3|RPL4|RPL5|RPL7|RPL11|RPL13|RPL21|RPL24|RPL30|RPL27A|RPL29|RPL34|RPL37|RPL37A|RPLP0|RPS3|RPS4Y1|RPS7|RPS8|RPS10|RPS12|RPS14|RPS15|RPS15A|RPS16|RPS17|RPS19|RPS21|RPS23|RPL14|AIMP1|RPL23|RPL35|RPL39L	ZT20 vs. ZT12 Down
			GO Cellular Components	GO:0044445	cytosolic part	-12	2.9	54	AHR|APAF1|CASP8|CASP10|CTBP2|ENO1|FXN|GUCY1A1|GUCY1B1|PFKL|PSMC6|RPL3|RPL4|RPL5|RPL7|RPL11|RPL13|RPL21|RPL24|RPL30|RPL27A|RPL29|RPL34|RPL37|RPL37A|RPLP0|RPS3|RPS4Y1|RPS7|RPS8|RPS10|RPS12|RPS14|RPS15|RPS15A|RPS16|RPS17|RPS19|RPS21|RPS23|RRM1|RPL14|RPL23|HOMER1|RACK1|RPL35|IFIT5|CIAO2B|HPS6|LAS1L|RPL39L|STXBP5|TICAM1|EIF2AK4	ZT20 vs. ZT12 Down
			GO Biological Processes	GO:0006413	translational initiation	-12	3.3	46	EIF2S1|EIF5|NPM1|RPL3|RPL4|RPL5|RPL7|RPL11|RPL13|RPL21|RPL24|RPL30|RPL27A|RPL29|RPL34|RPL37|RPL37A|RPLP0|RPS3|RPS4Y1|RPS7|RPS8|RPS10|RPS12|RPS14|RPS15|RPS15A|RPS16|RPS17|RPS19|RPS21|RPS23|EIF3D|EIF3F|EIF2B2|RPL14|RPL23|PAIP1|KHDRBS1|RPL35|HABP4|PABPC1|AGO2|EIF3L|MTIF3|EIF2AK4	ZT20 vs. ZT12 Down
			GO Molecular Functions	GO:0016301	kinase activity	-12	2	111	ABL2|GRK3|AK4|BMPR1B|CAMK2D|CCND3|CCNE1|CDK7|CKB|DGKB|DAPK1|DCK|DGUOK|EPHA3|EPHA5|EPHA7|EPHB2|EPHB6|ERBB2|FGFR1|FGR|FYN|GALK2|GCK|GRK6|GUCY2C|HK1|ILK|ITPKB|LIMK1|MARK1|MPP1|NEK3|PDK1|PDK2|PFKFB3|PFKL|PGK2|PIK3C2G|PIK3CD|PIP4K2A|PRKCA|PRKCI|MAPK8|MAP2K6|PTK2|ROS1|SGK1|SRC|CDKL5|TESK1|TIE1|WEE1|MAPKAPK3|NME5|PIP5K1B|DYRK2|MKNK1|TRIM24|CDKL1|NRP2|CPNE3|RPS6KA5|STK17B|STK17A|TJP2|MAP4K4|ULK2|SLK|TLK1…	ZT20 vs. ZT12 Down
			GO Biological Processes	GO:0019080	viral gene expression	-12	3.2	46	HDAC1|JUN|POLR2C|RPL3|RPL4|RPL5|RPL7|RPL11|RPL13|RPL21|RPL24|RPL30|RPL27A|RPL29|RPL34|RPL37|RPL37A|RPLP0|RPS3|RPS4Y1|RPS7|RPS8|RPS10|RPS12|RPS14|RPS15|RPS15A|RPS16|RPS17|RPS19|RPS21|RPS23|SSB|TFAP4|HMGA2|EIF3D|EIF3F|RPL14|RPL23|TRIM14|RPL35|MDFIC|EIF3L|NUP37|TRIM8|EIF2AK4	ZT20 vs. ZT12 Down
			Reactome Gene Sets	R-HSA-975957	Nonsense Mediated Decay (NMD) enhanced by the Exon Junction Complex (EJC)	-12	4	34	RPL3|RPL4|RPL5|RPL7|RPL11|RPL13|RPL21|RPL24|RPL30|RPL27A|RPL29|RPL34|RPL37|RPL37A|RPLP0|RPS3|RPS4Y1|RPS7|RPS8|RPS10|RPS12|RPS14|RPS15|RPS15A|RPS16|RPS17|RPS19|RPS21|RPS23|RPL14|RPL23|RPL35|PABPC1|RPL39L	ZT20 vs. ZT12 Down
			Reactome Gene Sets	R-HSA-927802	Nonsense-Mediated Decay (NMD)	-12	4	34	RPL3|RPL4|RPL5|RPL7|RPL11|RPL13|RPL21|RPL24|RPL30|RPL27A|RPL29|RPL34|RPL37|RPL37A|RPLP0|RPS3|RPS4Y1|RPS7|RPS8|RPS10|RPS12|RPS14|RPS15|RPS15A|RPS16|RPS17|RPS19|RPS21|RPS23|RPL14|RPL23|RPL35|PABPC1|RPL39L	ZT20 vs. ZT12 Down
			GO Molecular Functions	GO:0019900	kinase binding	-12	2	111	ACTA2|ACTB|ADAM10|AP2A2|RHOC|ATP2B4|BICD1|CAV1|CAV2|CCND2|CCND3|CCNE1|CDH2|CDKN1B|CKS1B|CLTC|CRY1|CTBP2|CTNND1|GADD45A|DSCAM|EEF2|ESR1|FGR|FLNA|GHR|GRB14|NRG1|IL12RB2|ILK|LIMS1|MARCKS|SMAD3|MEF2A|MSN|PPP1R12B|NPM1|PEBP1|PFKL|PIK3R1|PKP2|PLCG1|PPP2R5A|PKIA|PRKAR2A|MAP2K6|PTK2|PTPN14|RARA|RPS3|RPS7|RPS19|RYR2|SHC1|SRC|STXBP1|TCF3|TESK1|TOP2A|TRAF3|MAPKAPK3|AXIN1|ADAM9|KAT2B|CPNE3|TJP2|GDF3|TRAF4|TR…	ZT20 vs. ZT12 Down
			GO Biological Processes	GO:0006614	SRP-dependent cotranslational protein targeting to membrane	-12	4.1	32	RPL3|RPL4|RPL5|RPL7|RPL11|RPL13|RPL21|RPL24|RPL30|RPL27A|RPL29|RPL34|RPL37|RPL37A|RPLP0|RPS3|RPS4Y1|RPS7|RPS8|RPS10|RPS12|RPS14|RPS15|RPS15A|RPS16|RPS17|RPS19|RPS21|RPS23|RPL14|RPL23|RPL35	ZT20 vs. ZT12 Down
			GO Cellular Components	GO:0030424	axon	-12	2.1	99	ACTB|ADAM10|ADCY9|BIN1|DST|CDH8|CHRM3|COMT|CTNNA2|CTNND1|DSCAM|DTNA|ELAVL4|EPHA5|EPHB2|EPS8|FLNA|NRG1|HTR1B|ILK|KCNA2|KCNA4|KCNC2|KCNJ11|KCNK2|KCNQ3|MAP2|MBP|CD200|NCAM2|NEFL|NEK3|CCN3|PPT1|MAPK8|PSEN1|PSEN2|PTPRO|RGS10|ROBO1|SCN1A|SCN2A|SCN9A|SNCB|SNCA|FSCN1|STAT1|CDKL5|STXBP1|SYT1|TGFB2|UCHL1|FZD3|EEA1|AP3B1|NRP2|MTMR2|ATP6V0D1|HOMER1|BASP1|DCTN2|PARK7|AAK1|INPP5F|WDR47|KIF21B|MYCBP2|EPB41L3|N4…	ZT20 vs. ZT12 Down
			Reactome Gene Sets	R-HSA-9010553	Regulation of expression of SLITs and ROBOs	-12	3.3	42	MSI1|PSMB7|PSMC6|ROBO1|RPL3|RPL4|RPL5|RPL7|RPL11|RPL13|RPL21|RPL24|RPL30|RPL27A|RPL29|RPL34|RPL37|RPL37A|RPLP0|RPS3|RPS4Y1|RPS7|RPS8|RPS10|RPS12|RPS14|RPS15|RPS15A|RPS16|RPS17|RPS19|RPS21|RPS23|UBB|CUL2|LDB1|RPL14|RPL23|RBX1|RPL35|PABPC1|RPL39L	ZT20 vs. ZT12 Down
			Reactome Gene Sets	R-HSA-1799339	SRP-dependent cotranslational protein targeting to membrane	-12	4	33	RPL3|RPL4|RPL5|RPL7|RPL11|RPL13|RPL21|RPL24|RPL30|RPL27A|RPL29|RPL34|RPL37|RPL37A|RPLP0|RPS3|RPS4Y1|RPS7|RPS8|RPS10|RPS12|RPS14|RPS15|RPS15A|RPS16|RPS17|RPS19|RPS21|RPS23|RPL14|RPL23|RPL35|RPL39L	ZT20 vs. ZT12 Down
			GO Biological Processes	GO:1901293	nucleoside phosphate biosynthetic process	-12	2.4	70	ACAT1|ADCY2|ADCY3|ADCY9|AK4|ALDOB|ALDOC|AMPD3|NUDT2|ATP5MC3|ATP5PF|CDS1|DCK|DGUOK|SLC26A2|ENO1|ESRRB|ACSL1|FBP1|GCK|GPI|GSTZ1|GUCY1A1|GUCY1B1|GUCY2C|HK1|IDH2|ME1|PDK1|PDK2|PFKFB3|PFKL|PGK2|PPT1|PRPSAP2|PSEN1|RRM1|SLC25A1|NME5|SLC25A12|CDS2|DMAC2L|NMRK2|NME7|RRM2B|AK3|ACSL5|PANK1|PDP1|PARP16|UCKL1|NMRK1|DHTKD1|OGDHL|CTPS2|AGPAT4|LHPP|ELOVL1|ANTKMT|NUP37|ELOVL7|PARP9|ACSS1|ADSS1|CMPK2|TAMM41|NADK2|…	ZT20 vs. ZT12 Down
			GO Biological Processes	GO:0072521	purine-containing compound metabolic process	-11	2.1	96	ACAT1|ACP3|ADCY2|ADCY3|ADCY9|AK4|ALDOB|ALDOC|AMPD3|AOX1|NUDT2|ATP5MC3|ATP5PF|COX7A2|DCK|DGUOK|DLST|DPYD|SLC26A2|ENO1|ESRRB|ACSL1|FBP1|FXN|GCK|GPI|GSTZ1|GUCY1A1|GUCY1B1|GUCY2C|HK1|MPP1|MTAP|NUDT1|NDUFA10|NDUFB1|NDUFS4|NDUFS5|PDE4D|PDK1|PDK2|PFKFB3|PFKL|PGK2|PPT1|PRPSAP2|PSEN1|RORA|SLC25A1|SNCA|UQCRFS1|NME5|SLC25A12|SUCLG2|COX5A|TJP2|AASS|BPNT1|PEMT|UQCR11|NUDT5|PARK7|ACOT11|DMAC2L|NME7|AK3|GMPR2|A…	ZT20 vs. ZT12 Down
			GO Biological Processes	GO:0000184	nuclear-transcribed mRNA catabolic process, nonsense-mediated decay	-11	3.9	34	RPL3|RPL4|RPL5|RPL7|RPL11|RPL13|RPL21|RPL24|RPL30|RPL27A|RPL29|RPL34|RPL37|RPL37A|RPLP0|RPS3|RPS4Y1|RPS7|RPS8|RPS10|RPS12|RPS14|RPS15|RPS15A|RPS16|RPS17|RPS19|RPS21|RPS23|RPL14|RPL23|RPL35|PABPC1|DCP2	ZT20 vs. ZT12 Down
			GO Biological Processes	GO:0007423	sensory organ development	-11	2.1	91	ADAM10|ASCL2|ATP2B4|BMPR1B|CACNA1C|CDKN1B|GSDME|DLX1|DLX2|DSCAM|EPHB2|ESRRB|FBN2|FGFR1|GABRA5|GABRB3|GLI3|GPD2|HDAC1|HDAC2|IHH|INHBA|JAG2|JUN|KCNK2|LRP6|SMAD3|MAF|MAN2A1|MEIS1|MYO7A|NINJ1|NOTCH1|NOTCH2|PAX2|PBX1|PBX3|PRKCI|PSEN1|PTPRM|RARA|ROM1|RORB|RRM1|SIX1|SKIL|SOS1|TBX2|TGFB2|TULP3|VEGFA|VIM|WNT2|FZD3|FZD6|NOG|SLC9A3R1|GDF3|ZEB2|BCL2L11|TSHZ1|GDF11|SPRY1|PDS5B|AGTPBP1|OBSL1|TSPAN12|WHRN|CLIC4…	ZT20 vs. ZT12 Down
			GO Biological Processes	GO:0010720	positive regulation of cell development	-11	2.1	90	ABL2|ADRA2B|BIN1|CDH4|DLX1|DLX2|DNMT3B|DSCAM|DVL3|EFNA5|EPHA3|EPHB2|FGFR1|FLNA|FYN|GLI3|HDAC1|HDAC2|HGF|ID2|ILK|LIMK1|LIMS1|MAN2A1|MEF2C|NAP1L1|NEFL|NOTCH1|PLAG1|PLXNA1|PLXNA2|PLXNB3|PPARG|PRKCI|PSEN1|RARA|ROBO1|RREB1|CXCL12|SKIL|CDKL5|SYT1|TCF3|CLDN5|TRPC6|VEGFA|VEGFC|VLDLR|WNT2|FZD3|FZD1|NCOA1|DLG5|TOX|ZEB2|MAGI2|PLXNC1|TRIB1|STK25|RGS14|CSPG5|CYFIP1|COBL|CUX2|OBSL1|MACF1|ZMYND8|PLXNB2|SS18L1|P…	ZT20 vs. ZT12 Down
			GO Biological Processes	GO:0009165	nucleotide biosynthetic process	-11	2.4	69	ACAT1|ADCY2|ADCY3|ADCY9|AK4|ALDOB|ALDOC|AMPD3|NUDT2|ATP5MC3|ATP5PF|CDS1|DCK|DGUOK|SLC26A2|ENO1|ESRRB|ACSL1|FBP1|GCK|GPI|GSTZ1|GUCY1A1|GUCY1B1|GUCY2C|HK1|IDH2|ME1|PDK1|PDK2|PFKFB3|PFKL|PGK2|PPT1|PRPSAP2|PSEN1|RRM1|SLC25A1|NME5|SLC25A12|CDS2|DMAC2L|NMRK2|NME7|RRM2B|AK3|ACSL5|PANK1|PDP1|PARP16|UCKL1|NMRK1|DHTKD1|OGDHL|CTPS2|AGPAT4|ELOVL1|ANTKMT|NUP37|ELOVL7|PARP9|ACSS1|ADSS1|CMPK2|TAMM41|NADK2|UPP2|…	ZT20 vs. ZT12 Down
			GO Biological Processes	GO:0006613	cotranslational protein targeting to membrane	-11	4	32	RPL3|RPL4|RPL5|RPL7|RPL11|RPL13|RPL21|RPL24|RPL30|RPL27A|RPL29|RPL34|RPL37|RPL37A|RPLP0|RPS3|RPS4Y1|RPS7|RPS8|RPS10|RPS12|RPS14|RPS15|RPS15A|RPS16|RPS17|RPS19|RPS21|RPS23|RPL14|RPL23|RPL35	ZT20 vs. ZT12 Down
			GO Molecular Functions	GO:0019904	protein domain specific binding	-11	2	105	ACOX1|ADAM10|AP2A2|NR0B1|AR|ATP2B4|BOK|CASP8|CASP10|RUNX2|CFTR|CLTC|DAP|DTNA|FGFR1|FUT8|FYN|GJA1|GNG5|HDAC1|HMGB2|ID3|ILK|JUN|KCNH2|KCNN2|MEF2C|MYO7A|NEFL|PLXNB3|POU3F3|PPARG|PRKAR2A|PSEN1|PTK2|PTPN12|RAP2B|RARA|ROBO1|RRM1|SH3BGRL|SOS1|SRC|STRN|STXBP1|STYX|TBL1X|THRA|TRPS1|VIM|WIPF1|XPA|TUBA1A|FZD3|HMGA2|AXIN1|FZD1|BHLHE40|CRADD|ADAM9|LDB1|VAPB|SLC9A3R1|TJP2|TRAF4|DNAJC6|KIF14|TOM1L1|WASF2|RACK1|…	ZT20 vs. ZT12 Down
			GO Biological Processes	GO:0040008	regulation of growth	-11	2	102	ADAM10|TLE5|AR|OSGIN2|CAMK2D|CD38|CDH4|CDKN1B|DSCAM|EFNA5|ENO1|EPHA7|ERBB2|FBP1|FGFR1|FXN|GHR|GJA1|IGFBP2|IGFBP3|IGFBP4|IGFBP5|IHH|ILK|ING1|INHBA|KCNK2|LIMK1|SMAD3|MAP2|MEF2C|MEIS1|MYL2|NOTCH1|NOTCH2|CCN3|PHB|POR|POU1F1|PPARG|PPT1|PTK2|RBBP7|ROS1|SDCBP|CXCL12|SFRP1|SGK1|SHC1|SIX1|SMARCA2|STAT5A|CDKL5|SYT1|TBX2|TGFB2|TNR|VEGFA|WNT2|HMGA2|LGI1|NOG|SOCS6|ULK2|SEMA3E|KIF14|BCL2L11|RACK1|BASP1|YAP1|UB…	ZT20 vs. ZT12 Down
			GO Biological Processes	GO:0001822	kidney development	-11	2.7	56	ACAT1|ACTA2|AKR1B1|APAF1|ARG2|CAT|CYP26A1|EFNB2|EPHA7|FGFR1|GLI3|ID2|ID3|ILK|LAMA5|EPCAM|SMAD3|SMAD5|SMAD6|MEF2C|MPST|MYC|MYO1E|NOTCH1|NOTCH2|PAX2|PBX1|PGF|POU3F3|PTPRO|RARA|SFRP1|SIX1|STAT1|TGFB2|VEGFA|DLG5|NOG|MAGI2|BCL2L11|GDF11|RIDA|SPRY1|BASP1|YAP1|WWTR1|PYGO1|KLF15|RRM2B|GCNT4|SIX4|NLE1|KIF26B|STRA6|FAT4|PYGO2	ZT20 vs. ZT12 Down
			GO Biological Processes	GO:0001654	eye development	-11	2.4	68	ATP2B4|BMPR1B|CACNA1C|CDKN1B|DLX1|DLX2|DSCAM|EPHB2|FBN2|GLI3|GPD2|HDAC1|HDAC2|IHH|INHBA|JUN|LRP6|SMAD3|MAF|MAN2A1|MEIS1|MYO7A|NINJ1|NOTCH2|PAX2|PBX1|PBX3|PRKCI|PSEN1|PTPRM|RARA|ROM1|RORB|RRM1|SKIL|SOS1|TBX2|TGFB2|TULP3|VEGFA|VIM|WNT2|GDF3|ZEB2|GDF11|SPRY1|PDS5B|AGTPBP1|OBSL1|TSPAN12|CLIC4|RAX|CDON|WNT16|SDK2|TENM3|TGIF2|STRA6|LPCAT1|SLITRK6|RAB11FIP4|PYGO2|FOXP2|ADAMTS18|TBC1D32|LAMA1|SH3PXD2B|RD3	ZT20 vs. ZT12 Down
			GO Biological Processes	GO:0010769	regulation of cell morphogenesis involved in differentiation	-11	2.6	59	ACTN4|ADAM10|CDH2|CDH4|CHN1|DSCAM|EFNA5|EPHA7|EPHB2|FLNA|ID1|ILK|LIMK1|LIMS1|MAP2|NEFL|PLXNA1|PLXNA2|PLXNB3|PSEN1|PTK2|PTPRO|ROBO1|RREB1|CXCL12|SKIL|CDKL5|TNR|TRPC6|VEGFA|ULK2|SEMA3E|ZEB2|PLXNC1|STK25|PDLIM5|CSPG5|LZTS1|HECW1|MYCBP2|SPART|CYFIP1|KIF13B|CUX2|OBSL1|MACF1|CORO1C|PLXNB2|SS18L1|DNM3|AP1AR|HECW2|SEMA6A|SHTN1|CAPRIN2|TRAK2|PLXNA4|TTL|ZDHHC15	ZT20 vs. ZT12 Down
			GO Biological Processes	GO:0150063	visual system development	-11	2.4	68	ATP2B4|BMPR1B|CACNA1C|CDKN1B|DLX1|DLX2|DSCAM|EPHB2|FBN2|GLI3|GPD2|HDAC1|HDAC2|IHH|INHBA|JUN|LRP6|SMAD3|MAF|MAN2A1|MEIS1|MYO7A|NINJ1|NOTCH2|PAX2|PBX1|PBX3|PRKCI|PSEN1|PTPRM|RARA|ROM1|RORB|RRM1|SKIL|SOS1|TBX2|TGFB2|TULP3|VEGFA|VIM|WNT2|GDF3|ZEB2|GDF11|SPRY1|PDS5B|AGTPBP1|OBSL1|TSPAN12|CLIC4|RAX|CDON|WNT16|SDK2|TENM3|TGIF2|STRA6|LPCAT1|SLITRK6|RAB11FIP4|PYGO2|FOXP2|ADAMTS18|TBC1D32|LAMA1|SH3PXD2B|RD3	ZT20 vs. ZT12 Down
			KEGG Pathway	ko03010	Ribosome	-11	3.4	38	RPL3|RPL4|RPL5|RPL7|RPL11|RPL13|RPL21|RPL24|RPL30|RPL27A|RPL29|RPL34|RPL37|RPL37A|RPLP0|RPS3|RPS4Y1|RPS7|RPS8|RPS10|RPS12|RPS14|RPS15|RPS15A|RPS16|RPS17|RPS19|RPS21|RPS23|RPL14|RPL23|RPL35|MRPL13|MRPL22|MRPS14|MRPS9|MRPS6|MRPL34	ZT20 vs. ZT12 Down
			KEGG Pathway	hsa04360	Axon guidance	-11	3.1	44	BMPR1B|CAMK2D|EFNA5|EFNB2|EPHA3|EPHA5|EPHA7|EPHB2|EPHB6|FYN|ILK|ABLIM1|LIMK1|NFATC2|PDK1|PIK3CD|PIK3R1|PLCG1|PLXNA1|PLXNA2|PLXNB3|PRKCA|PTK2|RGS3|ROBO1|CXCL12|SRC|VPS72|TRPC3|TRPC6|FZD3|FZD9|SEMA3E|SRGAP3|PLXNC1|MYL9|ABLIM3|PLXNB2|PARD3|SEMA6A|ABLIM2|PLXNA4|UNC5D|UNC5B	ZT20 vs. ZT12 Down
			GO Biological Processes	GO:0031400	negative regulation of protein modification process	-11	2	96	ATP2B4|CAV1|CDKN1B|CRY1|GADD45A|DNMT3B|EPHB2|FKBP1A|FOXO1|FYN|GMFB|HDAC2|HGF|IGFBP3|ILK|JUN|LIMK1|LRP6|SMAD6|MGAT5|MLLT6|MYC|NPM1|PEBP1|PDE4D|PHB|PKIA|PRKAR2A|PSEN1|PTPRB|PTPRO|RGS3|RPL5|RPL11|RPS3|RPS7|SFRP1|SNCA|TESK1|TFAP4|NR2F2|TIMP3|UCHL1|KAT2B|NOG|RPL23|SLC9A3R1|PHACTR2|MVP|SH2B3|TRIB1|SPRY1|RACK1|TAB1|RGS14|STRAP|CHP1|PARK7|MTF2|PPM1E|INPP5F|SWAP70|GPD1L|NNT|GTPBP4|CORO1C|FBXO7|WWTR1|IBTK|…	ZT20 vs. ZT12 Down
			GO Biological Processes	GO:0007178	transmembrane receptor protein serine/threonine kinase signaling pathway	-11	2.4	65	BMPR1B|CAV1|CAV2|RUNX2|COL3A1|DLX1|FBN2|FKBP1A|FMOD|FUT8|GCNT2|ID1|ILK|INHBA|JUN|SMAD3|SMAD5|SMAD6|SMAD9|NOTCH1|NOTCH2|CCN3|HTRA1|PTK2|SDCBP|SFRP1|SFRP4|SKIL|SRC|TGFB2|CLDN5|UBB|VIM|ZYX|FZD1|ADAM9|MTMR4|NOG|NREP|GDF3|MAGI2|GDF11|SPRY1|TAB1|STRAP|ZNF423|SPART|LEMD3|WWTR1|PDCD4|CHST11|APPL2|SMPD3|PARD3|PMEPA1|TGIF2|PBLD|RASL11B|FBXL15|SLC2A10|VASN|BCL9L|RGMB|VWC2|RNF165	ZT20 vs. ZT12 Down
			KEGG Pathway	ko04360	Axon guidance	-11	3.2	41	BMPR1B|CAMK2D|EFNA5|EFNB2|EPHA3|EPHA5|EPHA7|EPHB2|EPHB6|FYN|ILK|ABLIM1|LIMK1|NFATC2|PDK1|PIK3CD|PIK3R1|PLCG1|PLXNA1|PLXNA2|PLXNB3|PRKCA|PTK2|RGS3|ROBO1|CXCL12|SRC|TRPC3|TRPC6|FZD3|SEMA3E|SRGAP3|PLXNC1|ABLIM3|PLXNB2|PARD3|SEMA6A|ABLIM2|PLXNA4|UNC5D|UNC5B	ZT20 vs. ZT12 Down
			GO Biological Processes	GO:0060562	epithelial tube morphogenesis	-11	2.5	61	APAF1|AR|DVL3|EFNB2|EPHA7|ESR1|GLI3|HOXA5|TNC|IHH|ILK|LAMA5|LRP6|SMAD3|MEF2C|MYC|NOTCH1|NOTCH2|PAX2|PBX1|PGF|PSEN1|RALA|RARA|RPS7|RYR2|SFRP1|SIX1|SRC|TBX2|TBX3|TGFB2|TULP3|VEGFA|WNT2|LUZP1|FZD3|FZD1|FZD6|TIMELESS|DLG5|NOG|SEMA3E|ZEB2|SPRY1|YAP1|COBL|PLXNB2|CLIC4|SUFU|SIX4|CCDC40|IFT57|KIF26B|SHROOM3|HHIP|NDRG4|FAT4|BBS5|LAMA1|RNF207	ZT20 vs. ZT12 Down
			GO Biological Processes	GO:0061061	muscle structure development	-11	2	100	ACTA1|BIN1|ZFP36L1|CAPN2|CAV1|CAV2|CD81|CDH2|COL3A1|CSRP1|CTNNA1|CTNNA2|S1PR1|EEF2|EFNB2|EVC|FGFR1|FKBP1A|GJA1|HDAC1|NRG1|FOXN2|ID2|ID3|IGFBP3|IGFBP5|ILK|KCNK2|LAMA5|SMAD3|MBNL1|MEF2A|MEF2C|MEF2D|MEIS1|MYL2|NFATC2|NOTCH1|CCN3|PKP2|PTGFRN|RARA|RORA|RYR2|SGCG|SIX1|SMTN|TBX2|TBX3|TCF3|NR2F2|TGFB2|UCHL1|VEGFA|WNT2|BTG2|FZD1|SORBS2|PDLIM4|SAP30|CACNA1H|PDLIM1|NOG|HOMER1|GDF3|WDR1|NR1D2|BASP1|YAP1|ZBTB…	ZT20 vs. ZT12 Down
			Reactome Gene Sets	R-HSA-168273	Influenza Viral RNA Transcription and Replication	-11	3.5	35	POLR2C|RPL3|RPL4|RPL5|RPL7|RPL11|RPL13|RPL21|RPL24|RPL30|RPL27A|RPL29|RPL34|RPL37|RPL37A|RPLP0|RPS3|RPS4Y1|RPS7|RPS8|RPS10|RPS12|RPS14|RPS15|RPS15A|RPS16|RPS17|RPS19|RPS21|RPS23|RPL14|RPL23|RPL35|NUP37|RPL39L	ZT20 vs. ZT12 Down
			GO Biological Processes	GO:0001501	skeletal system development	-10	2.2	82	TLE5|ANXA6|BMPR1B|RUNX2|CDH11|COL3A1|DLX1|DLX2|EVC|FBN2|FGFR1|FGR|GJA1|GLI3|GNAS|HOXA4|HOXA5|HOXA6|HOXA7|HOXA9|HOXA10|NDST1|IHH|JAG2|LRP6|SMAD3|SMAD5|MAF|MEF2C|MEF2D|MEIS1|NAB1|NOTCH2|CCN3|TNFRSF11B|PRDX1|PBX1|PIP4K2A|POR|PRPSAP2|PSEN1|RARA|RPL13|SFRP1|SFRP4|SIX1|SRC|TBX3|TGFB2|TGFBI|THRA|TLL1|TRPS1|TULP3|HMGA2|NOG|DHRS3|GDF3|SH2B3|WASF2|GDF11|DMRT2|SLC35D1|TTC9|CHST11|SUFU|SIX4|FGFRL1|NLE1|SMPD3…	ZT20 vs. ZT12 Down
			Reactome Gene Sets	R-HSA-168255	Influenza Infection	-10	3.3	38	CLTA|CLTC|KPNA2|POLR2C|RPL3|RPL4|RPL5|RPL7|RPL11|RPL13|RPL21|RPL24|RPL30|RPL27A|RPL29|RPL34|RPL37|RPL37A|RPLP0|RPS3|RPS4Y1|RPS7|RPS8|RPS10|RPS12|RPS14|RPS15|RPS15A|RPS16|RPS17|RPS19|RPS21|RPS23|RPL14|RPL23|RPL35|NUP37|RPL39L	ZT20 vs. ZT12 Down
			GO Biological Processes	GO:0072001	renal system development	-10	2.6	56	ACAT1|ACTA2|AKR1B1|APAF1|ARG2|CAT|CYP26A1|EFNB2|EPHA7|FGFR1|GLI3|ID2|ID3|ILK|LAMA5|EPCAM|SMAD3|SMAD5|SMAD6|MEF2C|MPST|MYC|MYO1E|NOTCH1|NOTCH2|PAX2|PBX1|PGF|POU3F3|PTPRO|RARA|SFRP1|SIX1|STAT1|TGFB2|VEGFA|DLG5|NOG|MAGI2|BCL2L11|GDF11|RIDA|SPRY1|BASP1|YAP1|WWTR1|PYGO1|KLF15|RRM2B|GCNT4|SIX4|NLE1|KIF26B|STRA6|FAT4|PYGO2	ZT20 vs. ZT12 Down
			GO Biological Processes	GO:0048880	sensory system development	-10	2.3	68	ATP2B4|BMPR1B|CACNA1C|CDKN1B|DLX1|DLX2|DSCAM|EPHB2|FBN2|GLI3|GPD2|HDAC1|HDAC2|IHH|INHBA|JUN|LRP6|SMAD3|MAF|MAN2A1|MEIS1|MYO7A|NINJ1|NOTCH2|PAX2|PBX1|PBX3|PRKCI|PSEN1|PTPRM|RARA|ROM1|RORB|RRM1|SKIL|SOS1|TBX2|TGFB2|TULP3|VEGFA|VIM|WNT2|GDF3|ZEB2|GDF11|SPRY1|PDS5B|AGTPBP1|OBSL1|TSPAN12|CLIC4|RAX|CDON|WNT16|SDK2|TENM3|TGIF2|STRA6|LPCAT1|SLITRK6|RAB11FIP4|PYGO2|FOXP2|ADAMTS18|TBC1D32|LAMA1|SH3PXD2B|RD3	ZT20 vs. ZT12 Down
			GO Biological Processes	GO:0019083	viral transcription	-10	3.1	41	HDAC1|JUN|POLR2C|RPL3|RPL4|RPL5|RPL7|RPL11|RPL13|RPL21|RPL24|RPL30|RPL27A|RPL29|RPL34|RPL37|RPL37A|RPLP0|RPS3|RPS4Y1|RPS7|RPS8|RPS10|RPS12|RPS14|RPS15|RPS15A|RPS16|RPS17|RPS19|RPS21|RPS23|TFAP4|HMGA2|RPL14|RPL23|TRIM14|RPL35|MDFIC|NUP37|TRIM8	ZT20 vs. ZT12 Down
			GO Molecular Functions	GO:0019901	protein kinase binding	-10	2	98	ACTA2|ACTB|ADAM10|AP2A2|RHOC|ATP2B4|BICD1|CAV1|CAV2|CCND2|CCND3|CCNE1|CDH2|CDKN1B|CKS1B|CLTC|CRY1|CTBP2|CTNND1|DSCAM|EEF2|ESR1|FGR|GHR|GRB14|NRG1|IL12RB2|ILK|LIMS1|MARCKS|SMAD3|MEF2A|MSN|PPP1R12B|NPM1|PEBP1|PIK3R1|PKP2|PLCG1|PKIA|PRKAR2A|MAP2K6|PTK2|PTPN14|RARA|RPS3|RPS7|RPS19|RYR2|SHC1|SRC|STXBP1|TCF3|TESK1|TOP2A|TRAF3|MAPKAPK3|AXIN1|ADAM9|KAT2B|CPNE3|TJP2|GDF3|TRAF4|TRIM14|KIF14|MVP|BCL2L11|SH2…	ZT20 vs. ZT12 Down
			GO Cellular Components	GO:0010008	endosome membrane	-10	2.2	80	AP2A2|AP2B1|ANXA6|BOK|CAV1|CFTR|AP2M1|CLTA|CLTC|ERBB2|GRB14|LRP6|NPC1|SLC11A2|PSEN1|RAB5C|RAP2B|SNX2|TLR3|UBB|EEA1|STX7|PDLIM4|PLPP2|SNX4|MTMR2|MTMR4|ATP6V0D1|RAB11B|STOML1|VPS26A|RNF144A|TOM1L1|ABCC5|ATP9A|TAB1|VTI1B|LAMTOR5|INPP5F|ABCA5|CORO1C|NSG1|WDR91|EHD2|VPS36|NDFIP2|TMEM106B|CMTM6|PLEKHB2|APPL2|PIP4P2|AP5M1|PMEPA1|ABHD17C|SNX16|PLEKHF1|CHMP6|PLEKHF2|HPS6|WLS|RUFY1|SBF2|RAB11FIP4|SLC9A7|CH…	ZT20 vs. ZT12 Down
			GO Biological Processes	GO:0043010	camera-type eye development	-10	2.5	60	ATP2B4|BMPR1B|CACNA1C|CDKN1B|DLX1|DLX2|DSCAM|EPHB2|FBN2|GLI3|GPD2|HDAC1|HDAC2|IHH|INHBA|JUN|LRP6|SMAD3|MAF|MAN2A1|MEIS1|NINJ1|NOTCH2|PAX2|PSEN1|PTPRM|RARA|ROM1|RORB|RRM1|SKIL|SOS1|TBX2|TGFB2|TULP3|VEGFA|VIM|WNT2|ZEB2|GDF11|SPRY1|PDS5B|OBSL1|TSPAN12|CLIC4|RAX|CDON|WNT16|SDK2|TENM3|TGIF2|STRA6|LPCAT1|SLITRK6|RAB11FIP4|PYGO2|FOXP2|TBC1D32|LAMA1|RD3	ZT20 vs. ZT12 Down
			GO Biological Processes	GO:0016055	Wnt signaling pathway	-10	2.1	82	AP2A2|AP2B1|TLE5|CAV1|CBFB|CCNE1|CDH2|AP2M1|CLTC|CTNND1|DVL3|ESR1|GPC4|FOXO1|GLI3|GNAO1|GRK6|HDAC1|IGFBP2|IGFBP4|ILK|LRP6|SMAD3|MARK1|NOTCH1|PSEN1|PSMB7|PSMC6|PTPRO|SFRP1|SFRP4|SIAH2|SRC|STRN|TBL1X|TLE2|TLE4|UBB|WNT2|FZD3|AXIN1|FZD1|FZD6|FZD9|RECK|SCEL|NOG|SLC9A3R1|VPS26A|FAM53B|ZEB2|MAGI2|RBX1|RACK1|YAP1|ANKRD6|HECW1|TMEM131L|MACF1|TSPAN12|WWTR1|PYGO1|AGO2|MDFIC|TAX1BP3|WNT16|AMOTL2|PIAS4|GNG2|N…	ZT20 vs. ZT12 Down
			GO Biological Processes	GO:0072599	establishment of protein localization to endoplasmic reticulum	-10	3.6	33	RPL3|RPL4|RPL5|RPL7|RPL11|RPL13|RPL21|RPL24|RPL30|RPL27A|RPL29|RPL34|RPL37|RPL37A|RPLP0|RPS3|RPS4Y1|RPS7|RPS8|RPS10|RPS12|RPS14|RPS15|RPS15A|RPS16|RPS17|RPS19|RPS21|RPS23|RYR2|RPL14|RPL23|RPL35	ZT20 vs. ZT12 Down
			GO Biological Processes	GO:0198738	cell-cell signaling by wnt	-10	2.1	82	AP2A2|AP2B1|TLE5|CAV1|CBFB|CCNE1|CDH2|AP2M1|CLTC|CTNND1|DVL3|ESR1|GPC4|FOXO1|GLI3|GNAO1|GRK6|HDAC1|IGFBP2|IGFBP4|ILK|LRP6|SMAD3|MARK1|NOTCH1|PSEN1|PSMB7|PSMC6|PTPRO|SFRP1|SFRP4|SIAH2|SRC|STRN|TBL1X|TLE2|TLE4|UBB|WNT2|FZD3|AXIN1|FZD1|FZD6|FZD9|RECK|SCEL|NOG|SLC9A3R1|VPS26A|FAM53B|ZEB2|MAGI2|RBX1|RACK1|YAP1|ANKRD6|HECW1|TMEM131L|MACF1|TSPAN12|WWTR1|PYGO1|AGO2|MDFIC|TAX1BP3|WNT16|AMOTL2|PIAS4|GNG2|N…	ZT20 vs. ZT12 Down
			GO Molecular Functions	GO:0003735	structural constituent of ribosome	-10	3	44	RPL3|RPL4|RPL5|RPL7|RPL11|RPL13|RPL21|RPL24|RPL30|RPL27A|RPL29|RPL34|RPL37|RPL37A|RPLP0|RPS3|RPS4Y1|RPS7|RPS8|RPS10|RPS12|RPS14|RPS15|RPS15A|RPS16|RPS17|RPS19|RPS21|RPS23|RPL14|RPL23|RPL35|MRPL13|MRPL22|MRPL51|MRPS35|MRPS14|MRPS9|MRPS6|MRPL34|MRPL43|MRPS36|MRPL54|RPL39L	ZT20 vs. ZT12 Down
			GO Biological Processes	GO:0051348	negative regulation of transferase activity	-10	2.6	56	CAV1|CDKN1B|GADD45A|EPHB2|GMFB|ILK|LIMK1|LRP6|NPM1|PPARG|PPP2R5A|PKIA|PRKAR2A|PSEN1|PTPRB|PTPRO|RGS3|RPL5|RPL11|RPS7|SFRP1|SNCA|SRC|TESK1|TFAP4|NR2F2|UCHL1|KAT2B|RPL23|RUBCN|MVP|SH2B3|TRIB1|SPRY1|RACK1|TAB1|RGS14|CERS1|CHP1|PARK7|PPM1E|CORO1C|FBXO7|WWTR1|IBTK|FBXO5|PDCD4|TRIB2|DBNDD2|SMYD3|CHMP6|UBASH3B|MIDN|PIK3IP1|DTX3L|DAB2IP	ZT20 vs. ZT12 Down
			GO Biological Processes	GO:0045047	protein targeting to ER	-10	3.6	32	RPL3|RPL4|RPL5|RPL7|RPL11|RPL13|RPL21|RPL24|RPL30|RPL27A|RPL29|RPL34|RPL37|RPL37A|RPLP0|RPS3|RPS4Y1|RPS7|RPS8|RPS10|RPS12|RPS14|RPS15|RPS15A|RPS16|RPS17|RPS19|RPS21|RPS23|RPL14|RPL23|RPL35	ZT20 vs. ZT12 Down
			GO Biological Processes	GO:0044270	cellular nitrogen compound catabolic process	-10	1.9	103	ACAT1|ALDOB|ALDOC|AMPD3|AOX1|APAF1|BLVRA|ZFP36L1|ZFP36L2|ENTPD6|CNP|DNA2|TRDMT1|DPYD|ELAVL4|ENO1|ESRRB|FBP1|GCK|GPI|HK1|HMGB2|MPST|MTAP|NUDT1|NPM1|PDE4D|PFKFB3|PFKL|PGK2|POR|PRKCA|PSEN1|PSMB7|PSMC6|RPL3|RPL4|RPL5|RPL7|RPL11|RPL13|RPL21|RPL24|RPL30|RPL27A|RPL29|RPL34|RPL37|RPL37A|RPLP0|RPS3|RPS4Y1|RPS7|RPS8|RPS10|RPS12|RPS14|RPS15|RPS15A|RPS16|RPS17|RPS19|RPS21|RPS23|SSB|UBB|UNG|VIM|BTG2|SLC25A12|…	ZT20 vs. ZT12 Down
			GO Biological Processes	GO:0034330	cell junction organization	-10	2.5	58	ACTB|ACTN4|ADAM10|RHOC|DST|CAV1|CBFB|CDH2|CDH4|CDH7|CDH8|CDH11|CDH18|CTNNA1|CTNND1|DSG2|EFNA5|EFNB2|EPHA3|FLNA|GJA1|GJA4|ILK|LAMA3|LIMS1|SMAD3|PKP2|PRKCA|PRKCI|PTK2|PTPRO|SFRP1|FSCN1|SRC|STRN|TGFB2|CLDN5|VCL|VEGFA|LDB1|CLDN2|DLG5|TJP2|MAP4K4|SLK|WDR1|TESK2|RASSF8|EPB41L3|MACF1|CORO1C|WHRN|HDAC7|SDK2|PARD3|MPP5|TLN2|PHLDB2	ZT20 vs. ZT12 Down
			GO Biological Processes	GO:0019439	aromatic compound catabolic process	-9.9	1.9	104	ACAT1|ALDOB|ALDOC|AMPD3|AOX1|APAF1|BLVRA|ZFP36L1|ZFP36L2|ENTPD6|CNP|COMT|DNA2|TRDMT1|DPYD|ELAVL4|ENO1|ESRRB|FBP1|GCK|GPI|GSTZ1|HK1|HMGB2|MTAP|NUDT1|NPM1|PDE4D|PFKFB3|PFKL|PGK2|PRKCA|PSEN1|PSMB7|PSMC6|QDPR|RPL3|RPL4|RPL5|RPL7|RPL11|RPL13|RPL21|RPL24|RPL30|RPL27A|RPL29|RPL34|RPL37|RPL37A|RPLP0|RPS3|RPS4Y1|RPS7|RPS8|RPS10|RPS12|RPS14|RPS15|RPS15A|RPS16|RPS17|RPS19|RPS21|RPS23|SSB|UBB|UNG|VIM|BTG2|SL…	ZT20 vs. ZT12 Down
			KEGG Pathway	hsa03010	Ribosome	-9.9	3.2	38	RPL3|RPL4|RPL5|RPL7|RPL11|RPL13|RPL21|RPL24|RPL30|RPL27A|RPL29|RPL34|RPL37|RPL37A|RPLP0|RPS3|RPS4Y1|RPS7|RPS8|RPS10|RPS12|RPS14|RPS15|RPS15A|RPS16|RPS17|RPS19|RPS21|RPS23|RPL14|RPL23|RPL35|MRPL13|MRPL22|MRPS14|MRPS9|MRPS6|MRPL34	ZT20 vs. ZT12 Down
			GO Biological Processes	GO:0034655	nucleobase-containing compound catabolic process	-9.8	2	97	ACAT1|ALDOB|ALDOC|AMPD3|APAF1|ZFP36L1|ZFP36L2|ENTPD6|CNP|DNA2|TRDMT1|DPYD|ELAVL4|ENO1|ESRRB|FBP1|GCK|GPI|HK1|HMGB2|MTAP|NUDT1|NPM1|PDE4D|PFKFB3|PFKL|PGK2|PRKCA|PSEN1|PSMB7|PSMC6|RPL3|RPL4|RPL5|RPL7|RPL11|RPL13|RPL21|RPL24|RPL30|RPL27A|RPL29|RPL34|RPL37|RPL37A|RPLP0|RPS3|RPS4Y1|RPS7|RPS8|RPS10|RPS12|RPS14|RPS15|RPS15A|RPS16|RPS17|RPS19|RPS21|RPS23|SSB|UBB|UNG|VIM|BTG2|SLC25A12|RPL14|RPL23|RIDA|PAI…	ZT20 vs. ZT12 Down
			GO Biological Processes	GO:0016358	dendrite development	-9.8	2.7	49	ADAM10|CDC20|CHRNA7|CTNNA2|DSCAM|EPHB2|FYN|HDAC2|ID1|ILK|MAP2|MARK1|MEF2A|MEF2C|SLC11A2|PSEN1|CDKL5|STRN|TRPC6|VLDLR|KLF7|DLG5|PDLIM5|PLK2|LZTS1|BTBD3|HECW1|CYFIP1|COBL|CUX2|OBSL1|MAPK8IP2|RBFOX2|ZMYND8|SS18L1|DNM3|PACSIN1|BCL11A|TMEM106B|DOCK10|ARID1B|KIDINS220|HECW2|CAPRIN2|TRAK2|LLPH|PPP1R9B|DAB2IP|ZDHHC15	ZT20 vs. ZT12 Down
			Reactome Gene Sets	R-HSA-3928665	EPH-ephrin mediated repulsion of cells	-9.8	5.3	20	ACTB|ADAM10|AP2A2|AP2B1|AP2M1|CLTA|CLTC|EFNA5|EFNB2|EPHA3|EPHA5|EPHA7|EPHB2|EPHB6|FYN|PSEN1|PSEN2|SRC|VAV2|CLTCL1	ZT20 vs. ZT12 Down
			GO Molecular Functions	GO:0003712	transcription coregulator activity	-9.7	2.1	78	ACTN4|TLE5|NR0B1|BRDT|CBFB|CTBP2|DNMT3B|HDAC1|NRG1|HMGB2|HSBP1|ID1|ID2|ID3|NAB1|NOTCH1|NPM1|PHB|PTPN14|RFXAP|SIAH2|SMARCA2|SMARCC1|TAF12|TBL1X|NR2F1|TLE2|TLE4|NCOA4|DPF3|SUPT3H|BHLHE40|NCOA1|TRIM24|SAP30|KAT2B|LDB1|MTA1|PDLIM1|LPIN2|MED6|BASP1|YAP1|ZBTB18|NCOA2|PSIP1|PARK7|ZHX3|PPRC1|ZFPM2|RBFOX2|ZMYND8|WWTR1|SS18L1|HCFC2|LMCD1|HDGFL3|HDAC7|PIAS4|SUFU|BCL11A|RCOR3|RNF20|ARID1B|MTA3|SFMBT2|IRF2BPL…	ZT20 vs. ZT12 Down
			GO Biological Processes	GO:0019693	ribose phosphate metabolic process	-9.7	2	87	ACAT1|ADCY2|ADCY3|ADCY9|AK4|ALDOB|ALDOC|AMPD3|NUDT2|ATP5MC3|ATP5PF|COX7A2|DLST|SLC26A2|ENO1|ESRRB|ACSL1|FBP1|FXN|GCK|GPI|GSTZ1|GUCY1A1|GUCY1B1|GUCY2C|HK1|MPP1|NDUFA10|NDUFB1|NDUFS4|NDUFS5|PDE4D|PDK1|PDK2|PFKFB3|PFKL|PGK2|PPT1|PRPSAP2|PSEN1|RORA|SLC25A1|SNCA|UQCRFS1|NME5|SLC25A12|SUCLG2|COX5A|TJP2|AASS|BPNT1|UQCR11|NUDT5|PARK7|ACOT11|DMAC2L|NME7|AK3|DERA|GMPR2|ACSL5|NUDT9|PANK1|PDP1|UCKL1|OXSM|DHT…	ZT20 vs. ZT12 Down
			GO Cellular Components	GO:0019898	extrinsic component of membrane	-9.7	2.5	56	CAV2|CDH2|CDH4|CDH7|CDH8|CDH11|CDH18|CTNNA1|CTNNA2|CTNND1|DTNA|FGR|FKBP1A|FYN|GNAL|GNAO1|GNAS|GNG5|HIP1|KPNA2|PIK3C2G|PIK3CD|PIK3R1|PTK2|SRC|WNT2|EEA1|SOCS6|RGS6|BCL2L11|GNB5|AAK1|WIPI2|STK39|WDR91|RACGAP1|NRBF2|EHD2|GNG2|OTULINL|VPS13C|SYTL2|EPN3|STYK1|GNG12|COQ8A|GBA2|SNX16|COQ5|SYAP1|SNX18|MITD1|TAMM41|STXBP5|GRAMD2A|HID1	ZT20 vs. ZT12 Down
			GO Biological Processes	GO:0060485	mesenchyme development	-9.7	2.5	54	ACTA1|ACTA2|ANXA6|ZFP36L1|EPHA3|FGFR1|GCNT2|HDAC2|HGF|NRG1|HOXA5|LAMA5|LIMS1|LRP6|SMAD3|MEF2C|KITLG|MYC|NOTCH1|PAX2|ROBO1|SDCBP|SFRP1|SIX1|STAT1|TBX2|TGFB2|WNT2|HMGA2|NRP2|DLG5|NOG|SEMA3E|ZEB2|SPRY1|BASP1|YAP1|STRAP|PHLDB1|ZFPM2|CORO1C|WWTR1|PDCD4|WNT16|SIX4|SEMA6A|PBLD|FBXL17|FAM172A|KBTBD8|PHLDB2|VASN|DAB2IP|BCL9L	ZT20 vs. ZT12 Down
			GO Biological Processes	GO:0044282	small molecule catabolic process	-9.6	2.2	73	ACAT1|ACOX1|ADH4|ALDOB|ALDOC|ARG2|ATP2B4|ALDH7A1|BCAT1|CBR3|ENTPD6|CPT1A|CYP26A1|DAO|DBT|DLST|DPYD|ECH1|EHHADH|ENO1|FUT8|GCK|GPD2|GPI|GSTZ1|HAGH|HK1|IMPA2|MAT1A|MPST|MTAP|NUDT1|OAT|PFKL|QDPR|ACOX2|SLC25A12|MTMR2|LPIN2|AASS|RIDA|AKR1A1|BPNT1|NUDT5|CHP1|PARK7|DDAH1|PLA2G15|TKFC|HACL1|GLS2|DERA|HAO2|ADA2|NUDT9|THNSL2|ABHD10|BDH2|MCCC1|RBKS|ASRGL1|SESN2|ACAD11|MCEE|FUT10|SLC25A21|GALM|GLYCTK|GNPDA2|U…	ZT20 vs. ZT12 Down
			Reactome Gene Sets	R-HSA-2682334	EPH-Ephrin signaling	-9.6	4	27	ACTB|ADAM10|AP2A2|AP2B1|AP2M1|CLTA|CLTC|EFNA5|EFNB2|EPHA3|EPHA5|EPHA7|EPHB2|EPHB6|FYN|LIMK1|PSEN1|PSEN2|PTK2|SDCBP|SRC|VAV2|CLTCL1|ARPC4|MYL9|GIT1|ARHGEF28	ZT20 vs. ZT12 Down
			GO Biological Processes	GO:0016049	cell growth	-9.6	2.1	77	ADAM10|OSGIN2|CAMK2D|CD38|CDH4|CDKN1B|DSCAM|EFNA5|ENO1|EPHA7|ERBB2|FBP1|FXN|GJA1|IGFBP3|IGFBP4|IGFBP5|ILK|ING1|INHBA|LIMK1|SMAD3|MAP2|MYL2|CCN3|PHB|PLXNA1|PPARG|PPT1|RBBP7|ROS1|SDCBP|CXCL12|SFRP1|SGK1|SMARCA2|CDKL5|SYT1|TGFB2|TNR|VCL|VEGFA|SORBS2|NRP2|LGI1|ULK2|SEMA3E|ZEB2|KIF14|RACK1|FBLN5|PDLIM5|SPART|EPB41L3|CYFIP1|COBL|MACF1|CRLF3|BCL11A|CHPT1|NDRG3|SEMA6A|SHTN1|WFDC1|PAPPA2|TNN|CAPRIN2|SESN2…	ZT20 vs. ZT12 Down
			GO Cellular Components	GO:0005740	mitochondrial envelope	-9.6	1.9	106	ATP5MC3|ATP5PF|BOK|CAPN2|CASP8|CAT|CNP|COX7A2|CPT1A|CYB5A|CYP11A1|DAO|ACSL1|FDXR|FECH|FGR|GJA1|GPD2|HK1|HSD3B1|NDUFA10|NDUFB1|NDUFS4|NDUFS5|SLC11A2|PHB|PMAIP1|PRKCA|PSEN1|PSEN2|RPS3|SLC25A1|SRC|UBB|UQCRFS1|FZD9|DEGS1|SLC25A12|CDS2|TMEM11|COX5A|TRIM14|BCL2L10|BCL2L11|SLC25A15|PEMT|VAT1|UQCR11|PARK7|MRPS27|SPART|SIRT5|SLC44A1|ABCB10|NNT|DNM3|DMAC2L|MRPL13|TIMM21|MRPL22|MRPL51|COA4|TIMMDC1|SLC25A37|…	ZT20 vs. ZT12 Down
			GO Biological Processes	GO:0000956	nuclear-transcribed mRNA catabolic process	-9.5	2.8	44	ZFP36L1|ZFP36L2|RPL3|RPL4|RPL5|RPL7|RPL11|RPL13|RPL21|RPL24|RPL30|RPL27A|RPL29|RPL34|RPL37|RPL37A|RPLP0|RPS3|RPS4Y1|RPS7|RPS8|RPS10|RPS12|RPS14|RPS15|RPS15A|RPS16|RPS17|RPS19|RPS21|RPS23|SSB|BTG2|RPL14|RPL23|LSM6|RPL35|TUT4|LSM4|PABPC1|AGO2|LSM3|CNOT11|DCP2	ZT20 vs. ZT12 Down
			GO Molecular Functions	GO:0016773	phosphotransferase activity, alcohol group as acceptor	-9.5	1.9	97	ABL2|GRK3|BMPR1B|CAMK2D|CCND3|CDK7|DGKB|DAPK1|EPHA3|EPHA5|EPHA7|EPHB2|EPHB6|ERBB2|FGFR1|FGR|FYN|GALK2|GCK|GRK6|GUCY2C|HK1|ILK|ITPKB|LIMK1|MARK1|NEK3|PDK1|PDK2|PFKFB3|PFKL|PIK3C2G|PIK3CD|PIP4K2A|PRKCA|PRKCI|MAPK8|MAP2K6|PTK2|ROS1|SGK1|SRC|CDKL5|TESK1|TIE1|WEE1|MAPKAPK3|PIP5K1B|DYRK2|MKNK1|TRIM24|CDKL1|NRP2|CPNE3|RPS6KA5|STK17B|STK17A|MAP4K4|ULK2|SLK|TLK1|FAM20B|AKT3|TRIB1|TESK2|STK25|PLK2|AAK1|TKF…	ZT20 vs. ZT12 Down
			GO Biological Processes	GO:0009792	embryo development ending in birth or egg hatching	-9.5	1.9	95	ADAM10|ADCY9|APAF1|AR|ASCL2|ZFP36L1|CAPN2|CASP8|RUNX2|DLX1|DLX2|DVL3|ESRRB|FGFR1|FXN|NR5A2|FUT8|GLI3|GNAS|HOXA4|HOXA5|HOXA6|HOXA7|HOXA9|NDST1|IHH|JAG2|LRP6|SMAD3|MAN2A1|MBNL1|MEF2C|MYO1E|NASP|NOTCH1|NOTCH2|PAX2|PBX1|PLCG1|PLXNA2|PSEN1|RALA|RARA|RPS7|SFRP1|SIX1|SKIL|TBX3|NR2F2|TGFB2|TIE1|TULP3|VEGFA|WNT2|LUZP1|TFEB|FZD3|FZD1|FZD6|NCOA1|SCEL|NOG|GDF3|ZEB2|SEC24D|BCL2L11|PEMT|TAB1|DMRT2|RAI2|VASH1|S…	ZT20 vs. ZT12 Down
			GO Biological Processes	GO:0090150	establishment of protein localization to membrane	-9.5	2.4	60	CASP8|ERBB2|FYN|NPC1|PMAIP1|PRKCI|MAPK8|PEX5|RPL3|RPL4|RPL5|RPL7|RPL11|RPL13|RPL21|RPL24|RPL30|RPL27A|RPL29|RPL34|RPL37|RPL37A|RPLP0|RPS3|RPS4Y1|RPS7|RPS8|RPS10|RPS12|RPS14|RPS15|RPS15A|RPS16|RPS17|RPS19|RPS21|RPS23|SDCBP|AP3B1|RPL14|RAB11B|RPL23|GCC2|BCL2L11|ARFRP1|RACK1|RPL35|CHP1|MACF1|NSG1|ZDHHC4|AGK|PARD3|REEP1|GRIP2|RAB34|BMF|ZDHHC15|TAMALIN|ZDHHC21	ZT20 vs. ZT12 Down
			GO Biological Processes	GO:1901699	cellular response to nitrogen compound	-9.4	1.9	95	ACTA1|ACTB|ADCY2|ADCY3|ADCY9|AHR|AKR1B1|AQP9|ATP2B4|ZFP36L1|CAPN2|CAV1|CAV2|CCND3|CFTR|CHRM3|CHRNA7|COL3A1|CTNNA1|CYP11A1|FDX1|FOXO1|FYN|GABRB3|GCK|GHR|GJA1|GRB14|GUCY1B1|HDAC2|HTR1B|ID1|IGFBP5|KCNC2|LHCGR|MEF2C|ABCC1|NPM1|P2RY1|P2RY6|PDE4D|PDK2|PIK3R1|POR|PPARG|PRKAR2A|PRKCI|PSEN1|PTK2|RAD51|RGS10|RYR2|SFRP1|SHC1|SIX1|SMARCC1|SNCA|SOS1|SRC|STAT1|STAT5A|TLR3|VIM|KAT2B|TIMELESS|ATP6V0D1|RPL23|ATP6…	ZT20 vs. ZT12 Down
			GO Biological Processes	GO:0003012	muscle system process	-9.4	2.2	73	ACTA1|ACTA2|ADRA2B|BIN1|ANXA6|ARG2|ATP2B4|CACNA1C|CACNB2|CAMK2D|CAV1|CD38|CHRM3|DSG2|DTNA|EDN2|EEF2|ENO1|FGF12|FOXO1|FLNA|GJA1|GNAO1|GUCY1A1|HDAC2|HSBP1|HTR7|IGFBP5|KCNH2|KCNN2|SMAD3|SMAD5|MEF2A|MEF2C|MYL2|PPP1R12B|NOTCH1|NPY2R|P2RY1|PDE4D|PKP2|PRKCA|MAP2K6|PTGER3|PTK2|RAP1GDS1|RYR2|SCN1A|SMTN|TBXA2R|TRPC3|VCL|VIM|SORBS2|CACNA1H|CACNA1G|KCNB2|HOMER1|GTF2IRD1|NOS1AP|MYL9|PDLIM5|INPP5F|P2RX2|GPD1L|…	ZT20 vs. ZT12 Down
			GO Biological Processes	GO:0009259	ribonucleotide metabolic process	-9.4	2	84	ACAT1|ADCY2|ADCY3|ADCY9|AK4|ALDOB|ALDOC|AMPD3|NUDT2|ATP5MC3|ATP5PF|COX7A2|DLST|SLC26A2|ENO1|ESRRB|ACSL1|FBP1|FXN|GCK|GPI|GSTZ1|GUCY1A1|GUCY1B1|GUCY2C|HK1|MPP1|NDUFA10|NDUFB1|NDUFS4|NDUFS5|PDE4D|PDK1|PDK2|PFKFB3|PFKL|PGK2|PPT1|PSEN1|RORA|SLC25A1|SNCA|UQCRFS1|NME5|SLC25A12|SUCLG2|COX5A|TJP2|AASS|BPNT1|UQCR11|NUDT5|PARK7|ACOT11|DMAC2L|NME7|AK3|GMPR2|ACSL5|NUDT9|PANK1|PDP1|UCKL1|OXSM|DHTKD1|FAR2|OGDH…	ZT20 vs. ZT12 Down
			GO Biological Processes	GO:0045666	positive regulation of neuron differentiation	-9.4	2.3	64	ABL2|ADRA2B|CDH4|DLX1|DLX2|DNMT3B|DSCAM|DVL3|EFNA5|EPHA3|FGFR1|FYN|HGF|ILK|LIMK1|MEF2C|NEFL|PLXNA1|PLXNA2|PLXNB3|PRKCI|PSEN1|RARA|ROBO1|CXCL12|SKIL|CDKL5|SYT1|TCF3|TRPC6|VEGFA|VLDLR|FZD1|NCOA1|DLG5|TOX|ZEB2|MAGI2|PLXNC1|STK25|CYFIP1|COBL|CUX2|OBSL1|MACF1|ZMYND8|PLXNB2|SS18L1|PACSIN1|CDON|TMEM106B|TENM3|KIDINS220|LRRC7|SHTN1|TGIF2|NDRG4|CAPRIN2|LLPH|PLXNA4|RNF157|DAB2IP|ZDHHC15|VWC2	ZT20 vs. ZT12 Down
			GO Biological Processes	GO:0016051	carbohydrate biosynthetic process	-9.4	2.8	44	ADCYAP1R1|AGL|ALDOB|ALDOC|AKR1B1|CLTC|CRY1|ENO1|ESRRB|FBP1|FOXO1|FUT8|GBE1|GCK|B4GALT1|GPD2|GPI|NDST1|IMPA2|LHCGR|P2RY1|P2RY6|PDK2|PGK2|POU1F1|PPP1R3D|ST3GAL4|SLC25A1|SNCA|DYRK2|SLC25A12|KAT2B|B4GALT5|AKR1A1|FAM3C|B3GNT2|CHST11|NANS|CSGALNACT2|SMPD3|SESN2|B3GNT9|NHLRC1|C1QTNF12	ZT20 vs. ZT12 Down
			GO Cellular Components	GO:0005840	ribosome	-9.4	2.6	51	NR0B1|EEF2|RPL3|RPL4|RPL5|RPL7|RPL11|RPL13|RPL21|RPL24|RPL30|RPL27A|RPL29|RPL34|RPL37|RPL37A|RPLP0|RPS3|RPS4Y1|RPS7|RPS8|RPS10|RPS12|RPS14|RPS15|RPS15A|RPS16|RPS17|RPS19|RPS21|RPS23|RPL14|RPL23|RACK1|RPL35|MRPS27|MRPL13|MRPL22|MRPL51|MRPS35|NSUN3|MRPS14|MRPS9|MRPS6|MRPL34|RPS6KL1|MRPL43|MRPS36|MRPL54|RPL39L|EIF2AK4	ZT20 vs. ZT12 Down
			GO Biological Processes	GO:0046700	heterocycle catabolic process	-9.3	1.9	101	ACAT1|ALDOB|ALDOC|AMPD3|AOX1|APAF1|BLVRA|ZFP36L1|ZFP36L2|ENTPD6|CNP|DAO|DNA2|TRDMT1|DPYD|ELAVL4|ENO1|ESRRB|FBP1|GCK|GPI|HK1|HMGB2|MTAP|NUDT1|NPM1|PDE4D|PFKFB3|PFKL|PGK2|PRKCA|PSEN1|PSMB7|PSMC6|RPL3|RPL4|RPL5|RPL7|RPL11|RPL13|RPL21|RPL24|RPL30|RPL27A|RPL29|RPL34|RPL37|RPL37A|RPLP0|RPS3|RPS4Y1|RPS7|RPS8|RPS10|RPS12|RPS14|RPS15|RPS15A|RPS16|RPS17|RPS19|RPS21|RPS23|SSB|UBB|UNG|VIM|BTG2|SLC25A12|RPL14…	ZT20 vs. ZT12 Down
			GO Biological Processes	GO:0051301	cell division	-9.3	2	88	ANXA11|RHOC|ZFP36L2|CAT|CCND2|CCND3|CCNE1|CCNG1|CDC20|CDK7|CENPE|CETN1|CETN3|CKS1B|CLTA|CLTC|ESRRB|FGFR1|HELLS|STMN1|MYC|NEK3|NOTCH1|PGF|POU3F3|RALA|RPS3|TGFB2|TOP2A|VEGFA|VEGFC|WEE1|TUBA1A|HMGA2|CCNA1|TIMELESS|UNC119|KIF14|SMC4|TUBA1B|ANAPC10|RACK1|TACC3|RGS14|NUDC|PLK2|SEPTIN9|CNTRL|KATNA1|DCTN3|PDS5B|SPART|FBXL7|WWTR1|FBXO5|CECR2|GIT1|RACGAP1|CINP|ANLN|NDE1|ZWILCH|FIGN|CEP55|TRIM36|PDGFC|PARD3…	ZT20 vs. ZT12 Down
			GO Biological Processes	GO:0071560	cellular response to transforming growth factor beta stimulus	-9.3	2.6	49	APAF1|ZFP36L1|ZFP36L2|CAV1|CAV2|COL3A1|DLX1|FBN2|FMOD|FUT8|FYN|GCNT2|HDAC2|ID1|JUN|LIMS1|SMAD3|SMAD5|SMAD6|SMAD9|MEF2C|HTRA1|PTK2|SDCBP|SFRP1|SKIL|SRC|TGFB2|CLDN5|UBB|WNT2|ZYX|ADAM9|MTMR4|NREP|SPRY1|TAB1|STRAP|LEMD3|CHST11|APPL2|SOX6|PARD3|PMEPA1|PBLD|RASL11B|SLC2A10|VASN|BCL9L	ZT20 vs. ZT12 Down
			GO Biological Processes	GO:0006644	phospholipid metabolic process	-9.2	2.1	72	CAPN2|CD81|CDS1|DGKB|FABP5|FGR|GPX4|IMPA2|ITPKB|LIPC|PIGC|PIGH|PIK3C2G|PIK3CD|PIK3R1|PIP4K2A|PLCG1|PTK2|SRC|VAV2|PIP5K1B|PLPP1|PLPP2|CDS2|INPP4B|CPNE3|MTMR2|PIGQ|MTMR4|SOCS6|SPTLC2|LPIN2|RUBCN|BPNT1|PEMT|INPP5F|GPD1L|SLC44A1|PLA2G15|SH3YL1|WDR91|MTMR12|PLPPR1|LPCAT2|SMPD3|PIP4P2|AGK|AGPAT4|CHPT1|PLEKHA2|MPPE1|LPCAT1|PGAP1|RUFY1|SGPP1|PITPNM3|PLCD4|PIGM|PIK3IP1|OSBPL5|OSBPL8|SLC44A3|MBOAT2|TAMM41|…	ZT20 vs. ZT12 Down
			GO Biological Processes	GO:0031346	positive regulation of cell projection organization	-9.2	2.2	65	ABL2|CDH4|DSCAM|DVL3|EFNA5|EPHA3|EPS8|FGFR1|FYN|HGF|ILK|LIMK1|NEFL|PLXNA1|PLXNA2|PLXNB3|PRKCI|PSEN1|RALA|ROBO1|RREB1|CXCL12|SKIL|FSCN1|SRC|CDKL5|SYT1|VEGFA|VLDLR|FZD1|DLG5|TOX|ZEB2|MAGI2|PLXNC1|WASF2|STK25|SEPTIN9|CDC42EP1|CYFIP1|COBL|CUX2|OBSL1|MACF1|CDC42EP4|CORO1C|ZMYND8|PLXNB2|SS18L1|DNM3|PACSIN1|ANLN|TMEM106B|TENM3|KIDINS220|LRRC7|SHTN1|NDRG4|CAPRIN2|LLPH|NAV3|PLXNA4|RNF157|DAB2IP|ZDHHC15	ZT20 vs. ZT12 Down
			GO Biological Processes	GO:0072522	purine-containing compound biosynthetic process	-9.1	2.4	56	ACAT1|ADCY2|ADCY3|ADCY9|AK4|ALDOB|ALDOC|AMPD3|NUDT2|ATP5MC3|ATP5PF|DCK|DGUOK|SLC26A2|ENO1|ESRRB|ACSL1|FBP1|GCK|GPI|GSTZ1|GUCY1A1|GUCY1B1|GUCY2C|HK1|MTAP|PDK1|PDK2|PFKFB3|PFKL|PGK2|PPT1|PRPSAP2|PSEN1|SLC25A1|NME5|SLC25A12|DMAC2L|NME7|AK3|GMPR2|ACSL5|ADA2|PANK1|PDP1|DHTKD1|OGDHL|ELOVL1|ANTKMT|NUP37|ELOVL7|ACSS1|ADSS1|ADAL|PRXL2C|RD3	ZT20 vs. ZT12 Down
			GO Biological Processes	GO:0006163	purine nucleotide metabolic process	-9.1	2	86	ACAT1|ADCY2|ADCY3|ADCY9|AK4|ALDOB|ALDOC|AMPD3|NUDT2|ATP5MC3|ATP5PF|COX7A2|DCK|DGUOK|DLST|SLC26A2|ENO1|ESRRB|ACSL1|FBP1|FXN|GCK|GPI|GSTZ1|GUCY1A1|GUCY1B1|GUCY2C|HK1|MPP1|NUDT1|NDUFA10|NDUFB1|NDUFS4|NDUFS5|PDE4D|PDK1|PDK2|PFKFB3|PFKL|PGK2|PPT1|PRPSAP2|PSEN1|RORA|SLC25A1|SNCA|UQCRFS1|NME5|SLC25A12|SUCLG2|COX5A|TJP2|AASS|BPNT1|UQCR11|NUDT5|PARK7|ACOT11|DMAC2L|NME7|AK3|GMPR2|ACSL5|NUDT9|PANK1|PDP1|OXS…	ZT20 vs. ZT12 Down
			GO Cellular Components	GO:0031252	cell leading edge	-9.1	2.2	68	ACTA1|ACTA2|ACTB|DST|CDH2|CTNNA1|CTNNA2|CTNND1|STX2|EPS8|FGR|GABRA5|ILK|KCNA2|KCNC2|KCNJ11|ABLIM1|LIMK1|KITLG|PLCG1|PRKCI|PTK2|PTPRM|PTPRO|RPS3|FSCN1|SNX2|SRC|CDKL5|VIM|WIPF1|SORBS2|PDLIM4|LDB1|SLC9A3R1|SLK|WASF2|KPTN|KLHL2|AAK1|ABLIM3|SWAP70|EPB41L3|CYFIP1|COBL|MACF1|CORO1C|IFIT5|ARHGEF26|SH3YL1|PABPC1|PARVB|PACSIN1|PLEKHO1|APPL2|FGD6|CTTNBP2NL|SHTN1|WLS|DOCK8|KIF18A|TLN2|RAB34|PPP1R9B|PHLDB2|MT…	ZT20 vs. ZT12 Down
			Hallmark Gene Sets	M5942	HALLMARK UV RESPONSE DN	-9.1	3.2	34	ATP2B4|CAV1|CDKN1B|COL3A1|ERBB2|FYN|GJA1|ID1|IGFBP5|SMAD3|MGMT|ABCC1|MYC|NOTCH2|PIK3CD|PLCB4|PMP22|PPARG|PRKCA|PTPRM|VAV2|VLDLR|BHLHE40|INPP4B|MTA1|MAGI2|NR1D2|AKT3|FBLN5|PDLIM5|PTPN21|DDAH1|DMAC2L|CDON	ZT20 vs. ZT12 Down
			GO Cellular Components	GO:0031966	mitochondrial membrane	-9	1.9	100	ATP5MC3|ATP5PF|BOK|CASP8|CNP|COX7A2|CPT1A|CYB5A|CYP11A1|DAO|ACSL1|FDXR|FECH|FGR|GJA1|GPD2|HK1|HSD3B1|NDUFA10|NDUFB1|NDUFS4|NDUFS5|SLC11A2|PHB|PMAIP1|PRKCA|PSEN1|PSEN2|RPS3|SLC25A1|SRC|UBB|UQCRFS1|FZD9|DEGS1|SLC25A12|CDS2|TMEM11|COX5A|TRIM14|BCL2L10|BCL2L11|SLC25A15|PEMT|VAT1|UQCR11|MRPS27|SPART|SIRT5|SLC44A1|ABCB10|NNT|DNM3|DMAC2L|MRPL13|TIMM21|MRPL22|MRPL51|TIMMDC1|SLC25A37|SLC25A39|ACSL5|VPS13C…	ZT20 vs. ZT12 Down
			GO Biological Processes	GO:1901361	organic cyclic compound catabolic process	-9	1.8	105	ACAT1|ALDOB|ALDOC|AMPD3|AOX1|APAF1|BLVRA|ZFP36L1|ZFP36L2|ENTPD6|CNP|COMT|DAO|DNA2|TRDMT1|DPYD|ELAVL4|ENO1|ESRRB|FBP1|GCK|GPI|GSTZ1|HK1|HMGB2|MTAP|NUDT1|NPM1|PDE4D|PFKFB3|PFKL|PGK2|PRKCA|PSEN1|PSMB7|PSMC6|QDPR|RPL3|RPL4|RPL5|RPL7|RPL11|RPL13|RPL21|RPL24|RPL30|RPL27A|RPL29|RPL34|RPL37|RPL37A|RPLP0|RPS3|RPS4Y1|RPS7|RPS8|RPS10|RPS12|RPS14|RPS15|RPS15A|RPS16|RPS17|RPS19|RPS21|RPS23|SSB|UBB|UNG|VIM|BTG…	ZT20 vs. ZT12 Down
			GO Biological Processes	GO:0006790	sulfur compound metabolic process	-9	2.3	62	ACAT1|ACP3|BTD|COMT|DLST|SLC26A2|ACSL1|FMOD|FXN|B4GALT1|GHR|GPX4|GSTZ1|HAGH|NDST1|MAT1A|MPST|MTAP|PDK1|PDK2|PPT1|ST3GAL4|SLC25A1|STAT5A|B4GALT4|SUCLG2|B4GALT6|B4GALT5|CHST2|AASS|AKR1A1|BPNT1|PEMT|ST3GAL6|CSPG5|B3GNT2|PARK7|SLC35D1|ACOT11|CHST11|SPOCK3|CIAO2B|ACSL5|PDP1|OXSM|CSGALNACT2|FAR2|ACOT13|CHST7|MCCC1|CIAPIN1|ENOPH1|ELOVL1|ELOVL7|ACBD6|ACSS1|MCEE|DSEL|GSTO2|HS3ST5|NUDT7|CHSY3	ZT20 vs. ZT12 Down
			GO Cellular Components	GO:0048471	perinuclear region of cytoplasm	-9	1.9	100	ACTN4|ADAM10|AKR1B1|ANXA6|BICD1|CAPN2|CAPN6|CAV1|CAV2|CDC20|CDK7|CDKN3|CNP|DYNC1I1|EML1|EPHA5|ERBB2|FLNA|FYN|HMGB2|INHBA|KCNH2|LIMS1|MSN|NPC1|SLC11A2|PDE4D|PIK3R1|PPARG|PRKCA|PSEN1|PSEN2|PTPRM|RAD51|RARA|ROS1|SNCA|SRC|STAT1|CDKL5|STXBP1|AXIN1|FZD9|STX7|SORBS2|PDLIM4|SCEL|MTMR2|RAB29|STBD1|LRAT|SLC9A3R1|PTGES|TRAF4|NOS1AP|SLK|MAGI2|MVP|ATP9A|RACK1|VTI1B|PROCR|SEPTIN9|DCTN3|PARK7|CYFIP1|COBL|OBSL1|…	ZT20 vs. ZT12 Down
			GO Biological Processes	GO:0048568	embryonic organ development	-8.9	2.1	71	ASCL2|ZFP36L1|CASP8|RUNX2|DLX2|EPHB2|ESRRB|FBN2|FGFR1|GLI3|GNAS|HOXA4|HOXA5|HOXA6|HOXA7|HOXA9|NDST1|ID2|ID3|IHH|LRP6|SMAD3|MEF2C|KITLG|MYO7A|NOTCH1|NOTCH2|PAX2|PBX1|PBX3|PSEN1|RARA|RYR2|SIX1|TBX2|TBX3|NR2F2|TGFB2|TULP3|VEGFA|WNT2|TFEB|FZD3|FZD6|NCOA1|NOG|SLC9A3R1|GDF3|SH2B3|TSHZ1|YAP1|VASH1|COBL|ZFPM2|WHRN|CHST11|WNT16|SUFU|SIX4|MYO3A|CCDC40|IFT57|PDGFC|STRA6|NDRG4|SLITRK6|RSPO3|BBS5|MYO3B|ZFPM1|…	ZT20 vs. ZT12 Down
			GO Biological Processes	GO:0045936	negative regulation of phosphate metabolic process	-8.9	2	87	CAV1|CDKN1B|GADD45A|EPHB2|FBP1|FKBP1A|FOXO1|GMFB|HGF|IGFBP3|ILK|INHBA|JUN|LRP6|SMAD6|MGAT5|MYC|NPM1|PEBP1|PDE4D|PHB|PPP2R5A|PKIA|PRKAR2A|PSEN1|PTPRB|PTPRO|RGS3|SFRP1|SNCA|TESK1|TFAP4|NR2F2|TGFB2|TIMP3|UCHL1|SLC25A12|KAT2B|NOG|SLC9A3R1|RUBCN|PHACTR2|MVP|SH2B3|TRIB1|SPRY1|RACK1|TAB1|RGS14|STRAP|CHP1|PARK7|PPM1E|INPP5F|SWAP70|GPD1L|NNT|CORO1C|FBXO7|WWTR1|IBTK|PDCD4|TRIB2|SYTL2|KIRREL1|DBNDD2|LMO3|PA…	ZT20 vs. ZT12 Down
			GO Biological Processes	GO:0009150	purine ribonucleotide metabolic process	-8.9	2	81	ACAT1|ADCY2|ADCY3|ADCY9|AK4|ALDOB|ALDOC|AMPD3|NUDT2|ATP5MC3|ATP5PF|COX7A2|DLST|SLC26A2|ENO1|ESRRB|ACSL1|FBP1|FXN|GCK|GPI|GSTZ1|GUCY1A1|GUCY1B1|GUCY2C|HK1|MPP1|NDUFA10|NDUFB1|NDUFS4|NDUFS5|PDE4D|PDK1|PDK2|PFKFB3|PFKL|PGK2|PPT1|PSEN1|RORA|SLC25A1|SNCA|UQCRFS1|NME5|SLC25A12|SUCLG2|COX5A|TJP2|AASS|BPNT1|UQCR11|NUDT5|PARK7|ACOT11|DMAC2L|NME7|AK3|GMPR2|ACSL5|NUDT9|PANK1|PDP1|OXSM|DHTKD1|FAR2|OGDHL|ACOT…	ZT20 vs. ZT12 Down
			GO Molecular Functions	GO:0035091	phosphatidylinositol binding	-8.9	2.5	49	GSDME|HIP1|MARK1|MYO1E|PIK3C2G|SDCBP|SNX2|SYT1|TULP3|EEA1|SNX4|RUBCN|FCHSD2|PHLDA1|MCF2L|WIPI2|SH3YL1|SNX24|STXBP6|RACGAP1|SNX11|VPS36|SYTL2|PXK|PLEKHB2|APPL2|ADAP2|PARD3|PLEKHA2|SNX16|HS1BP3|MPPE1|PLEKHF1|PLEKHF2|SBF2|MTSS2|SNX18|OSBPL5|OSBPL8|ARAP2|MITD1|BBS5|CLVS2|COMMD1|DAB2IP|DENND1B|GRAMD2A|PXDC1|SH3PXD2B	ZT20 vs. ZT12 Down
			GO Biological Processes	GO:0007015	actin filament organization	-8.9	2.2	69	ACTA1|ACTN4|BIN1|RHOC|CAPZA2|CTNNA2|S1PR1|EPS8|FLNA|GMFB|HIP1|ID1|STMN1|LIMK1|MARCKS|SMAD3|MYO1E|MYO7A|PIK3R1|PRKCI|CXCL12|SFRP1|FSCN1|SRC|TESK1|WIPF1|ZYX|SORBS2|PDLIM1|FCHSD2|WDR1|ARPC4|WASF2|CAP1|NEBL|KPTN|CDC42EP1|SYNPO|PPM1E|SWAP70|CYFIP1|COBL|CDC42EP4|CORO1C|PDLIM3|FHOD1|TMOD3|TMOD2|PACSIN1|SH3KBP1|KIRREL1|AP1AR|BAIAP2L1|CRACD|MICAL3|SHROOM3|SHTN1|GBA2|MARCKSL1|ARHGAP28|CYRIA|PPP1R9B|CORO6|P…	ZT20 vs. ZT12 Down
			GO Cellular Components	GO:0005759	mitochondrial matrix	-8.9	2.1	73	ACAT1|AK4|NUDT2|ARG2|ALDH7A1|BTD|CYP11A1|DBT|DGUOK|DLST|DNA2|FDX1|FDXR|FECH|FXN|GSTZ1|HAGH|IDH2|MPST|NUDT1|NDUFA10|OAT|PDK1|PDK2|RAD51|RPS3|SHC1|SSBP1|SUCLG2|AASS|RIDA|WARS2|CA5B|PARK7|MRPS27|SIRT5|PARS2|ACOT11|GLS2|MRPL13|MRPL22|DMGDH|AK3|TFB1M|LACTB2|MRPL51|NUDT9|PDP1|TRIT1|EXD2|ABHD10|DHTKD1|IARS2|OGDHL|MCCC1|MRPS35|NSUN3|MRPS14|MRPS9|MRPS6|MRPL34|GRPEL1|MTERF2|FAHD1|COQ5|ACSS1|MRPL43|MCEE|MRP…	ZT20 vs. ZT12 Down
			GO Biological Processes	GO:0010563	negative regulation of phosphorus metabolic process	-8.9	2	87	CAV1|CDKN1B|GADD45A|EPHB2|FBP1|FKBP1A|FOXO1|GMFB|HGF|IGFBP3|ILK|INHBA|JUN|LRP6|SMAD6|MGAT5|MYC|NPM1|PEBP1|PDE4D|PHB|PPP2R5A|PKIA|PRKAR2A|PSEN1|PTPRB|PTPRO|RGS3|SFRP1|SNCA|TESK1|TFAP4|NR2F2|TGFB2|TIMP3|UCHL1|SLC25A12|KAT2B|NOG|SLC9A3R1|RUBCN|PHACTR2|MVP|SH2B3|TRIB1|SPRY1|RACK1|TAB1|RGS14|STRAP|CHP1|PARK7|PPM1E|INPP5F|SWAP70|GPD1L|NNT|CORO1C|FBXO7|WWTR1|IBTK|PDCD4|TRIB2|SYTL2|KIRREL1|DBNDD2|LMO3|PA…	ZT20 vs. ZT12 Down
			GO Biological Processes	GO:0007389	pattern specification process	-8.9	2.1	71	AR|BMPR1B|DLX1|DLX2|FGFR1|GLI3|HOXA4|HOXA5|HOXA6|HOXA7|HOXA9|HOXA10|IHH|LRP6|SMAD3|SMAD5|SMAD6|MEF2C|MEIS1|NOTCH1|NOTCH2|PAX2|PBX1|PBX3|PLXNA2|PSEN1|ROBO1|SFRP1|SIX1|TBX2|TBX3|NR2F2|TULP3|WNT2|BTG2|BHLHE40|NRP2|NOG|GDF3|ZEB2|TSHZ1|GDF11|SPRY1|BASP1|DMRT2|MTF2|COBL|LRRC6|SSBP3|RTTN|RAX|CDON|SUFU|NLE1|CCDC40|IFT57|SHROOM3|GALNT11|HHIP|NDRG4|FBXL15|WLS|PGAP1|BICC1|TTC8|BBS5|DNAAF4|GSX2|TBC1D32|NEK8|…	ZT20 vs. ZT12 Down
			GO Biological Processes	GO:0030900	forebrain development	-8.8	2.2	64	NR0B1|APAF1|ATP2B4|CDH2|CNP|COL3A1|DLX1|DLX2|EPHA5|EPHB2|FGFR1|FLNA|FYN|GLI3|HDAC1|NRG1|HSD3B1|NDST1|ID2|ID4|INHBA|KCNC2|LRP6|NEFL|NOTCH1|POU1F1|POU3F3|PSEN1|RARA|ROBO1|RRM1|CXCL12|SRC|TBX3|NR2F2|TNR|UBB|BTG2|NCOA1|NRP2|NOG|TOX|ZEB2|KIF14|TACC3|BTBD3|WDR47|AGTPBP1|CORO1C|RAX|CDON|NDE1|GNG12|FAT4|PGAP1|PPP1R9B|FUT10|PLXNA4|FOXP2|WDR89|PTCHD1|DAB2IP|DCLK2|GSX2	ZT20 vs. ZT12 Down
			GO Molecular Functions	GO:0042803	protein homodimerization activity	-8.8	1.9	93	ACP3|ACTN4|ADAM10|NR0B1|AHR|AOX1|BOK|CAMK2D|CAT|CAV2|CHRNA7|DCK|GADD45A|DPYD|ENO1|FGFR1|FLNA|GHR|GSTZ1|HIP1|IMPA2|KCNH2|KCNN2|LRP6|SMAD3|MEF2D|NPM1|PDK2|POU3F3|PTPRO|SNX2|STAT1|TCF3|TFAP4|NR2F2|TGFB2|TOP2A|TRPC6|VEGFA|XPA|ACOX2|AXIN1|FZD9|EEA1|BHLHE40|PDLIM4|LDB1|VAPB|NOG|AIMP1|TP53I3|ABCG1|SLK|TRIM14|BCL2L10|RACK1|STK25|FBLN5|CIB2|NUDT5|PARK7|INPP5F|MORC2|ZHX3|GPD1L|WWTR1|CACYBP|ADA2|PANK1|RBM11…	ZT20 vs. ZT12 Down
			GO Cellular Components	GO:0030017	sarcomere	-8.8	2.8	42	ACTA1|ACTN4|BIN1|ATP2B4|DST|CACNA1C|CSRP1|ENO1|FKBP1A|FLNA|ILK|KCNN2|MYL2|PPP1R12B|PPP2R5A|PSEN1|PSEN2|RYR2|SCN1A|TIMP4|SORBS2|PDLIM4|KAT2B|PDLIM1|HOMER1|NOS1AP|MYL9|NEBL|PDLIM5|SYNPO|HABP4|OBSL1|CORO1C|PDLIM3|TMOD3|TMOD2|PARVB|MTMR12|MYOZ1|SYNC|MYOZ3|LRRC10	ZT20 vs. ZT12 Down
			GO Molecular Functions	GO:0005543	phospholipid binding	-8.8	2.1	71	BIN1|ANXA6|ANXA11|GSDME|NR5A2|NR5A1|LPAR4|HIP1|MARK1|MYO1E|PEBP1|PAFAH2|PIK3C2G|PPT1|PRKCI|SDCBP|SHC1|SNCA|SNX2|SYT1|TULP3|EEA1|SNX4|CPNE3|ABCG1|RUBCN|FCHSD2|PEMT|PHLDA1|ARHGAP26|MCF2L|PLA2G15|WIPI2|SH3YL1|SNX24|STXBP6|RACGAP1|SNX11|PACSIN1|VPS36|SYTL2|PXK|EPN3|PLEKHB2|APPL2|ADAP2|PARD3|GRAMD1B|PLEKHA2|SNX16|HS1BP3|MPPE1|PLEKHF1|PLEKHF2|MCTP1|SBF2|MTSS2|SNX18|OSBPL1A|OSBPL5|OSBPL8|ARAP2|MITD1|BBS…	ZT20 vs. ZT12 Down
			GO Biological Processes	GO:0043009	chordate embryonic development	-8.8	1.9	91	ADAM10|ADCY9|APAF1|AR|ASCL2|ZFP36L1|CAPN2|CASP8|RUNX2|DLX1|DLX2|DVL3|ESRRB|FGFR1|FUT8|GLI3|GNAS|HOXA4|HOXA5|HOXA6|HOXA7|HOXA9|NDST1|IHH|JAG2|LRP6|SMAD3|MAN2A1|MBNL1|MEF2C|MYO1E|NASP|NOTCH1|NOTCH2|PAX2|PBX1|PLCG1|PLXNA2|PSEN1|RALA|RARA|RPS7|SFRP1|SIX1|SKIL|TBX3|NR2F2|TGFB2|TIE1|TULP3|VEGFA|WNT2|LUZP1|TFEB|FZD3|FZD1|FZD6|NCOA1|NOG|GDF3|ZEB2|SEC24D|BCL2L11|PEMT|TAB1|DMRT2|VASH1|SLC35D1|COBL|ATP11A|Z…	ZT20 vs. ZT12 Down
			GO Cellular Components	GO:0044449	contractile fiber part	-8.7	2.7	44	ACTA1|ACTA2|ACTN4|BIN1|ATP2B4|DST|CACNA1C|CSRP1|ENO1|FKBP1A|FLNA|ILK|KCNN2|MYL2|PPP1R12B|PPP2R5A|PSEN1|PSEN2|RYR2|SCN1A|TIMP4|VCL|SORBS2|PDLIM4|KAT2B|PDLIM1|HOMER1|NOS1AP|MYL9|NEBL|PDLIM5|SYNPO|HABP4|OBSL1|CORO1C|PDLIM3|TMOD3|TMOD2|PARVB|MTMR12|MYOZ1|SYNC|MYOZ3|LRRC10	ZT20 vs. ZT12 Down
			GO Biological Processes	GO:0010976	positive regulation of neuron projection development	-8.7	2.4	52	ABL2|CDH4|DSCAM|DVL3|EFNA5|EPHA3|FGFR1|FYN|HGF|ILK|LIMK1|NEFL|PLXNA1|PLXNA2|PLXNB3|PRKCI|PSEN1|ROBO1|CXCL12|SKIL|CDKL5|SYT1|VEGFA|VLDLR|FZD1|DLG5|TOX|ZEB2|MAGI2|PLXNC1|STK25|CYFIP1|COBL|CUX2|OBSL1|MACF1|ZMYND8|PLXNB2|SS18L1|PACSIN1|TMEM106B|TENM3|KIDINS220|LRRC7|SHTN1|NDRG4|CAPRIN2|LLPH|PLXNA4|RNF157|DAB2IP|ZDHHC15	ZT20 vs. ZT12 Down
			GO Biological Processes	GO:0042330	taxis	-8.7	1.9	92	ADAM10|BMPR1B|CD74|CDH4|CHN1|DSCAM|S1PR1|EDN2|EFNA5|EFNB2|EPHA3|EPHA5|EPHA7|EPHB2|EPHB6|ERBB2|FGFR1|FYN|GLI3|HGF|NRG1|HMGB2|ID2|LAMA3|LAMA5|SMAD3|MPP1|ABCC1|NOTCH1|NOTCH2|CCN3|PDE4D|PGF|PIK3C2G|PIK3CD|PIK3R1|PLAU|PLCG1|PLXNA1|PLXNA2|PLXNB3|PRKCA|PTK2|PTPRM|PTPRO|RALA|ROBO1|RPS19|CXCL12|SHC1|SIAH1|SOS1|SRC|TGFB2|TNR|VEGFA|VEGFC|VLDLR|FZD3|KLF7|TNFRSF11A|NRP2|LGI1|NOG|RPS6KA5|NRXN1|SEMA3E|PLXNC1|B3…	ZT20 vs. ZT12 Down
			GO Molecular Functions	GO:0060090	molecular adaptor activity	-8.7	2.6	46	AP2A2|AP2B1|BICD1|CAV1|CAV2|AP2M1|EPS8|HIP1|NEFL|PIK3R1|PKP2|PSMC6|SDCBP|SHC1|FSCN1|AXIN1|SORBS2|CRADD|SLC9A3R2|SLC9A3R1|TJP2|HOMER1|SH2B3|ARPC4|RACK1|LAMTOR5|KHDRBS1|SEPTIN9|EPB41L3|OBSL1|CBX5|MAPK8IP2|FBXO7|ADAP2|PAG1|WWC3|CDC42SE2|MAVS|WWC2|SPSB1|PSMG3|ARRDC4|ARRDC1|DAB2IP|MAGI3|INSC	ZT20 vs. ZT12 Down
			GO Biological Processes	GO:0050770	regulation of axonogenesis	-8.7	2.9	39	CDH2|CDH4|CHN1|DSCAM|EFNA5|EPHA7|EPHB2|ILK|LIMK1|MAP2|NEFL|PLXNA1|PLXNA2|PLXNB3|PSEN1|PTK2|PTPRO|ROBO1|CXCL12|SKIL|CDKL5|TNR|VEGFA|ULK2|SEMA3E|ZEB2|PLXNC1|STK25|MYCBP2|SPART|CYFIP1|KIF13B|MACF1|PLXNB2|SEMA6A|SHTN1|TRAK2|PLXNA4|TTL	ZT20 vs. ZT12 Down
			GO Biological Processes	GO:0001558	regulation of cell growth	-8.7	2.2	67	ADAM10|OSGIN2|CAMK2D|CD38|CDH4|CDKN1B|DSCAM|EFNA5|ENO1|EPHA7|ERBB2|FBP1|FXN|GJA1|IGFBP3|IGFBP4|IGFBP5|ILK|ING1|INHBA|LIMK1|SMAD3|MAP2|MYL2|CCN3|PHB|PPARG|PPT1|RBBP7|ROS1|SDCBP|CXCL12|SFRP1|SGK1|SMARCA2|CDKL5|SYT1|TGFB2|TNR|VEGFA|LGI1|ULK2|SEMA3E|KIF14|RACK1|FBLN5|SPART|EPB41L3|CYFIP1|MACF1|CRLF3|BCL11A|CHPT1|NDRG3|SEMA6A|SHTN1|WFDC1|PAPPA2|CAPRIN2|SESN2|SLC25A33|PPP1R9B|PLXNA4|RNF157|DCBLD2|TTL|N…	ZT20 vs. ZT12 Down
			GO Biological Processes	GO:0034329	cell junction assembly	-8.7	2.5	48	ACTB|ACTN4|RHOC|DST|CAV1|CBFB|CDH7|CDH8|CDH11|CDH18|CTNNA1|CTNND1|EFNA5|EPHA3|FLNA|GJA1|GJA4|ILK|LAMA3|LIMS1|SMAD3|PKP2|PRKCA|PRKCI|PTK2|PTPRO|SFRP1|FSCN1|SRC|STRN|CLDN5|VCL|VEGFA|LDB1|CLDN2|DLG5|MAP4K4|SLK|WDR1|TESK2|EPB41L3|MACF1|CORO1C|HDAC7|PARD3|MPP5|TLN2|PHLDB2	ZT20 vs. ZT12 Down
			GO Biological Processes	GO:0050808	synapse organization	-8.6	2.1	68	ACTB|ADAM10|CACNB2|CBLN1|CDC20|CDH2|CDH8|CHRNA7|CTBP2|CTNNA2|DGKB|DSCAM|EFNA5|EFNB2|EPHA7|EPHB2|ERBB2|GPC4|FYN|GABRB3|NRG1|TNC|MEF2C|NEFL|PSEN1|PTK2|PTPRO|SIX1|SNCB|SNCA|CDKL5|TNR|TPBG|TUBA1A|FZD1|FZD9|PPFIBP1|NRP2|MTMR2|RAB29|DLG5|NRXN1|HOMER1|NOS1AP|SEMA3E|MAGI2|WASF2|PDLIM5|SYNPO|SLITRK3|P2RX2|CYFIP1|CUX2|OBSL1|ZMYND8|PLXNB2|DNM3|SIX4|SDK2|LRRN3|DOCK10|ABHD17C|CAPRIN2|SLITRK6|SLITRK2|DAB2IP|ZD…	ZT20 vs. ZT12 Down
			GO Biological Processes	GO:0006612	protein targeting to membrane	-8.6	2.7	42	ERBB2|FYN|PRKCI|PEX5|RPL3|RPL4|RPL5|RPL7|RPL11|RPL13|RPL21|RPL24|RPL30|RPL27A|RPL29|RPL34|RPL37|RPL37A|RPLP0|RPS3|RPS4Y1|RPS7|RPS8|RPS10|RPS12|RPS14|RPS15|RPS15A|RPS16|RPS17|RPS19|RPS21|RPS23|SDCBP|RPL14|RPL23|RPL35|CHP1|ZDHHC4|PARD3|ZDHHC15|ZDHHC21	ZT20 vs. ZT12 Down
			GO Biological Processes	GO:0097190	apoptotic signaling pathway	-8.6	1.9	87	ANXA6|APAF1|AR|BMPR1B|BOK|CASP8|CASP10|CAV1|CD38|CD74|CRIP1|CTNNA1|DAP|DAPK1|GSDME|ENO1|FGFR1|FXN|FYN|HDAC1|HGF|HIP1|HMGB2|INHBA|JUN|SMAD3|KITLG|NONO|PDK1|PDK2|PIK3R1|PMAIP1|PRKCA|MAPK8|PSEN1|RPL11|RPS3|RPS7|SCN2A|CXCL12|SFRP1|SIAH1|SIAH2|SKIL|SRC|TFAP4|TGFB2|TIMP3|TLR3|TRAF1|TRPS1|UBB|XPA|FZD9|NME5|DYRK2|CUL2|CRADD|NOG|SLC9A3R1|BCL2L10|BCL2L11|RACK1|YAP1|STK25|PARK7|MAPK8IP2|FAM162A|ERO1A|RRM2B|…	ZT20 vs. ZT12 Down
			GO Biological Processes	GO:0046546	development of primary male sexual characteristics	-8.6	3.2	33	NR0B1|AR|BOK|CTNNA1|ESR1|FLNA|NR5A1|HMGB2|HOXA9|HOXA10|INHBA|LHCGR|KITLG|NUDT1|NASP|RARA|RRM1|SFRP1|TGFB2|TLR3|UBB|NCOA4|NCOA1|BCL2L11|LHFPL2|FNDC3A|ZFPM2|PATZ1|LRRC6|DHH|SIX4|KIF18A|RNF38	ZT20 vs. ZT12 Down
			GO Biological Processes	GO:0046661	male sex differentiation	-8.6	3	36	NR0B1|AR|BOK|CTNNA1|ESR1|FLNA|NR5A1|HMGB2|HOXA9|HOXA10|HSD17B3|INHBA|LHCGR|SMAD5|KITLG|NUDT1|NASP|RARA|RRM1|SFRP1|TBX3|TGFB2|TLR3|UBB|NCOA4|NCOA1|BCL2L11|LHFPL2|FNDC3A|ZFPM2|PATZ1|LRRC6|DHH|SIX4|KIF18A|RNF38	ZT20 vs. ZT12 Down
			GO Biological Processes	GO:0006605	protein targeting	-8.5	2.1	69	ACOX1|CAT|DAO|ECH1|EHHADH|ERBB2|FYN|PEX12|PRKCI|PEX5|RPL3|RPL4|RPL5|RPL7|RPL11|RPL13|RPL21|RPL24|RPL30|RPL27A|RPL29|RPL34|RPL37|RPL37A|RPLP0|RPS3|RPS4Y1|RPS7|RPS8|RPS10|RPS12|RPS14|RPS15|RPS15A|RPS16|RPS17|RPS19|RPS21|RPS23|SDCBP|UBB|NCOA4|ACOX2|AP3B1|RPL14|SYNGR1|RPL23|GCC2|VTI1B|RPL35|CHP1|ABLIM3|KIF13B|FBXO7|HACL1|TIMM21|HAO2|VPS13C|ZDHHC4|AGK|PARD3|UBL5|SNX16|TRAK2|GRPEL1|FUT10|ZDHHC15|NUDT7|…	ZT20 vs. ZT12 Down
			GO Biological Processes	GO:0043087	regulation of GTPase activity	-8.5	2.1	73	CAV2|CHN1|DVL3|S1PR1|EFNA5|EIF5|EPHA3|EPHA5|ERBB2|AGFG1|JUN|LIMS1|PDE6D|PLXNA1|PLXNA2|PLXNB3|PTK2|RAP1GDS1|RGS3|RGS10|RP2|RSU1|SFRP1|SOS1|CDKL5|VAV2|ASAP2|MAP4K4|RASAL2|RGS6|USP6NL|SRGAP3|PLXNC1|SPRY1|RACK1|RGS14|GNB5|ARHGAP26|TBC1D2B|TBC1D9|CORO1C|PLXNB2|ARHGEF26|GAPVD1|GIT1|RACGAP1|TAX1BP3|TBC1D2|DOCK10|DEPDC1|FGD6|ADAP2|TBC1D24|RIC8A|SMAP1|ARHGAP10|GRTP1|ARHGAP28|RIN3|DOCK8|SBF2|PLXNA4|MTSS2|S…	ZT20 vs. ZT12 Down
			GO Biological Processes	GO:0051345	positive regulation of hydrolase activity	-8.5	1.8	104	ABL2|ADCYAP1R1|ALDOB|APAF1|RHOC|BOK|CASP8|CASP10|CAV1|CAV2|CHN1|DAP|DAPK1|DVL3|S1PR1|EIF5|ERBB2|ESR1|FGFR1|FYN|HIP1|HMGB2|AGFG1|JUN|LIMS1|SMAD3|MBP|MEF2C|CD200|MYC|P2RY6|PHB|PLCG1|PMAIP1|PPARG|MAPK8|RAP1GDS1|RGS3|RGS10|ROBO1|RP2|RPS3|RSU1|RYR2|SFRP1|SNCA|SOS1|SSBP1|CDKL5|TFAP4|VEGFA|CRADD|ASAP2|MAP4K4|RASAL2|RGS6|USP6NL|MAGI2|SRGAP3|TNFSF15|TANK|BCL2L10|BCL2L11|RACK1|RGS14|GNB5|ARHGAP26|TBC1D2B|T…	ZT20 vs. ZT12 Down
			GO Biological Processes	GO:0006935	chemotaxis	-8.5	1.9	91	ADAM10|BMPR1B|CD74|CDH4|CHN1|DSCAM|S1PR1|EDN2|EFNA5|EFNB2|EPHA3|EPHA5|EPHA7|EPHB2|EPHB6|ERBB2|FGFR1|FYN|GLI3|HGF|NRG1|HMGB2|LAMA3|LAMA5|SMAD3|MPP1|ABCC1|NOTCH1|NOTCH2|CCN3|PDE4D|PGF|PIK3C2G|PIK3CD|PIK3R1|PLAU|PLCG1|PLXNA1|PLXNA2|PLXNB3|PRKCA|PTK2|PTPRM|PTPRO|RALA|ROBO1|RPS19|CXCL12|SHC1|SIAH1|SOS1|SRC|TGFB2|TNR|VEGFA|VEGFC|VLDLR|FZD3|KLF7|TNFRSF11A|NRP2|LGI1|NOG|RPS6KA5|NRXN1|SEMA3E|PLXNC1|B3GNT2…	ZT20 vs. ZT12 Down
			GO Biological Processes	GO:0042326	negative regulation of phosphorylation	-8.4	2.1	73	CAV1|CDKN1B|GADD45A|EPHB2|FBP1|FOXO1|GMFB|HGF|IGFBP3|ILK|INHBA|JUN|LRP6|SMAD6|MYC|NPM1|PEBP1|PDE4D|PHB|PPP2R5A|PKIA|PRKAR2A|PSEN1|PTPRB|PTPRO|RGS3|SFRP1|SNCA|TESK1|TFAP4|NR2F2|TIMP3|UCHL1|KAT2B|NOG|SLC9A3R1|RUBCN|MVP|SH2B3|TRIB1|SPRY1|RACK1|TAB1|RGS14|STRAP|CHP1|PARK7|PPM1E|INPP5F|GPD1L|NNT|CORO1C|FBXO7|WWTR1|IBTK|PDCD4|TRIB2|KIRREL1|DBNDD2|LMO3|PARD3|PMEPA1|SEMA6A|CTDSP1|PBLD|SMYD3|CHMP6|UBASH3B…	ZT20 vs. ZT12 Down
			GO Biological Processes	GO:0005996	monosaccharide metabolic process	-8.4	2.4	52	ALDOB|ALDOC|AKR1B1|CPT1A|CRY1|CYB5A|ENO1|ESRRB|FABP5|FBP1|FOXO1|FUT8|GALK2|GCK|B4GALT1|GPD2|GPI|HK1|IGFBP3|IGFBP4|KCNJ11|MAN2A1|PDK1|PDK2|PFKFB3|PFKL|PGK2|PMAIP1|PPP1R3D|RORA|SLC25A1|SRC|DYRK2|SLC25A12|FPGT|KAT2B|AKR1A1|FAM3C|NCOA2|NUDT5|TKFC|FGGY|ABHD10|RBKS|SESN2|FUT10|MIDN|GSTO2|GALM|GLYCTK|HECTD4|C1QTNF12	ZT20 vs. ZT12 Down
			GO Biological Processes	GO:0043065	positive regulation of apoptotic process	-8.4	1.9	94	ADAM10|TLE5|BIN1|APAF1|BMPR1B|BOK|CAMK2D|CAPN2|CASP8|CASP10|CAV1|CTNNA1|DAP|DAPK1|GADD45A|GSDME|E2F3|EIF2S1|EPHA7|FOXO1|B4GALT1|HIP1|HOXA5|ID3|IGFBP3|INHBA|JUN|SMAD3|MEF2C|MYC|NOTCH1|NOTCH2|PIK3CD|PLCG1|PMAIP1|PPARG|PRKCI|MAPK8|MAP2K6|PSEN1|PSEN2|RASGRF2|ROBO1|RPL11|RPS3|RPS7|SFRP1|SFRP4|SIAH1|SKIL|SNCA|SOS1|SRC|TFAP4|TGFB2|TIMP3|TLR3|TOP2A|TRPS1|UBB|VAV2|HMGA2|FZD9|NCOA1|CRADD|STK17B|STK17A|SLC9…	ZT20 vs. ZT12 Down
			GO Cellular Components	GO:0044440	endosomal part	-8.4	2	80	AP2A2|AP2B1|ANXA6|BOK|CAV1|CFTR|AP2M1|CLTA|CLTC|ERBB2|GRB14|LRP6|NPC1|SLC11A2|PSEN1|RAB5C|RAP2B|SNX2|TLR3|UBB|EEA1|STX7|PDLIM4|PLPP2|SNX4|MTMR2|MTMR4|ATP6V0D1|RAB11B|STOML1|VPS26A|RNF144A|TOM1L1|ABCC5|ATP9A|TAB1|VTI1B|LAMTOR5|INPP5F|ABCA5|CORO1C|NSG1|WDR91|EHD2|VPS36|NDFIP2|TMEM106B|CMTM6|PLEKHB2|APPL2|PIP4P2|AP5M1|PMEPA1|ABHD17C|SNX16|PLEKHF1|CHMP6|PLEKHF2|HPS6|WLS|RUFY1|SBF2|RAB11FIP4|SLC9A7|CH…	ZT20 vs. ZT12 Down
			GO Biological Processes	GO:0070972	protein localization to endoplasmic reticulum	-8.4	3	34	GJA1|RPL3|RPL4|RPL5|RPL7|RPL11|RPL13|RPL21|RPL24|RPL30|RPL27A|RPL29|RPL34|RPL37|RPL37A|RPLP0|RPS3|RPS4Y1|RPS7|RPS8|RPS10|RPS12|RPS14|RPS15|RPS15A|RPS16|RPS17|RPS19|RPS21|RPS23|RYR2|RPL14|RPL23|RPL35	ZT20 vs. ZT12 Down
			GO Biological Processes	GO:0061351	neural precursor cell proliferation	-8.4	3	34	CDH2|CTNNA1|EML1|FGFR1|FOXO1|FLNA|GLI3|ID2|ID4|ILK|NAP1L1|NOTCH1|POU3F3|RORA|RRM1|VEGFA|VEGFC|WNT2|BTG2|FZD3|FZD6|FZD9|GPR37L1|TOX|ZEB2|KIF14|WDR47|ORC3|PLXNB2|RACGAP1|CDON|NDE1|APPL2|HHIP	ZT20 vs. ZT12 Down
			GO Molecular Functions	GO:0005198	structural molecule activity	-8.4	1.8	102	ACTA1|ACTB|BICD1|DST|CLTA|CLTC|COL3A1|CSRP1|CTBP2|CTNNA1|CTNNA2|EPB41L1|STX2|FBN2|FMOD|HIP1|TNC|LAMA3|LAMA5|MAP2|MBP|MSN|MYL2|NEFL|RPL3|RPL4|RPL5|RPL7|RPL11|RPL13|RPL21|RPL24|RPL30|RPL27A|RPL29|RPL34|RPL37|RPL37A|RPLP0|RPS3|RPS4Y1|RPS7|RPS8|RPS10|RPS12|RPS14|RPS15|RPS15A|RPS16|RPS17|RPS19|RPS21|RPS23|SMTN|TGFBI|CLDN5|VCL|VIM|TUBA1A|CLTCL1|SORBS2|RPL14|CLDN2|DLG5|RPL23|MAGI2|SH2B3|ARPC4|TUBA1B|MYL…	ZT20 vs. ZT12 Down
			GO Biological Processes	GO:0009611	response to wounding	-8.4	1.8	96	ACTB|ADRA2B|ANXA6|RHOC|DST|ZFP36L1|ZFP36L2|CAPZA2|CAV1|CD81|CDKN1B|COL3A1|CSRP1|CTNNA1|DGKB|DHFR|ELK3|EPHB2|ERBB2|FLNA|FYN|B4GALT1|GJA1|GLI3|GNAS|GRIN2C|HDAC1|HDAC2|NRG1|TNC|ID3|ILK|INHBA|IRF1|JUN|KCNK2|SMAD3|NEFL|NINJ1|NOTCH1|NOTCH2|CCN3|P2RY1|PAFAH2|PIK3R1|PLAU|PRKAR2A|PRKCA|PTGFRN|PTK2|PTPN12|RAD51B|RAP2B|RREB1|SRC|STXBP1|TBXA2R|TGFB2|TNR|TRPC3|TRPC6|VAV2|VCL|VEGFA|FZD6|FZD9|AP3B1|NOG|NREP|SH2…	ZT20 vs. ZT12 Down
			GO Biological Processes	GO:0071407	cellular response to organic cyclic compound	-8.4	2	76	ACTB|ADCY2|ADCY3|NR0B1|AHR|AQP9|AR|ATP2B4|ZFP36L1|ZFP36L2|CASP8|CAV1|CBFB|CDKN1B|CFTR|CRY1|CTNNA1|DNMT3B|EFNA5|ESR1|ESRRB|FDX1|FECH|FOXO1|GABRB3|HDAC1|HDAC2|TNC|ID1|ID3|IGFBP5|INHBA|LRP6|SMAD5|MEF2C|MSN|NPC1|NPM1|P2RY1|P2RY6|PDE4D|PHB|PPARG|RAD51|RORA|RYR2|SFRP1|SIX1|SKP2|SLC16A1|SNCA|SRC|STAT1|TFAP4|TLR3|NCOA4|AXIN1|PLPP1|TRIM24|BCL2L11|YAP1|CIB2|PARK7|CBX3|RBFOX2|GNG2|LMO3|PMEPA1|GRAMD1B|MAVS|S…	ZT20 vs. ZT12 Down
			GO Biological Processes	GO:0010942	positive regulation of cell death	-8.3	1.8	100	ADAM10|TLE5|BIN1|APAF1|BMPR1B|BOK|CAMK2D|CAPN2|CASP8|CASP10|CAV1|CDKN1B|CTNNA1|DAP|DAPK1|GADD45A|GSDME|E2F3|EFNB2|EIF2S1|EPHA7|FOXO1|FYN|B4GALT1|HIP1|HOXA5|ID3|IGFBP3|INHBA|JUN|KCNK2|SMAD3|MEF2C|MYC|NOTCH1|NOTCH2|PHB|PIK3CD|PLCG1|PMAIP1|PPARG|PRKCI|MAPK8|MAP2K6|PSEN1|PSEN2|RASGRF2|ROBO1|RPL11|RPS3|RPS7|SFRP1|SFRP4|SIAH1|SKIL|SNCA|SOS1|SRC|TFAP4|TGFB2|TIMP3|TLR3|TOP2A|TRPS1|UBB|VAV2|HMGA2|ACOX2|FZ…	ZT20 vs. ZT12 Down
			GO Cellular Components	GO:0098794	postsynapse	-8.3	1.9	89	ACTB|ADAM10|AP2B1|CACNA1C|CBLN1|CDH2|CHRM3|CHRNA7|CLTA|CNN3|COMT|CTNNA2|CTNND1|EFNB2|EPHA7|EPHB2|EPS8|FABP5|FLNA|FYN|GABRA5|GABRB3|GABRR1|GRIN2C|HIP1|HNRNPH2|KCNA4|KCNC2|KCNN2|KPNA2|MAP2|MEF2C|NEFL|P2RY1|PLCB4|PTK2|PTPRO|RGS10|RPL7|RPL30|RPLP0|RPS3|RPS14|RPS19|SOS1|SRC|CDKL5|STRN|STXBP1|FZD9|PDLIM4|MPDZ|NRP2|MTMR2|RPL14|DLG5|RPL23|HOMER1|DNAJC6|MAGI2|PDLIM5|RGS14|CSPG5|KPTN|LZTS1|SYNPO|SLITRK3|P2…	ZT20 vs. ZT12 Down
			GO Biological Processes	GO:0000226	microtubule cytoskeleton organization	-8.3	1.9	86	BICD1|DST|CAPN6|CDC20|CDKN1B|CENPE|CETN1|CETN3|CLTC|CNP|GADD45A|EFNA5|EML1|EPHA3|FLNA|GJA1|KIF25|STMN1|MAP2|MARK1|DRG1|NEFL|NPM1|PTK2|RPS3|SLC16A1|SNCA|CLIP2|WEE1|TUBA1A|KAT2B|GCC2|SLK|KIF14|SPRY1|TUBA1B|TACC3|DCTN2|RGS14|PLK2|KATNA1|CHP1|WDR47|CEP68|PHLDB1|OBSL1|LRRC6|RTTN|FBXO5|RACGAP1|HDGFL3|RMDN1|NDE1|LRRC49|CCDC40|FIGN|TRIM36|MAP7D1|PARD3|GBA2|FIGNL1|CENPH|TTC26|CCDC170|EFHC2|CEP70|KIF18A|DN…	ZT20 vs. ZT12 Down
			GO Biological Processes	GO:0030031	cell projection assembly	-8.3	1.9	87	CAV1|S1PR1|EPS8|FLNA|LAMA5|ABLIM1|NOTCH1|PLXNB3|PMP22|PTPRO|RALA|RAP2B|RFX2|SDCBP|FSCN1|SRC|CDKL5|VAV2|VCL|TUBA1A|NME5|CDKL1|ATP6V0D1|SNAP29|SLC9A3R1|MAP4K4|USP6NL|ACTR1A|WASF2|ABCC4|DCTN2|SEPTIN9|CNTRL|CDC42EP1|DCTN3|ABLIM3|TBC1D2B|CYFIP1|COBL|CDC42EP4|CORO1C|ZMYND8|LRRC6|ATXN10|WWTR1|DNM3|ARHGEF26|SH3YL1|IFT81|PARVB|EHD2|CEP83|ATP6V1D|ANLN|NDE1|LRRC49|CCDC40|IFT57|TBC1D2|FGD6|TBC1D24|ARID1B|SHT…	ZT20 vs. ZT12 Down
			GO Biological Processes	GO:0071417	cellular response to organonitrogen compound	-8.3	1.9	85	ACTA1|ACTB|ADCY2|ADCY3|ADCY9|AHR|AKR1B1|AQP9|ATP2B4|ZFP36L1|CAPN2|CAV1|CAV2|CCND3|CFTR|COL3A1|CTNNA1|CYP11A1|FDX1|FOXO1|FYN|GABRB3|GCK|GHR|GJA1|GRB14|HDAC2|HTR1B|ID1|IGFBP5|LHCGR|MEF2C|ABCC1|P2RY1|P2RY6|PDE4D|PDK2|PIK3R1|POR|PPARG|PRKAR2A|PRKCI|PSEN1|PTK2|RAD51|RYR2|SFRP1|SHC1|SIX1|SMARCC1|SNCA|SOS1|SRC|STAT1|STAT5A|VIM|KAT2B|TIMELESS|ATP6V0D1|RPL23|ATP6V1G1|LPIN2|BCL2L11|CIB2|LAMTOR5|CYFIP1|KLF1…	ZT20 vs. ZT12 Down
			GO Biological Processes	GO:0007169	transmembrane receptor protein tyrosine kinase signaling pathway	-8.2	1.8	100	ACTB|AP2A2|AP2B1|AR|CAV2|RUNX2|CCND3|CHN1|AP2M1|EFNA5|EFNB2|EPHA3|EPHA5|EPHA7|EPHB2|EPHB6|ERBB2|FGF12|FGFR1|FGR|FOXO1|FYN|GHR|GRB14|HGF|NRG1|HIP1|NDST1|IGFBP2|IGFBP3|IGFBP4|IGFBP5|STMN1|MYO1E|PDK2|PGF|PIK3R1|PLCG1|POLR2C|POU1F1|PRKCA|PSEN1|PSEN2|PTK2|PTPN12|ROBO1|ROS1|SDCBP|SHC1|SMARCC1|SNCA|SOS1|SRC|STAT5A|TIE1|VAV2|VEGFA|VEGFC|MAPKAPK3|NRP2|CPNE3|ATP6V0D1|REPS2|NOG|RPS6KA5|SLC9A3R1|ATP6V1G1|MVP…	ZT20 vs. ZT12 Down
			GO Molecular Functions	GO:0003682	chromatin binding	-8.2	1.9	84	ACTB|ACTN4|AR|RUNX2|CTBP2|GADD45A|DLX1|DLX2|DNMT3B|ESR1|FOXO1|NR5A2|NR5A1|GLI3|HDAC1|HDAC2|HELLS|HMGB2|JUN|SMAD3|SMAD6|MEF2A|MEF2C|MEIS1|MLLT6|NAP1L1|NAP1L4|NFATC2|NONO|NOTCH1|NPM1|ORC1|POU1F1|PPARG|RAD51|RARA|SATB1|SIX1|SKIL|SMARCA2|SMARCC1|SSBP1|STAT1|THRA|TLE4|TOP2A|UBTF|HMGA2|CHAF1B|CDC45|NCOA1|TRIM24|KAT2B|H1-10|MTA1|TOX|TSHZ1|NPM3|SCML2|YAP1|NCOA2|CBX1|MTF2|MORC2|CBX5|LEMD3|PATZ1|ASF1A|HDAC…	ZT20 vs. ZT12 Down
			GO Biological Processes	GO:0051961	negative regulation of nervous system development	-8.2	2.3	54	ASCL2|CBLN1|CD38|COL3A1|CTNNA1|DGUOK|DLX1|DLX2|EFNB2|EPHA7|EPHB2|GLI3|HDAC2|NRG1|ID1|ID2|ID4|IDH2|MAP2|MEIS1|NOTCH1|PBX1|PMP22|PSEN1|PTK2|PTPRO|NR2F1|TNR|TRPC6|TULP3|VIM|MTMR2|RAB29|NOG|GPR37L1|ULK2|SEMA3E|ZNF536|GDF11|PLK2|INPP5F|SPART|DNM3|TLX3|SUFU|BCL11A|APPL2|EIF4ENIF1|SEMA6A|CTDSP1|TNN|TRAK2|CNTN4|EIF2AK4	ZT20 vs. ZT12 Down
			Reactome Gene Sets	R-HSA-373752	Netrin-1 signaling	-8.2	4.9	18	DSCAM|FYN|ABLIM1|PLCG1|MAPK8|PTK2|ROBO1|SIAH1|SIAH2|SRC|TRPC3|TRPC6|ABLIM3|TRPC7|ABLIM2|UNC5D|UNC5B|RGMB	ZT20 vs. ZT12 Down
			GO Biological Processes	GO:0044257	cellular protein catabolic process	-8.2	1.8	104	AP2A2|AP2B1|ALAD|CAPN2|CASP8|CAV1|CD81|CDC20|AP2M1|CLTA|CLTC|CTSO|MGAT3|MSN|NEDD8|PMAIP1|PPT1|PSEN1|PSMB7|PSMC6|PTK2|RPL5|RPL11|RPS7|SDCBP|SIAH1|SIAH2|SKP2|SMARCC1|STYX|TBL1X|UBB|UBE2E1|UCHL1|UCHL3|VLDLR|RNF103|AXIN1|CUL2|MTA1|NEMF|SOCS6|RPL23|RNF144A|KIF14|RBX1|TOM1L1|TRIB1|ANAPC10|RACK1|PLK2|PARK7|DENND3|HECW1|FBXL7|TRIM2|FBXO7|FBXL2|WWTR1|FBXL3|FBXO5|TRIB2|WDR91|USP25|POMT2|VPS36|DTL|NUB1|ASB2…	ZT20 vs. ZT12 Down
			GO Molecular Functions	GO:0016757	transferase activity, transferring glycosyl groups	-8.1	2.4	50	AGL|EXTL2|FUT8|GBE1|GCNT2|B4GALT1|MGAT3|MGAT5|MTAP|PIGC|PIGH|PYGB|ST3GAL4|ST8SIA1|ST8SIA2|B4GALT4|ST3GAL5|PIGQ|B4GALT6|B4GALT5|RXYLT1|ST3GAL6|B3GNT2|MGAT4A|SIRT5|POMT2|GCNT4|GALNT7|PARP16|CSGALNACT2|ZC3HAV1|GALNT16|GBA2|GALNT11|PARP12|PARP8|PARP9|TMTC1|ST6GAL2|FUT10|B3GNT9|TMTC4|ALG10|PIGM|LARGE2|POGLUT3|B3GNTL1|UPP2|CHSY3|ALG11	ZT20 vs. ZT12 Down
			GO Biological Processes	GO:0009101	glycoprotein biosynthetic process	-8.1	2.2	57	BMPR1B|EXTL2|FUT8|GCNT2|GFPT1|B4GALT1|NDST1|MAN1A1|MAN2A1|MGAT3|MGAT5|NPC1|PSEN1|ST3GAL4|ST8SIA1|ST8SIA2|B4GALT4|ST3GAL5|B4GALT6|B4GALT5|FAM20B|RXYLT1|ST3GAL6|CSPG5|B3GNT2|CHP1|MGAT4A|PHLDA1|SLC35D1|AGO2|POMT2|CHST11|GCNT4|GALNT7|TET2|CSGALNACT2|CHST7|MAN1C1|GALNT16|GALNT11|TRAK2|SLC2A10|TMTC1|ST6GAL2|FUT10|B3GNT9|TMTC4|ALG10|HS6ST2|DSEL|LARGE2|POGLUT3|ALG14|HS3ST5|CHSY3|ALG11|CRPPA	ZT20 vs. ZT12 Down
			GO Biological Processes	GO:0120031	plasma membrane bounded cell projection assembly	-8.1	1.9	85	CAV1|S1PR1|EPS8|FLNA|LAMA5|ABLIM1|NOTCH1|PLXNB3|PMP22|PTPRO|RALA|RAP2B|RFX2|SDCBP|FSCN1|CDKL5|VAV2|VCL|TUBA1A|NME5|CDKL1|ATP6V0D1|SNAP29|SLC9A3R1|MAP4K4|USP6NL|ACTR1A|WASF2|ABCC4|DCTN2|SEPTIN9|CNTRL|CDC42EP1|DCTN3|ABLIM3|TBC1D2B|CYFIP1|COBL|CDC42EP4|CORO1C|ZMYND8|LRRC6|ATXN10|WWTR1|DNM3|ARHGEF26|SH3YL1|IFT81|PARVB|EHD2|CEP83|ATP6V1D|ANLN|NDE1|LRRC49|CCDC40|IFT57|TBC1D2|FGD6|TBC1D24|ARID1B|SHTN1|G…	ZT20 vs. ZT12 Down
			GO Biological Processes	GO:0003007	heart morphogenesis	-8.1	2.5	47	S1PR1|FKBP1A|NRG1|ID2|IHH|ILK|JUN|SMAD3|SMAD6|MEF2C|MYL2|NOTCH1|NOTCH2|NPY2R|PKP2|PSEN1|PTK2|RARA|ROBO1|RYR2|SIX1|SOS1|TBX2|TBX3|TGFB2|CLDN5|VEGFA|WNT2|FZD1|NRP2|NOG|DHRS3|SPRY1|YAP1|TAB1|ZFPM2|PDCD4|WNT16|SUFU|FGFRL1|CCDC40|IFT57|NDRG4|FAT4|BBS5|ZFPM1|RNF207	ZT20 vs. ZT12 Down
			GO Biological Processes	GO:0043068	positive regulation of programmed cell death	-8.1	1.8	94	ADAM10|TLE5|BIN1|APAF1|BMPR1B|BOK|CAMK2D|CAPN2|CASP8|CASP10|CAV1|CTNNA1|DAP|DAPK1|GADD45A|GSDME|E2F3|EIF2S1|EPHA7|FOXO1|B4GALT1|HIP1|HOXA5|ID3|IGFBP3|INHBA|JUN|SMAD3|MEF2C|MYC|NOTCH1|NOTCH2|PIK3CD|PLCG1|PMAIP1|PPARG|PRKCI|MAPK8|MAP2K6|PSEN1|PSEN2|RASGRF2|ROBO1|RPL11|RPS3|RPS7|SFRP1|SFRP4|SIAH1|SKIL|SNCA|SOS1|SRC|TFAP4|TGFB2|TIMP3|TLR3|TOP2A|TRPS1|UBB|VAV2|HMGA2|FZD9|NCOA1|CRADD|STK17B|STK17A|SLC9…	ZT20 vs. ZT12 Down
			GO Biological Processes	GO:0008584	male gonad development	-8.1	3.1	32	NR0B1|AR|BOK|CTNNA1|ESR1|FLNA|NR5A1|HMGB2|HOXA9|HOXA10|INHBA|LHCGR|KITLG|NUDT1|NASP|RARA|RRM1|SFRP1|TGFB2|TLR3|UBB|NCOA4|NCOA1|BCL2L11|FNDC3A|ZFPM2|PATZ1|LRRC6|DHH|SIX4|KIF18A|RNF38	ZT20 vs. ZT12 Down
			GO Biological Processes	GO:0046390	ribose phosphate biosynthetic process	-8.1	2.3	52	ACAT1|ADCY2|ADCY3|ADCY9|AK4|ALDOB|ALDOC|AMPD3|NUDT2|ATP5MC3|ATP5PF|SLC26A2|ENO1|ESRRB|ACSL1|FBP1|GCK|GPI|GSTZ1|GUCY1A1|GUCY1B1|GUCY2C|HK1|PDK1|PDK2|PFKFB3|PFKL|PGK2|PPT1|PRPSAP2|PSEN1|SLC25A1|NME5|SLC25A12|DMAC2L|NME7|AK3|ACSL5|PANK1|PDP1|UCKL1|DHTKD1|OGDHL|CTPS2|ELOVL1|ANTKMT|NUP37|ELOVL7|ACSS1|ADSS1|UPP2|PRXL2C	ZT20 vs. ZT12 Down
			GO Biological Processes	GO:0008360	regulation of cell shape	-8.1	3	34	RHOC|FMNL1|EPS8|FGR|FYN|MSN|P2RY1|PLXNA1|PLXNA2|PLXNB3|PTK2|VEGFA|SLC9A3R1|SEMA3E|WDR1|PLXNC1|CDC42EP1|EPB41L3|CYFIP1|CDC42EP4|PLXNB2|PARVB|SH3KBP1|PLEKHO1|FGD6|CDC42SE2|ATP10A|STRIP2|SHROOM3|PLXNA4|FMNL2|FGD4|SLC26A5|PALM2AKAP2	ZT20 vs. ZT12 Down
			GO Biological Processes	GO:0050673	epithelial cell proliferation	-8.1	2	70	AR|ZFP36L1|CAV1|CAV2|CDKN1B|EFNB2|ERBB2|ESR1|FGFR1|B4GALT1|GJA1|HGF|HMGB2|HOXA5|ID1|ID2|IGFBP3|IGFBP4|IGFBP5|IHH|JUN|LIMS1|SMAD3|MEF2C|MYC|NOTCH1|NOTCH2|CCN3|PAX2|PGF|PLCG1|PLXNB3|PPARG|PRKCA|HTRA1|PSEN1|PTPRM|ROBO1|RREB1|CXCL12|SFRP1|SIX1|STAT1|STAT5A|NR2F2|TGFB2|VEGFA|VEGFC|WNT2|NRP2|NOG|AIMP1|AKT3|RIDA|YAP1|STRAP|VASH1|EGFL7|WNT16|SIX4|IFT57|WFDC1|PBLD|PDCL3|PYGO2|FOXP2|KDF1|DAB2IP|FMC1|SDR16C5	ZT20 vs. ZT12 Down
			GO Biological Processes	GO:0009260	ribonucleotide biosynthetic process	-8.1	2.4	51	ACAT1|ADCY2|ADCY3|ADCY9|AK4|ALDOB|ALDOC|AMPD3|NUDT2|ATP5MC3|ATP5PF|SLC26A2|ENO1|ESRRB|ACSL1|FBP1|GCK|GPI|GSTZ1|GUCY1A1|GUCY1B1|GUCY2C|HK1|PDK1|PDK2|PFKFB3|PFKL|PGK2|PPT1|PSEN1|SLC25A1|NME5|SLC25A12|DMAC2L|NME7|AK3|ACSL5|PANK1|PDP1|UCKL1|DHTKD1|OGDHL|CTPS2|ELOVL1|ANTKMT|NUP37|ELOVL7|ACSS1|ADSS1|UPP2|PRXL2C	ZT20 vs. ZT12 Down
			GO Cellular Components	GO:0030016	myofibril	-8.1	2.6	43	ACTA1|ACTN4|BIN1|ATP2B4|DST|CACNA1C|CSRP1|ENO1|FKBP1A|FLNA|ILK|KCNN2|MYL2|PPP1R12B|PPP2R5A|PSEN1|PSEN2|RYR2|SCN1A|TIMP4|VCL|SORBS2|PDLIM4|KAT2B|PDLIM1|HOMER1|NOS1AP|MYL9|NEBL|PDLIM5|SYNPO|HABP4|OBSL1|CORO1C|PDLIM3|TMOD3|TMOD2|PARVB|MTMR12|MYOZ1|SYNC|MYOZ3|LRRC10	ZT20 vs. ZT12 Down
			GO Biological Processes	GO:0044262	cellular carbohydrate metabolic process	-8	2.4	51	ADCYAP1R1|AGL|AKR1B1|CRY1|ESRRB|FBP1|FOXO1|GALK2|GBE1|GCK|B4GALT1|GPD2|HK1|NDST1|IDH2|IGFBP3|IGFBP4|IMPA2|LHCGR|P2RY1|P2RY6|PDK1|PDK2|PFKFB3|PMAIP1|POU1F1|PPP1R3D|PYGB|RORA|SNCA|SRC|DYRK2|SLC25A12|KAT2B|MTMR2|STBD1|B4GALT5|BPNT1|FAM3C|NCOA2|B3GNT2|TKFC|FGGY|ABHD10|CSGALNACT2|RBKS|SESN2|B3GNT9|MIDN|NHLRC1|C1QTNF12	ZT20 vs. ZT12 Down
			GO Biological Processes	GO:0060560	developmental growth involved in morphogenesis	-8	2.5	44	CDH4|DSCAM|S1PR1|EFNA5|EPHA7|ESR1|TNC|ILK|LIMK1|LRP6|MAP2|NOTCH1|PLXNA1|CXCL12|SFRP1|SIX1|CDKL5|SYT1|TBX2|TNR|VCL|VEGFA|NRP2|ULK2|SEMA3E|ZEB2|MAGI2|SPRY1|YAP1|SPART|CYFIP1|COBL|MACF1|SIX4|BCL11A|KIF26B|SEMA6A|SHTN1|TNN|LLPH|PLXNA4|RNF157|TTL|EIF2AK4	ZT20 vs. ZT12 Down
			Reactome Gene Sets	R-HSA-72695	Formation of the ternary complex, and subsequently, the 43S complex	-8	4.8	18	EIF2S1|RPS3|RPS4Y1|RPS7|RPS8|RPS10|RPS12|RPS14|RPS15|RPS15A|RPS16|RPS17|RPS19|RPS21|RPS23|EIF3D|EIF3F|EIF3L	ZT20 vs. ZT12 Down
			GO Biological Processes	GO:0060070	canonical Wnt signaling pathway	-8	2.2	56	TLE5|CAV1|CDH2|CTNND1|DVL3|FOXO1|GLI3|HDAC1|IGFBP2|IGFBP4|ILK|LRP6|SMAD3|NOTCH1|PSEN1|PSMB7|PSMC6|PTPRO|SFRP1|SFRP4|SIAH2|SRC|TBL1X|TLE2|TLE4|WNT2|FZD3|AXIN1|FZD1|FZD6|FZD9|RECK|SCEL|NOG|SLC9A3R1|FAM53B|RBX1|YAP1|ANKRD6|HECW1|TMEM131L|WWTR1|PYGO1|WNT16|NLE1|LMBR1L|TNN|CAPRIN2|WLS|BICC1|RSPO3|PYGO2|TMEM198|DAB2IP|BCL9L|TMEM170B	ZT20 vs. ZT12 Down
			GO Cellular Components	GO:0005769	early endosome	-8	2.2	61	BOK|CAV1|CFTR|EPHA3|ERBB2|GJA1|LRP6|SLC11A2|PHB|PSEN1|PSEN2|RAB5C|SIAH1|SIAH2|SNX2|TLR3|PTP4A2|ST8SIA2|CLTCL1|EEA1|STX7|PDLIM4|PLPP2|SNX4|MTMR2|RAB29|MTMR4|ATP6V0D1|VPS26A|RUBCN|TOM1|ATP9A|WASF2|VTI1B|INPP5F|ATP11A|NSG1|WDR91|EHD2|CCDC93|CMTM6|APPL2|AP1AR|PMEPA1|SNX16|TRAK2|PLEKHF2|HPS6|RIN3|WLS|RUFY1|NIPA2|ARRDC4|RNF157|TBC1D16|CLVS2|PHETA1|COMMD1|DTX3L|RASGEF1B|NAPEPLD	ZT20 vs. ZT12 Down
			GO Cellular Components	GO:0030018	Z disc	-8	3.2	30	ACTN4|BIN1|ATP2B4|DST|CACNA1C|CSRP1|FKBP1A|FLNA|KCNN2|PPP1R12B|PPP2R5A|PSEN1|PSEN2|RYR2|SCN1A|SORBS2|PDLIM4|PDLIM1|HOMER1|NOS1AP|MYL9|NEBL|PDLIM5|SYNPO|OBSL1|PDLIM3|PARVB|MYOZ1|SYNC|MYOZ3	ZT20 vs. ZT12 Down
			GO Biological Processes	GO:0044772	mitotic cell cycle phase transition	-8	1.9	84	BCAT1|ZFP36L1|ZFP36L2|CCND2|CCND3|CCNE1|CCNG1|CDC20|CDK7|CDKN1B|CDKN3|CENPE|CKS1B|GADD45A|DHFR|E2F3|EPS8|ESRRB|ID2|ID4|INHBA|MYC|PPP1R12B|NASP|ORC1|ORC5|PBX1|PKIA|PSMB7|PSMC6|RAD51B|RPA1|SKP2|TFAP4|UBE2E1|UBE2E2|WEE1|BTG2|TUBA1A|HMGA2|CDC45|CUL2|CRADD|CCNA1|KIF14|RBX1|ACTR1A|ANAPC10|TACC3|DCTN2|KHDRBS1|PLK2|CNTRL|LZTS1|DCTN3|PHLDA1|FBXL7|ORC3|FBXO7|FBXL3|FBXO5|TMOD3|CRLF3|DTL|ANLN|NDE1|RFWD3|APPL…	ZT20 vs. ZT12 Down
			GO Biological Processes	GO:0006164	purine nucleotide biosynthetic process	-8	2.3	52	ACAT1|ADCY2|ADCY3|ADCY9|AK4|ALDOB|ALDOC|AMPD3|NUDT2|ATP5MC3|ATP5PF|DCK|DGUOK|SLC26A2|ENO1|ESRRB|ACSL1|FBP1|GCK|GPI|GSTZ1|GUCY1A1|GUCY1B1|GUCY2C|HK1|PDK1|PDK2|PFKFB3|PFKL|PGK2|PPT1|PRPSAP2|PSEN1|SLC25A1|NME5|SLC25A12|DMAC2L|NME7|AK3|ACSL5|PANK1|PDP1|DHTKD1|OGDHL|ELOVL1|ANTKMT|NUP37|ELOVL7|ACSS1|ADSS1|PRXL2C|RD3	ZT20 vs. ZT12 Down
			GO Biological Processes	GO:0048736	appendage development	-7.9	2.8	37	BMPR1B|CACNA1C|RUNX2|FBN2|FGFR1|GLI3|GNAS|HDAC1|HDAC2|HOXA9|HOXA10|IHH|AFF3|LRP6|MBNL1|NOTCH1|NOTCH2|PBX1|PLXNA2|PSEN1|RARA|TBX2|TBX3|NR2F2|TGFB2|TULP3|FZD6|RECK|KAT2B|NOG|BCL2L11|RAX|CHST11|LNPK|KDF1|TBC1D32|RNF165	ZT20 vs. ZT12 Down
			GO Biological Processes	GO:0060173	limb development	-7.9	2.8	37	BMPR1B|CACNA1C|RUNX2|FBN2|FGFR1|GLI3|GNAS|HDAC1|HDAC2|HOXA9|HOXA10|IHH|AFF3|LRP6|MBNL1|NOTCH1|NOTCH2|PBX1|PLXNA2|PSEN1|RARA|TBX2|TBX3|NR2F2|TGFB2|TULP3|FZD6|RECK|KAT2B|NOG|BCL2L11|RAX|CHST11|LNPK|KDF1|TBC1D32|RNF165	ZT20 vs. ZT12 Down
			GO Biological Processes	GO:0019318	hexose metabolic process	-7.9	2.5	46	ALDOB|ALDOC|AKR1B1|CPT1A|CRY1|ENO1|ESRRB|FABP5|FBP1|FOXO1|FUT8|GALK2|GCK|B4GALT1|GPD2|GPI|HK1|IGFBP3|IGFBP4|KCNJ11|MAN2A1|PDK1|PDK2|PFKFB3|PFKL|PGK2|PMAIP1|PPP1R3D|RORA|SLC25A1|SRC|DYRK2|SLC25A12|FPGT|KAT2B|AKR1A1|FAM3C|NCOA2|TKFC|SESN2|FUT10|MIDN|GALM|GLYCTK|HECTD4|C1QTNF12	ZT20 vs. ZT12 Down
			GO Biological Processes	GO:0035690	cellular response to drug	-7.9	2.2	60	ACTB|ADCY2|ADCY3|AHR|ATP2B4|CFTR|CHRM3|CHRNA7|CTNNA1|DNMT3B|EFNA5|FBP1|FDX1|FECH|FOXO1|FXN|FYN|GUCY1B1|HDAC2|HGF|HTR1B|ID1|KCNC2|KCNH2|KCNJ11|MEF2C|MYC|P2RY1|PAX2|QDPR|RAD51|RGS10|RPS3|RYR2|SFRP1|SRC|TFAP4|TLR3|TRPC6|UCHL1|VIM|HMGA2|NCOA1|TIMELESS|GPR37L1|RACK1|STK25|CIB2|CERS1|PARK7|CBX3|PPM1E|BCL11A|SMPD3|CBX8|SMYD3|PPP1R9B|LYPD1|ADSS1|RNF149	ZT20 vs. ZT12 Down
			GO Cellular Components	GO:0043292	contractile fiber	-7.9	2.5	44	ACTA1|ACTA2|ACTN4|BIN1|ATP2B4|DST|CACNA1C|CSRP1|ENO1|FKBP1A|FLNA|ILK|KCNN2|MYL2|PPP1R12B|PPP2R5A|PSEN1|PSEN2|RYR2|SCN1A|TIMP4|VCL|SORBS2|PDLIM4|KAT2B|PDLIM1|HOMER1|NOS1AP|MYL9|NEBL|PDLIM5|SYNPO|HABP4|OBSL1|CORO1C|PDLIM3|TMOD3|TMOD2|PARVB|MTMR12|MYOZ1|SYNC|MYOZ3|LRRC10	ZT20 vs. ZT12 Down
			GO Molecular Functions	GO:0050662	coenzyme binding	-7.9	2.3	51	ACOX1|ADH4|AOX1|CAT|CBR3|CRY1|CRYZ|CTBP2|DAO|DBT|DHFR|DPYD|GMDS|HSD11B2|IDH2|ME1|OAT|POR|PYGB|QDPR|TPMT|ACOX2|SPTLC2|TP53I3|GPD1L|SIRT5|NNT|ACOT11|HACL1|METTL5|HAO2|CYB5R1|PANK1|P3H2|THNSL2|SPTLC3|DHTKD1|OGDHL|KYAT3|ZC3HAV1|BDH2|MCCC1|MICAL3|FOXRED2|UXS1|PARP9|ACAD11|ACBD6|AIFM2|KDM1B|D2HGDH	ZT20 vs. ZT12 Down
			GO Biological Processes	GO:0010721	negative regulation of cell development	-7.8	2.2	56	ACTN4|ASCL2|CD38|COL3A1|CTNNA1|DGUOK|DLX1|DLX2|EFNA5|EFNB2|EPHA7|EPHB2|GLI3|HDAC2|NRG1|ID1|ID2|ID4|IDH2|MAP2|MEIS1|NOTCH1|PBX1|PMP22|PSEN1|PTK2|PTPRO|NR2F1|TNR|TRPC6|VEGFA|VIM|RAB29|NOG|GPR37L1|ULK2|SEMA3E|ZNF536|GDF11|PLK2|INPP5F|SPART|CORO1C|DNM3|TLX3|BCL11A|APPL2|AP1AR|EIF4ENIF1|SEMA6A|CTDSP1|TNN|TRAK2|RFLNA|CNTN4|EIF2AK4	ZT20 vs. ZT12 Down
			KEGG Pathway	hsa04510	Focal adhesion	-7.8	2.6	41	ACTB|ACTN4|CAPN2|CAV1|CAV2|CCND2|CCND3|ERBB2|FLNA|FYN|HGF|TNC|ILK|JUN|LAMA3|LAMA5|MYL2|PPP1R12B|PGF|PIK3CD|PIK3R1|PRKCA|MAPK8|PTK2|SHC1|SOS1|SRC|TNR|VAV2|VCL|VEGFA|VEGFC|ZYX|AKT3|MYL9|PARVB|SHC3|PDGFC|TNN|TLN2|LAMA1	ZT20 vs. ZT12 Down
			KEGG Pathway	ko05100	Bacterial invasion of epithelial cells	-7.8	3.9	22	ACTB|CAV1|CAV2|CLTA|CLTC|CTNNA1|CTNNA2|ILK|PIK3CD|PIK3R1|PTK2|SHC1|SRC|VCL|CLTCL1|ARPC4|WASF2|SEPTIN9|DNM3|ARHGEF26|SHC3|ARHGAP10	ZT20 vs. ZT12 Down
			Reactome Gene Sets	R-HSA-72649	Translation initiation complex formation	-7.8	4.5	19	EIF2S1|RPS3|RPS4Y1|RPS7|RPS8|RPS10|RPS12|RPS14|RPS15|RPS15A|RPS16|RPS17|RPS19|RPS21|RPS23|EIF3D|EIF3F|PABPC1|EIF3L	ZT20 vs. ZT12 Down
			GO Cellular Components	GO:0022625	cytosolic large ribosomal subunit	-7.8	4.5	19	RPL3|RPL4|RPL5|RPL7|RPL11|RPL13|RPL21|RPL24|RPL30|RPL27A|RPL29|RPL34|RPL37|RPL37A|RPLP0|RPL14|RPL23|RPL35|RPL39L	ZT20 vs. ZT12 Down
			Reactome Gene Sets	R-HSA-72702	Ribosomal scanning and start codon recognition	-7.8	4.5	19	EIF2S1|EIF5|RPS3|RPS4Y1|RPS7|RPS8|RPS10|RPS12|RPS14|RPS15|RPS15A|RPS16|RPS17|RPS19|RPS21|RPS23|EIF3D|EIF3F|EIF3L	ZT20 vs. ZT12 Down
			GO Biological Processes	GO:0001933	negative regulation of protein phosphorylation	-7.8	2.1	67	CAV1|CDKN1B|GADD45A|EPHB2|FOXO1|GMFB|HGF|IGFBP3|ILK|JUN|LRP6|SMAD6|MYC|NPM1|PEBP1|PDE4D|PHB|PKIA|PRKAR2A|PSEN1|PTPRB|PTPRO|RGS3|SFRP1|SNCA|TESK1|TFAP4|NR2F2|TIMP3|UCHL1|KAT2B|NOG|SLC9A3R1|MVP|SH2B3|TRIB1|SPRY1|RACK1|TAB1|RGS14|STRAP|CHP1|PARK7|PPM1E|INPP5F|GPD1L|NNT|CORO1C|FBXO7|WWTR1|IBTK|PDCD4|TRIB2|KIRREL1|DBNDD2|LMO3|PARD3|PMEPA1|SEMA6A|CTDSP1|PBLD|SMYD3|CHMP6|UBASH3B|NIBAN1|DAB2IP|RNF149	ZT20 vs. ZT12 Down
			GO Biological Processes	GO:0044770	cell cycle phase transition	-7.8	1.8	88	ATP2B4|BCAT1|ZFP36L1|ZFP36L2|CCND2|CCND3|CCNE1|CCNG1|CDC20|CDK7|CDKN1B|CDKN3|CENPE|CKS1B|GADD45A|DHFR|E2F3|EPS8|ESRRB|ID2|ID4|INHBA|MYC|PPP1R12B|NASP|NPM1|ORC1|ORC5|PBX1|PKIA|PSMB7|PSMC6|RAD51B|RPA1|SKP2|TFAP4|UBE2E1|UBE2E2|WEE1|BTG2|TUBA1A|HMGA2|CDC45|CUL2|PLPP2|CRADD|CCNA1|TIMELESS|KIF14|RBX1|ACTR1A|ANAPC10|TACC3|DCTN2|KHDRBS1|PLK2|CNTRL|LZTS1|DCTN3|PHLDA1|FBXL7|ORC3|FBXO7|FBXL3|FBXO5|TMOD3|CRL…	ZT20 vs. ZT12 Down
			GO Biological Processes	GO:0001649	osteoblast differentiation	-7.8	2.5	43	BMPR1B|CAT|RUNX2|CBFB|CLTC|FBN2|GLI3|GNAS|HGF|TNC|ID1|ID2|ID3|ID4|IGFBP3|IGFBP5|IHH|ILK|SMAD3|SMAD5|SMAD6|MEF2C|MEF2D|NOTCH1|PHB|PTK2|RORB|RPS15|SFRP1|VEGFC|FZD1|NOG|ZHX3|GTPBP4|ASF1A|WWTR1|FBXO5|DHH|HDAC7|SUFU|TNN|FIGNL1|SH3PXD2B	ZT20 vs. ZT12 Down
			GO Biological Processes	GO:1901654	response to ketone	-7.7	2.7	39	ADCY2|ADCY3|AHR|AKR1B1|AR|CAV1|CD38|CFTR|DNMT3B|DSG2|EFNA5|FDX1|FECH|FOXO1|HSD3B1|TNC|KCNJ11|MSN|MTAP|NASP|NEFL|P2RY6|PPARG|SFRP1|SRC|TBXA2R|TFAP4|TGFB2|NCOA4|NCOA1|YAP1|NCOA2|PARK7|CBX3|GNG2|SMYD3|PPP1R9B|FOXP2|FIBIN	ZT20 vs. ZT12 Down
			Hallmark Gene Sets	M5930	HALLMARK EPITHELIAL MESENCHYMAL TRANSITION	-7.7	2.7	39	ACTA2|DST|CDH2|CDH11|COL3A1|GADD45A|FBN2|FLNA|FMOD|GAS1|GJA1|TNC|ID2|IGFBP2|IGFBP3|IGFBP4|INHBA|JUN|LAMA3|NOTCH2|TNFRSF11B|PMP22|HTRA1|CXCL12|SFRP1|SFRP4|SGCG|TGFBI|TIMP3|VEGFA|VEGFC|VIM|WIPF1|PDLIM4|MYL9|BASP1|FBLN5|PMEPA1|LAMA1	ZT20 vs. ZT12 Down
			GO Biological Processes	GO:0048813	dendrite morphogenesis	-7.7	3	32	ADAM10|CHRNA7|CTNNA2|DSCAM|EPHB2|FYN|ID1|ILK|MAP2|MEF2A|SLC11A2|CDKL5|TRPC6|VLDLR|KLF7|PDLIM5|LZTS1|BTBD3|HECW1|CUX2|OBSL1|MAPK8IP2|RBFOX2|SS18L1|DNM3|TMEM106B|DOCK10|KIDINS220|HECW2|CAPRIN2|TRAK2|ZDHHC15	ZT20 vs. ZT12 Down
			GO Biological Processes	GO:0051271	negative regulation of cellular component movement	-7.7	2.1	62	ACTN4|BIN1|ATP2B4|CD74|CDKN1B|COL3A1|CTNNA1|GADD45A|GJA1|NRG1|HOXA7|IDH2|IGFBP3|IGFBP5|ILK|MEF2C|CD200|NOTCH1|CCN3|PLXNB3|PPARG|PTPRM|PTPRO|RAP2B|ROBO1|CXCL12|SFRP1|TBXA2R|NR2F2|TIE1|CLDN5|VCL|RECK|DLG5|NOG|SLC9A3R1|SEMA3E|MAGI2|SRGAP3|TRIB1|STRAP|VASH1|GTPBP4|CORO1C|ZMYND8|CLIC4|SPOCK3|AP1AR|RNF20|SEMA6A|MIIP|TNN|PBLD|NDRG4|MCTP1|NAV3|PHLDB2|MACIR|OSBPL8|DAB2IP|SCAI|SVBP	ZT20 vs. ZT12 Down
			GO Biological Processes	GO:0045665	negative regulation of neuron differentiation	-7.7	2.5	42	CD38|DGUOK|DLX1|DLX2|EFNB2|EPHA7|EPHB2|GLI3|HDAC2|ID1|ID2|ID4|MAP2|MEIS1|NOTCH1|PBX1|PMP22|PSEN1|PTK2|PTPRO|NR2F1|TNR|TRPC6|VIM|RAB29|GPR37L1|ULK2|SEMA3E|ZNF536|GDF11|PLK2|INPP5F|SPART|DNM3|TLX3|BCL11A|EIF4ENIF1|SEMA6A|CTDSP1|TRAK2|CNTN4|EIF2AK4	ZT20 vs. ZT12 Down
			Reactome Gene Sets	R-HSA-72662	Activation of the mRNA upon binding of the cap-binding complex and eIFs, and subsequent binding to 43S	-7.7	4.4	19	EIF2S1|RPS3|RPS4Y1|RPS7|RPS8|RPS10|RPS12|RPS14|RPS15|RPS15A|RPS16|RPS17|RPS19|RPS21|RPS23|EIF3D|EIF3F|PABPC1|EIF3L	ZT20 vs. ZT12 Down
			Reactome Gene Sets	R-HSA-1640170	Cell Cycle	-7.6	1.8	92	CCND2|CCND3|CCNE1|CDC20|CDK7|CDKN1B|CENPE|CKS1B|DHFR|DNA2|DYNC1I1|E2F3|HDAC1|MYC|PPP1R12B|NPM1|ORC1|ORC5|POLR2C|PPP2R5A|PRKCA|PSMB7|PSMC6|RAB2A|RAD51|RBBP7|RFC4|RPA1|SKP2|SRC|TOP2A|UBB|UBE2E1|UBE2N|WEE1|TUBA1A|CDC45|CCNA1|LPIN2|RBX1|AKT3|SMC4|ACTR1A|TUBA1B|ANAPC10|DCTN2|NUDC|CNTRL|DCTN3|PHLDA1|PDS5B|FBXL7|ANKRD28|LEMD3|ORC3|FBXO5|NME7|PIAS4|GINS2|NDE1|ZWILCH|SHQ1|CENPQ|H2AJ|CENPN|NCAPG|COP1|GINS3…	ZT20 vs. ZT12 Down
			GO Biological Processes	GO:0030522	intracellular receptor signaling pathway	-7.6	2.4	47	ACTN4|NR0B1|AHR|AR|CASP8|CBFB|CRY1|CTBP2|CYP26A1|ESR1|FABP5|NR5A2|NR5A1|HDAC1|PHB|PPARG|MAP2K6|RARA|RORA|RORB|SEC14L1|SFRP1|SKP2|SRC|NR2F2|THRA|UBB|UBE2N|NCOA4|AXIN1|PLPP1|NCOA1|TRIM24|DHRS3|ZNF536|NR1D2|YAP1|TAB1|PARK7|RBFOX2|TKFC|LMO3|PMEPA1|DHX58|FAM120B|DCBLD2|DNAAF4	ZT20 vs. ZT12 Down
			GO Biological Processes	GO:0072594	establishment of protein localization to organelle	-7.6	1.9	79	ACOX1|CASP8|CAT|DAO|E2F3|ECH1|EHHADH|FLNA|GLI3|HK1|KPNA2|SMAD3|PEX12|PIK3R1|PMAIP1|PKIA|MAPK8|PSEN1|PEX5|RPL3|RPL4|RPL5|RPL7|RPL11|RPL13|RPL21|RPL24|RPL30|RPL27A|RPL29|RPL34|RPL37|RPL37A|RPLP0|RPS3|RPS4Y1|RPS7|RPS8|RPS10|RPS12|RPS14|RPS15|RPS15A|RPS16|RPS17|RPS19|RPS21|RPS23|RYR2|UBB|NCOA4|ACOX2|AP3B1|RPL14|RPL23|GCC2|FAM53B|BCL2L11|VTI1B|RPL35|CHP1|ABLIM3|FBXO7|HACL1|TIMM21|MDFIC|VPS36|HAO2|SUFU…	ZT20 vs. ZT12 Down
			GO Biological Processes	GO:0042060	wound healing	-7.6	1.9	82	ACTB|ADRA2B|ANXA6|RHOC|DST|CAPZA2|CAV1|CD81|CDKN1B|COL3A1|CSRP1|DGKB|ELK3|EPHB2|ERBB2|FLNA|FYN|B4GALT1|GJA1|GLI3|GNAS|HDAC1|HDAC2|NRG1|TNC|ILK|IRF1|SMAD3|NINJ1|NOTCH1|NOTCH2|CCN3|P2RY1|PAFAH2|PIK3R1|PLAU|PRKAR2A|PRKCA|PTGFRN|PTK2|PTPN12|RAD51B|RAP2B|RREB1|SRC|STXBP1|TBXA2R|TGFB2|TRPC3|TRPC6|VAV2|VCL|VEGFA|FZD6|FZD9|AP3B1|NOG|SH2B3|MYL9|YAP1|PROCR|HPSE|P2RX2|ZFPM2|CBX5|MACF1|EHD2|AK3|GNG2|TRPC7|WF…	ZT20 vs. ZT12 Down
			GO Cellular Components	GO:0031674	I band	-7.6	3	31	ACTN4|BIN1|ATP2B4|DST|CACNA1C|CSRP1|FKBP1A|FLNA|KCNN2|PPP1R12B|PPP2R5A|PSEN1|PSEN2|RYR2|SCN1A|SORBS2|PDLIM4|KAT2B|PDLIM1|HOMER1|NOS1AP|MYL9|NEBL|PDLIM5|SYNPO|OBSL1|PDLIM3|PARVB|MYOZ1|SYNC|MYOZ3	ZT20 vs. ZT12 Down
			GO Biological Processes	GO:0051188	cofactor biosynthetic process	-7.6	2.2	53	ACAT1|ALAD|ALDOB|ALDOC|DHFR|ENO1|ESRRB|ACSL1|FBP1|FDXR|FECH|FXN|FYN|GCK|GPI|GSTZ1|HAGH|HK1|IDH2|MAT1A|SLC11A2|PDK1|PDK2|PFKFB3|PFKL|PGK2|PPT1|PSEN1|PTS|QDPR|SLC25A1|AKR1A1|NMRK2|SLC25A39|ACSL5|PANK1|PDP1|PARP16|NMRK1|DHTKD1|OGDHL|BDH2|COQ8A|ELOVL1|NUP37|ELOVL7|PARP9|PCBD2|COQ5|ACSS1|NADK2|METTL27|PRXL2C	ZT20 vs. ZT12 Down
			GO Biological Processes	GO:0060828	regulation of canonical Wnt signaling pathway	-7.6	2.3	50	TLE5|CAV1|CDH2|CTNND1|DVL3|FOXO1|GLI3|HDAC1|IGFBP2|IGFBP4|ILK|LRP6|SMAD3|NOTCH1|PSEN1|PSMB7|PSMC6|PTPRO|SFRP1|SFRP4|SIAH2|SRC|TBL1X|TLE2|TLE4|AXIN1|FZD1|FZD6|FZD9|RECK|SCEL|NOG|SLC9A3R1|FAM53B|RBX1|YAP1|ANKRD6|HECW1|TMEM131L|WWTR1|NLE1|LMBR1L|TNN|CAPRIN2|WLS|BICC1|RSPO3|TMEM198|DAB2IP|TMEM170B	ZT20 vs. ZT12 Down
			GO Biological Processes	GO:0050768	negative regulation of neurogenesis	-7.6	2.3	50	ASCL2|CD38|COL3A1|CTNNA1|DGUOK|DLX1|DLX2|EFNB2|EPHA7|EPHB2|GLI3|HDAC2|NRG1|ID1|ID2|ID4|IDH2|MAP2|MEIS1|NOTCH1|PBX1|PMP22|PSEN1|PTK2|PTPRO|NR2F1|TNR|TRPC6|VIM|RAB29|NOG|GPR37L1|ULK2|SEMA3E|ZNF536|GDF11|PLK2|INPP5F|SPART|DNM3|TLX3|BCL11A|APPL2|EIF4ENIF1|SEMA6A|CTDSP1|TNN|TRAK2|CNTN4|EIF2AK4	ZT20 vs. ZT12 Down
			GO Biological Processes	GO:0001657	ureteric bud development	-7.6	3.5	25	ARG2|CAT|FGFR1|GLI3|ILK|LAMA5|EPCAM|SMAD3|SMAD5|SMAD6|MYC|PAX2|PBX1|PGF|RARA|SFRP1|SIX1|VEGFA|NOG|GDF11|SPRY1|BASP1|SIX4|KIF26B|FAT4	ZT20 vs. ZT12 Down
			GO Cellular Components	GO:0019897	extrinsic component of plasma membrane	-7.5	2.8	35	CAV2|CDH2|CDH4|CDH7|CDH8|CDH11|CDH18|CTNNA1|CTNNA2|CTNND1|DTNA|FGR|FYN|GNAL|GNAO1|GNAS|GNG5|HIP1|KPNA2|PTK2|SRC|WNT2|EEA1|GNB5|AAK1|RACGAP1|GNG2|SYTL2|EPN3|STYK1|GNG12|SYAP1|SNX18|STXBP5|GRAMD2A	ZT20 vs. ZT12 Down
			GO Biological Processes	GO:0034762	regulation of transmembrane transport	-7.5	1.9	80	ACTB|ACTN4|BIN1|ATP2B4|CACNA1C|CACNB2|CAMK2D|CAPN1|CAV1|CFTR|CHRM3|SLC31A2|DAPK1|EPHB2|FABP5|FGF12|FGF14|FKBP1A|FLNA|FYN|GJA1|KCNA2|KCNA4|KCNC2|KCNH2|KCNJ11|KCNN2|KCNQ3|MEF2A|MEF2C|NEFL|P2RY6|PDE4D|PIK3R1|PLCG1|PRKCI|PSEN1|PSEN2|RYR2|SCN1A|SCN2A|SCN9A|SNCA|TRPC6|CLTCL1|CACNA1H|CACNA1G|KCNB2|SLC9A3R1|HOMER1|NOS1AP|WDR1|GNB5|CHP1|PARK7|HECW1|GPD1L|MAPK8IP2|CLIC4|KCNG2|TSPAN13|STK39|KLF15|ACSL5|APPL…	ZT20 vs. ZT12 Down
			GO Biological Processes	GO:0045926	negative regulation of growth	-7.5	2.4	45	OSGIN2|CDKN1B|ENO1|EPHA7|FBP1|FXN|GJA1|IGFBP5|ING1|INHBA|KCNK2|SMAD3|MAP2|MEIS1|MYL2|NOTCH1|NOTCH2|CCN3|PHB|PPARG|PPT1|PTK2|RBBP7|SFRP1|SMARCA2|TGFB2|TNR|NOG|ULK2|SEMA3E|RACK1|SPART|CRLF3|BCL11A|WWC3|NDRG3|SEMA6A|WFDC1|MYOZ1|CAPRIN2|WWC2|SESN2|PPP1R9B|DCBLD2|NAIF1	ZT20 vs. ZT12 Down
			Reactome Gene Sets	R-HSA-5663202	Diseases of signal transduction by growth factor receptors and second messengers	-7.5	2.1	60	ACTB|ADAM10|CAMK2D|CDKN1B|CTBP2|ERBB2|ESR1|FGFR1|FKBP1A|FOXO1|FYN|HDAC1|HDAC2|HGF|NRG1|IHH|JAG2|LRP6|SMAD3|KITLG|MYC|NOTCH1|PEBP1|PHB|PIK3CD|PIK3R1|PLCG1|POLR2C|PPP2R5A|PSEN1|PSEN2|PSMB7|PSMC6|PTPN12|SHC1|SOS1|SRC|STAT1|STAT5A|STRN|TBL1X|UBB|VCL|AXIN1|FZD6|AP3B1|TRIM24|KAT2B|RBX1|AKT3|BCL2L11|CNTRL|ICOS|DHH|HDAC7|HHAT|AGK|ZC3HAV1|NRG4|MYO18A	ZT20 vs. ZT12 Down
			GO Cellular Components	GO:0005765	lysosomal membrane	-7.5	2.1	59	ACP3|AP2A2|AP2B1|ANXA6|CD74|CFTR|AP2M1|CLTA|CLTC|B4GALT1|MYO7A|NPC1|SLC11A2|PSEN1|PSEN2|RAB2A|RAB5C|TLR3|VLDLR|TFEB|SLC7A5|STX7|AP3B1|CPNE3|ATP6V0D1|SYNGR1|SNAP29|ATP6V1G1|TMEM63A|TOM1|ATP8A1|VTI1B|LAMTOR5|HPSE|KPTN|ATP11A|ABCA5|ATP6V1D|TM6SF1|TMEM106B|GDAP2|CMTM6|STX17|PIP4P2|AP5M1|LMBRD1|MEAK7|PLEKHF1|HPS6|LPCAT1|VASN|ARL8A|DTX3L|RAB12|RNF152|ZNRF2|TMEM9|GPR137C|TMEM150C	ZT20 vs. ZT12 Down
			GO Cellular Components	GO:0098852	lytic vacuole membrane	-7.5	2.1	59	ACP3|AP2A2|AP2B1|ANXA6|CD74|CFTR|AP2M1|CLTA|CLTC|B4GALT1|MYO7A|NPC1|SLC11A2|PSEN1|PSEN2|RAB2A|RAB5C|TLR3|VLDLR|TFEB|SLC7A5|STX7|AP3B1|CPNE3|ATP6V0D1|SYNGR1|SNAP29|ATP6V1G1|TMEM63A|TOM1|ATP8A1|VTI1B|LAMTOR5|HPSE|KPTN|ATP11A|ABCA5|ATP6V1D|TM6SF1|TMEM106B|GDAP2|CMTM6|STX17|PIP4P2|AP5M1|LMBRD1|MEAK7|PLEKHF1|HPS6|LPCAT1|VASN|ARL8A|DTX3L|RAB12|RNF152|ZNRF2|TMEM9|GPR137C|TMEM150C	ZT20 vs. ZT12 Down
			GO Biological Processes	GO:0035113	embryonic appendage morphogenesis	-7.5	3.1	29	CACNA1C|RUNX2|FBN2|FGFR1|GLI3|GNAS|HDAC1|HDAC2|HOXA9|HOXA10|IHH|AFF3|LRP6|MBNL1|NOTCH1|NOTCH2|PBX1|PSEN1|TBX2|TBX3|TGFB2|TULP3|FZD6|RECK|NOG|BCL2L11|CHST11|LNPK|TBC1D32	ZT20 vs. ZT12 Down
			GO Biological Processes	GO:0030326	embryonic limb morphogenesis	-7.5	3.1	29	CACNA1C|RUNX2|FBN2|FGFR1|GLI3|GNAS|HDAC1|HDAC2|HOXA9|HOXA10|IHH|AFF3|LRP6|MBNL1|NOTCH1|NOTCH2|PBX1|PSEN1|TBX2|TBX3|TGFB2|TULP3|FZD6|RECK|NOG|BCL2L11|CHST11|LNPK|TBC1D32	ZT20 vs. ZT12 Down
			GO Biological Processes	GO:0072164	mesonephric tubule development	-7.5	3.4	25	ARG2|CAT|FGFR1|GLI3|ILK|LAMA5|EPCAM|SMAD3|SMAD5|SMAD6|MYC|PAX2|PBX1|PGF|RARA|SFRP1|SIX1|VEGFA|NOG|GDF11|SPRY1|BASP1|SIX4|KIF26B|FAT4	ZT20 vs. ZT12 Down
			GO Biological Processes	GO:0072163	mesonephric epithelium development	-7.5	3.4	25	ARG2|CAT|FGFR1|GLI3|ILK|LAMA5|EPCAM|SMAD3|SMAD5|SMAD6|MYC|PAX2|PBX1|PGF|RARA|SFRP1|SIX1|VEGFA|NOG|GDF11|SPRY1|BASP1|SIX4|KIF26B|FAT4	ZT20 vs. ZT12 Down
			GO Biological Processes	GO:0006412	translation	-7.4	1.8	96	ZFP36L1|ZFP36L2|CARS1|DAPK1|DHFR|EEF1B2|EEF1D|EEF2|EIF2S1|EIF5|ERBB2|IGFBP5|DRG1|NPM1|RARA|RPL3|RPL4|RPL5|RPL7|RPL11|RPL13|RPL21|RPL24|RPL30|RPL27A|RPL29|RPL34|RPL37|RPL37A|RPLP0|RPS3|RPS4Y1|RPS7|RPS8|RPS10|RPS12|RPS14|RPS15|RPS15A|RPS16|RPS17|RPS19|RPS21|RPS23|VIM|BTG2|MKNK1|EIF3D|EIF3F|EIF2B2|RPL14|NEMF|AIMP1|RPL23|PTBP3|RIDA|WARS2|RACK1|PAIP1|KHDRBS1|RPL35|HABP4|MRPS27|CYFIP1|PLXNB2|PARS2|PABP…	ZT20 vs. ZT12 Down
			GO Biological Processes	GO:1901652	response to peptide	-7.4	1.9	76	ADCY2|ADCY3|ADCY9|AKR1B1|ZFP36L1|CAT|CAV1|CAV2|CCND3|CDKN1B|CHRNA7|CRY1|CYP11A1|FOXO1|NR5A1|FYN|GCK|GHR|GJA1|GRB14|HSD11B2|ID1|IGFBP5|LHCGR|LRP6|ABCC1|NEFL|NOTCH1|PDK2|PIK3R1|POR|PPARG|PRKAR2A|PRKCI|PSEN1|PTK2|QDPR|CXCL12|SHC1|SMARCC1|SOS1|SRC|STAT1|STAT2|STAT5A|TIMP4|VIM|BTG2|KAT2B|EIF2B2|TIMELESS|ATP6V0D1|RPL23|ATP6V1G1|LPIN2|BCL2L11|CYFIP1|CACYBP|KLF15|ATP6V1D|VPS13C|ANO1|APPL2|SMPD3|BAIAP2L1|…	ZT20 vs. ZT12 Down
			GO Biological Processes	GO:0035108	limb morphogenesis	-7.4	2.9	32	BMPR1B|CACNA1C|RUNX2|FBN2|FGFR1|GLI3|GNAS|HDAC1|HDAC2|HOXA9|HOXA10|IHH|AFF3|LRP6|MBNL1|NOTCH1|NOTCH2|PBX1|PLXNA2|PSEN1|TBX2|TBX3|TGFB2|TULP3|FZD6|RECK|NOG|BCL2L11|CHST11|LNPK|TBC1D32|RNF165	ZT20 vs. ZT12 Down
			GO Biological Processes	GO:0035107	appendage morphogenesis	-7.4	2.9	32	BMPR1B|CACNA1C|RUNX2|FBN2|FGFR1|GLI3|GNAS|HDAC1|HDAC2|HOXA9|HOXA10|IHH|AFF3|LRP6|MBNL1|NOTCH1|NOTCH2|PBX1|PLXNA2|PSEN1|TBX2|TBX3|TGFB2|TULP3|FZD6|RECK|NOG|BCL2L11|CHST11|LNPK|TBC1D32|RNF165	ZT20 vs. ZT12 Down
			GO Biological Processes	GO:0009152	purine ribonucleotide biosynthetic process	-7.4	2.3	48	ACAT1|ADCY2|ADCY3|ADCY9|AK4|ALDOB|ALDOC|AMPD3|NUDT2|ATP5MC3|ATP5PF|SLC26A2|ENO1|ESRRB|ACSL1|FBP1|GCK|GPI|GSTZ1|GUCY1A1|GUCY1B1|GUCY2C|HK1|PDK1|PDK2|PFKFB3|PFKL|PGK2|PPT1|PSEN1|SLC25A1|NME5|SLC25A12|DMAC2L|NME7|AK3|ACSL5|PANK1|PDP1|DHTKD1|OGDHL|ELOVL1|ANTKMT|NUP37|ELOVL7|ACSS1|ADSS1|PRXL2C	ZT20 vs. ZT12 Down
			GO Biological Processes	GO:1990778	protein localization to cell periphery	-7.4	2.2	54	ACTB|ADAM10|AR|ATP2B4|CACNB2|CAV1|CD81|CDH2|AP2M1|CLTC|EPHA3|EPHB2|GPC4|FLNA|GRIN2C|KCNJ11|LAMA5|LRP6|P2RY1|PIK3R1|PKP2|PPP2R5A|PRKCI|STXBP1|STX7|RAB29|LGI1|KCNB2|SLC9A3R2|SLC9A3R1|GCC2|ARFRP1|RACK1|VTI1B|EPB41L3|PACS2|MACF1|NSG1|PACSIN1|EHD2|SYTL2|DPP10|MPP5|PLEKHF1|GRIP2|RAB34|PPP1R9B|RAB3C|LYPD1|TTC7B|TAMALIN|RAB12|WDR72|NHLRC1	ZT20 vs. ZT12 Down
			GO Biological Processes	GO:0006650	glycerophospholipid metabolic process	-7.4	2.2	55	CAPN2|CDS1|DGKB|FABP5|IMPA2|ITPKB|LIPC|PIGC|PIGH|PIK3C2G|PIK3CD|PIK3R1|PIP4K2A|PIP5K1B|CDS2|INPP4B|CPNE3|MTMR2|PIGQ|MTMR4|SOCS6|LPIN2|BPNT1|PEMT|INPP5F|GPD1L|SLC44A1|PLA2G15|SH3YL1|MTMR12|LPCAT2|PIP4P2|AGK|AGPAT4|CHPT1|PLEKHA2|MPPE1|LPCAT1|PGAP1|RUFY1|PITPNM3|PLCD4|PIGM|OSBPL5|OSBPL8|SLC44A3|MBOAT2|TAMM41|TTC7B|MBOAT1|DGKH|PHOSPHO1|ABHD3|NAPEPLD|SERINC2	ZT20 vs. ZT12 Down
			GO Biological Processes	GO:0048762	mesenchymal cell differentiation	-7.4	2.5	42	ANXA6|EPHA3|FGFR1|GCNT2|HDAC2|HGF|NRG1|LAMA5|LIMS1|LRP6|SMAD3|MEF2C|KITLG|NOTCH1|PAX2|SDCBP|SFRP1|STAT1|TGFB2|WNT2|HMGA2|NRP2|DLG5|NOG|SEMA3E|ZEB2|SPRY1|STRAP|PHLDB1|CORO1C|WWTR1|PDCD4|WNT16|SEMA6A|PBLD|FBXL17|FAM172A|KBTBD8|PHLDB2|VASN|DAB2IP|BCL9L	ZT20 vs. ZT12 Down
			GO Biological Processes	GO:0072659	protein localization to plasma membrane	-7.3	2.3	48	ACTB|AR|ATP2B4|CACNB2|CD81|CDH2|AP2M1|CLTC|EPHA3|EPHB2|FLNA|KCNJ11|LAMA5|LRP6|P2RY1|PIK3R1|PKP2|PPP2R5A|PRKCI|STXBP1|STX7|KCNB2|SLC9A3R2|SLC9A3R1|GCC2|ARFRP1|RACK1|VTI1B|EPB41L3|PACS2|MACF1|NSG1|PACSIN1|EHD2|SYTL2|DPP10|MPP5|PLEKHF1|GRIP2|RAB34|PPP1R9B|RAB3C|LYPD1|TTC7B|TAMALIN|RAB12|WDR72|NHLRC1	ZT20 vs. ZT12 Down
			GO Molecular Functions	GO:0051020	GTPase binding	-7.3	1.9	77	ADCYAP1R1|BICD1|FMNL1|CAV1|CLTA|DVL3|EEF1B2|EEF1D|ENO1|EPS8|FLNA|PDE6D|PEX5|RAB3IL1|RASGRF2|SOS1|DENND2B|CDKL5|TBXA2R|VAV2|EIF2B2|RAB29|AIMP1|RALGPS1|GARRE1|USP6NL|ARHGEF17|SRGAP3|LAMTOR5|RAPGEF4|CDC42EP1|DENND3|MYCBP2|TBC1D2B|TBC1D9|CYFIP1|MCF2L|CDC42EP4|CORO1C|ARHGEF26|GAPVD1|DENND2A|STXBP6|ANLN|SYTL2|RALGPS2|TBC1D2|DOCK10|FGD6|CDC42SE2|DENND11|PLEKHG1|MICAL3|RIC8A|ARHGEF28|GRTP1|HPS6|RIN3|CYRI…	ZT20 vs. ZT12 Down
			GO Cellular Components	GO:0015935	small ribosomal subunit	-7.3	3.9	21	RPS3|RPS4Y1|RPS7|RPS8|RPS10|RPS12|RPS14|RPS15|RPS15A|RPS16|RPS17|RPS19|RPS21|RPS23|RACK1|MRPS27|MRPS35|MRPS14|MRPS9|MRPS6|MRPS36	ZT20 vs. ZT12 Down
			GO Biological Processes	GO:0043043	peptide biosynthetic process	-7.3	1.7	98	ZFP36L1|ZFP36L2|CARS1|DAPK1|DHFR|EEF1B2|EEF1D|EEF2|EIF2S1|EIF5|ERBB2|HAGH|IGFBP5|DRG1|NPM1|RARA|RPL3|RPL4|RPL5|RPL7|RPL11|RPL13|RPL21|RPL24|RPL30|RPL27A|RPL29|RPL34|RPL37|RPL37A|RPLP0|RPS3|RPS4Y1|RPS7|RPS8|RPS10|RPS12|RPS14|RPS15|RPS15A|RPS16|RPS17|RPS19|RPS21|RPS23|VIM|BTG2|MKNK1|EIF3D|EIF3F|EIF2B2|RPL14|NEMF|AIMP1|RPL23|PTBP3|RIDA|WARS2|RACK1|PAIP1|KHDRBS1|RPL35|HABP4|MRPS27|CYFIP1|PLXNB2|PARS2…	ZT20 vs. ZT12 Down
			GO Biological Processes	GO:0060537	muscle tissue development	-7.3	2.1	62	ACTA1|CAV1|CAV2|COL3A1|CSRP1|DSG2|S1PR1|EEF2|EFNB2|FGFR1|FKBP1A|GJA1|NRG1|FOXN2|ID2|IGFBP5|IHH|KCNK2|SMAD3|MEF2A|MEF2C|MEF2D|MEIS1|MYL2|NOTCH1|PKP2|RARA|RYR2|SGCG|SIX1|TBX2|TBX3|NR2F2|TGFB2|VEGFA|WNT2|BTG2|SORBS2|SAP30|NOG|HOMER1|NR1D2|YAP1|ZBTB18|NEBL|PDLIM5|P2RX2|OBSL1|ZFPM2|CACYBP|CDON|ASB2|SIX4|SOX6|MYOZ1|STRA6|NIBAN2|NDRG4|FOXP2|ZFPM1|BCL9L|LRRC10	ZT20 vs. ZT12 Down
			GO Biological Processes	GO:0045216	cell-cell junction organization	-7.3	2.7	35	ACTN4|RHOC|CAV1|CBFB|CDH7|CDH8|CDH11|CDH18|CTNNA1|CTNND1|DSG2|GJA1|GJA4|LIMS1|SMAD3|PKP2|PRKCA|PRKCI|PTPRO|FSCN1|STRN|TGFB2|CLDN5|VCL|CLDN2|DLG5|TJP2|WDR1|EPB41L3|WHRN|HDAC7|SDK2|PARD3|MPP5|TLN2	ZT20 vs. ZT12 Down
			GO Biological Processes	GO:0061458	reproductive system development	-7.3	2	66	NR0B1|AR|ASCL2|BMPR1B|BOK|ZFP36L1|CASP8|CDKN1B|CRIP1|CTNNA1|ESR1|ESRRB|FLNA|NR5A1|GJA1|GLI3|HMGB2|HOXA9|HOXA10|HSD17B3|TNC|ID4|INHBA|LHCGR|LRP6|KITLG|NUDT1|NASP|NOTCH1|NOTCH2|PLAG1|PPARG|HTRA1|PTK2|RARA|RRM1|SFRP1|SMARCC1|SRC|TBX3|NR2F2|TGFB2|TLR3|UBB|VEGFA|WNT2|TFEB|NCOA4|NCOA1|EIF2B2|NOG|BCL2L11|BASP1|VASH1|FNDC3A|ZFPM2|PATZ1|LRRC6|DHH|RTCB|SIX4|STRA6|KIF18A|PPP1R9B|RSPO3|RNF38	ZT20 vs. ZT12 Down
			Reactome Gene Sets	R-HSA-187037	Signaling by NTRK1 (TRKA)	-7.3	3.2	27	ADCYAP1R1|AP2A2|AP2B1|AP2M1|CLTA|CLTC|ID1|ID2|ID3|ID4|MEF2A|MEF2C|MEF2D|NAB1|PIK3R1|PLCG1|RALA|SGK1|SHC1|SOS1|SRC|MAPKAPK3|RPS6KA5|TRIB1|DNM3|SHC3|KIDINS220	ZT20 vs. ZT12 Down
			GO Biological Processes	GO:2001244	positive regulation of intrinsic apoptotic signaling pathway	-7.3	4.2	19	BOK|CAV1|GSDME|PMAIP1|RPL11|RPS3|RPS7|SIAH1|SKIL|UBB|SLC9A3R1|BCL2L11|RACK1|PARK7|PIAS4|IL20RA|PLEKHF1|BMF|NACC2	ZT20 vs. ZT12 Down
			GO Biological Processes	GO:0044272	sulfur compound biosynthetic process	-7.2	2.6	37	ACAT1|SLC26A2|ACSL1|FMOD|B4GALT1|GSTZ1|HAGH|NDST1|MAT1A|MPST|MTAP|PDK1|PDK2|PPT1|ST3GAL4|SLC25A1|B4GALT4|B4GALT6|B4GALT5|CHST2|AKR1A1|ST3GAL6|CSPG5|B3GNT2|SLC35D1|CHST11|ACSL5|PDP1|CSGALNACT2|CHST7|ENOPH1|ELOVL1|ELOVL7|ACSS1|DSEL|GSTO2|CHSY3	ZT20 vs. ZT12 Down
			Reactome Gene Sets	R-HSA-6791226	Major pathway of rRNA processing in the nucleolus and cytosol	-7.2	2.7	36	RPL3|RPL4|RPL5|RPL7|RPL11|RPL13|RPL21|RPL24|RPL30|RPL27A|RPL29|RPL34|RPL37|RPL37A|RPLP0|RPS3|RPS4Y1|RPS7|RPS8|RPS10|RPS12|RPS14|RPS15|RPS15A|RPS16|RPS17|RPS19|RPS21|RPS23|RPL14|RPL23|RPP30|RPP40|RPL35|LAS1L|RPL39L	ZT20 vs. ZT12 Down
			GO Biological Processes	GO:0009108	coenzyme biosynthetic process	-7.2	2.4	45	ACAT1|ALDOB|ALDOC|DHFR|ENO1|ESRRB|ACSL1|FBP1|FDXR|GCK|GPI|GSTZ1|HK1|IDH2|MAT1A|PDK1|PDK2|PFKFB3|PFKL|PGK2|PPT1|PSEN1|PTS|QDPR|SLC25A1|AKR1A1|NMRK2|ACSL5|PANK1|PDP1|PARP16|NMRK1|DHTKD1|OGDHL|COQ8A|ELOVL1|NUP37|ELOVL7|PARP9|PCBD2|COQ5|ACSS1|NADK2|METTL27|PRXL2C	ZT20 vs. ZT12 Down
			GO Biological Processes	GO:0033673	negative regulation of kinase activity	-7.2	2.3	46	CAV1|CDKN1B|GADD45A|EPHB2|GMFB|ILK|LRP6|NPM1|PPP2R5A|PKIA|PRKAR2A|PSEN1|PTPRB|PTPRO|RGS3|SFRP1|SNCA|TESK1|TFAP4|NR2F2|UCHL1|KAT2B|RUBCN|MVP|SH2B3|TRIB1|SPRY1|RACK1|TAB1|RGS14|CHP1|PARK7|PPM1E|CORO1C|FBXO7|WWTR1|IBTK|PDCD4|TRIB2|DBNDD2|SMYD3|CHMP6|UBASH3B|MIDN|PIK3IP1|DAB2IP	ZT20 vs. ZT12 Down
			GO Biological Processes	GO:0044057	regulation of system process	-7.2	1.8	84	ACP3|ADRA2B|BIN1|ANXA6|ATP2B4|ATP5PF|CACNA1C|CACNB2|CAMK2D|CAV1|CBLN1|CD38|CHRM3|CHRNA7|COMT|CRY1|CYP2J2|DSG2|EDN2|ENO1|FABP5|FGF12|FGFR1|FOXO1|FLNA|GJA1|GNAO1|GNAS|GUCY1A1|HGF|IGFBP5|INHBA|KCNH2|KCNJ11|KCNN2|SMAD3|MEF2A|MYL2|PPP1R12B|NOTCH1|CCN3|NPY2R|PBX3|PDE4D|PKP2|PRKCA|PTGER3|PTK2|PTPRO|RYR2|SGK1|SRC|TBX2|TBXA2R|TGFB2|THRA|TNR|TRPC3|SLC25A12|MTMR2|CACNA1H|CACNA1G|MTMR4|KCNB2|SLC9A3R1|NRXN1|H…	ZT20 vs. ZT12 Down
			Hallmark Gene Sets	M5902	HALLMARK APOPTOSIS	-7.2	2.8	33	CASP8|CAV1|CCND2|CD38|CDKN1B|DAP|GADD45A|DPYD|ERBB2|FDXR|GPX4|HGF|HMGB2|IRF1|JUN|MGMT|PMAIP1|PPT1|PSEN1|PSEN2|PTK2|RARA|SATB1|TGFB2|TIMP3|TOP2A|WEE1|BTG2|CCNA1|BCL2L10|BCL2L11|PDCD4|BMF	ZT20 vs. ZT12 Down
			GO Biological Processes	GO:0001503	ossification	-7.2	2	62	BMPR1B|CAT|RUNX2|CBFB|CDH11|CLTC|SLC26A2|S1PR1|FBN2|FGR|GLI3|GNAS|HGF|TNC|ID1|ID2|ID3|ID4|IGFBP3|IGFBP5|IHH|ILK|LRP6|SMAD3|SMAD5|SMAD6|MEF2C|MEF2D|NAB1|NOTCH1|PBX1|PHB|PTK2|RORB|RPS15|SFRP1|TGFB2|THRA|VEGFC|FZD1|FZD9|TNFRSF11A|NOG|DHRS3|ZHX3|GTPBP4|ASF1A|WWTR1|FBXO5|OSTF1|DHH|HDAC7|SUFU|SMPD3|TXLNG|TNN|FIGNL1|FBXL15|FAT4|RFLNA|PHOSPHO1|SH3PXD2B	ZT20 vs. ZT12 Down
			GO Biological Processes	GO:2001233	regulation of apoptotic signaling pathway	-7.2	2	62	APAF1|AR|BMPR1B|BOK|CASP8|CAV1|CD74|CTNNA1|GSDME|ENO1|FGFR1|FXN|FYN|HDAC1|HGF|HMGB2|INHBA|SMAD3|NONO|PMAIP1|MAPK8|PSEN1|RPL11|RPS3|RPS7|CXCL12|SFRP1|SIAH1|SIAH2|SKIL|SRC|TFAP4|TIMP3|TRAF1|TRPS1|UBB|FZD9|NME5|CRADD|NOG|SLC9A3R1|BCL2L10|BCL2L11|RACK1|YAP1|PARK7|MAPK8IP2|FAM162A|RRM2B|PIAS4|IL20RA|NLE1|FAIM|STRADB|FIGNL1|PLEKHF1|PRR7|BMF|NACC2|DAB2IP|UNC5B|RTKN2	ZT20 vs. ZT12 Down
			GO Biological Processes	GO:0001763	morphogenesis of a branching structure	-7.2	2.6	38	AR|DLX2|EPHA7|ESR1|FGFR1|GLI3|HGF|HOXA5|TNC|IHH|ILK|LAMA5|LRP6|MYC|NOTCH1|PAX2|PBX1|PGF|PLXNA1|SFRP1|SIX1|SRC|TBX3|VEGFA|WNT2|TIMELESS|DLG5|NOG|SEMA3E|SPRY1|YAP1|CLIC4|SIX4|BCL11A|HHIP|FAT4|RSPO3|LAMA1	ZT20 vs. ZT12 Down
			GO Biological Processes	GO:0030111	regulation of Wnt signaling pathway	-7.2	2.1	58	TLE5|CAV1|CBFB|CDH2|CTNND1|DVL3|ESR1|FOXO1|GLI3|HDAC1|IGFBP2|IGFBP4|ILK|LRP6|SMAD3|NOTCH1|PSEN1|PSMB7|PSMC6|PTPRO|SFRP1|SFRP4|SIAH2|SRC|TBL1X|TLE2|TLE4|AXIN1|FZD1|FZD6|FZD9|RECK|SCEL|NOG|SLC9A3R1|FAM53B|ZEB2|RBX1|RACK1|YAP1|ANKRD6|HECW1|TMEM131L|MACF1|WWTR1|MDFIC|TAX1BP3|NLE1|LMBR1L|TNN|CAPRIN2|WLS|BICC1|RSPO3|TMEM198|DAB2IP|APCDD1L|TMEM170B	ZT20 vs. ZT12 Down
			GO Biological Processes	GO:0043269	regulation of ion transport	-7.2	1.8	92	ACTN4|ADCYAP1R1|BIN1|ATP2B4|ATP5PF|CACNA1C|CACNB2|CAMK2D|CAPN1|CAV1|CFTR|CHRM3|SLC31A2|DAPK1|EPHB2|FGF12|FGF14|FGFR1|FKBP1A|FLNA|FYN|GCK|GJA1|HTR1B|KCNA2|KCNA4|KCNC2|KCNH2|KCNJ11|KCNN2|KCNQ3|MEF2C|MLLT6|NEFL|NPY2R|P2RY1|P2RY6|PDE4D|PKP2|PLCG1|MAP2K6|PSEN1|PSEN2|ROS1|RYR2|SCN1A|SCN2A|SCN9A|CXCL12|SFRP4|SNCA|STXBP1|SYT1|TRPC3|TRPC6|SNX4|TNFRSF11A|CACNA1H|CACNA1G|RAB11B|KCNB2|SLC9A3R1|HOMER1|NOS1AP|…	ZT20 vs. ZT12 Down
			GO Molecular Functions	GO:0003714	transcription corepressor activity	-7.1	2.6	37	TLE5|NR0B1|CTBP2|DNMT3B|HDAC1|HSBP1|PHB|SIAH2|TBL1X|TLE2|TLE4|BHLHE40|SAP30|MTA1|BASP1|YAP1|ZHX3|ZFPM2|RBFOX2|ZMYND8|WWTR1|LMCD1|HDAC7|PIAS4|SUFU|RCOR3|MTA3|SFMBT2|IRF2BPL|PARP9|MIDEAS|CDYL2|SDR16C5|JAZF1|KCTD1|SCAI|IRF2BP2	ZT20 vs. ZT12 Down
			GO Biological Processes	GO:0007610	behavior	-7.1	1.8	82	ABL2|ADCY3|CAPN2|CHRNA7|CNP|COMT|CPT1A|CSTB|DSCAM|EPHB2|EPS8|FGF12|FXN|FYN|GABRA5|GJA1|GLI3|GMFB|GNAO1|HDAC2|NRG1|HTR1B|ID2|JUN|KCNA2|KCNK2|MEF2C|MEIS1|NPC1|NPY2R|SLC11A2|P2RY1|PBX3|PPT1|PSEN1|SCN1A|SCN2A|SCN9A|CXCL12|SGK1|SLC16A1|STRN|THRA|CLDN5|TNR|UCHL1|VLDLR|BTG2|FZD9|NCOA1|MTA1|NRXN1|HOMER1|NR1D2|ATP8A1|NCOA2|RGS14|PLK2|PARK7|SYNPO|INPP5F|WDR47|P2RX2|CUX2|MAPK8IP2|SLC24A2|TMOD2|GCNT4|SHC3|RI…	ZT20 vs. ZT12 Down
			GO Biological Processes	GO:0072009	nephron epithelium development	-7.1	3.2	26	ACAT1|GLI3|ILK|LAMA5|MEF2C|MYC|MYO1E|NOTCH1|NOTCH2|PAX2|PBX1|PGF|POU3F3|PTPRO|SIX1|STAT1|VEGFA|NOG|MAGI2|BASP1|YAP1|WWTR1|KLF15|SIX4|KIF26B|FAT4	ZT20 vs. ZT12 Down
			GO Biological Processes	GO:0001823	mesonephros development	-7.1	3.3	25	ARG2|CAT|FGFR1|GLI3|ILK|LAMA5|EPCAM|SMAD3|SMAD5|SMAD6|MYC|PAX2|PBX1|PGF|RARA|SFRP1|SIX1|VEGFA|NOG|GDF11|SPRY1|BASP1|SIX4|KIF26B|FAT4	ZT20 vs. ZT12 Down
			GO Biological Processes	GO:0048608	reproductive structure development	-7.1	2	65	NR0B1|AR|ASCL2|BMPR1B|BOK|ZFP36L1|CASP8|CDKN1B|CRIP1|CTNNA1|ESR1|ESRRB|FLNA|NR5A1|GJA1|GLI3|HMGB2|HOXA9|HOXA10|HSD17B3|TNC|ID4|INHBA|LHCGR|LRP6|KITLG|NUDT1|NASP|NOTCH1|NOTCH2|PLAG1|PPARG|HTRA1|PTK2|RARA|RRM1|SFRP1|SMARCC1|SRC|TBX3|NR2F2|TGFB2|TLR3|UBB|VEGFA|WNT2|TFEB|NCOA4|NCOA1|EIF2B2|NOG|BCL2L11|BASP1|VASH1|FNDC3A|ZFPM2|PATZ1|LRRC6|DHH|RTCB|SIX4|STRA6|KIF18A|RSPO3|RNF38	ZT20 vs. ZT12 Down
			GO Biological Processes	GO:0048705	skeletal system morphogenesis	-7.1	2.4	41	ANXA6|BMPR1B|RUNX2|DLX2|FBN2|FGFR1|FGR|GLI3|GNAS|HOXA4|HOXA5|HOXA6|HOXA7|HOXA9|NDST1|IHH|LRP6|SMAD3|MEF2C|MEF2D|NAB1|POR|PSEN1|RARA|SFRP1|SFRP4|SIX1|THRA|TULP3|NOG|DHRS3|CHST11|SIX4|NLE1|SMPD3|SOX6|PAPPA2|HHIP|RFLNA|PHOSPHO1|SH3PXD2B	ZT20 vs. ZT12 Down
			GO Biological Processes	GO:0006402	mRNA catabolic process	-7.1	2.1	58	ZFP36L1|ZFP36L2|ELAVL4|NPM1|PRKCA|PSMB7|PSMC6|RPL3|RPL4|RPL5|RPL7|RPL11|RPL13|RPL21|RPL24|RPL30|RPL27A|RPL29|RPL34|RPL37|RPL37A|RPLP0|RPS3|RPS4Y1|RPS7|RPS8|RPS10|RPS12|RPS14|RPS15|RPS15A|RPS16|RPS17|RPS19|RPS21|RPS23|SSB|UBB|VIM|BTG2|RPL14|RPL23|RIDA|PAIP1|LSM6|RPL35|TUT4|LSM4|PABPC1|AGO2|LSM3|TENT5C|CNOT11|ZC3HAV1|FASTKD1|TENT5B|RBM46|DCP2	ZT20 vs. ZT12 Down
			Reactome Gene Sets	R-HSA-69278	Cell Cycle, Mitotic	-7.1	1.9	77	CCND2|CCND3|CCNE1|CDC20|CDK7|CDKN1B|CENPE|CKS1B|DHFR|DNA2|DYNC1I1|E2F3|HDAC1|MYC|PPP1R12B|ORC1|ORC5|PPP2R5A|PRKCA|PSMB7|PSMC6|RAB2A|RFC4|RPA1|SKP2|SRC|TOP2A|UBB|UBE2E1|WEE1|TUBA1A|CDC45|CCNA1|LPIN2|RBX1|AKT3|SMC4|ACTR1A|TUBA1B|ANAPC10|DCTN2|NUDC|CNTRL|DCTN3|PHLDA1|PDS5B|FBXL7|LEMD3|ORC3|FBXO5|NME7|GINS2|NDE1|ZWILCH|CENPQ|H2AJ|CENPN|NCAPG|GINS3|CENPH|CENPM|NUP37|CENPO|CHMP6|CEP70|CDT1|KIF18A|TUBB6…	ZT20 vs. ZT12 Down
			GO Biological Processes	GO:0001568	blood vessel development	-7.1	1.7	100	ACTA2|AP2B1|AHR|ATP2B4|ZFP36L1|CAV1|CDH2|CHRNA7|COL3A1|GADD45A|S1PR1|EFNB2|ELK3|EPHB2|ERBB2|FGFR1|FOXO1|B4GALT1|GJA4|GLI3|HGF|HOXA5|HOXA7|NDST1|ID1|IHH|JUN|SMAD6|MEF2C|MEIS1|MYO1E|NOTCH1|NOTCH2|CCN3|PGF|PLCG1|PPARG|PRKCA|PSEN1|PTK2|PTPRB|PTPRM|ROBO1|RORA|SFRP1|SHC1|SIX1|SOS1|STAT1|TBX2|TBXA2R|TBX3|NR2F2|TGFB2|TGFBI|TIE1|TLR3|CLDN5|TNFAIP2|VAV2|VEGFA|VEGFC|WNT2|LUZP1|HMGA2|RECK|NRP2|NOG|AIMP1|SEMA…	ZT20 vs. ZT12 Down
			GO Biological Processes	GO:0006091	generation of precursor metabolites and energy	-7.1	1.9	73	ACAT1|ACOX1|ADH4|AGL|AK4|ALDOB|ALDOC|AKR1B1|AOX1|ATP5MC3|ATP5PF|CAT|COX7A2|CYB5A|DLST|ENO1|ESRRB|FBP1|FDX1|FDXR|FECH|FXN|GBE1|GCK|GFPT1|GNAS|GPD2|GPI|HK1|IDH2|ME1|MYC|NDUFA10|NDUFB1|NDUFS4|NDUFS5|PFKFB3|PFKL|PGK2|POR|PPP1R3D|PSEN1|PYGB|QDPR|SNCA|UQCRFS1|DYRK2|DEGS1|SLC25A12|SUCLG2|STBD1|DHRS3|COX5A|AKR1A1|UQCR11|PARK7|NNT|DMAC2L|DMGDH|DHTKD1|OGDHL|BDH2|CIAPIN1|ANTKMT|NUP37|FAHD1|SH3BGRL3|SLC25A33…	ZT20 vs. ZT12 Down
			Reactome Gene Sets	R-HSA-109582	Hemostasis	-7	1.8	83	ACTB|ACTN4|ADRA2B|ATP2B4|CAPZA2|CAV1|CD74|CENPE|DGKB|FGR|FLNA|FYN|GNAS|GNG5|GRB14|GUCY1A1|GUCY1B1|HDAC1|HDAC2|HGF|IRF1|KIF25|EPCAM|P2RY1|PAFAH2|PCDH7|PIK3R1|PLAU|PLCG1|PPP2R5A|PRKAR2A|PRKCA|PTK2|RAD51B|SHC1|SLC16A1|SOS1|SRC|TBXA2R|TGFB2|TIMP3|TRPC3|TRPC6|VAV2|VCL|VEGFA|VEGFC|WEE1|TUBA1A|SLC7A5|PHACTR2|WDR1|SH2B3|LHFPL2|ABCC4|TUBA1B|FAM3C|CAP1|VTI1B|PROCR|GNB5|RAPGEF4|HABP4|P2RX2|KIF21B|KIF13B|ZFP…	ZT20 vs. ZT12 Down
			GO Cellular Components	GO:0098978	glutamatergic synapse	-7	2.1	56	ACTB|ADAM10|AP2B1|ATP2B4|CBLN1|CDH8|CDH11|CHRM3|CTBP2|CTNND1|DGKB|EFNB2|EPHA7|EPHB2|EPS8|GPC4|FLNA|FYN|GABRR1|GRIN2C|GUCY1A1|NRG1|HIP1|KPNA2|P2RY1|PLCB4|PLCG1|PRKCI|PTPRO|SCN2A|SLC1A6|SRC|CDKL5|STXBP1|SYT1|TNR|FZD9|NRP2|LGI1|NRXN1|HOMER1|NOS1AP|RGS14|CSPG5|SYNPO|ABLIM3|DNM3|NSG1|PPM1H|ABHD17C|USP46|PRR7|GRIP2|SLITRK2|DYNLL2|TAMALIN	ZT20 vs. ZT12 Down
			GO Biological Processes	GO:0021537	telencephalon development	-7	2.3	45	ATP2B4|CDH2|COL3A1|DLX1|DLX2|EPHA5|EPHB2|FLNA|GLI3|HDAC1|NRG1|HSD3B1|ID2|ID4|INHBA|LRP6|NEFL|POU3F3|PSEN1|RARA|ROBO1|CXCL12|TNR|BTG2|NCOA1|NRP2|ZEB2|KIF14|TACC3|BTBD3|WDR47|AGTPBP1|CORO1C|CDON|NDE1|GNG12|FAT4|PPP1R9B|FUT10|PLXNA4|FOXP2|WDR89|DAB2IP|DCLK2|GSX2	ZT20 vs. ZT12 Down
			GO Molecular Functions	GO:0044389	ubiquitin-like protein ligase binding	-7	2.2	51	BOK|CASP8|CASP10|CKB|DBT|FOXO1|GPI|JUN|KCNH2|SMAD3|SMAD5|SMAD6|SMAD9|NEDD8|PRKAR2A|RALA|RPL5|RPL11|SRC|STAT1|STAT2|TRAF1|TRAF3|UBB|UBE2N|UCHL1|VCL|AXIN1|FZD6|CUL2|RPL23|TRAF4|SNCAIP|RBX1|TANK|TRIB1|TUBA1B|SPART|FBXO7|CACYBP|TRIB2|USP25|PIAS4|RNF20|PRR7|MAP1LC3B|PARP9|UBASH3B|ARRDC1|PACRG|DTX3L	ZT20 vs. ZT12 Down
			GO Biological Processes	GO:0050807	regulation of synapse organization	-7	2.4	41	ADAM10|CBLN1|CDC20|CDH2|CDH8|CTNNA2|DGKB|EFNA5|EPHA7|EPHB2|GPC4|FYN|MEF2C|PTK2|PTPRO|SIX1|SNCA|CDKL5|TPBG|TUBA1A|FZD1|FZD9|NRP2|DLG5|NRXN1|HOMER1|PDLIM5|SLITRK3|CYFIP1|CUX2|ZMYND8|DNM3|SIX4|LRRN3|ABHD17C|CAPRIN2|SLITRK6|SLITRK2|DAB2IP|ZDHHC15|AMIGO2	ZT20 vs. ZT12 Down
			GO Biological Processes	GO:0090101	negative regulation of transmembrane receptor protein serine/threonine kinase signaling pathway	-7	3	29	CAV1|CAV2|DLX1|FBN2|SMAD3|SMAD6|NOTCH1|CCN3|HTRA1|SFRP1|SKIL|UBB|FZD1|MTMR4|NOG|GDF3|MAGI2|SPRY1|STRAP|SPART|LEMD3|CHST11|PMEPA1|PBLD|RASL11B|SLC2A10|VASN|BCL9L|VWC2	ZT20 vs. ZT12 Down
			GO Biological Processes	GO:0009100	glycoprotein metabolic process	-7	2	62	BMPR1B|EXTL2|FUT8|GCNT2|GFPT1|B4GALT1|NDST1|IHH|MAN1A1|MAN2A1|MGAT3|MGAT5|NPC1|PSEN1|ST3GAL4|ST8SIA1|RNF103|ST8SIA2|B4GALT4|ST3GAL5|B4GALT6|B4GALT5|FAM20B|RXYLT1|ST3GAL6|CSPG5|B3GNT2|HPSE|CHP1|PARK7|MGAT4A|PHLDA1|SLC35D1|AGO2|POMT2|CHST11|SPOCK3|GCNT4|GALNT7|TET2|CSGALNACT2|CHST7|MAN1C1|GALNT16|GALNT11|TRAK2|SLC2A10|TMTC1|ST6GAL2|FUT10|B3GNT9|TMTC4|ALG10|HS6ST2|DSEL|LARGE2|POGLUT3|ALG14|HS3ST5|CH…	ZT20 vs. ZT12 Down
			GO Cellular Components	GO:0000323	lytic vacuole	-7	1.8	92	ACP3|AP2A2|AP2B1|AKR1B1|ANXA6|ANXA11|CAPN1|CAPN2|CAT|CD74|CFTR|AP2M1|CLTA|CLTC|CTSO|FABP5|GPC4|FMOD|FTL|B4GALT1|GJA1|MYO7A|NPC1|SLC11A2|PAX2|PIK3CD|PPT1|PSEN1|PSEN2|PYGB|RAB2A|RAB5C|SDCBP|SNCA|SNX2|SRC|TLR3|VLDLR|TFEB|NCOA4|SLC7A5|STX7|AP3B1|SNAP23|CPNE3|ATP6V0D1|SYNGR1|SNAP29|ATP6V1G1|VPS26A|RUBCN|TMEM63A|TOM1L1|TOM1|ATP8A1|CAP1|VTI1B|VAT1|LAMTOR5|CSPG5|HPSE|KPTN|ATP11A|ABCA5|PLA2G15|NSG1|VPS36|…	ZT20 vs. ZT12 Down
			GO Cellular Components	GO:0005764	lysosome	-7	1.8	92	ACP3|AP2A2|AP2B1|AKR1B1|ANXA6|ANXA11|CAPN1|CAPN2|CAT|CD74|CFTR|AP2M1|CLTA|CLTC|CTSO|FABP5|GPC4|FMOD|FTL|B4GALT1|GJA1|MYO7A|NPC1|SLC11A2|PAX2|PIK3CD|PPT1|PSEN1|PSEN2|PYGB|RAB2A|RAB5C|SDCBP|SNCA|SNX2|SRC|TLR3|VLDLR|TFEB|NCOA4|SLC7A5|STX7|AP3B1|SNAP23|CPNE3|ATP6V0D1|SYNGR1|SNAP29|ATP6V1G1|VPS26A|RUBCN|TMEM63A|TOM1L1|TOM1|ATP8A1|CAP1|VTI1B|VAT1|LAMTOR5|CSPG5|HPSE|KPTN|ATP11A|ABCA5|PLA2G15|NSG1|VPS36|…	ZT20 vs. ZT12 Down
			GO Cellular Components	GO:0000139	Golgi membrane	-6.9	1.7	97	ADAM10|BOK|CAV1|CAV2|ENTPD6|CD74|CLTA|CLTC|CNGA2|FUT8|GCNT2|B4GALT1|GJA1|NDST1|IFNGR2|MAN1A1|MAN2A1|MGAT3|MGAT5|NOTCH1|NOTCH2|PRKCI|PSEN1|PSEN2|RAB2A|ST3GAL4|ST8SIA1|TLR3|ST8SIA2|B4GALT4|ASAP2|ST3GAL5|VAPB|B4GALT6|B4GALT5|SNAP29|CHST2|ABCG1|USP6NL|SEC24D|FAM20B|DOP1B|ARFRP1|RXYLT1|ST3GAL6|STK25|CSPG5|B3GNT2|CHP1|MGAT4A|FNDC3A|ANKRD28|CUX2|ABCA5|NSG1|CHST11|ATL1|SAR1B|GCNT4|GALNT7|NDFIP2|RAB39A|LP…	ZT20 vs. ZT12 Down
			Reactome Gene Sets	R-HSA-166520	Signaling by NTRKs	-6.9	2.9	29	ADCYAP1R1|AP2A2|AP2B1|AP2M1|CLTA|CLTC|FYN|ID1|ID2|ID3|ID4|MEF2A|MEF2C|MEF2D|NAB1|PIK3R1|PLCG1|PTPRO|RALA|SGK1|SHC1|SOS1|SRC|MAPKAPK3|RPS6KA5|TRIB1|DNM3|SHC3|KIDINS220	ZT20 vs. ZT12 Down
			GO Biological Processes	GO:0051493	regulation of cytoskeleton organization	-6.9	1.9	76	ABL2|BIN1|RHOC|BICD1|CAPN2|CAPN6|CAPZA2|CDKN1B|CLTC|CTNNA2|S1PR1|EFNA5|EPHA3|EPHA5|EPS8|FLNA|GMFB|ID1|ILK|KIF25|STMN1|LIMK1|SMAD3|MAP2|MEF2C|DRG1|NOTCH2|NPM1|PIK3R1|PTK2|RPS3|CXCL12|SFRP1|SNCA|FSCN1|TESK1|KAT2B|SEMA3E|FCHSD2|WDR1|ARPC4|WASF2|TACC3|PLK2|CNTRL|CDC42EP1|SYNPO|PPM1E|SWAP70|MYCBP2|PHLDB1|CYFIP1|CDC42EP4|CLIC4|FHOD1|TMOD3|TMOD2|HDGFL3|KIRREL1|AP1AR|TRIM36|BAIAP2L1|CRACD|GBA2|ARHGAP28|C…	ZT20 vs. ZT12 Down
			GO Biological Processes	GO:0044089	positive regulation of cellular component biogenesis	-6.9	1.9	77	BIN1|RHOC|CAV1|CBLN1|CDKN1B|CTNNA2|EFNA5|EPHB2|EPS8|ESR1|FLNA|GMFB|NRG1|ID1|JUN|LIMK1|LIMS1|SMAD3|MSN|DRG1|PIP4K2A|PRKCA|PSMC6|RALA|RPA1|RPS3|SDCBP|SFRP1|SNCA|FSCN1|SRC|TESK1|CLDN5|TPBG|VEGFA|XPA|DLG5|NRXN1|MAP4K4|FCHSD2|RBX1|BCL2L11|ARPC4|WASF2|RACK1|SEPTIN9|CDC42EP1|PARK7|SYNPO|PPM1E|SLITRK3|SWAP70|PHLDB1|CYFIP1|COBL|CUX2|CDC42EP4|ZMYND8|DNM3|FHOD1|ANLN|LRRN3|KIRREL1|AP1AR|SMPD3|BAIAP2L1|CRACD|…	ZT20 vs. ZT12 Down
			Reactome Gene Sets	R-HSA-446728	Cell junction organization	-6.9	3.4	23	ACTB|DST|CDH2|CDH4|CDH7|CDH8|CDH11|CDH18|CTNNA1|CTNND1|FLNA|ILK|LAMA3|LIMS1|PRKCI|RSU1|TESK1|CLDN5|CLDN2|PARVB|SDK2|PARD3|MPP5	ZT20 vs. ZT12 Down
			GO Biological Processes	GO:0007224	smoothened signaling pathway	-6.9	2.9	30	RUNX2|CTNNA1|EVC|GAS1|GLI3|NDST1|IHH|POR|RORA|SFRP1|TULP3|DYRK2|DLG5|GPR37L1|IFT81|DHH|CDON|SUFU|IFT57|HHAT|HHIP|FBXL17|TTC26|RAB34|EVC2|PTCHD1|TMEM17|TBC1D32|KCTD21|TEDC1	ZT20 vs. ZT12 Down
			GO Biological Processes	GO:0007179	transforming growth factor beta receptor signaling pathway	-6.9	2.5	38	CAV1|CAV2|COL3A1|FBN2|FMOD|FUT8|GCNT2|ID1|JUN|SMAD3|SMAD5|SMAD6|SMAD9|HTRA1|PTK2|SDCBP|SKIL|SRC|TGFB2|CLDN5|UBB|ZYX|ADAM9|MTMR4|NREP|SPRY1|TAB1|STRAP|LEMD3|CHST11|APPL2|PARD3|PMEPA1|PBLD|RASL11B|SLC2A10|VASN|BCL9L	ZT20 vs. ZT12 Down
			GO Biological Processes	GO:0051640	organelle localization	-6.9	1.7	94	ACTN4|BIN1|BICD1|CACNB2|CAV2|CDH2|CENPE|CFTR|CTBP2|DYNC1I1|STX2|FGR|GJA1|HTR1B|KIF25|MAP2|MARK1|MEF2A|MYO1E|MYO7A|NEFL|NPM1|P2RY1|PIK3CD|PLXNA2|PSEN1|PSEN2|PTK2|RPS15|SNCA|STXBP1|SYT1|UBB|UCHL1|TUBA1A|TFEB|STX7|AP3B1|SNX4|SNAP23|VAPB|RAB11B|SNAP29|SLC9A3R1|MAGI2|SEC24D|KIF14|ACTR1A|SPRY1|VTI1B|STK25|DCTN2|CSPG5|CNTRL|DCTN3|PACS2|ANKRD28|CLUH|DNM3|GIT1|FHOD1|RMDN1|SAR1B|CEP83|TMEM106B|NDE1|SYTL2|S…	ZT20 vs. ZT12 Down
			GO Biological Processes	GO:0050803	regulation of synapse structure or activity	-6.9	2.4	42	ADAM10|CBLN1|CDC20|CDH2|CDH8|CTNNA2|DGKB|EFNA5|EPHA7|EPHB2|GPC4|FYN|MEF2C|PPT1|PTK2|PTPRO|SIX1|SNCA|CDKL5|TPBG|TUBA1A|FZD1|FZD9|NRP2|DLG5|NRXN1|HOMER1|PDLIM5|SLITRK3|CYFIP1|CUX2|ZMYND8|DNM3|SIX4|LRRN3|ABHD17C|CAPRIN2|SLITRK6|SLITRK2|DAB2IP|ZDHHC15|AMIGO2	ZT20 vs. ZT12 Down
			GO Biological Processes	GO:2000146	negative regulation of cell motility	-6.9	2.1	56	ATP2B4|CD74|COL3A1|CTNNA1|GADD45A|GJA1|NRG1|HOXA7|IDH2|IGFBP3|IGFBP5|ILK|MEF2C|CD200|NOTCH1|CCN3|PLXNB3|PPARG|PTPRM|RAP2B|ROBO1|CXCL12|SFRP1|TBXA2R|NR2F2|TIE1|CLDN5|VCL|RECK|DLG5|NOG|SLC9A3R1|MAGI2|SRGAP3|TRIB1|STRAP|VASH1|GTPBP4|CORO1C|ZMYND8|CLIC4|SPOCK3|AP1AR|RNF20|MIIP|TNN|PBLD|NDRG4|MCTP1|NAV3|PHLDB2|MACIR|OSBPL8|DAB2IP|SCAI|SVBP	ZT20 vs. ZT12 Down
			GO Biological Processes	GO:0040013	negative regulation of locomotion	-6.9	2	61	ATP2B4|CD74|COL3A1|CTNNA1|GADD45A|GJA1|NRG1|HOXA7|IDH2|IGFBP3|IGFBP5|ILK|MEF2C|CD200|NOTCH1|CCN3|PLXNB3|PPARG|PTPRM|PTPRO|RAP2B|ROBO1|CXCL12|SFRP1|TBXA2R|NR2F2|TIE1|CLDN5|VCL|RECK|DLG5|NOG|SLC9A3R1|SEMA3E|MAGI2|SRGAP3|TRIB1|STRAP|VASH1|TRIM35|GTPBP4|CORO1C|ZMYND8|CLIC4|SPOCK3|AP1AR|RNF20|SEMA6A|MIIP|TNN|PBLD|NDRG4|MCTP1|TRIM8|NAV3|PHLDB2|MACIR|OSBPL8|DAB2IP|SCAI|SVBP	ZT20 vs. ZT12 Down
			GO Biological Processes	GO:0003205	cardiac chamber development	-6.9	2.7	34	AP2B1|FKBP1A|NRG1|NDST1|ID2|KCNK2|SMAD6|MEF2C|MYL2|NOTCH1|NOTCH2|NPY2R|PKP2|RARA|ROBO1|RYR2|SOS1|TBX2|TBX3|TGFB2|WNT2|LUZP1|FZD1|NRP2|NOG|DHRS3|TAB1|ADAMTS6|ZFPM2|SUFU|FGFRL1|STRA6|TMEM65|ZFPM1	ZT20 vs. ZT12 Down
			KEGG Pathway	hsa05100	Bacterial invasion of epithelial cells	-6.8	3.5	22	ACTB|CAV1|CAV2|CLTA|CLTC|CTNNA1|CTNNA2|ILK|PIK3CD|PIK3R1|PTK2|SHC1|SRC|VCL|CLTCL1|ARPC4|WASF2|SEPTIN9|DNM3|ARHGEF26|SHC3|ARHGAP10	ZT20 vs. ZT12 Down
			Hallmark Gene Sets	M5893	HALLMARK MITOTIC SPINDLE	-6.8	2.5	37	ACTN4|BIN1|DST|CENPE|FLNA|MARCKS|MYO1E|NOTCH2|FSCN1|SOS1|TOP2A|VCL|CLIP2|SORBS2|RASAL2|TLK1|BCL2L11|SMC4|WASF2|PDLIM5|SEPTIN9|CNTRL|KATNA1|KPTN|CDC42EP1|SYNPO|CDC42EP4|FBXO5|RACGAP1|ANLN|FGD6|ARHGAP10|TUBGCP5|FGD4|ARL8A|DYNLL2|SASS6	ZT20 vs. ZT12 Down
			GO Molecular Functions	GO:0042578	phosphoric ester hydrolase activity	-6.8	2.1	57	ACP3|MPPED2|CDKN3|CHRM3|CNP|FBP1|IMPA2|PDE1C|PDE4D|PFKFB3|PLCB4|PLCG1|PPM1G|PPP1R3D|PPP2R5A|PTPN12|PTPN14|PTPRB|PTPRM|PTPRO|STYX|PTP4A2|PLPP1|PLPP2|INPP4B|MTMR2|MTMR4|LPIN2|DNAJC6|BPNT1|TAB1|PTPN21|PPM1E|INPP5F|PLCL2|PHLPP1|MTMR12|PDP1|PLPPR1|SMPD3|PIP4P2|LRRC40|PPM1H|CTDSP1|ENOPH1|LHPP|MPPE1|ARMT1|PGAP1|SGPP1|PLCD4|UBASH3B|PHOSPHO1|NAPEPLD|DUSP28|PPM1J|PHOSPHO2	ZT20 vs. ZT12 Down
			GO Biological Processes	GO:0070085	glycosylation	-6.8	2.3	45	EXTL2|FUT8|GCNT2|GFPT1|B4GALT1|MAN1A1|MAN2A1|MGAT3|MGAT5|NPC1|PSEN1|ST3GAL4|ST8SIA1|ST8SIA2|B4GALT4|ST3GAL5|B4GALT6|B4GALT5|RXYLT1|ST3GAL6|B3GNT2|CHP1|MGAT4A|POMT2|GCNT4|GALNT7|NANS|TET2|MAN1C1|GALNT16|GBA2|GALNT11|TRAK2|TMTC1|ST6GAL2|FUT10|B3GNT9|TMTC4|ALG10|PIGM|LARGE2|POGLUT3|ALG14|ALG11|CRPPA	ZT20 vs. ZT12 Down
			GO Biological Processes	GO:0050678	regulation of epithelial cell proliferation	-6.8	2	60	AR|ZFP36L1|CAV1|CAV2|CDKN1B|EFNB2|ERBB2|FGFR1|B4GALT1|GJA1|HMGB2|HOXA5|ID1|IHH|JUN|LIMS1|SMAD3|MEF2C|MYC|NOTCH1|NOTCH2|PAX2|PGF|PLCG1|PLXNB3|PPARG|PRKCA|HTRA1|PTPRM|ROBO1|RREB1|CXCL12|SFRP1|SIX1|STAT1|STAT5A|NR2F2|TGFB2|VEGFA|VEGFC|WNT2|NRP2|NOG|AIMP1|AKT3|RIDA|YAP1|STRAP|VASH1|EGFL7|SIX4|IFT57|WFDC1|PBLD|PDCL3|PYGO2|FOXP2|KDF1|DAB2IP|FMC1	ZT20 vs. ZT12 Down
			Hallmark Gene Sets	M5937	HALLMARK GLYCOLYSIS	-6.8	2.5	37	AGL|AK4|ALDOB|ALDH7A1|CAPN5|CYB5A|ENO1|GPC4|FUT8|GALK2|GFPT1|B4GALT1|IGFBP3|IL13RA1|STMN1|ME1|NASP|PKP2|PYGB|TGFBI|TPBG|VEGFA|VLDLR|B4GALT4|SAP30|CACNA1H|CHST2|HOMER1|AKR1A1|BPNT1|ZNF292|FAM162A|ERO1A|AK3|DEPDC1|LHPP|HS6ST2	ZT20 vs. ZT12 Down
			GO Biological Processes	GO:0050772	positive regulation of axonogenesis	-6.7	3.5	22	CDH4|DSCAM|EFNA5|ILK|LIMK1|NEFL|PLXNA1|PLXNA2|PLXNB3|ROBO1|CXCL12|SKIL|CDKL5|VEGFA|ZEB2|PLXNC1|STK25|CYFIP1|MACF1|PLXNB2|SHTN1|PLXNA4	ZT20 vs. ZT12 Down
			GO Biological Processes	GO:0006936	muscle contraction	-6.7	2.1	55	ACTA1|ACTA2|ADRA2B|BIN1|ANXA6|ARG2|ATP2B4|CACNA1C|CACNB2|CAMK2D|CAV1|CD38|CHRM3|DSG2|DTNA|EDN2|EEF2|ENO1|FGF12|FLNA|GJA1|GNAO1|GUCY1A1|HSBP1|HTR7|KCNH2|KCNN2|SMAD5|MYL2|PPP1R12B|NPY2R|PDE4D|PKP2|MAP2K6|PTGER3|RAP1GDS1|RYR2|SCN1A|SMTN|TBXA2R|VCL|VIM|CACNA1H|CACNA1G|KCNB2|HOMER1|NOS1AP|MYL9|P2RX2|GPD1L|TMOD3|TMOD2|GRIP2|ARHGAP42|RNF207	ZT20 vs. ZT12 Down
			GO Biological Processes	GO:0090090	negative regulation of canonical Wnt signaling pathway	-6.7	2.6	35	TLE5|CAV1|CDH2|CTNND1|DVL3|FOXO1|GLI3|HDAC1|IGFBP2|IGFBP4|LRP6|NOTCH1|PSMB7|PSMC6|PTPRO|SFRP1|SFRP4|SIAH2|TLE2|TLE4|AXIN1|FZD1|FZD6|NOG|SLC9A3R1|RBX1|ANKRD6|HECW1|TMEM131L|WWTR1|LMBR1L|TNN|BICC1|DAB2IP|TMEM170B	ZT20 vs. ZT12 Down
			GO Biological Processes	GO:0048732	gland development	-6.7	2	64	ACAT1|NR0B1|AK4|AR|CAPN1|CAV1|CDKN1B|CRIP1|ESR1|FGFR1|NR5A1|GLI3|HGF|NRG1|HOXA5|HOXA9|TNC|ID2|ID4|IGFBP5|IHH|JUN|LAMA5|LRP6|SMAD3|MAN2A1|MPST|MSN|NOTCH1|NOTCH2|PBX1|PLAG1|PLXNA1|POU1F1|PSEN1|QDPR|RARA|ROBO1|RPL30|RREB1|SFRP1|SIX1|SMARCC1|SRC|STAT5A|TBX2|TBX3|TGFB2|THRA|VEGFA|WNT2|NCOA1|TNFRSF11A|NOG|SLC9A3R1|BCL2L11|COBL|SIX4|CCDC40|STRA6|WLS|PYGO2|LAMA1|ZDHHC21	ZT20 vs. ZT12 Down
			GO Biological Processes	GO:0021543	pallium development	-6.7	2.6	34	ATP2B4|CDH2|COL3A1|DLX1|DLX2|EPHA5|FLNA|GLI3|HDAC1|HSD3B1|ID4|LRP6|NEFL|POU3F3|PSEN1|RARA|ROBO1|BTG2|NCOA1|NRP2|ZEB2|KIF14|TACC3|BTBD3|WDR47|CDON|NDE1|GNG12|FAT4|PPP1R9B|FUT10|FOXP2|DAB2IP|DCLK2	ZT20 vs. ZT12 Down
			GO Molecular Functions	GO:0051015	actin filament binding	-6.7	2.5	38	ABL2|ACTN4|BIN1|ANXA6|FMNL1|CACNB2|CAPZA2|CTNNA1|CTNNA2|EEF2|FLNA|HIP1|ABLIM1|MARCKS|MYO1E|MYO7A|FSCN1|CORO2A|WDR1|ARPC4|NEBL|KPTN|ABLIM3|CYFIP1|MACF1|CORO1C|FHOD1|SHROOM3|SHTN1|MARCKSL1|TLN2|ABLIM2|PPP1R9B|CORO6|FMNL2|ADSS1|ESPNL|MYO18A	ZT20 vs. ZT12 Down
			GO Cellular Components	GO:0005938	cell cortex	-6.7	2.2	49	ACTB|ACTN4|RHOC|DST|FMNL1|CAPN2|CAPZA2|CAV1|CDH2|CLTA|CRIP2|CTBP2|CTNNA2|CTNND1|ENO1|EPS8|FLNA|MARCKS|MPP1|MYO7A|PSEN1|PSEN2|PTK2|SNCA|FSCN1|DENND2B|CLDN5|TNFAIP2|WDR1|ACTR1A|CAP1|CIB2|SEPTIN9|PHLDB1|COBL|CORO1C|RAI14|STXBP6|ANLN|PARD3|MICAL3|SHROOM3|MED28|PPP1R9B|PHLDB2|MTSS2|KDF1|INSC|FAM110C	ZT20 vs. ZT12 Down
			GO Cellular Components	GO:0030027	lamellipodium	-6.7	2.5	37	ACTA1|ACTA2|ACTB|CDH2|CTNNA1|CTNNA2|CTNND1|STX2|ILK|KCNA2|ABLIM1|LIMK1|KITLG|PLCG1|PTK2|PTPRM|PTPRO|FSCN1|SNX2|SORBS2|PDLIM4|WASF2|KPTN|KLHL2|ABLIM3|SWAP70|CYFIP1|CORO1C|PABPC1|PARVB|FGD6|CTTNBP2NL|SHTN1|DOCK8|PPP1R9B|MTSS2|FGD4	ZT20 vs. ZT12 Down
			GO Cellular Components	GO:0044297	cell body	-6.7	1.8	79	ACTA1|ACTA2|ADAM10|BMPR1B|CACNA1C|CAPN2|CASP8|CKB|CNN3|COMT|DSCAM|ELAVL4|EPHA5|EPHA7|EPHB2|FLNA|FYN|GABRA5|GNAO1|HDAC1|AGFG1|ILK|KCNA2|KCNC2|KCNJ11|KCNK2|KCNN2|LRP6|MAP2|MBP|CD200|CCN3|P2RY1|PCSK2|PDE1C|PPT1|PSEN1|PSEN2|RGS10|RRM1|SCN1A|SIAH2|SNCB|SNCA|SOS1|STRN|TGFB2|UBB|UCHL1|FZD3|KCNB2|NRXN1|SNCAIP|RACK1|VTI1B|LZTS1|PARK7|SYNPO|INPP5F|P2RX2|CYFIP1|COBL|MAPK8IP2|ATXN10|WHRN|CACYBP|SLC38A7|PARD3…	ZT20 vs. ZT12 Down
			GO Cellular Components	GO:0030425	dendrite	-6.7	1.8	84	ADAM10|ADCY2|ADCY9|BMPR1B|CACNA1C|CAPN2|CHRM3|CKB|CNN3|COMT|CTNND1|DSCAM|ELAVL4|EPHA5|EPHA7|EPHB2|FLNA|FYN|GABRA5|GNAO1|GNAS|HTR1B|HTR1F|HTR7|ILK|KCNA2|KCNA4|KCNC2|KCNN2|MAP2|MARK1|CCN3|P2RY1|PCSK2|PLCB4|PPT1|MAPK8|PSEN1|PSEN2|PTK2|PTPRO|RARA|RGS10|STAT1|CDKL5|STRN|FZD3|PDLIM4|MPDZ|MTMR2|KCNB2|HOMER1|MAGI2|RACK1|RGS14|PLK2|LZTS1|SYNPO|INPP5F|WDR47|KIF21B|N4BP3|CYFIP1|COBL|ZMYND8|ATXN10|DNM3|SACS|…	ZT20 vs. ZT12 Down
			GO Biological Processes	GO:0048013	ephrin receptor signaling pathway	-6.7	3.4	22	ACTB|AP2A2|AP2B1|CHN1|AP2M1|EFNA5|EFNB2|EPHA3|EPHA5|EPHA7|EPHB2|EPHB6|FYN|PSEN1|PSEN2|PTK2|SDCBP|SRC|VAV2|ARPC4|GIT1|ARHGEF28	ZT20 vs. ZT12 Down
			GO Cellular Components	GO:0005911	cell-cell junction	-6.6	2	59	ACTB|ACTN4|ADCYAP1R1|AKR1B1|AQP3|CDH2|CTNNA1|CTNND1|DSG2|FLNA|B4GALT1|GJA1|GJA4|ILK|KCNA2|KCNJ11|LIMS1|EPCAM|CCN3|PIK3R1|PKP2|PLCG1|PMP22|PRKCI|PTPRM|RAP2B|SCN1A|SCN2A|FSCN1|STRN|CLDN5|TRPC6|VCL|MPDZ|CLDN2|TJP2|TRAF4|MAGI2|WDR1|WASF2|SYNPO|EPB41L3|OBSL1|CLIC4|FHOD1|UBN1|SH3KBP1|AMOTL2|FGFRL1|KIRREL1|PARD3|PANX2|SHROOM3|MPP5|CLMP|TMEM47|TMEM65|MAGI3|LAMA1	ZT20 vs. ZT12 Down
			Reactome Gene Sets	R-HSA-8868773	rRNA processing in the nucleus and cytosol	-6.6	2.5	36	RPL3|RPL4|RPL5|RPL7|RPL11|RPL13|RPL21|RPL24|RPL30|RPL27A|RPL29|RPL34|RPL37|RPL37A|RPLP0|RPS3|RPS4Y1|RPS7|RPS8|RPS10|RPS12|RPS14|RPS15|RPS15A|RPS16|RPS17|RPS19|RPS21|RPS23|RPL14|RPL23|RPP30|RPP40|RPL35|LAS1L|RPL39L	ZT20 vs. ZT12 Down
			GO Cellular Components	GO:0097447	dendritic tree	-6.6	1.8	84	ADAM10|ADCY2|ADCY9|BMPR1B|CACNA1C|CAPN2|CHRM3|CKB|CNN3|COMT|CTNND1|DSCAM|ELAVL4|EPHA5|EPHA7|EPHB2|FLNA|FYN|GABRA5|GNAO1|GNAS|HTR1B|HTR1F|HTR7|ILK|KCNA2|KCNA4|KCNC2|KCNN2|MAP2|MARK1|CCN3|P2RY1|PCSK2|PLCB4|PPT1|MAPK8|PSEN1|PSEN2|PTK2|PTPRO|RARA|RGS10|STAT1|CDKL5|STRN|FZD3|PDLIM4|MPDZ|MTMR2|KCNB2|HOMER1|MAGI2|RACK1|RGS14|PLK2|LZTS1|SYNPO|INPP5F|WDR47|KIF21B|N4BP3|CYFIP1|COBL|ZMYND8|ATXN10|DNM3|SACS|…	ZT20 vs. ZT12 Down
			KEGG Pathway	hsa04015	Rap1 signaling pathway	-6.6	2.4	40	ACTB|ADCY2|ADCY3|ADCY9|CTNND1|EFNA5|FGF12|FGF14|FGFR1|GNAO1|GNAS|LPAR4|HGF|ID1|KITLG|P2RY1|PGF|PIK3CD|PIK3R1|PLCB4|PLCG1|PRKCA|PRKCI|MAP2K6|RALA|SOS1|SRC|VAV2|VEGFA|VEGFC|MAGI2|AKT3|RGS14|RAPGEF4|ORC3|PDGFC|PARD3|TLN2|MAGI3|RASSF3	ZT20 vs. ZT12 Down
			GO Cellular Components	GO:0099568	cytoplasmic region	-6.6	1.9	70	ACTB|ACTN4|AKR1B1|RHOC|DST|FMNL1|CAPN2|CAPZA2|CAV1|CDH2|CLTA|CRIP2|CTBP2|CTNNA2|CTNND1|ENO1|EPS8|FLNA|GLI3|MARCKS|MAP2|MPP1|MYO7A|NEFL|PRKAR2A|PSEN1|PSEN2|PTK2|SNCA|FSCN1|DENND2B|CDKL5|CLDN5|TNFAIP2|TULP3|UCHL1|AP3B1|WDR1|ACTR1A|CAP1|CIB2|SEPTIN9|PHLDB1|COBL|CORO1C|RAI14|STXBP6|ANLN|CCDC40|IFT57|PARD3|MICAL3|SHROOM3|TRAK2|WLS|EFHC2|MED28|MAP1LC3B|DNAL1|PPP1R9B|PHLDB2|MTSS2|KDF1|ARL8A|LCA5L|TTC30B…	ZT20 vs. ZT12 Down
			GO Cellular Components	GO:0015934	large ribosomal subunit	-6.6	3	26	RPL3|RPL4|RPL5|RPL7|RPL11|RPL13|RPL21|RPL24|RPL30|RPL27A|RPL29|RPL34|RPL37|RPL37A|RPLP0|RPL14|RPL23|RPL35|MRPL13|MRPL22|MRPL51|NSUN3|MRPL34|MRPL43|MRPL54|RPL39L	ZT20 vs. ZT12 Down
			GO Biological Processes	GO:0007548	sex differentiation	-6.6	2.2	46	ADCYAP1R1|NR0B1|AR|BMPR1B|BOK|CTNNA1|ESR1|FLNA|NR5A1|HMGB2|HOXA9|HOXA10|HSD17B3|INHBA|LHCGR|LRP6|SMAD5|KITLG|NUDT1|NASP|PBX1|RARA|RRM1|SFRP1|SRC|TBX3|TGFB2|TLR3|UBB|VEGFA|NCOA4|NCOA1|EIF2B2|BCL2L11|LHFPL2|BASP1|DMRT2|FNDC3A|ZFPM2|PATZ1|LRRC6|DHH|SIX4|STRA6|KIF18A|RNF38	ZT20 vs. ZT12 Down
			GO Biological Processes	GO:0006469	negative regulation of protein kinase activity	-6.6	2.3	42	CAV1|CDKN1B|GADD45A|EPHB2|GMFB|ILK|LRP6|NPM1|PKIA|PRKAR2A|PSEN1|PTPRB|PTPRO|RGS3|SFRP1|SNCA|TESK1|TFAP4|NR2F2|UCHL1|KAT2B|MVP|SH2B3|TRIB1|SPRY1|RACK1|TAB1|RGS14|CHP1|PARK7|PPM1E|CORO1C|FBXO7|WWTR1|IBTK|PDCD4|TRIB2|DBNDD2|SMYD3|CHMP6|UBASH3B|DAB2IP	ZT20 vs. ZT12 Down
			GO Biological Processes	GO:0061138	morphogenesis of a branching epithelium	-6.6	2.5	35	AR|ESR1|FGFR1|GLI3|HGF|HOXA5|TNC|IHH|ILK|LAMA5|LRP6|MYC|NOTCH1|PAX2|PBX1|PGF|PLXNA1|SFRP1|SIX1|SRC|TBX3|VEGFA|WNT2|TIMELESS|DLG5|NOG|SEMA3E|SPRY1|YAP1|CLIC4|SIX4|HHIP|FAT4|RSPO3|LAMA1	ZT20 vs. ZT12 Down
			Reactome Gene Sets	R-HSA-1483257	Phospholipid metabolism	-6.6	2.4	38	CDS1|GPD2|PIK3C2G|PIK3CD|PIK3R1|PIP4K2A|PIP5K1B|CDS2|INPP4B|CPNE3|MTMR2|MTMR4|LPIN2|PEMT|PLEKHA6|INPP5F|GPD1L|SLC44A1|PLA2G15|TNFAIP8|MTMR12|LPCAT2|AGK|AGPAT4|CHPT1|PLEKHA2|LPCAT1|RUFY1|SBF2|PITPNM3|OSBPL5|OSBPL8|TNFAIP8L1|SLC44A3|MBOAT2|MBOAT1|PHOSPHO1|ABHD3	ZT20 vs. ZT12 Down
			GO Cellular Components	GO:0005774	vacuolar membrane	-6.6	2	62	ACP3|AP2A2|AP2B1|ANXA6|CD74|CFTR|AP2M1|CLTA|CLTC|B4GALT1|MYO7A|NPC1|SLC11A2|PSEN1|PSEN2|RAB2A|RAB5C|TLR3|VLDLR|TFEB|SLC7A5|STX7|AP3B1|CPNE3|MTMR2|ATP6V0D1|SYNGR1|SNAP29|ATP6V1G1|TMEM63A|TOM1|ATP8A1|VTI1B|LAMTOR5|HPSE|KPTN|ATP11A|ABCA5|ATP6V1D|TM6SF1|TMEM106B|GDAP2|CMTM6|STX17|PIP4P2|AP5M1|LMBRD1|MEAK7|PLEKHF1|HPS6|LPCAT1|MAP1LC3B|SBF2|VASN|ARL8A|DTX3L|RAB12|RNF152|ZNRF2|TMEM9|GPR137C|TMEM150C	ZT20 vs. ZT12 Down
			GO Biological Processes	GO:0050773	regulation of dendrite development	-6.5	2.7	31	ADAM10|CDC20|HDAC2|ID1|ILK|MARK1|MEF2C|PSEN1|CDKL5|TRPC6|VLDLR|DLG5|PDLIM5|PLK2|LZTS1|HECW1|CYFIP1|COBL|CUX2|OBSL1|ZMYND8|SS18L1|DNM3|PACSIN1|BCL11A|TMEM106B|HECW2|CAPRIN2|LLPH|DAB2IP|ZDHHC15	ZT20 vs. ZT12 Down
			GO Biological Processes	GO:0060541	respiratory system development	-6.5	2.5	37	EDN2|FGFR1|GLI3|HOXA5|TNC|ID1|IGFBP5|LAMA5|LRP6|MAN2A1|NOTCH1|RARA|SIX1|THRA|TULP3|VEGFA|WNT2|AP3B1|TIMELESS|DLG5|NOG|RIDA|SPRY1|BASP1|YAP1|TAB1|ZFPM2|SIX4|FGFRL1|CCDC40|SMPD3|STRA6|HHIP|TNS3|FOXP2|CCBE1|LAMA1	ZT20 vs. ZT12 Down
			Reactome Gene Sets	R-HSA-72312	rRNA processing	-6.5	2.5	37	RPL3|RPL4|RPL5|RPL7|RPL11|RPL13|RPL21|RPL24|RPL30|RPL27A|RPL29|RPL34|RPL37|RPL37A|RPLP0|RPS3|RPS4Y1|RPS7|RPS8|RPS10|RPS12|RPS14|RPS15|RPS15A|RPS16|RPS17|RPS19|RPS21|RPS23|RPL14|RPL23|RPP30|RPP40|RPL35|TFB1M|LAS1L|RPL39L	ZT20 vs. ZT12 Down
			GO Biological Processes	GO:0003002	regionalization	-6.5	2.1	54	AR|BMPR1B|DLX1|DLX2|FGFR1|GLI3|HOXA4|HOXA5|HOXA6|HOXA7|HOXA9|HOXA10|LRP6|SMAD3|SMAD6|MEF2C|NOTCH1|NOTCH2|PAX2|PBX1|PBX3|PLXNA2|PSEN1|ROBO1|SFRP1|SIX1|TBX3|NR2F2|TULP3|WNT2|BTG2|BHLHE40|NRP2|NOG|GDF3|ZEB2|TSHZ1|GDF11|SPRY1|BASP1|DMRT2|MTF2|COBL|SSBP3|CDON|SUFU|NLE1|IFT57|HHIP|FBXL15|WLS|PGAP1|GSX2|TBC1D32	ZT20 vs. ZT12 Down
			GO Biological Processes	GO:0034765	regulation of ion transmembrane transport	-6.5	1.9	68	ACTN4|BIN1|ATP2B4|CACNA1C|CACNB2|CAMK2D|CAPN1|CAV1|CFTR|CHRM3|SLC31A2|DAPK1|EPHB2|FGF12|FGF14|FKBP1A|FLNA|FYN|KCNA2|KCNA4|KCNC2|KCNH2|KCNJ11|KCNN2|KCNQ3|MEF2C|NEFL|P2RY6|PDE4D|PLCG1|PSEN1|PSEN2|RYR2|SCN1A|SCN2A|SCN9A|SNCA|TRPC6|CACNA1H|CACNA1G|KCNB2|SLC9A3R1|HOMER1|NOS1AP|WDR1|GNB5|CHP1|PARK7|HECW1|GPD1L|MAPK8IP2|CLIC4|KCNG2|TSPAN13|STK39|ACSL5|HECW2|LRRC7|STIM2|DPP10|ANTKMT|COA8|UBASH3B|KCNG4|CO…	ZT20 vs. ZT12 Down
			GO Cellular Components	GO:0005874	microtubule	-6.5	2	62	BICD1|DST|CAPN6|CENPE|CLTC|DYNC1I1|EML1|KIF25|STMN1|MAP2|CLIP2|TUBA1A|MTA1|CEP170|KIF14|TUBA1B|APPBP2|DCTN2|RGS14|NUDC|SEPTIN9|KATNA1|DCTN3|WDR47|KIF21B|KIF13B|MACF1|DNM3|RACGAP1|RMDN1|NDE1|LRRC49|KIF26B|FIGN|TCP11L1|MTUS1|SHROOM3|SHTN1|REEP1|GRAMD2B|CLMP|EFHC2|MAP1LC3B|KIF18A|DNAL1|ENKD1|TUBB6|NAV3|TUBGCP5|HAUS1|DYNLL2|FAM161B|TTC30B|DCLK2|DNAH10|SPAG17|RASSF3|HID1|CEP57L1|SKA2|C4orf47|FAM110C	ZT20 vs. ZT12 Down
			GO Cellular Components	GO:0014069	postsynaptic density	-6.5	2.1	52	ADAM10|CACNA1C|CDH2|CHRM3|CNN3|CTNNA2|CTNND1|EFNB2|EPHA7|EPS8|FABP5|FYN|GRIN2C|HNRNPH2|MAP2|P2RY1|PLCB4|PTPRO|RPL7|RPL30|RPLP0|RPS3|RPS14|RPS19|SOS1|SRC|CDKL5|STRN|MPDZ|MTMR2|RPL14|DLG5|RPL23|HOMER1|DNAJC6|MAGI2|PDLIM5|RGS14|LZTS1|SYNPO|SLITRK3|EPB41L3|MAPK8IP2|DNM3|BCL11A|LRRC7|ABHD17C|PRR7|GRIP2|PPP1R9B|DYNLL2|TAMALIN	ZT20 vs. ZT12 Down
			GO Biological Processes	GO:0046474	glycerophospholipid biosynthetic process	-6.5	2.4	40	CAPN2|CDS1|DGKB|FABP5|PIGC|PIGH|PIK3C2G|PIK3CD|PIK3R1|PIP4K2A|PIP5K1B|CDS2|INPP4B|CPNE3|MTMR2|PIGQ|MTMR4|LPIN2|PEMT|INPP5F|GPD1L|SLC44A1|SH3YL1|MTMR12|LPCAT2|AGK|AGPAT4|CHPT1|PLEKHA2|MPPE1|LPCAT1|PGAP1|RUFY1|PITPNM3|PIGM|SLC44A3|TAMM41|DGKH|PHOSPHO1|ABHD3	ZT20 vs. ZT12 Down
			GO Biological Processes	GO:0086002	cardiac muscle cell action potential involved in contraction	-6.5	4.1	17	BIN1|CACNA1C|CACNB2|CAV1|DSG2|FGF12|FLNA|GJA1|KCNH2|KCNN2|PKP2|RYR2|SCN1A|CACNA1G|NOS1AP|GPD1L|RNF207	ZT20 vs. ZT12 Down
			GO Cellular Components	GO:0005815	microtubule organizing center	-6.5	1.7	97	NR0B1|ALDOB|BICD1|CCNE1|CDC20|CETN1|CETN3|EVC|ID1|KIF25|MARCKS|MPP1|NPM1|PAX2|PLAG1|PPP2R5A|PRKAR2A|PSEN1|PSEN2|PTK2|RAD51|RP2|RPS7|SMTN|SLC16A1|CDKL5|TOP2A|CDC45|KAT2B|UNC119|ATP6V0D1|ZBED1|DLG5|SNAP29|TMEM63A|CEP170|ACTR1A|TACC3|DCTN2|PROCR|RGS14|PLK2|CNTRL|KATNA1|DCTN3|CEP68|FBXL7|EHBP1|OBSL1|WHRN|RTTN|CLIC4|IFT81|NME7|CEP83|ATP6V1D|DTL|YPEL5|NDE1|PXK|IFT57|FIGN|CEP55|KLHL4|MTUS1|LRRC7|TGIF2|C…	ZT20 vs. ZT12 Down
			GO Cellular Components	GO:0019866	organelle inner membrane	-6.5	1.8	74	ATP5MC3|ATP5PF|BOK|CNP|COX7A2|CYP11A1|FDXR|FECH|FGR|GPD2|HSD3B1|SMAD3|NDUFA10|NDUFB1|NDUFS4|NDUFS5|PHB|PSEN1|PSEN2|RPS3|SLC25A1|SRC|UQCRFS1|SLC25A12|CDS2|TMEM11|COX5A|SLC25A15|UQCR11|CBX3|P2RX2|MRPS27|SIRT5|ABCB10|NNT|LEMD3|FAM169A|DMAC2L|MRPL13|TIMM21|MRPL22|MRPL51|TIMMDC1|SLC25A37|SLC25A39|AGK|COQ8A|MRPS35|MRPS14|MRPS9|MRPS6|MRPL34|GRPEL1|TMEM120A|ACAD11|COQ5|SLC25A33|COA8|MRPL43|SLC25A21|MRPS3…	ZT20 vs. ZT12 Down
			GO Biological Processes	GO:0006979	response to oxidative stress	-6.5	1.9	65	ALAD|NUDT2|ATOX1|CAPN2|CAT|CD38|DAPK1|DHFR|EEF2|EIF2S1|STX2|FOXO1|FXN|FUT8|FYN|GPX4|GUCY1B1|HDAC2|HGF|JUN|KCNC2|MGAT3|NUDT1|NONO|PRDX1|PAX2|PDK1|PDK2|MAPK8|PSEN1|RPS3|SNCA|SRC|STAT1|TRPC6|XPA|ACOX2|FZD1|NME5|ADAM9|PDLIM1|GPR37L1|RACK1|STK25|FBLN5|RGS14|PSIP1|PARK7|FBXO7|ERO1A|RRM2B|WNT16|RBM11|SMPD3|CBX8|TBC1D24|MEAK7|MCTP1|SESN2|COA8|AIFM2|AGAP3|SESN3|MSRB3|GPX8	ZT20 vs. ZT12 Down
			GO Biological Processes	GO:0051129	negative regulation of cellular component organization	-6.5	1.7	96	ACTN4|AR|BOK|CAPZA2|CAV1|CBLN1|CD38|CDC20|CTNNA2|DGUOK|DNMT3B|S1PR1|EFNA5|EFNB2|EPHA3|EPHA7|EPHB2|EPS8|FXN|FYN|GMFB|HDAC2|HGF|ID1|KIF25|STMN1|SMAD6|MAP2|MLLT6|NOTCH1|NPM1|PLXNB3|PMP22|PSEN1|PTK2|PTPRO|PEX5|SDCBP|SNCA|SRC|STXBP1|NR2F1|THRA|TNR|TOP2A|TRPC6|VEGFA|VIM|NAA10|FZD9|KAT2B|MTMR2|RAB29|H1-10|UNC119|ULK2|RUBCN|SEMA3E|KIF14|TOM1L1|WASF2|RACK1|VAT1|PTTG2|PLK2|PARK7|MTF2|INPP5F|SWAP70|SPART|CO…	ZT20 vs. ZT12 Down
			GO Biological Processes	GO:0086003	cardiac muscle cell contraction	-6.5	3.7	19	BIN1|CACNA1C|CACNB2|CAMK2D|CAV1|DSG2|FGF12|FLNA|GJA1|KCNH2|KCNN2|PDE4D|PKP2|RYR2|SCN1A|CACNA1G|NOS1AP|GPD1L|RNF207	ZT20 vs. ZT12 Down
			GO Biological Processes	GO:0048562	embryonic organ morphogenesis	-6.4	2.2	48	RUNX2|DLX2|EPHB2|FBN2|FGFR1|GLI3|GNAS|HOXA4|HOXA5|HOXA6|HOXA7|HOXA9|NDST1|ID2|IHH|LRP6|SMAD3|MEF2C|MYO7A|NOTCH1|NOTCH2|PAX2|PSEN1|RYR2|SIX1|TBX2|TBX3|TULP3|FZD3|FZD6|NOG|SLC9A3R1|TSHZ1|YAP1|WHRN|CHST11|WNT16|SUFU|SIX4|MYO3A|CCDC40|IFT57|STRA6|NDRG4|SLITRK6|BBS5|MYO3B|RNF207	ZT20 vs. ZT12 Down
			GO Biological Processes	GO:0003006	developmental process involved in reproduction	-6.4	1.7	89	ADCYAP1R1|NR0B1|AR|ASCL2|BMPR1B|BOK|ZFP36L1|CASP8|CDKN1B|CFTR|CRIP1|CTNNA1|ESR1|ESRRB|FLNA|NR5A1|B4GALT1|GJA1|GLI3|HMGB2|HOXA9|HOXA10|AGFG1|HSD17B3|TNC|ID4|IHH|INHBA|LHCGR|LRP6|SMAD5|KITLG|NUDT1|NASP|NOTCH1|NOTCH2|PBX1|PLAG1|PPARG|HTRA1|PTK2|RARA|RFX2|RRM1|SFRP1|SMARCA2|SMARCC1|SRC|STXBP1|TAF4B|TBX3|NR2F2|TGFB2|TLR3|UBB|VEGFA|WNT2|TFEB|NCOA4|NME5|NCOA1|EIF2B2|NOG|BCL2L11|LHFPL2|BASP1|DMRT2|VASH1|…	ZT20 vs. ZT12 Down
			GO Biological Processes	GO:0051603	proteolysis involved in cellular protein catabolic process	-6.4	1.7	92	ALAD|CAPN2|CASP8|CAV1|CDC20|CTSO|NEDD8|PMAIP1|PSEN1|PSMB7|PSMC6|PTK2|RPL5|RPL11|RPS7|SDCBP|SIAH1|SIAH2|SKP2|SMARCC1|STYX|TBL1X|UBB|UBE2E1|UCHL1|UCHL3|RNF103|AXIN1|CUL2|MTA1|NEMF|SOCS6|RPL23|RNF144A|KIF14|RBX1|TOM1L1|TRIB1|ANAPC10|RACK1|PLK2|PARK7|HECW1|FBXL7|TRIM2|FBXO7|FBXL2|WWTR1|FBXL3|FBXO5|TRIB2|WDR91|USP25|POMT2|VPS36|DTL|NUB1|ASB2|SUFU|NDFIP2|FBXL8|RNF20|FEM1C|HECW2|USP35|KLHL8|COP1|RMND5A|…	ZT20 vs. ZT12 Down
			GO Molecular Functions	GO:0016491	oxidoreductase activity	-6.4	1.7	94	ACOX1|ADH4|AKR1B1|AOX1|ALDH7A1|BLVRA|CAT|CBR3|COX7A2|CRYZ|CTBP2|CYB5A|CYP2J2|CYP11A1|CYP26A1|DAO|DHFR|DPYD|EHHADH|FDX1|FDXR|FXN|GPD2|GPX4|GSTZ1|HSD3B1|HSD11B2|HSD17B3|IDH2|ME1|NDUFA10|NDUFB1|NDUFS4|NDUFS5|PRDX1|POR|QDPR|RRM1|SNCA|UQCRFS1|ACOX2|BBOX1|DEGS1|DHRS3|COX5A|TP53I3|AASS|ABCC4|AKR1A1|VAT1|UQCR11|PARK7|GPD1L|NNT|DMGDH|ERO1A|RRM2B|SCCPDH|HAO2|GMPR2|DHRS7|CYB5R1|TET2|P3H2|DHTKD1|FAR2|OGDHL|B…	ZT20 vs. ZT12 Down
			GO Biological Processes	GO:0032970	regulation of actin filament-based process	-6.4	2	59	ABL2|BIN1|RHOC|CACNA1C|CAMK2D|CAPZA2|CAV1|CTNNA2|DSG2|S1PR1|EFNA5|EPHA3|EPHA5|EPS8|FLNA|GMFB|ID1|ILK|STMN1|LIMK1|SMAD3|MEF2C|NOTCH2|PDE4D|PIK3R1|PKP2|RYR2|CXCL12|SFRP1|FSCN1|TESK1|NOS1AP|SEMA3E|FCHSD2|WDR1|ARPC4|WASF2|CDC42EP1|SYNPO|PPM1E|SWAP70|CYFIP1|CDC42EP4|FHOD1|TMOD3|TMOD2|KIRREL1|AP1AR|BAIAP2L1|CRACD|GBA2|ABRACL|ARHGAP28|CYRIA|PHLDB2|KANK4|SH3PXD2B|TMSB15B|RNF207	ZT20 vs. ZT12 Down
			GO Cellular Components	GO:0033267	axon part	-6.4	2	59	ACTB|BIN1|DST|CDH8|CHRM3|CTNND1|DSCAM|ELAVL4|EPS8|FLNA|HTR1B|ILK|KCNA2|KCNC2|KCNJ11|KCNK2|KCNQ3|MAP2|MBP|NEFL|PSEN1|PSEN2|PTPRO|RGS10|SCN1A|SCN2A|SNCB|SNCA|FSCN1|CDKL5|UCHL1|EEA1|AP3B1|ATP6V0D1|BASP1|DCTN2|AAK1|WDR47|KIF21B|EPB41L3|CYFIP1|COBL|KIF13B|WHRN|GIT1|TMOD2|PACSIN1|PARD3|TBC1D24|LRRC7|TSHZ3|SHTN1|TNN|TRAK2|PPP1R9B|ATCAY|SYAP1|ARL8A|NCMAP	ZT20 vs. ZT12 Down
			GO Biological Processes	GO:1901655	cellular response to ketone	-6.4	3.2	23	ADCY2|ADCY3|AHR|AKR1B1|AR|CFTR|DNMT3B|EFNA5|FDX1|FECH|FOXO1|TNC|MSN|P2RY6|PPARG|SFRP1|SRC|TFAP4|NCOA4|PARK7|CBX3|GNG2|SMYD3	ZT20 vs. ZT12 Down
			GO Cellular Components	GO:0005813	centrosome	-6.4	1.8	77	NR0B1|ALDOB|BICD1|CCNE1|CDC20|CETN1|CETN3|ID1|KIF25|MARCKS|MPP1|NPM1|PAX2|PLAG1|PPP2R5A|PRKAR2A|PSEN1|PSEN2|RPS7|SLC16A1|CDKL5|CDC45|KAT2B|UNC119|ATP6V0D1|ZBED1|SNAP29|TMEM63A|CEP170|ACTR1A|TACC3|DCTN2|PROCR|RGS14|PLK2|CNTRL|KATNA1|DCTN3|CEP68|FBXL7|OBSL1|RTTN|CLIC4|IFT81|NME7|ATP6V1D|DTL|YPEL5|NDE1|PXK|IFT57|CEP55|KLHL4|LRRC7|TGIF2|CAPRIN2|HMBOX1|TTC26|CCDC92|CEP70|TSEN2|RAB11FIP4|CEP95|TUBGCP5|…	ZT20 vs. ZT12 Down
			GO Biological Processes	GO:0030336	negative regulation of cell migration	-6.4	2.1	53	ATP2B4|CD74|COL3A1|GADD45A|GJA1|NRG1|HOXA7|IDH2|IGFBP3|IGFBP5|ILK|MEF2C|CD200|NOTCH1|CCN3|PLXNB3|PPARG|PTPRM|RAP2B|ROBO1|CXCL12|SFRP1|TBXA2R|NR2F2|TIE1|CLDN5|VCL|RECK|DLG5|NOG|SLC9A3R1|MAGI2|SRGAP3|TRIB1|STRAP|VASH1|GTPBP4|CORO1C|ZMYND8|CLIC4|RNF20|MIIP|TNN|PBLD|NDRG4|MCTP1|NAV3|PHLDB2|MACIR|OSBPL8|DAB2IP|SCAI|SVBP	ZT20 vs. ZT12 Down
			GO Biological Processes	GO:0051444	negative regulation of ubiquitin-protein transferase activity	-6.4	7.6	9	LIMK1|PSEN1|RPL5|RPL11|RPS7|RPL23|PARK7|FBXO5|DTX3L	ZT20 vs. ZT12 Down
			GO Biological Processes	GO:0030155	regulation of cell adhesion	-6.3	1.7	92	ABL2|ACTN4|ADAM10|ARG2|CAV1|CBFB|CD74|CD81|DSCAM|S1PR1|EFNA5|EFNB2|EPHA3|EPHA7|ERBB2|FLNA|FYN|GCNT2|GLI3|HOXA7|TNC|IGFBP2|IHH|ILK|IRF1|ITPKB|JAG2|LAMA3|LAMA5|LIMS1|EPCAM|SMAD3|MBP|NINJ1|NOTCH1|NPY2R|PIK3R1|PLAU|PLXNA1|PLXNA2|PLXNB3|PRKCA|PTK2|PTPRO|RARA|RPS3|RREB1|RSU1|CXCL12|SFRP1|SRC|TGFB2|TGFBI|TNR|VCL|VEGFA|AP3B1|ADAM9|LDB1|DLG5|SOCS6|MAP4K4|SEMA3E|SLK|KIF14|SH2B3|PLXNC1|CSPG5|FGL2|HHLA2|SWAP…	ZT20 vs. ZT12 Down
			KEGG Pathway	ko04144	Endocytosis	-6.3	2.2	43	GRK3|AP2A2|AP2B1|BIN1|CAPZA2|CAV1|CAV2|AP2M1|CLTA|CLTC|GRK6|SMAD3|PRKCI|RAB5C|SNX2|SRC|TGFB2|WIPF1|CLTCL1|PIP5K1B|EEA1|SNX4|ASAP2|RAB11B|VPS26A|DNAJC6|ARPC4|SPART|DNM3|GIT1|SH3KBP1|EHD2|VPS36|EPN3|PARD3|SMAP1|CHMP6|RUFY1|RAB11FIP4|CHMP7|CHMP4C|ARAP2|AGAP3	ZT20 vs. ZT12 Down
			GO Biological Processes	GO:2001235	positive regulation of apoptotic signaling pathway	-6.3	2.5	34	APAF1|BMPR1B|BOK|CASP8|CAV1|CTNNA1|GSDME|INHBA|SMAD3|PMAIP1|MAPK8|RPL11|RPS3|RPS7|SFRP1|SIAH1|SKIL|TFAP4|TIMP3|TRPS1|UBB|CRADD|SLC9A3R1|BCL2L11|RACK1|PARK7|FAM162A|PIAS4|IL20RA|PLEKHF1|PRR7|BMF|NACC2|DAB2IP	ZT20 vs. ZT12 Down
			GO Cellular Components	GO:0032432	actin filament bundle	-6.3	3.5	20	ACTA1|ACTN4|ILK|ABLIM1|MARCKS|PTK2|FSCN1|ZYX|PDLIM4|PDLIM1|MYL9|NEBL|PDLIM5|SEPTIN9|SYNPO|ABLIM3|PDLIM3|FHOD1|TLNRD1|RFLNA	ZT20 vs. ZT12 Down
			GO Biological Processes	GO:0043112	receptor metabolic process	-6.3	2.4	36	GRK3|AP2A2|AP2B1|CAPN1|CAV1|CD81|AP2M1|CLTA|CLTC|EFNB2|FUT8|HDAC1|HDAC2|NRG1|HOXA5|HTR1B|PPARG|PSEN1|SDCBP|SFRP4|SNCA|VEGFA|VLDLR|MTMR2|RAB29|RAB11B|MAGI2|PARK7|INPP5F|DNM3|NSG1|AP1AR|USP46|TBC1D16|PHETA1|DTX3L	ZT20 vs. ZT12 Down
			GO Cellular Components	GO:0099572	postsynaptic specialization	-6.3	2	54	ADAM10|CACNA1C|CDH2|CHRM3|CNN3|CTNNA2|CTNND1|EFNB2|EPHA7|EPS8|FABP5|FYN|GABRA5|GRIN2C|HNRNPH2|KPNA2|MAP2|P2RY1|PLCB4|PTPRO|RPL7|RPL30|RPLP0|RPS3|RPS14|RPS19|SOS1|SRC|CDKL5|STRN|MPDZ|MTMR2|RPL14|DLG5|RPL23|HOMER1|DNAJC6|MAGI2|PDLIM5|RGS14|LZTS1|SYNPO|SLITRK3|EPB41L3|MAPK8IP2|DNM3|BCL11A|LRRC7|ABHD17C|PRR7|GRIP2|PPP1R9B|DYNLL2|TAMALIN	ZT20 vs. ZT12 Down
			GO Biological Processes	GO:0006401	RNA catabolic process	-6.3	2	60	ZFP36L1|ZFP36L2|DNA2|TRDMT1|ELAVL4|NPM1|PRKCA|PSMB7|PSMC6|RPL3|RPL4|RPL5|RPL7|RPL11|RPL13|RPL21|RPL24|RPL30|RPL27A|RPL29|RPL34|RPL37|RPL37A|RPLP0|RPS3|RPS4Y1|RPS7|RPS8|RPS10|RPS12|RPS14|RPS15|RPS15A|RPS16|RPS17|RPS19|RPS21|RPS23|SSB|UBB|VIM|BTG2|RPL14|RPL23|RIDA|PAIP1|LSM6|RPL35|TUT4|LSM4|PABPC1|AGO2|LSM3|TENT5C|CNOT11|ZC3HAV1|FASTKD1|TENT5B|RBM46|DCP2	ZT20 vs. ZT12 Down
			GO Molecular Functions	GO:0016788	hydrolase activity, acting on ester bonds	-6.3	1.7	95	AADAC|ACP3|MPPED2|CDKN3|CHRM3|CNP|DNA2|FBP1|HAGH|NDST1|IMPA2|LIPC|PAFAH2|PDE1C|PDE4D|PFKFB3|PLCB4|PLCG1|PPM1G|PPP1R3D|PPP2R5A|PPT1|PTPN12|PTPN14|PTPRB|PTPRM|PTPRO|RPS3|STYX|PTP4A2|PLPP1|PLPP2|INPP4B|MTMR2|MTMR4|PTER|LPIN2|DNAJC6|RIDA|BPNT1|TAB1|RPP30|RPP40|PTPN21|PPM1E|INPP5F|PLCL2|PHLPP1|PLA2G15|ACOT11|AGO2|LACTB2|MTMR12|PDP1|PLPPR1|EXD2|ABHD10|SMPD3|PIP4P2|LRRC40|IARS2|ACOT13|PPM1H|NCEH1|CTDSP1…	ZT20 vs. ZT12 Down
			GO Biological Processes	GO:0016331	morphogenesis of embryonic epithelium	-6.3	2.7	30	APAF1|AR|DVL3|JAG2|LAMA5|LRP6|PAX2|RALA|RARA|RPS7|SFRP1|SIX1|TGFB2|TULP3|VEGFC|WNT2|LUZP1|FZD3|FZD1|FZD6|NOG|ZEB2|COBL|PLXNB2|WNT16|SUFU|SIX4|IFT57|SHROOM3|KDF1	ZT20 vs. ZT12 Down
			GO Biological Processes	GO:0050878	regulation of body fluid levels	-6.3	1.8	70	ACTB|ADCY2|ADCY3|ADCY9|ADRA2B|AKR1B1|AQP3|CAPZA2|CAV1|CFTR|CHRM3|COL3A1|CSRP1|DGKB|EPHB2|FLNA|FYN|GJA1|GNAS|GPI|HDAC1|HDAC2|HSD11B2|ILK|IRF1|STMN1|MLLT6|P2RY1|PAFAH2|PIK3R1|PLAU|PRKAR2A|PRKCA|PTPRO|RAD51B|RAP2B|SRC|STAT5A|STXBP1|TBXA2R|TRPC3|TRPC6|VAV2|VCL|VEGFA|FZD6|AP3B1|NCOA1|SH2B3|MYL9|PROCR|HPSE|P2RX2|ZFPM2|CBX5|STK39|EHD2|AK3|GNG2|SYTL2|TRPC7|ELOVL1|HPS6|LNPK|DOCK8|UBASH3B|KDF1|DGKH|ZFPM1|A…	ZT20 vs. ZT12 Down
			GO Biological Processes	GO:0048511	rhythmic process	-6.3	2.1	48	AHR|BMPR1B|CPT1A|CRY1|ESR1|NR5A1|GFPT1|HDAC1|HDAC2|HTR7|ID1|ID2|ID3|ID4|INHBA|JUN|KCNA2|LHCGR|NONO|NPY2R|PPARG|MAPK8|MAP2K6|RORA|RORB|SIAH2|SRC|TGFB2|TIMP4|TOP2A|BHLHE40|NCOA1|TNFRSF11A|KAT2B|TIMELESS|MTA1|NR1D2|RACK1|NCOA2|CBX3|MYCBP2|PHLPP1|OPN3|FBXL3|DTL|FBXL8|FBXL17|C3orf70	ZT20 vs. ZT12 Down
			GO Biological Processes	GO:0014706	striated muscle tissue development	-6.3	2	57	ACTA1|CAV1|CAV2|DSG2|S1PR1|EEF2|EFNB2|FGFR1|FKBP1A|GJA1|NRG1|FOXN2|ID2|KCNK2|SMAD3|MEF2A|MEF2C|MEF2D|MEIS1|MYL2|NOTCH1|PKP2|RARA|RYR2|SGCG|SIX1|TBX2|TBX3|NR2F2|TGFB2|VEGFA|WNT2|BTG2|SORBS2|SAP30|NOG|HOMER1|NR1D2|YAP1|ZBTB18|NEBL|PDLIM5|P2RX2|OBSL1|ZFPM2|CACYBP|CDON|ASB2|SIX4|SOX6|MYOZ1|NIBAN2|NDRG4|FOXP2|ZFPM1|BCL9L|LRRC10	ZT20 vs. ZT12 Down
			GO Cellular Components	GO:0032279	asymmetric synapse	-6.3	2.1	52	ADAM10|CACNA1C|CDH2|CHRM3|CNN3|CTNNA2|CTNND1|EFNB2|EPHA7|EPS8|FABP5|FYN|GRIN2C|HNRNPH2|MAP2|P2RY1|PLCB4|PTPRO|RPL7|RPL30|RPLP0|RPS3|RPS14|RPS19|SOS1|SRC|CDKL5|STRN|MPDZ|MTMR2|RPL14|DLG5|RPL23|HOMER1|DNAJC6|MAGI2|PDLIM5|RGS14|LZTS1|SYNPO|SLITRK3|EPB41L3|MAPK8IP2|DNM3|BCL11A|LRRC7|ABHD17C|PRR7|GRIP2|PPP1R9B|DYNLL2|TAMALIN	ZT20 vs. ZT12 Down
			GO Biological Processes	GO:0097164	ammonium ion metabolic process	-6.2	2.4	38	AKR1B1|ALDH7A1|CAPN2|CDS1|COMT|CPT1A|DAO|FABP5|LIPC|POR|SLC22A3|SNCB|SNCA|TGFB2|BBOX1|PLPP1|PLPP2|SPTLC2|SNCAIP|LPIN2|AKR1A1|PEMT|PARK7|SLC44A1|PLA2G15|DMGDH|LPCAT2|SPTLC3|SMPD3|AGK|CHPT1|LPCAT1|SGPP1|SLC44A3|MBOAT2|MBOAT1|PHOSPHO1|ABHD3	ZT20 vs. ZT12 Down
			GO Biological Processes	GO:0031032	actomyosin structure organization	-6.2	2.4	36	ACTA1|RHOC|CNN3|CSRP1|S1PR1|EPB41L1|STMN1|LIMK1|SMAD3|MEF2A|MEF2C|MYL2|PIK3R1|SFRP1|SRC|TESK1|ZYX|PDLIM1|WDR1|WASF2|NEBL|PPM1E|EPB41L3|OBSL1|FHOD1|RACGAP1|TMOD3|TMOD2|SIX4|ANLN|MYOZ1|EPB41L4A|ARHGAP28|PHLDB2|SH3PXD2B|MYO18A	ZT20 vs. ZT12 Down
			Reactome Gene Sets	R-HSA-112316	Neuronal System	-6.2	2	59	ADCY2|ADCY3|ADCY9|AP2A2|AP2B1|CACNB2|CAMK2D|CHRNA7|AP2M1|COMT|EPB41L1|GABRA5|GABRB3|GABRR1|GNAL|GNG5|GRIN2C|NRG1|KCNA2|KCNA4|KCNC2|KCNH2|KCNJ11|KCNK2|KCNN2|KCNQ3|KPNA2|NEFL|PRKAR2A|PRKCA|RASGRF2|SLC1A6|SRC|STXBP1|ABCC8|SYT1|TUBA1A|PPFIBP1|KCNB2|NRXN1|HOMER1|TUBA1B|PDLIM5|GNB5|PPM1E|SLITRK3|EPB41L3|KCNG2|GLS2|GIT1|GNG2|GNG12|PANX2|GRIP2|SLITRK6|TUBB6|SLITRK2|KCNG4|KCNG3	ZT20 vs. ZT12 Down
			GO Biological Processes	GO:0043434	response to peptide hormone	-6.2	1.9	63	ADCY2|ADCY3|ADCY9|ZFP36L1|CAT|CAV1|CAV2|CCND3|CDKN1B|CRY1|CYP11A1|FOXO1|NR5A1|FYN|GCK|GHR|GJA1|GRB14|HSD11B2|IGFBP5|LHCGR|LRP6|NEFL|PDK2|PIK3R1|POR|PPARG|PRKAR2A|PRKCI|PTK2|QDPR|CXCL12|SHC1|SMARCC1|SOS1|SRC|STAT1|STAT2|STAT5A|TIMP4|BTG2|KAT2B|EIF2B2|ATP6V0D1|ATP6V1G1|LPIN2|CYFIP1|CACYBP|KLF15|ATP6V1D|VPS13C|APPL2|BAIAP2L1|ARID1B|MEAK7|ECHDC3|SESN2|SLC25A33|SYAP1|OSBPL8|SESN3|RAB12|C1QTNF12	ZT20 vs. ZT12 Down
			GO Biological Processes	GO:0010035	response to inorganic substance	-6.2	1.8	75	ACTA1|ALAD|AKR1B1|ANXA11|AQP3|AQP9|ATP2B4|CAMK2D|CAPN2|CASP8|CAT|CAV1|ENTPD6|CDKN1B|CRIP1|CYB5A|DHFR|EEF2|EIF2S1|FBP1|FECH|FOXO1|FXN|FYN|GUCY1B1|HDAC2|HGF|ID2|IGFBP2|ITPKB|JUN|KCNC2|MEF2A|MEF2C|NUDT1|NEFL|NPC1|SLC11A2|TNFRSF11B|PRDX1|PAX2|MAPK8|QDPR|RAD51|RPS3|RYR2|SNCB|SNCA|SRC|STAT1|SYT1|TRPC3|TRPC6|SLC25A12|ADAM9|CPNE3|CACNA1H|CACNA1G|TIMELESS|GPR37L1|HOMER1|PTGES|RACK1|STK25|FBLN5|PARK7|CLIC4…	ZT20 vs. ZT12 Down
			KEGG Pathway	ko04015	Rap1 signaling pathway	-6.2	2.4	37	ACTB|ADCY2|ADCY3|ADCY9|CTNND1|EFNA5|FGF12|FGF14|FGFR1|GNAO1|GNAS|LPAR4|HGF|ID1|KITLG|P2RY1|PGF|PIK3CD|PIK3R1|PLCB4|PLCG1|PRKCA|PRKCI|MAP2K6|RALA|SRC|VAV2|VEGFA|VEGFC|MAGI2|AKT3|RGS14|RAPGEF4|PDGFC|PARD3|TLN2|MAGI3	ZT20 vs. ZT12 Down
			GO Biological Processes	GO:0046677	response to antibiotic	-6.2	2.1	50	ADCY2|ADCY3|ADCYAP1R1|AHR|ALAD|CAPN2|CASP8|CAT|CDKN1B|CFTR|CRIP1|EEF1B2|EEF2|EFNA5|EPS8|FDX1|FECH|FOXO1|FXN|FYN|HDAC2|HGF|HTR1B|TNC|ID1|ID3|JUN|KCNC2|MEF2C|NEFL|PAX2|RARA|RPS3|SRC|STAT1|TBXA2R|TRPC6|ADAM9|TIMELESS|GPR37L1|RPL23|RACK1|PEMT|STK25|PARK7|SMPD3|CBX8|USP46|JAGN1|SLC26A5	ZT20 vs. ZT12 Down
			GO Cellular Components	GO:0005743	mitochondrial inner membrane	-6.2	1.9	67	ATP5MC3|ATP5PF|BOK|CNP|COX7A2|CYP11A1|FDXR|FECH|FGR|GPD2|HSD3B1|NDUFA10|NDUFB1|NDUFS4|NDUFS5|PHB|PSEN1|PSEN2|RPS3|SLC25A1|SRC|UQCRFS1|SLC25A12|CDS2|TMEM11|COX5A|SLC25A15|UQCR11|MRPS27|SIRT5|ABCB10|NNT|DMAC2L|MRPL13|TIMM21|MRPL22|MRPL51|TIMMDC1|SLC25A37|SLC25A39|AGK|COQ8A|MRPS35|MRPS14|MRPS9|MRPS6|MRPL34|GRPEL1|ACAD11|COQ5|SLC25A33|COA8|MRPL43|SLC25A21|MRPS36|MRPL54|SFXN2|SLC25A29|TAMM41|SLC9B2|LE…	ZT20 vs. ZT12 Down
			GO Biological Processes	GO:0006511	ubiquitin-dependent protein catabolic process	-6.2	1.7	82	CAV1|CDC20|NEDD8|PSEN1|PSMB7|PSMC6|PTK2|RPL5|RPL11|RPS7|SDCBP|SIAH1|SIAH2|SKP2|SMARCC1|STYX|TBL1X|UBB|UBE2E1|UCHL1|UCHL3|RNF103|AXIN1|CUL2|MTA1|NEMF|RPL23|RNF144A|KIF14|RBX1|TOM1L1|TRIB1|ANAPC10|RACK1|PLK2|PARK7|HECW1|FBXL7|TRIM2|FBXO7|FBXL2|WWTR1|FBXL3|FBXO5|TRIB2|WDR91|USP25|VPS36|DTL|NUB1|ASB2|SUFU|NDFIP2|FBXL8|RNF20|FEM1C|HECW2|USP35|KLHL8|COP1|RMND5A|FBXL17|USP46|PDCL3|FBXL15|RNF122|FOXRED2|…	ZT20 vs. ZT12 Down
			GO Biological Processes	GO:0030178	negative regulation of Wnt signaling pathway	-6.1	2.3	38	TLE5|CAV1|CDH2|CTNND1|DVL3|FOXO1|GLI3|HDAC1|IGFBP2|IGFBP4|LRP6|NOTCH1|PSMB7|PSMC6|PTPRO|SFRP1|SFRP4|SIAH2|TLE2|TLE4|AXIN1|FZD1|FZD6|NOG|SLC9A3R1|RBX1|RACK1|ANKRD6|HECW1|TMEM131L|WWTR1|TAX1BP3|LMBR1L|TNN|BICC1|DAB2IP|APCDD1L|TMEM170B	ZT20 vs. ZT12 Down
			GO Biological Processes	GO:0043413	macromolecule glycosylation	-6.1	2.2	42	EXTL2|FUT8|GCNT2|GFPT1|B4GALT1|MAN1A1|MAN2A1|MGAT3|MGAT5|NPC1|PSEN1|ST3GAL4|ST8SIA1|ST8SIA2|B4GALT4|ST3GAL5|B4GALT6|B4GALT5|RXYLT1|ST3GAL6|B3GNT2|CHP1|MGAT4A|POMT2|GCNT4|GALNT7|TET2|MAN1C1|GALNT16|GALNT11|TRAK2|TMTC1|ST6GAL2|FUT10|B3GNT9|TMTC4|ALG10|LARGE2|POGLUT3|ALG14|ALG11|CRPPA	ZT20 vs. ZT12 Down
			GO Biological Processes	GO:0006486	protein glycosylation	-6.1	2.2	42	EXTL2|FUT8|GCNT2|GFPT1|B4GALT1|MAN1A1|MAN2A1|MGAT3|MGAT5|NPC1|PSEN1|ST3GAL4|ST8SIA1|ST8SIA2|B4GALT4|ST3GAL5|B4GALT6|B4GALT5|RXYLT1|ST3GAL6|B3GNT2|CHP1|MGAT4A|POMT2|GCNT4|GALNT7|TET2|MAN1C1|GALNT16|GALNT11|TRAK2|TMTC1|ST6GAL2|FUT10|B3GNT9|TMTC4|ALG10|LARGE2|POGLUT3|ALG14|ALG11|CRPPA	ZT20 vs. ZT12 Down
			GO Biological Processes	GO:0045137	development of primary sexual characteristics	-6.1	2.3	39	ADCYAP1R1|NR0B1|AR|BMPR1B|BOK|CTNNA1|ESR1|FLNA|NR5A1|HMGB2|HOXA9|HOXA10|INHBA|LHCGR|KITLG|NUDT1|NASP|RARA|RRM1|SFRP1|SRC|TGFB2|TLR3|UBB|VEGFA|NCOA4|NCOA1|EIF2B2|BCL2L11|LHFPL2|BASP1|FNDC3A|ZFPM2|PATZ1|LRRC6|DHH|SIX4|KIF18A|RNF38	ZT20 vs. ZT12 Down
			GO Cellular Components	GO:0022627	cytosolic small ribosomal subunit	-6.1	4.3	15	RPS3|RPS4Y1|RPS7|RPS8|RPS10|RPS12|RPS14|RPS15|RPS15A|RPS16|RPS17|RPS19|RPS21|RPS23|RACK1	ZT20 vs. ZT12 Down
			GO Biological Processes	GO:0007219	Notch signaling pathway	-6.1	2.4	35	ADAM10|CDKN1B|DLX1|DLX2|GMDS|JAG2|MYC|NOTCH1|NOTCH2|CCN3|PBX1|PRKCI|PSEN1|PSEN2|ROBO1|RPS19|SRC|STAT1|TBX2|TGFB2|TIMP4|SORBS2|KAT2B|YAP1|AAK1|ZNF423|EGFL7|NLE1|GALNT11|NIBAN2|FAT4|GRIP2|ARRDC1|DTX3L|GSX2	ZT20 vs. ZT12 Down
			GO Biological Processes	GO:0006023	aminoglycan biosynthetic process	-6.1	3	25	CLTC|GPC4|FMOD|GCNT2|B4GALT1|NDST1|ST3GAL4|B4GALT4|B4GALT6|B4GALT5|CHST2|ABCC5|ST3GAL6|CSPG5|B3GNT2|SLC35D1|CHST11|CSGALNACT2|SMPD3|CHST7|B3GNT9|HS6ST2|DSEL|HS3ST5|CHSY3	ZT20 vs. ZT12 Down
			GO Biological Processes	GO:0007162	negative regulation of cell adhesion	-6.1	2.1	47	ACTN4|ADAM10|ARG2|CBFB|CD74|DSCAM|EFNA5|ERBB2|GCNT2|GLI3|HOXA7|TNC|IHH|IRF1|EPCAM|MBP|NOTCH1|PIK3R1|PLXNA1|PLXNA2|PLXNB3|PTK2|PTPRO|CXCL12|SRC|TGFBI|TNR|VEGFA|DLG5|SOCS6|MAP4K4|SEMA3E|SH2B3|PLXNC1|FGL2|SWAP70|TMEM131L|GTPBP4|CORO1C|PLXNB2|AP1AR|PAG1|SEMA6A|UBASH3B|PHLDB2|PLXNA4|ADAMTS18	ZT20 vs. ZT12 Down
			GO Biological Processes	GO:0090092	regulation of transmembrane receptor protein serine/threonine kinase signaling pathway	-6.1	2.2	42	CAV1|CAV2|DLX1|FBN2|FKBP1A|ILK|INHBA|SMAD3|SMAD6|NOTCH1|NOTCH2|CCN3|HTRA1|SDCBP|SFRP1|SFRP4|SKIL|TGFB2|UBB|FZD1|MTMR4|NOG|NREP|GDF3|MAGI2|GDF11|SPRY1|STRAP|ZNF423|SPART|LEMD3|WWTR1|CHST11|PMEPA1|PBLD|RASL11B|FBXL15|SLC2A10|VASN|BCL9L|VWC2|RNF165	ZT20 vs. ZT12 Down
			GO Biological Processes	GO:0043408	regulation of MAPK cascade	-6.1	1.7	93	ADRA2B|AR|CAV1|CAV2|CD74|CD81|CDH2|CHRNA7|GADD45A|GSDME|DVL3|EPHA7|EPHB2|ERBB2|FGFR1|FOXO1|GCNT2|GHR|HGF|NRG1|NDST1|ID1|IGFBP3|IGFBP4|ILK|JUN|KITLG|MYC|NOTCH1|NOTCH2|P2RY1|P2RY6|PEBP1|PRDX1|PHB|PRKCA|MAP2K6|PSEN1|RGS3|ROBO1|ROS1|RPS3|SDCBP|SFRP1|SHC1|SRC|DENND2B|STYX|TGFB2|TIMP3|TLR3|TRAF1|TRAF3|UBB|UBE2N|UCHL1|VEGFA|MAPKAPK3|AXIN1|ADAM9|TNFRSF11A|GPR37L1|SLC9A3R1|MAP4K4|TRAF4|ZEB2|SH2B3|TRIB1|SP…	ZT20 vs. ZT12 Down
			GO Biological Processes	GO:0046486	glycerolipid metabolic process	-6.1	1.9	61	AADAC|CAPN2|CAT|CAV1|CDS1|CPT1A|DGKB|FABP5|ACSL1|IMPA2|ITPKB|LIPC|PIGC|PIGH|PIK3C2G|PIK3CD|PIK3R1|PIP4K2A|PIP5K1B|CDS2|INPP4B|CPNE3|MTMR2|PIGQ|MTMR4|SOCS6|LPIN2|BPNT1|PEMT|INPP5F|GPD1L|SLC44A1|PLA2G15|SH3YL1|MTMR12|LPCAT2|PIP4P2|AGK|AGPAT4|CHPT1|PLEKHA2|MPPE1|LPCAT1|PGAP1|RUFY1|PITPNM3|PLCD4|PIGM|OSBPL5|OSBPL8|SLC44A3|MBOAT2|TAMM41|TTC7B|MBOAT1|DGKH|PHOSPHO1|ABHD3|NAPEPLD|CNEP1R1|SERINC2	ZT20 vs. ZT12 Down
			GO Biological Processes	GO:0006024	glycosaminoglycan biosynthetic process	-6.1	3	24	CLTC|GPC4|FMOD|GCNT2|B4GALT1|NDST1|ST3GAL4|B4GALT4|B4GALT6|B4GALT5|CHST2|ABCC5|ST3GAL6|CSPG5|B3GNT2|SLC35D1|CHST11|CSGALNACT2|SMPD3|CHST7|HS6ST2|DSEL|HS3ST5|CHSY3	ZT20 vs. ZT12 Down
			GO Molecular Functions	GO:1901981	phosphatidylinositol phosphate binding	-6.1	2.5	33	GSDME|HIP1|MARK1|SDCBP|SYT1|TULP3|RUBCN|FCHSD2|PHLDA1|WIPI2|SNX24|STXBP6|RACGAP1|SNX11|VPS36|SYTL2|PLEKHB2|ADAP2|PARD3|PLEKHA2|PLEKHF1|MTSS2|SNX18|OSBPL5|OSBPL8|ARAP2|BBS5|CLVS2|COMMD1|DAB2IP|DENND1B|GRAMD2A|SH3PXD2B	ZT20 vs. ZT12 Down
[truncated: 5,064 more rows]
