# Supplementary material for: Systematic Analysis of Long Noncoding RNA and mRNA in Granulosa Cells during the Hen Ovulatory Cycle
Source: Animals (Basel). 2021 May 25;11(6):1533. doi: 10.3390/ani11061533 (PMC8225051; doi:10.3390/ani11061533)
Supplement: Supplementary file 1 [file animals-11-01533-s001.zip › Table S5. Differentially expressed lncRNAs in pairwise stages.xlsx]

## Sheet: DE lncRNAs
Table S5. Differentially expressed lncRNAs in pairwise stages
ZT12 vs ZT0				ZT20 vs ZT12
Gene ID	log2FoldChange	pvalue	padj	Gene ID	log2FoldChange	pvalue	padj
ENSGALG00000030720	-2.19631	3.09e-09	6.52e-07	ENSGALG00000006584	-2.95995	8.38e-13	8.6e-12
ENSGALG00000032941	-3.15806	0.000814371	0.0168758	ENSGALG00000020510	-1.53697	2.22e-10	1.85e-09
ENSGALG00000039246	-1.77901	0.000798463	0.016624	ENSGALG00000021405	-1.97869	1.26e-11	1.18e-10
ENSGALG00000039754	1.23226	0.00415972	0.0495841	ENSGALG00000024266	3.93724	0.000109758	0.000439111
ENSGALG00000046419	-1.6895	0.000330857	0.00914871	ENSGALG00000024288	-3.10781	2.21e-26	5.51e-25
ENSGALG00000046869	-1.48403	0.00103003	0.0196852	ENSGALG00000024395	1.32879	8.64e-09	6.12e-08
ENSGALG00000047138	-2.25543	8.54e-06	0.000524658	ENSGALG00000029227	6.19584	2.85e-06	1.48e-05
ENSGALG00000047529	1.80367	4.55e-05	0.00200809	ENSGALG00000029249	-1.32432	0.000975638	0.00322739
ENSGALG00000047769	1.2086	0.00145164	0.0247353	ENSGALG00000029565	-2.78019	2.29e-19	3.77e-18
ENSGALG00000048026	2.34984	9.56e-05	0.00357054	ENSGALG00000029680	4.61784	5.55e-38	2.32e-36
ENSGALG00000048191	-1.05005	2.51e-08	4.2e-06	ENSGALG00000029930	-1.70571	0.000901227	0.00300859
ENSGALG00000048405	2.13864	0.000925587	0.0184669	ENSGALG00000029950	4.13113	0.0137506	0.0333652
ENSGALG00000048588	-1.60123	1.76e-09	4e-07	ENSGALG00000030206	7.37662	5.23e-08	3.41e-07
ENSGALG00000048847	-1.35506	0.00123068	0.0222012	ENSGALG00000030338	-2.79465	2.67e-07	1.59e-06
ENSGALG00000048945	-1.05762	0.00154122	0.0257554	ENSGALG00000030532	3.4112	0.0012106	0.00391277
ENSGALG00000049526	-2.56465	0.000708226	0.0153409	ENSGALG00000030720	4.81713	7.28e-63	8.03e-61
ENSGALG00000049873	-1.15197	2.45e-05	0.00125255	ENSGALG00000030849	1.6038	9.98e-14	1.1e-12
ENSGALG00000049962	6.92105	1.37e-06	0.000121173	ENSGALG00000030930	-1.97351	6.04e-06	2.97e-05
ENSGALG00000050846	1.97026	0.00173248	0.0274715	ENSGALG00000031051	4.79092	2.59e-07	1.55e-06
ENSGALG00000051176	1.61684	3.34e-07	4.09e-05	ENSGALG00000031177	1.09698	0.000918486	0.00305733
ENSGALG00000051434	-1.70351	0.000654416	0.0144946	ENSGALG00000031398	-2.78976	6.18e-15	7.53e-14
ENSGALG00000051439	-3.71412	0.00145857	0.0248196	ENSGALG00000031645	1.16078	0.00710131	0.0187276
ENSGALG00000051535	-1.15572	0.00181806	0.0283974	ENSGALG00000031850	-3.75462	1.1e-10	9.47e-10
ENSGALG00000051599	-3.6128	4.42e-05	0.00196587	ENSGALG00000032359	3.4248	0.000226603	0.000854005
ENSGALG00000051782	-1.39952	0.000298531	0.00846651	ENSGALG00000032651	-3.39657	0.0109076	0.0272827
ENSGALG00000051887	2.03601	3.24e-07	4.04e-05	ENSGALG00000032784	-5.77279	4.44e-08	2.92e-07
ENSGALG00000051929	-1.54424	2.06e-06	0.000173476	ENSGALG00000033009	-1.81874	0.00262489	0.00781846
ENSGALG00000051951	1.67466	0.000177966	0.00576938	ENSGALG00000033055	-4.33643	6.95e-06	3.39e-05
ENSGALG00000052184	1.60423	6.48e-11	2.05e-08	ENSGALG00000033148	-2.01577	2.72e-08	1.83e-07
ENSGALG00000052830	-5.48307	0.000248745	0.00738599	ENSGALG00000033453	-1.44038	5.35e-07	3.07e-06
ENSGALG00000052990	-2.96454	0.00367069	0.0453316	ENSGALG00000033499	-3.01061	9.19e-05	0.000374434
ENSGALG00000053613	-1.59361	0.00183223	0.028468	ENSGALG00000033758	-2.01788	0.000218098	0.000825515
ENSGALG00000053859	-1.58165	0.0010588	0.0199975	ENSGALG00000033819	-3.24424	0.00646849	0.017263
ENSGALG00000054088	-1.66036	1.34e-06	0.000120294	ENSGALG00000033973	-1.41271	0.0166574	0.039416
ENSGALG00000054260	-1.17658	0.000131118	0.00451438	ENSGALG00000034021	5.13343	4.78e-13	5e-12
ENSGALG00000054598	1.24061	7.6e-05	0.0029549	ENSGALG00000034116	6.17075	5.61e-12	5.39e-11
ENSGALG00000054631	-1.91225	0.00182524	0.0284142	ENSGALG00000034279	6.75989	3.08e-06	1.59e-05
ENSGALG00000054727	3.5965	0.000477811	0.0117279	ENSGALG00000034363	3.41651	1.16e-08	8.07e-08
ENSGALG00000055045	-2.60064	0.00121584	0.0219558	ENSGALG00000034894	5.59894	2.4e-06	1.26e-05
G10	-1.26191	8.4e-06	0.000519808	ENSGALG00000034952	-4.02407	4.36e-07	2.54e-06
G1000	-2.0876	0.000586478	0.0135975	ENSGALG00000035188	-5.04061	0.00137297	0.00437603
G10003	1.16121	0.000760292	0.0160177	ENSGALG00000036040	1.98571	0.00508083	0.0139343
G10066	-1.87867	0.00134239	0.0235678	ENSGALG00000036091	6.99497	6.08e-07	3.46e-06
G102	-1.77033	0.00196716	0.0297545	ENSGALG00000036107	1.68281	0.006284	0.0168344
G10395	-2.16287	0.000284586	0.00819684	ENSGALG00000036131	6.47628	8.14e-06	3.94e-05
G10685	-1.05765	0.00088612	0.0179014	ENSGALG00000036292	-1.50808	0.0014015	0.0044585
G10703	-1.63765	0.00205956	0.0306543	ENSGALG00000036514	-6.17954	2.64e-05	0.000117461
G10999	-1.5536	0.000956012	0.0187918	ENSGALG00000036522	8.17705	2.16e-10	1.8e-09
G11027	-1.15923	0.000128815	0.00445243	ENSGALG00000036710	5.42421	0.0164221	0.0389267
G11029	-1.32199	4.71e-05	0.00205772	ENSGALG00000036788	5.06829	3.59e-08	2.39e-07
G11122	-1.45179	0.00152691	0.0256373	ENSGALG00000036848	1.79312	3.02e-07	1.79e-06
G11199	1.07867	0.00352307	0.0441869	ENSGALG00000037040	1.62573	5.23e-07	3.01e-06
G11285	-1.80298	0.00100067	0.0192907	ENSGALG00000037393	3.47029	0.016329	0.0387356
G113	8.16834	4.67e-10	1.16e-07	ENSGALG00000037666	-2.5262	0.00852315	0.0219523
G11307	1.51249	0.00245467	0.0343153	ENSGALG00000037870	-3.16471	3.25e-05	0.000142742
G11412	-1.27136	0.00271864	0.0366985	ENSGALG00000038192	4.35925	0.00126865	0.00407986
G11443	1.43841	2.07e-06	0.000173747	ENSGALG00000038583	-2.35953	0.00103239	0.00339201
G11524	-1.53167	0.00253427	0.0350383	ENSGALG00000038873	3.51301	0.0046769	0.0129847
G11598	-1.55631	0.00158393	0.0260509	ENSGALG00000039097	4.96713	0.00603592	0.016236
G11655	-3.48668	2.1e-07	2.81e-05	ENSGALG00000039107	1.57975	0.00258978	0.00772651
G11721	2.37555	0.00155857	0.0258532	ENSGALG00000039246	6.03912	4.98e-49	3.23e-47
G11740	1.7399	0.00011406	0.00410726	ENSGALG00000039754	-3.45269	6.69e-07	3.79e-06
G11843	1.61731	0.0015554	0.0258532	ENSGALG00000039965	-5.27523	1.82e-07	1.11e-06
G11971	1.44845	1.07e-08	2e-06	ENSGALG00000040001	-2.37981	8.47e-05	0.000347225
G12113	-1.10451	0.00178721	0.028114	ENSGALG00000040051	2.02953	0.001093	0.00356861
G12114	-1.61646	0.00419094	0.0496779	ENSGALG00000040195	2.83717	2.31e-05	0.000103651
G12124	1.04149	0.00103677	0.0197165	ENSGALG00000040221	-1.16562	0.00359899	0.0103255
G12318	1.3002	0.000653052	0.0144946	ENSGALG00000040514	5.24788	0.00285191	0.0084041
G12879	-1.40963	2.19e-07	2.9e-05	ENSGALG00000040585	1.32487	0.0136626	0.033189
G13157	2.00877	0.000223424	0.0068764	ENSGALG00000040705	6.21264	3.23e-05	0.000141936
G13221	-1.56894	2.14e-05	0.0011213	ENSGALG00000040732	2.20542	2.37e-05	0.000106284
G13532	-1.91264	0.00150825	0.025463	ENSGALG00000041312	-2.08738	0.00861111	0.0221423
G13833	-1.51783	7.65e-05	0.00296456	ENSGALG00000041397	3.23929	1.84e-25	4.36e-24
G1390	1.81108	1.65e-07	2.29e-05	ENSGALG00000041690	-2.20284	2.4e-11	2.18e-10
G1398	2.60948	1.04e-05	0.000613437	ENSGALG00000042086	3.5497	1.47e-10	1.25e-09
G1399	2.36795	0.00202915	0.0303037	ENSGALG00000042165	1.90485	9.51e-06	4.55e-05
G14062	-3.08245	0.000956488	0.0187918	ENSGALG00000042338	4.36309	0.001009	0.00332465
G14362	-1.4448	0.00220263	0.0320147	ENSGALG00000042588	1.30825	1.2e-06	6.56e-06
G14371	-1.3048	0.00153667	0.0257293	ENSGALG00000042678	2.74672	0.0217693	0.0496247
G14511	1.4858	8.37e-07	8.46e-05	ENSGALG00000042715	-1.78043	0.00336739	0.00974039
G14647	-1.30658	0.000342572	0.00934357	ENSGALG00000042995	1.62423	0.000477665	0.00169009
G14980	2.29454	0.00184405	0.0285314	ENSGALG00000043013	-5.14834	0.0146275	0.0351924
G15053	-1.43139	1.59e-05	0.00087304	ENSGALG00000043141	2.64436	1.73e-18	2.68e-17
G1516	1.27089	0.000376969	0.00997193	ENSGALG00000043392	2.06065	5.11e-16	6.68e-15
G1517	1.93458	0.002257	0.0324733	ENSGALG00000043469	6.29673	3.25e-11	2.92e-10
G1518	1.87809	0.00110893	0.0206794	ENSGALG00000043474	-3.89657	0.0101682	0.0256122
G15217	-1.24297	0.00218254	0.0318684	ENSGALG00000043611	-5.43747	0.00172122	0.00535775
G15223	1.69119	3.41e-05	0.00160786	ENSGALG00000043632	3.57935	7.54e-17	1.05e-15
G15322	-2.50898	4.26e-05	0.00190714	ENSGALG00000043637	4.86483	2.57e-06	1.34e-05
G15784	-1.60981	0.00160136	0.0263063	ENSGALG00000044150	-5.52677	4.46e-06	2.24e-05
G15785	-1.28437	0.00230445	0.0328954	ENSGALG00000044272	6.49496	6.27e-21	1.15e-19
G15887	-3.98689	0.000159801	0.00534568	ENSGALG00000044491	-5.46573	0.00101	0.00332744
G16153	-1.25011	2.36e-08	4.01e-06	ENSGALG00000044563	2.72531	4.69e-05	0.000199901
G1651	-1.103	0.00158377	0.0260509	ENSGALG00000044618	4.20841	1.68e-10	1.42e-09
G16522	-1.43669	0.00249962	0.0346675	ENSGALG00000044735	4.40252	7.73e-20	1.32e-18
G16658	1.55743	2.83e-05	0.00138832	ENSGALG00000045173	4.71041	4.91e-10	3.98e-09
G167	-1.4213	0.00160739	0.0263189	ENSGALG00000045548	1.20883	0.000837314	0.00281459
G168	-1.12615	0.0010059	0.0193705	ENSGALG00000045740	-4.88726	1.66e-113	7.7e-111
G16859	-1.1935	0.00307829	0.0399975	ENSGALG00000046053	6.16434	8.59e-06	4.15e-05
G16861	-6.23067	9.7e-08	1.41e-05	ENSGALG00000046322	2.16186	0.000640197	0.00220808
G16863	-6.50948	3.3e-09	6.86e-07	ENSGALG00000046419	1.43777	0.00671824	0.0178315
G16865	-1.25075	0.00135437	0.0236607	ENSGALG00000046534	-4.15358	0.00219011	0.00666722
G16866	-1.29539	0.000135681	0.00463543	ENSGALG00000046553	1.89092	0.00515357	0.0141037
G16871	-3.05845	0.000541373	0.0129503	ENSGALG00000046679	-5.32005	0.00470885	0.0130552
G16913	-1.31058	0.0013743	0.0238676	ENSGALG00000046680	4.75227	1.47e-27	3.89e-26
G1694	-1.79636	0.00171998	0.0273481	ENSGALG00000046702	2.2989	0.00158008	0.00496299
G170	-1.09721	0.000135218	0.00462855	ENSGALG00000046706	3.99104	4.99e-07	2.87e-06
G1710	-1.33453	0.000114779	0.00411237	ENSGALG00000046723	2.46425	3.58e-08	2.38e-07
G17130	-1.50573	0.000289908	0.00828836	ENSGALG00000046734	3.31344	2.67e-16	3.57e-15
G17132	-4.55979	1.73e-06	0.00014766	ENSGALG00000046764	1.61697	0.000367702	0.00133087
G17201	-2.72394	0.00219224	0.0319572	ENSGALG00000046780	3.84953	0.00737027	0.0193574
G17343	-4.97977	7.67e-05	0.00296456	ENSGALG00000046796	8.93321	1.58e-11	1.46e-10
G17348	-1.36733	0.00103313	0.0197165	ENSGALG00000046798	1.51613	0.000911625	0.00303866
G17353	-1.15953	0.00394186	0.0476744	ENSGALG00000046802	3.40131	0.000917082	0.00305358
G17354	-1.32556	0.00374609	0.045974	ENSGALG00000046810	3.58778	6.1e-11	5.36e-10
G1752	2.21286	0.00135316	0.0236607	ENSGALG00000046813	3.76415	2.92e-06	1.51e-05
G17581	-1.24013	0.00117269	0.0214812	ENSGALG00000046819	-2.2363	3.46e-06	1.77e-05
G17582	-1.92855	0.00124974	0.0223649	ENSGALG00000046857	-2.27817	0.0014871	0.00469796
G17599	1.32671	0.00314429	0.0406849	ENSGALG00000046869	4.6039	5.12e-38	2.15e-36
G17690	-2.25777	0.00120503	0.0218498	ENSGALG00000046895	1.05358	0.0123249	0.0303685
G17738	-1.26067	1.74e-05	0.000932403	ENSGALG00000046905	-3.07232	2.26e-07	1.36e-06
G17739	3.60053	0.000380082	0.0100181	ENSGALG00000046936	1.71464	0.00935286	0.0237974
G17743	-1.41489	0.00291012	0.0384916	ENSGALG00000046938	1.90775	5.8e-14	6.51e-13
G17749	1.48203	1.06e-05	0.000619481	ENSGALG00000046942	2.25065	0.00460466	0.0128102
G17897	-1.09066	0.00190626	0.0290569	ENSGALG00000046945	-5.29052	0.00451047	0.0125847
G1793	-1.55259	0.000592894	0.0136943	ENSGALG00000046974	-1.86846	8.19e-06	3.96e-05
G1794	-1.82396	4.46e-07	5.05e-05	ENSGALG00000046977	-2.84871	0.00689593	0.0182543
G1795	-2.08414	0.00296619	0.038999	ENSGALG00000046994	5.32725	0.00157494	0.00494897
G17988	-1.75747	0.00245093	0.034315	ENSGALG00000047008	-1.43922	0.0117532	0.0291276
G18129	-1.16483	0.00108654	0.0204242	ENSGALG00000047013	-2.90237	0.000838976	0.00281888
G18172	-1.00012	0.00105807	0.0199975	ENSGALG00000047016	1.38811	0.00144003	0.00457242
G18334	-1.48194	0.00220342	0.0320147	ENSGALG00000047032	3.0689	0.00336405	0.0097359
G18370	-1.71253	0.000665161	0.0146958	ENSGALG00000047038	3.30577	9.18e-10	7.23e-09
G18412	-1.22422	0.00340643	0.043029	ENSGALG00000047050	6.55489	5.49e-06	2.72e-05
G18620	-2.81913	4.63e-07	5.15e-05	ENSGALG00000047067	-4.83463	9.23e-29	2.61e-27
G18858	-1.24433	0.00417134	0.0496437	ENSGALG00000047074	-1.75351	0.0128947	0.0315944
G18896	1.86656	4.48e-07	5.05e-05	ENSGALG00000047108	-6.30561	1.67e-05	7.66e-05
G2068	-1.14111	0.00237104	0.0335682	ENSGALG00000047122	-4.60242	0.0180125	0.0422245
G2127	2.03502	3.63e-06	0.000266705	ENSGALG00000047149	-5.221	0.00324495	0.00943246
G2205	-2.03097	0.00024837	0.00738599	ENSGALG00000047181	-5.77134	0.000249265	0.000931214
G2241	-1.00463	0.000278598	0.00806932	ENSGALG00000047189	3.97345	0.000549734	0.00192064
G2340	-1.26038	0.0012541	0.022418	ENSGALG00000047206	1.11085	0.000383414	0.00138407
G2373	-1.17123	0.00261805	0.0357363	ENSGALG00000047219	-2.58174	6.41e-15	7.79e-14
G2453	1.49505	1.05e-05	0.000615835	ENSGALG00000047249	-3.77881	4.19e-07	2.44e-06
G2484	1.50334	2.11e-06	0.000175822	ENSGALG00000047271	2.82822	0.000903419	0.00301314
G2586	2.11455	4.46e-06	0.000313289	ENSGALG00000047298	-4.64464	0.0198225	0.0457665
G2595	2.29516	1.72e-05	0.000921214	ENSGALG00000047309	-3.96763	0.000684951	0.00234724
G2604	-1.47138	0.000359013	0.00965571	ENSGALG00000047342	-4.95048	0.00148305	0.00468925
G289	-1.56299	0.00038647	0.0101174	ENSGALG00000047365	-4.36503	0.00208075	0.00636171
G3458	1.16336	0.00204151	0.0304113	ENSGALG00000047394	5.92585	1.9e-05	8.65e-05
G3517	1.75007	0.00174307	0.0275667	ENSGALG00000047405	5.19421	0.00268482	0.00797629
G3548	-1.26053	0.00381857	0.0466372	ENSGALG00000047408	1.73031	0.000451442	0.00160627
G3834	2.24636	5.55e-05	0.00231477	ENSGALG00000047413	5.71941	3.58e-05	0.000156013
G4129	-3.22226	0.000956738	0.0187918	ENSGALG00000047415	4.67156	0.000234047	0.000879026
G4376	-1.64495	0.000184325	0.00594172	ENSGALG00000047484	3.33888	4.28e-07	2.49e-06
G442	-1.36836	0.000963348	0.018838	ENSGALG00000047485	4.42059	0.000641716	0.00221192
G443	-1.4255	2.59e-05	0.00129612	ENSGALG00000047529	-3.85782	2.57e-13	2.74e-12
G4476	-1.67964	0.00224386	0.0323539	ENSGALG00000047557	1.64566	0.00116951	0.00379288
G465	-1.48732	0.000337451	0.00924559	ENSGALG00000047562	1.89307	0.0198665	0.0458423
G4682	1.22169	0.00152582	0.0256373	ENSGALG00000047571	4.23043	1.46e-05	6.78e-05
G4718	-1.64219	0.00151024	0.025463	ENSGALG00000047579	-2.2964	0.0151261	0.0362503
G4820	-1.91086	0.003842	0.0467941	ENSGALG00000047598	-3.16209	1.87e-10	1.57e-09
G4865	-2.1126	0.00056261	0.0132389	ENSGALG00000047608	4.99337	0.00815641	0.0211339
G4959	-3.208	1.17e-06	0.000106077	ENSGALG00000047613	5.66171	2.66e-13	2.84e-12
G4960	-2.40873	2.15e-12	1e-09	ENSGALG00000047620	1.15493	0.0150858	0.0361636
G506	-1.88524	4.22e-05	0.00189339	ENSGALG00000047628	5.08851	0.00477081	0.0132102
G5157	-1.01187	0.00166043	0.0266979	ENSGALG00000047636	9.70727	1.38e-08	9.54e-08
G5332	-2.08001	4.76e-05	0.002075	ENSGALG00000047678	1.79712	0.00214649	0.00654437
G5742	-1.44145	8.4e-06	0.000519808	ENSGALG00000047686	1.9854	2.17e-07	1.31e-06
G5743	-1.5887	0.000416934	0.010709	ENSGALG00000047725	6.86786	1.63e-07	9.98e-07
G5759	1.41604	0.000937242	0.0185682	ENSGALG00000047729	3.62489	0.00380228	0.0108291
G5781	-1.0956	0.00322139	0.0413309	ENSGALG00000047730	3.01992	0.012236	0.0301803
G59	-1.04907	0.001866	0.0286587	ENSGALG00000047732	1.32346	0.00198975	0.00611861
G6298	-1.40158	8.65e-05	0.00329185	ENSGALG00000047733	5.4888	0.00104512	0.00342866
G6299	-1.05634	0.00294069	0.0388078	ENSGALG00000047743	3.14367	0.000133774	0.000525942
G6426	-1.20156	0.00054688	0.0130344	ENSGALG00000047748	3.99202	6.47e-06	3.17e-05
G6441	-1.43369	0.000318474	0.00890369	ENSGALG00000047787	-2.04519	0.00104085	0.0034162
G6443	-1.03845	0.00350761	0.0440868	ENSGALG00000047795	-1.15797	0.000212316	0.000805444
G6484	-1.8058	0.000419993	0.0107304	ENSGALG00000047852	2.27838	4.58e-07	2.66e-06
G6570	-1.18616	0.00231919	0.0330456	ENSGALG00000047881	2.53542	7.14e-06	3.48e-05
G6871	1.70352	0.00415311	0.0495841	ENSGALG00000047894	6.97951	4.11e-07	2.4e-06
G688	-1.09196	0.00198313	0.0298619	ENSGALG00000047901	3.28342	4.3e-06	2.17e-05
G690	-1.12175	0.00114379	0.0212176	ENSGALG00000047905	1.79602	0.000912375	0.00304023
G697	2.69301	0.000134947	0.0046282	ENSGALG00000047907	4.42839	2.91e-10	2.4e-09
G7338	-1.49296	0.000112177	0.00405969	ENSGALG00000047918	4.65034	0.000715861	0.00244319
G7339	-1.55026	0.00166623	0.026758	ENSGALG00000047936	-2.66169	0.0126126	0.031011
G7340	-2.07728	5.78e-05	0.00237224	ENSGALG00000047951	3.827	0.00134835	0.00430446
G7341	-1.03702	0.0010913	0.0204801	ENSGALG00000047969	5.23661	0.000117802	0.000467781
G7371	-1.88723	0.000906531	0.0181481	ENSGALG00000047972	1.97297	0.0195099	0.0451962
G7372	-1.21837	0.00221766	0.0321688	ENSGALG00000048026	-2.35224	4.9e-05	0.00020841
G7373	-1.86152	6.7e-08	1.04e-05	ENSGALG00000048057	-2.50912	4.12e-05	0.00017784
G7426	-1.15439	0.000939057	0.0185682	ENSGALG00000048073	4.81584	0.0105432	0.0264623
G7441	-1.32046	0.00037557	0.00994981	ENSGALG00000048083	-2.72068	0.00207283	0.00634253
G7577	-1.46756	0.000818714	0.0169261	ENSGALG00000048136	8.85826	3.9e-13	4.1e-12
G7646	-1.07552	0.00119597	0.0217748	ENSGALG00000048145	3.7168	0.00186814	0.00577556
G767	-1.12947	0.000563468	0.0132389	ENSGALG00000048148	3.19141	0.00753281	0.0197179
G7852	-2.76714	0.000230675	0.00700214	ENSGALG00000048176	4.01369	0.0201051	0.0463243
G8101	1.36464	0.00161122	0.0263498	ENSGALG00000048184	5.11555	0.0167773	0.0396653
G8111	-1.20098	0.00062709	0.0142643	ENSGALG00000048191	-3.58117	1.3e-24	2.9e-23
G8112	-1.14749	0.00116343	0.0214247	ENSGALG00000048220	2.50628	1.11e-05	5.27e-05
G8160	1.11355	0.00241625	0.0339907	ENSGALG00000048271	1.66681	8.96e-07	4.98e-06
G8168	-1.25673	0.00254431	0.0351496	ENSGALG00000048279	4.83284	0.0118736	0.0293826
G8219	-1.26482	0.00241902	0.0340028	ENSGALG00000048348	1.38752	0.000723906	0.00246833
G8227	-1.05167	0.00349154	0.043916	ENSGALG00000048366	4.98734	0.000926146	0.00307907
G8306	-1.3798	0.00317939	0.0409404	ENSGALG00000048371	10.9875	5.07e-18	7.62e-17
G8678	-1.4636	0.000630107	0.0142962	ENSGALG00000048374	-1.04584	0.00369511	0.0105638
G9135	-1.45723	0.000106885	0.00391326	ENSGALG00000048405	-3.33357	0.000105989	0.000426143
G9148	1.83964	2.76e-05	0.00135938	ENSGALG00000048411	-4.30929	3.3e-06	1.69e-05
G9165	-2.0963	9.48e-06	0.000572306	ENSGALG00000048418	-2.31644	0.000568999	0.00198097
G9189	-1.73443	3.44e-06	0.000256993	ENSGALG00000048423	1.55065	1.83e-05	8.35e-05
G9492	-1.73168	3.35e-06	0.000253541	ENSGALG00000048425	3.15717	1.31e-06	7.12e-06
				ENSGALG00000048428	4.27343	0.00124951	0.00402483
				ENSGALG00000048439	3.35823	1.13e-10	9.71e-10
				ENSGALG00000048445	-6.62426	8.06e-06	3.9e-05
				ENSGALG00000048453	-2.58799	0.00689795	0.0182574
				ENSGALG00000048462	1.10185	0.00585545	0.0158027
				ENSGALG00000048471	2.79064	5.65e-08	3.67e-07
				ENSGALG00000048500	1.90355	0.00436904	0.0122326
				ENSGALG00000048515	3.4126	3.21e-07	1.9e-06
				ENSGALG00000048518	1.55389	0.00148513	0.00469447
				ENSGALG00000048521	6.38998	1.88e-05	8.58e-05
				ENSGALG00000048523	-3.27391	0.012291	0.030292
				ENSGALG00000048532	1.46873	0.00617391	0.0165741
				ENSGALG00000048533	3.00843	2.03e-06	1.08e-05
				ENSGALG00000048544	3.78745	0.000206904	0.00078628
				ENSGALG00000048561	5.26499	1.92e-15	2.41e-14
				ENSGALG00000048570	-4.30804	6.4e-44	3.31e-42
				ENSGALG00000048588	2.21485	2.39e-13	2.55e-12
				ENSGALG00000048597	3.75507	8.29e-07	4.63e-06
				ENSGALG00000048603	2.71678	0.0134306	0.0327239
				ENSGALG00000048609	7.21642	3.35e-07	1.97e-06
				ENSGALG00000048610	-5.08205	0.000857189	0.00287476
				ENSGALG00000048614	-2.46524	8.36e-08	5.31e-07
				ENSGALG00000048632	-1.77815	0.000246746	0.000922277
				ENSGALG00000048640	4.45046	0.000865816	0.00289835
				ENSGALG00000048663	3.5601	0.000297053	0.0010968
				ENSGALG00000048667	5.12602	3.74e-19	6.07e-18
				ENSGALG00000048674	-1.8456	1.58e-15	1.99e-14
				ENSGALG00000048680	-2.3553	0.00856636	0.0220402
				ENSGALG00000048717	5.25167	0.00309344	0.0090402
				ENSGALG00000048728	3.69239	0.0120988	0.0298959
				ENSGALG00000048750	-4.74196	1.9e-05	8.65e-05
				ENSGALG00000048756	5.57076	0.000602699	0.00208698
				ENSGALG00000048764	2.65645	0.000323866	0.00118577
				ENSGALG00000048768	-5.33993	0.00384123	0.0109179
				ENSGALG00000048777	-3.19519	0.0027383	0.0081186
				ENSGALG00000048785	6.51821	6.99e-07	3.95e-06
				ENSGALG00000048797	1.57906	0.0121656	0.0300302
				ENSGALG00000048806	2.82532	0.00519093	0.0141917
				ENSGALG00000048807	-2.54494	5.7e-07	3.26e-06
				ENSGALG00000048837	2.82294	0.00587098	0.0158348
				ENSGALG00000048842	1.93428	1.16e-09	9.07e-09
				ENSGALG00000048850	-1.31812	0.00875097	0.0224517
				ENSGALG00000048861	-1.89313	0.00224496	0.00681407
				ENSGALG00000048868	5.31136	0.0104035	0.0261477
				ENSGALG00000048875	5.33953	0.0019438	0.00599079
				ENSGALG00000048902	3.3923	0.0121032	0.0299033
				ENSGALG00000048906	2.88602	3.67e-18	5.57e-17
				ENSGALG00000048913	5.2641	0.00257018	0.00767224
				ENSGALG00000048914	-1.39373	0.00443967	0.0124034
				ENSGALG00000048933	1.03031	0.00234008	0.00705579
				ENSGALG00000048937	10.4242	2.25e-17	3.25e-16
				ENSGALG00000048945	-3.06301	1.23e-12	1.25e-11
				ENSGALG00000048950	3.49257	5.21e-13	5.44e-12
				ENSGALG00000048978	4.61156	0.00317097	0.0092371
				ENSGALG00000049002	3.82634	1.29e-16	1.78e-15
				ENSGALG00000049011	2.69165	1.07e-06	5.91e-06
				ENSGALG00000049029	3.97953	0.000468215	0.00165919
				ENSGALG00000049036	-6.53305	2.65e-12	2.62e-11
				ENSGALG00000049051	-1.88555	6.23e-08	4.02e-07
				ENSGALG00000049055	1.03668	0.0103719	0.0260741
				ENSGALG00000049059	2.95481	0.000132507	0.000521429
				ENSGALG00000049070	-1.31426	1.73e-05	7.93e-05
				ENSGALG00000049075	5.88407	2.51e-05	0.000112018
				ENSGALG00000049079	5.96838	1.65e-10	1.4e-09
				ENSGALG00000049085	3.9879	0.000354715	0.00128856
				ENSGALG00000049100	2.06772	1.47e-06	7.95e-06
				ENSGALG00000049102	1.76978	0.018592	0.0434105
				ENSGALG00000049103	-4.38717	0.00772869	0.0201437
				ENSGALG00000049104	1.67476	0.000731577	0.00249138
				ENSGALG00000049106	5.14323	0.00728228	0.0191539
				ENSGALG00000049108	4.37091	0.000100994	0.000407938
				ENSGALG00000049121	3.89408	0.00854072	0.0219872
				ENSGALG00000049141	5.18439	6.71e-14	7.48e-13
				ENSGALG00000049144	-1.91953	0.00115898	0.00376377
				ENSGALG00000049146	-4.3369	0.00876009	0.0224724
				ENSGALG00000049148	2.81396	0.000347092	0.00126318
				ENSGALG00000049177	9.46333	4.1e-19	6.63e-18
				ENSGALG00000049211	-5.17984	0.000583609	0.00202731
				ENSGALG00000049234	2.45129	5.4e-05	0.000227858
				ENSGALG00000049235	6.42966	3.39e-54	2.75e-52
				ENSGALG00000049246	1.42387	0.00355689	0.0102155
				ENSGALG00000049276	5.79225	0.000254454	0.0009493
				ENSGALG00000049289	1.15719	0.0218077	0.0497069
				ENSGALG00000049296	3.04943	0.00673239	0.017863
				ENSGALG00000049300	-5.96586	0.000187941	0.00071963
				ENSGALG00000049316	5.4019	0.00151939	0.00479095
				ENSGALG00000049321	8.00039	1.33e-10	1.14e-09
				ENSGALG00000049331	-4.75857	0.0193261	0.044856
				ENSGALG00000049334	-3.65838	2.49e-05	0.000111399
				ENSGALG00000049344	2.28798	4.45e-11	3.94e-10
				ENSGALG00000049345	-4.98991	0.000997905	0.00329108
				ENSGALG00000049352	4.44374	2.42e-07	1.45e-06
				ENSGALG00000049354	4.62712	1.58e-18	2.46e-17
				ENSGALG00000049382	4.77367	0.0150651	0.0361314
				ENSGALG00000049389	2.69154	0.0022943	0.00693657
				ENSGALG00000049400	5.36576	0.00144331	0.00458149
				ENSGALG00000049404	4.40103	0.0127163	0.0312202
				ENSGALG00000049406	2.62074	0.0199663	0.0460433
				ENSGALG00000049424	-1.20813	2.82e-05	0.000124715
				ENSGALG00000049430	-3.31106	0.000327577	0.00119835
				ENSGALG00000049451	5.05093	0.00578537	0.015652
				ENSGALG00000049457	3.98572	0.0212386	0.048567
				ENSGALG00000049469	3.1482	9.45e-07	5.24e-06
				ENSGALG00000049495	2.90986	3.81e-11	3.4e-10
				ENSGALG00000049507	-5.90571	0.000209297	0.000794682
				ENSGALG00000049527	-6.22207	0.000105055	0.000422622
				ENSGALG00000049528	2.06227	0.00743788	0.0195021
				ENSGALG00000049606	3.67675	2.91e-07	1.73e-06
				ENSGALG00000049635	-6.57504	4.26e-06	2.15e-05
				ENSGALG00000049645	3.80951	7.29e-05	0.00030242
				ENSGALG00000049674	3.19556	0.00151403	0.00477681
				ENSGALG00000049680	3.26512	2.91e-09	2.17e-08
				ENSGALG00000049688	7.5857	3.48e-08	2.32e-07
				ENSGALG00000049691	5.88662	2.28e-30	6.98e-29
				ENSGALG00000049698	-1.64631	0.00610371	0.0164098
				ENSGALG00000049701	2.73107	0.000106119	0.000426587
				ENSGALG00000049729	4.49637	4.11e-17	5.86e-16
				ENSGALG00000049738	1.82595	0.00926724	0.0236125
				ENSGALG00000049765	4.22157	0.000183648	0.000705389
				ENSGALG00000049769	-7.50472	4.95e-25	1.15e-23
				ENSGALG00000049806	3.14289	7.75e-08	4.94e-07
				ENSGALG00000049819	-5.50345	8.21e-13	8.44e-12
				ENSGALG00000049826	3.70277	0.0080191	0.0208385
				ENSGALG00000049833	2.82322	0.00440498	0.012319
				ENSGALG00000049872	-4.13387	2.34e-17	3.37e-16
				ENSGALG00000049893	2.80969	2.68e-05	0.000118775
				ENSGALG00000049901	3.87083	1.01e-14	1.21e-13
				ENSGALG00000049912	3.42172	1.38e-06	7.51e-06
				ENSGALG00000049914	2.61445	8.24e-10	6.54e-09
				ENSGALG00000049927	4.77333	0.0155925	0.0372067
				ENSGALG00000049928	1.03323	0.0109661	0.0274135
				ENSGALG00000049933	-3.03931	2.11e-11	1.93e-10
				ENSGALG00000049934	5.78563	0.000239501	0.00089781
				ENSGALG00000049954	-6.08097	0.000449151	0.0015989
				ENSGALG00000049957	1.11242	0.00748646	0.019613
				ENSGALG00000049965	-6.04416	1.19e-11	1.11e-10
				ENSGALG00000049992	4.65987	1.27e-05	5.94e-05
				ENSGALG00000049994	5.08407	0.00463538	0.0128826
				ENSGALG00000050018	2.60205	0.00144977	0.00459759
				ENSGALG00000050053	-1.33398	6.24e-05	0.000260668
				ENSGALG00000050060	1.21409	0.0139002	0.0336588
				ENSGALG00000050063	3.27059	0.00715232	0.0188507
				ENSGALG00000050076	-2.0826	0.0139047	0.0336649
				ENSGALG00000050078	5.24124	4.66e-05	0.000198909
				ENSGALG00000050092	7.10742	1.45e-07	8.97e-07
				ENSGALG00000050100	2.19795	0.00739428	0.0194111
				ENSGALG00000050108	2.49976	0.00183299	0.00567329
				ENSGALG00000050135	-2.93041	0.00279009	0.00825311
				ENSGALG00000050152	-3.12301	0.00122187	0.00394529
				ENSGALG00000050162	-2.68152	0.00124376	0.00401043
				ENSGALG00000050164	2.75646	5.32e-07	3.06e-06
				ENSGALG00000050170	3.25436	0.000155903	0.000606504
				ENSGALG00000050174	5.22381	0.0141923	0.0342851
				ENSGALG00000050189	3.8058	1.22e-07	7.62e-07
				ENSGALG00000050190	-7.99119	2.68e-09	2.02e-08
				ENSGALG00000050193	3.08243	3.43e-05	0.000150072
				ENSGALG00000050215	1.74007	0.0187914	0.0438117
				ENSGALG00000050279	-6.32141	1.69e-05	7.74e-05
				ENSGALG00000050287	-5.62223	5.41e-15	6.62e-14
				ENSGALG00000050289	-1.82744	0.00919384	0.0234419
				ENSGALG00000050296	3.7859	6.37e-24	1.37e-22
				ENSGALG00000050320	-2.79181	5.82e-06	2.87e-05
				ENSGALG00000050322	-2.34848	0.0130482	0.0319238
				ENSGALG00000050326	2.65755	0.0090399	0.0230899
				ENSGALG00000050327	4.67101	0.00421815	0.0118634
				ENSGALG00000050334	5.45957	0.000131741	0.00051879
				ENSGALG00000050339	-4.24821	0.0147631	0.0354951
				ENSGALG00000050353	2.7765	0.00696244	0.0184068
				ENSGALG00000050355	-8.39492	9.21e-10	7.25e-09
				ENSGALG00000050382	-2.08351	0.00426349	0.011974
				ENSGALG00000050393	1.38933	0.0118142	0.0292521
				ENSGALG00000050396	5.71013	0.0015437	0.00486128
				ENSGALG00000050414	1.89718	0.000263249	0.000979934
				ENSGALG00000050423	-1.66534	0.000716714	0.00244572
				ENSGALG00000050448	2.27864	0.00538931	0.0146826
				ENSGALG00000050453	3.18276	1.63e-06	8.73e-06
				ENSGALG00000050469	-3.64885	0.0128754	0.0315576
				ENSGALG00000050475	4.99117	5.13e-06	2.56e-05
				ENSGALG00000050487	-5.19202	0.0040671	0.0114844
				ENSGALG00000050492	-6.46455	1.36e-15	1.74e-14
				ENSGALG00000050522	2.92748	4.15e-12	4.04e-11
				ENSGALG00000050525	8.85356	1.15e-12	1.17e-11
				ENSGALG00000050534	-5.43539	0.00188912	0.00583379
				ENSGALG00000050540	1.64071	0.0109683	0.0274158
				ENSGALG00000050543	6.41836	8.53e-06	4.12e-05
				ENSGALG00000050562	4.34608	0.00112475	0.00366184
				ENSGALG00000050573	3.16283	6.79e-14	7.57e-13
				ENSGALG00000050589	6.13001	4.37e-05	0.000187279
				ENSGALG00000050617	3.19251	0.00618017	0.0165827
				ENSGALG00000050622	5.65003	1.33e-11	1.24e-10
				ENSGALG00000050642	1.79722	1.26e-05	5.89e-05
				ENSGALG00000050670	-3.98184	8.61e-05	0.00035233
				ENSGALG00000050682	-2.40243	0.000187578	0.000718588
				ENSGALG00000050683	3.54398	5.74e-05	0.000241185
				ENSGALG00000050726	2.18787	0.000357414	0.00129772
				ENSGALG00000050759	6.26761	3.1e-33	1.07e-31
				ENSGALG00000050768	-3.43583	1.24e-07	7.69e-07
				ENSGALG00000050770	4.17998	2.24e-05	0.00010112
				ENSGALG00000050772	-1.01113	0.0145037	0.0349291
				ENSGALG00000050851	-3.76245	7.73e-13	7.96e-12
				ENSGALG00000050874	2.81676	1.12e-05	5.29e-05
				ENSGALG00000050902	4.86726	1.95e-23	4.13e-22
				ENSGALG00000050904	1.83159	0.000460851	0.00163602
				ENSGALG00000050989	4.57586	1.9e-10	1.59e-09
				ENSGALG00000050994	-6.35246	1.6e-05	7.37e-05
				ENSGALG00000051013	-3.52463	0.00311254	0.00908506
				ENSGALG00000051024	-1.47869	0.0172768	0.0407097
				ENSGALG00000051036	-1.10789	0.0167887	0.039688
				ENSGALG00000051062	1.75086	0.00167229	0.00521437
				ENSGALG00000051064	-3.55679	0.00202444	0.00621302
				ENSGALG00000051075	2.74001	2.75e-08	1.85e-07
				ENSGALG00000051104	3.79972	1.23e-69	1.63e-67
				ENSGALG00000051153	-3.18408	0.003982	0.0112645
				ENSGALG00000051155	4.54101	0.0213495	0.0487899
				ENSGALG00000051157	-2.34503	0.000114109	0.000454271
				ENSGALG00000051165	5.49003	0.00105465	0.00345527
				ENSGALG00000051176	-1.84963	5.24e-10	4.24e-09
				ENSGALG00000051181	3.43436	0.0202107	0.0465283
				ENSGALG00000051183	4.79049	7.33e-10	5.85e-09
				ENSGALG00000051195	2.94721	5.06e-09	3.69e-08
				ENSGALG00000051214	-2.44449	2.04e-11	1.87e-10
				ENSGALG00000051231	2.00099	1.12e-06	6.13e-06
				ENSGALG00000051292	-1.89028	0.000979379	0.0032383
				ENSGALG00000051294	8.38843	4.82e-11	4.27e-10
				ENSGALG00000051344	1.81973	0.000303169	0.00111711
				ENSGALG00000051353	3.24194	0.00608633	0.0163651
				ENSGALG00000051365	-2.69657	0.0157129	0.0374529
				ENSGALG00000051373	4.69173	0.0178107	0.0418234
				ENSGALG00000051380	6.11409	4.09e-07	2.38e-06
				ENSGALG00000051395	-3.61953	0.00259607	0.00774212
				ENSGALG00000051421	-2.94492	0.000348723	0.00126848
				ENSGALG00000051423	-2.68298	0.00468889	0.013013
				ENSGALG00000051507	3.61584	7e-14	7.78e-13
				ENSGALG00000051510	1.47202	0.00768261	0.0200451
				ENSGALG00000051537	-2.51129	0.0209359	0.0479653
				ENSGALG00000051548	-4.90799	1.5e-17	2.19e-16
				ENSGALG00000051558	3.90397	8.17e-09	5.81e-08
				ENSGALG00000051563	2.22196	0.0022086	0.00671405
				ENSGALG00000051571	1.33349	0.00286503	0.00843934
				ENSGALG00000051591	1.9868	0.000127879	0.000504765
				ENSGALG00000051592	-1.52471	0.014767	0.0355006
				ENSGALG00000051599	6.03011	7.3e-20	1.24e-18
				ENSGALG00000051600	4.74946	0.0121315	0.0299668
				ENSGALG00000051638	-1.64662	0.00121003	0.0039115
				ENSGALG00000051641	1.06139	0.0213883	0.048858
				ENSGALG00000051664	1.9569	0.00962582	0.0243952
				ENSGALG00000051705	-5.81865	0.000575902	0.00200277
				ENSGALG00000051720	-1.98278	0.0110736	0.0276441
				ENSGALG00000051736	3.9768	0.00442521	0.0123649
				ENSGALG00000051744	-1.66979	0.0197272	0.0455835
				ENSGALG00000051755	2.58902	0.00632984	0.0169318
				ENSGALG00000051782	1.99346	1.08e-07	6.74e-07
				ENSGALG00000051784	3.46821	3.48e-08	2.32e-07
				ENSGALG00000051805	5.25354	0.0116138	0.0288148
				ENSGALG00000051810	1.7808	1.71e-05	7.83e-05
				ENSGALG00000051840	1.98419	0.00240842	0.00723786
				ENSGALG00000051842	1.22038	0.00963772	0.0244169
				ENSGALG00000051855	3.74477	7.99e-10	6.36e-09
				ENSGALG00000051861	4.12336	0.0155341	0.0370875
				ENSGALG00000051921	1.65395	0.00346489	0.00998804
				ENSGALG00000051928	6.26418	3.62e-24	7.87e-23
				ENSGALG00000051939	1.97496	0.000358624	0.00130168
				ENSGALG00000051949	-2.09184	0.00624304	0.0167388
				ENSGALG00000051961	1.86555	0.00915931	0.0233593
				ENSGALG00000051985	2.47962	0.0038245	0.0108796
				ENSGALG00000051989	-1.54793	9.47e-05	0.000384251
				ENSGALG00000052065	4.18854	3.73e-08	2.48e-07
				ENSGALG00000052070	5.23398	2.96e-39	1.28e-37
				ENSGALG00000052079	-3.01606	2.9e-06	1.5e-05
				ENSGALG00000052091	5.09686	0.0037526	0.0107071
				ENSGALG00000052096	3.38313	0.00612636	0.0164647
				ENSGALG00000052100	-6.88703	1.81e-06	9.66e-06
				ENSGALG00000052111	2.79877	2.4e-09	1.81e-08
				ENSGALG00000052112	-3.13941	1.31e-12	1.33e-11
				ENSGALG00000052117	-1.16229	0.000536222	0.00187733
				ENSGALG00000052161	4.50668	0.00461243	0.0128302
				ENSGALG00000052178	5.90219	7.64e-13	7.87e-12
				ENSGALG00000052194	2.32964	4.66e-06	2.34e-05
				ENSGALG00000052212	4.54553	5.53e-08	3.59e-07
				ENSGALG00000052219	3.84907	0.000212245	0.000805315
				ENSGALG00000052220	5.4053	0.000151374	0.000590144
				ENSGALG00000052230	2.45285	0.0113194	0.0281934
				ENSGALG00000052259	-1.7804	0.0132441	0.0323306
				ENSGALG00000052297	2.52676	6.71e-06	3.28e-05
				ENSGALG00000052300	6.93311	6.72e-07	3.81e-06
				ENSGALG00000052325	4.84837	5.41e-06	2.69e-05
				ENSGALG00000052390	3.21082	1.32e-06	7.18e-06
				ENSGALG00000052407	1.11096	0.0197036	0.0455384
				ENSGALG00000052427	2.09896	0.0119776	0.0296164
				ENSGALG00000052457	2.79674	0.00125577	0.00404375
				ENSGALG00000052459	5.49021	4.33e-14	4.9e-13
				ENSGALG00000052473	-4.60113	0.0188265	0.043883
				ENSGALG00000052475	-1.7009	0.000985477	0.00325403
				ENSGALG00000052483	4.02624	0.000275963	0.0010236
				ENSGALG00000052493	6.35392	2.66e-05	0.000118108
				ENSGALG00000052501	2.59847	3.73e-06	1.9e-05
				ENSGALG00000052505	5.41496	0.00866476	0.0222593
				ENSGALG00000052507	-1.744	2.99e-05	0.000131832
				ENSGALG00000052514	-3.40323	6.76e-15	8.2e-14
				ENSGALG00000052534	5.82675	2.07e-05	9.4e-05
				ENSGALG00000052561	1.51449	0.0158849	0.0378342
				ENSGALG00000052570	1.72438	5.62e-05	0.000236679
				ENSGALG00000052578	5.63476	8.1e-05	0.000333186
				ENSGALG00000052584	3.66045	5.22e-20	8.97e-19
				ENSGALG00000052595	2.80705	5.03e-27	1.29e-25
				ENSGALG00000052608	1.55584	0.00429834	0.0120548
				ENSGALG00000052619	1.25299	1.6e-11	1.48e-10
				ENSGALG00000052620	3.35245	0.00277579	0.00821858
				ENSGALG00000052658	-2.33077	2.13e-12	2.13e-11
				ENSGALG00000052659	-1.1277	0.00165595	0.00517226
				ENSGALG00000052664	5.73188	2.22e-09	1.68e-08
				ENSGALG00000052691	2.57958	0.00600377	0.016161
				ENSGALG00000052704	1.20149	5.15e-05	0.000218199
				ENSGALG00000052764	4.59376	0.0216767	0.0494394
				ENSGALG00000052792	-1.64268	3.31e-06	1.7e-05
				ENSGALG00000052823	-3.80142	6.42e-07	3.65e-06
				ENSGALG00000052830	9.83873	8.39e-16	1.08e-14
				ENSGALG00000052860	-1.81716	0.000725256	0.00247216
				ENSGALG00000052877	5.46317	0.000139996	0.000548529
				ENSGALG00000052890	5.91667	1.71e-05	7.86e-05
				ENSGALG00000052910	-3.01136	1.34e-07	8.27e-07
				ENSGALG00000052960	4.0534	0.000349443	0.00127089
				ENSGALG00000052961	3.38148	0.0125771	0.0309412
				ENSGALG00000052962	-3.55985	0.00347932	0.0100243
				ENSGALG00000052987	1.69517	1.61e-05	7.39e-05
				ENSGALG00000052989	-4.80143	0.0139007	0.0336588
				ENSGALG00000052990	3.48853	1.43e-05	6.66e-05
				ENSGALG00000053016	-2.46975	0.000881502	0.00294725
				ENSGALG00000053036	1.32365	3.73e-05	0.000162154
				ENSGALG00000053040	4.56368	0.0195011	0.0451854
				ENSGALG00000053065	5.75668	0.000450313	0.00160278
				ENSGALG00000053071	4.58756	1.79e-08	1.23e-07
				ENSGALG00000053076	3.6488	0.0101443	0.0255609
				ENSGALG00000053091	2.37045	0.000299928	0.00110647
				ENSGALG00000053103	3.03737	0.00129767	0.0041652
				ENSGALG00000053120	2.07055	0.0170602	0.0402863
				ENSGALG00000053128	4.75884	0.00282408	0.00833444
				ENSGALG00000053145	3.03052	1.26e-06	6.86e-06
				ENSGALG00000053147	-3.61239	0.0196862	0.0455086
				ENSGALG00000053151	-3.69495	9.33e-06	4.47e-05
				ENSGALG00000053155	1.11258	0.0137691	0.0333927
				ENSGALG00000053156	5.11248	0.00385226	0.0109429
				ENSGALG00000053162	5.28103	0.00292718	0.00860615
				ENSGALG00000053167	1.24416	0.0154394	0.0368856
				ENSGALG00000053170	4.12927	9.4e-10	7.39e-09
				ENSGALG00000053171	4.06188	0.0162501	0.0385902
				ENSGALG00000053234	2.88093	0.00339273	0.00980201
				ENSGALG00000053260	3.42576	0.0113465	0.0282511
				ENSGALG00000053272	5.23942	0.00228532	0.00691453
				ENSGALG00000053311	-1.04078	0.000187628	0.000718656
				ENSGALG00000053324	3.64196	1.36e-14	1.6e-13
				ENSGALG00000053330	-1.70424	1.86e-06	9.88e-06
				ENSGALG00000053360	5.54821	0.00151552	0.00478084
				ENSGALG00000053361	-4.94847	3.81e-06	1.94e-05
				ENSGALG00000053376	3.17068	0.00714902	0.0188466
				ENSGALG00000053403	2.90303	4.62e-07	2.67e-06
				ENSGALG00000053409	1.55681	0.00131604	0.00421487
				ENSGALG00000053416	-2.32174	0.00133638	0.00427125
				ENSGALG00000053436	3.76409	1.48e-23	3.14e-22
				ENSGALG00000053469	1.78768	6.81e-05	0.00028304
				ENSGALG00000053492	3.13795	6.37e-09	4.59e-08
				ENSGALG00000053512	5.44831	0.000164671	0.000637319
				ENSGALG00000053514	2.91941	0.00106634	0.00348887
				ENSGALG00000053536	4.27173	0.00151616	0.00478214
				ENSGALG00000053559	-1.74997	1.27e-12	1.29e-11
				ENSGALG00000053562	1.5494	0.00719444	0.0189526
				ENSGALG00000053563	2.05603	2.52e-06	1.31e-05
				ENSGALG00000053572	3.25332	0.00955889	0.0242369
				ENSGALG00000053606	3.6952	0.00250465	0.00750432
				ENSGALG00000053630	2.63374	0.00136711	0.00435893
				ENSGALG00000053637	-4.73658	0.0161391	0.0383683
				ENSGALG00000053639	4.15591	0.000190811	0.000729378
				ENSGALG00000053643	1.7085	3.54e-06	1.81e-05
				ENSGALG00000053650	3.58992	0.00309872	0.00905442
				ENSGALG00000053660	2.24598	4.57e-05	0.000195185
				ENSGALG00000053666	2.65458	4.64e-06	2.33e-05
				ENSGALG00000053695	8.57593	1.26e-11	1.18e-10
				ENSGALG00000053723	4.28477	0.0185245	0.0432759
				ENSGALG00000053724	3.70503	0.0165537	0.0392004
				ENSGALG00000053815	2.81444	0.000118607	0.0004706
				ENSGALG00000053822	1.19847	0.00456141	0.0127061
				ENSGALG00000053825	5.72657	0.000290191	0.00107346
				ENSGALG00000053849	1.25062	0.0021581	0.00657609
				ENSGALG00000053892	2.4489	0.00237126	0.007137
				ENSGALG00000053897	1.62965	0.00569573	0.0154423
				ENSGALG00000053936	2.08914	0.0023046	0.0069613
				ENSGALG00000053940	1.26362	0.013591	0.0330372
				ENSGALG00000053943	4.24716	1.21e-11	1.14e-10
				ENSGALG00000053948	-4.90855	3.09e-08	2.07e-07
				ENSGALG00000053975	-7.18907	1.06e-07	6.64e-07
				ENSGALG00000053979	-1.56721	0.0164668	0.03902
				ENSGALG00000053985	-5.16814	0.000777035	0.00262652
				ENSGALG00000053987	2.30917	0.0114075	0.0283706
				ENSGALG00000054030	3.88964	0.00115013	0.00373836
				ENSGALG00000054031	2.39734	0.00270859	0.00803705
				ENSGALG00000054038	1.76358	0.00150201	0.00474165
				ENSGALG00000054073	8.2508	4.07e-46	2.35e-44
				ENSGALG00000054088	3.43536	5.56e-22	1.09e-20
				ENSGALG00000054100	4.977	3.96e-09	2.92e-08
				ENSGALG00000054107	2.64926	0.00656872	0.017492
				ENSGALG00000054118	-6.23778	0.000820696	0.00276512
				ENSGALG00000054128	5.08196	1.16e-65	1.36e-63
				ENSGALG00000054208	1.70575	2.22e-10	1.85e-09
				ENSGALG00000054214	4.95529	0.00616708	0.0165578
				ENSGALG00000054222	1.05923	0.000229506	0.000864348
				ENSGALG00000054229	4.08608	0.00354007	0.0101738
				ENSGALG00000054239	3.41705	0.000999788	0.0032963
				ENSGALG00000054268	2.39736	7.18e-08	4.6e-07
				ENSGALG00000054308	2.30938	0.0066397	0.017653
				ENSGALG00000054326	1.51906	0.0100449	0.0253281
				ENSGALG00000054327	-5.40331	4.3e-09	3.16e-08
				ENSGALG00000054354	2.56312	4.67e-09	3.42e-08
				ENSGALG00000054380	-2.20469	2.99e-06	1.54e-05
				ENSGALG00000054398	6.48124	1.27e-05	5.95e-05
				ENSGALG00000054404	4.08217	3.55e-05	0.000154967
				ENSGALG00000054407	-2.40617	0.00898904	0.0229707
				ENSGALG00000054431	3.53039	2.83e-42	1.37e-40
				ENSGALG00000054443	1.36589	5.04e-06	2.52e-05
				ENSGALG00000054456	-1.56374	0.000240503	0.000900639
				ENSGALG00000054460	4.61829	0.00433299	0.0121442
				ENSGALG00000054461	4.62568	4.58e-08	3e-07
				ENSGALG00000054479	3.19989	3.81e-13	4.01e-12
				ENSGALG00000054524	1.6886	0.000327229	0.00119728
				ENSGALG00000054537	-5.31042	0.000602337	0.00208606
				ENSGALG00000054545	3.12575	0.00656254	0.017482
				ENSGALG00000054547	-6.66128	3.38e-06	1.73e-05
				ENSGALG00000054557	2.15768	0.00840604	0.0216942
				ENSGALG00000054558	-1.14293	6.97e-05	0.000289344
				ENSGALG00000054567	5.29989	0.000243847	0.000912197
				ENSGALG00000054598	-5.8941	6.52e-58	5.93e-56
				ENSGALG00000054628	4.31642	0.000754721	0.0025634
				ENSGALG00000054631	3.75326	4.14e-12	4.04e-11
				ENSGALG00000054635	7.96906	1.15e-09	8.95e-09
				ENSGALG00000054691	4.26754	0.00102661	0.00337708
				ENSGALG00000054714	4.00622	4.44e-10	3.62e-09
				ENSGALG00000054715	-5.88887	0.000161249	0.000625183
				ENSGALG00000054727	-1.87153	0.0171161	0.0403859
				ENSGALG00000054736	2.50895	0.000495159	0.00174645
				ENSGALG00000054742	3.86638	0.00163127	0.00510539
				ENSGALG00000054745	3.78774	0.000923834	0.00307279
				ENSGALG00000054747	-3.10589	0.00964831	0.0244409
				ENSGALG00000054817	3.50271	1.96e-05	8.89e-05
				ENSGALG00000054825	4.575	0.0196974	0.0455289
				ENSGALG00000054827	-4.34324	0.00580827	0.0156967
				ENSGALG00000054849	3.15038	8.27e-07	4.63e-06
				ENSGALG00000054850	3.54132	0.0173933	0.0409533
				ENSGALG00000054854	-3.90736	7.87e-13	8.1e-12
				ENSGALG00000054878	4.87682	9.39e-08	5.92e-07
				ENSGALG00000054893	5.58311	0.000610194	0.0021116
				ENSGALG00000054901	2.88648	2.85e-22	5.68e-21
				ENSGALG00000054925	-1.07513	0.00762131	0.0199137
				ENSGALG00000054941	1.36597	0.0157972	0.0376415
				ENSGALG00000054970	6.62897	6.37e-44	3.31e-42
				ENSGALG00000055005	4.75112	0.0113777	0.0283095
				ENSGALG00000055013	-2.94266	0.00198616	0.00611099
				ENSGALG00000055018	-2.75824	0.00417062	0.0117434
				ENSGALG00000055027	-3.27363	0.00450235	0.0125672
				ENSGALG00000055033	-5.3761	0.00239891	0.00721126
				ENSGALG00000055042	4.98625	0.00091276	0.00304105
				ENSGALG00000055045	2.56373	0.00943209	0.0239571
				ENSGALG00000055061	3.16719	0.00519586	0.0142016
				ENSGALG00000055074	-2.16837	0.00115087	0.00374019
				ENSGALG00000055086	4.55696	6.28e-17	8.82e-16
				ENSGALG00000055095	2.38202	2.03e-11	1.86e-10
				ENSGALG00000055100	1.60282	0.000106398	0.000427473
				ENSGALG00000055138	2.27005	0.000171648	0.000662444
				G10	-1.06068	0.00630013	0.0168694
				G1000	3.09244	1.22e-05	5.73e-05
				G10005	1.39577	0.0165386	0.0391775
				G1002	1.66031	2.44e-05	0.000109271
				G1003	1.7795	2.59e-05	0.000115334
				G1005	-1.81247	0.00155667	0.00489648
				G10066	3.68425	5.73e-23	1.19e-21
				G10094	1.94065	0.00222299	0.00675496
				G101	1.00135	0.0171883	0.0405274
				G10105	2.16358	8.29e-07	4.63e-06
				G10108	1.91681	0.00334064	0.00967661
				G10172	1.26048	0.00176879	0.00549251
				G102	1.89646	0.000880753	0.00294519
				G10242	1.43386	0.0155014	0.0370256
				G10336	-1.85537	0.0210203	0.0481383
				G10345	1.62222	0.00671557	0.0178287
				G10357	-1.65435	9.48e-06	4.54e-05
				G1038	1.53667	0.000655049	0.00225325
				G10392	2.10738	0.0013852	0.00441049
				G10393	1.78487	0.000109158	0.000437112
				G10394	2.46006	0.000269938	0.00100296
				G10395	2.5215	4.53e-05	0.000193671
				G1041	3.16524	3.13e-18	4.77e-17
				G1044	-1.46128	0.000111652	0.000445709
				G10441	3.59976	8.1e-09	5.76e-08
				G105	1.03719	0.00524749	0.0143302
				G10518	1.50995	0.00754911	0.0197534
				G1053	1.66982	1.65e-05	7.6e-05
				G10537	8.0522	3.66e-10	3e-09
				G10546	1.68698	3.99e-05	0.000172619
				G1059	-1.27288	0.000520826	0.00182842
				G10593	1.97548	9.74e-05	0.000394312
				G10600	5.84342	2.35e-05	0.000105572
				G10610	-2.93701	0.000103635	0.000417139
				G10635	1.42109	0.0215181	0.0491289
				G10638	4.55484	0.0208217	0.0477736
				G1064	1.86368	2.77e-14	3.17e-13
				G10657	1.10421	0.015127	0.0362503
				G1066	3.61819	7.47e-34	2.65e-32
				G10664	2.15768	1.88e-11	1.73e-10
				G10668	1.29239	5.5e-05	0.000231747
				G10669	1.96979	5.02e-05	0.000213
				G10670	2.45523	2.07e-09	1.58e-08
				G10672	2.36233	2.75e-06	1.43e-05
				G10673	2.35008	4.77e-10	3.87e-09
				G10674	2.04247	1.81e-05	8.26e-05
				G10677	1.77022	0.00160351	0.00502935
				G10701	4.05784	2.69e-08	1.82e-07
				G10702	4.05262	6.38e-29	1.82e-27
				G10703	3.65171	1.4e-52	1.06e-50
				G10705	3.81038	7.81e-27	1.97e-25
				G10711	2.15145	0.000166149	0.000642355
				G10712	1.60015	4.54e-06	2.28e-05
				G1073	2.30757	5.35e-06	2.66e-05
				G10753	-3.24402	0.010826	0.0270941
				G10776	-2.74799	6.19e-08	4e-07
				G10778	2.24232	1.15e-08	8.04e-08
				G10782	1.55366	0.000134854	0.000529713
				G10809	-5.10847	1.3e-07	8.09e-07
				G10820	4.36899	2.11e-12	2.11e-11
				G10821	4.26089	9.03e-20	1.53e-18
				G10827	5.38777	3.12e-11	2.8e-10
				G10832	2.13924	8.72e-08	5.53e-07
				G10894	-2.46597	0.00229248	0.00693331
				G1090	1.30367	0.000158163	0.000614307
				G10908	-1.51282	0.00666643	0.0177155
				G10928	-2.7504	8.47e-08	5.37e-07
				G10940	1.99275	0.000671194	0.00230371
				G10944	1.91803	1.17e-11	1.1e-10
				G10946	1.56171	0.0089368	0.0228452
				G10955	-1.28449	0.0128682	0.031544
				G10964	7.08187	2.34e-21	4.42e-20
				G10965	4.66507	0.000292	0.00107942
				G10983	-1.90224	1.47e-05	6.84e-05
				G10999	-1.18483	0.00696282	0.0184068
				G11001	-2.40064	0.00679215	0.0180101
				G11022	1.26364	0.00233933	0.00705448
				G11027	2.60157	1.63e-16	2.23e-15
				G11028	2.2427	1.54e-05	7.12e-05
				G11029	2.61647	2.9e-14	3.31e-13
				G11030	2.53911	4.83e-09	3.53e-08
				G11041	1.4521	3.91e-05	0.000169402
				G1106	-2.37559	5.58e-07	3.2e-06
				G11061	5.3364	2.54e-67	3.18e-65
				G11062	5.2597	1.41e-34	5.17e-33
				G11063	5.18691	1.46e-70	1.98e-68
				G11064	5.01838	6.4e-30	1.92e-28
				G11068	2.08737	7.36e-09	5.27e-08
				G11069	1.75105	0.000415444	0.00149006
				G1107	-1.2549	0.00891121	0.0227985
				G11088	-4.61854	0.000314591	0.00115472
				G11089	-3.03653	0.000651082	0.00224137
				G11090	-6.20623	4.81e-05	0.000204885
				G11091	-4.81682	0.000111011	0.000443558
				G11092	-2.36877	0.00340394	0.00982791
				G11094	-2.78315	3.61e-08	2.4e-07
				G11096	-1.96741	3.34e-11	2.99e-10
				G11097	3.96864	1.75e-10	1.48e-09
				G11098	4.41245	0.00754575	0.019747
				G1112	-4.56836	0.00528579	0.0144258
				G11120	1.00568	0.0202345	0.0465757
				G11122	1.59015	0.000899618	0.00300368
				G11130	2.83803	3.98e-05	0.000172178
				G11139	-1.32799	0.00879826	0.0225518
				G11163	-5.15592	5.94e-09	4.3e-08
				G11178	-3.96688	1.05e-05	4.98e-05
				G11182	-1.65367	0.000754888	0.00256357
				G11194	5.46366	1.91e-26	4.77e-25
				G11196	2.17001	4.21e-07	2.45e-06
				G11199	-1.6207	3.89e-06	1.97e-05
				G1120	-2.44535	0.00801871	0.0208385
				G11202	-4.8623	0.00299233	0.00878352
				G11203	-2.13088	6.59e-08	4.24e-07
				G11204	-7.7111	5.32e-09	3.86e-08
				G11233	1.66683	6.05e-07	3.45e-06
				G11243	6.27727	4.49e-14	5.07e-13
				G11262	4.14352	1.18e-18	1.85e-17
				G11271	3.48887	4.6e-05	0.00019666
				G1128	1.46346	0.00268552	0.00797728
				G11285	1.70654	0.0013038	0.00418303
				G11298	1.10297	0.016497	0.0390831
				G11299	1.18915	0.00454901	0.0126764
				G113	-7.8718	2.6e-09	1.95e-08
				G11302	6.58509	3.25e-163	4.74e-160
				G11303	6.58257	9.65e-43	4.77e-41
				G11305	-1.37211	3.08e-06	1.59e-05
				G11312	6.58982	4.06e-147	4.22e-144
				G11313	7.32387	3.2e-53	2.45e-51
				G11326	2.43613	0.0126283	0.0310426
				G11327	2.53781	0.0105931	0.0265753
				G11328	1.59159	0.00207982	0.00635976
				G11350	-2.3874	0.00207071	0.00633722
				G11360	1.51749	0.000411318	0.00147674
				G1137	-1.29468	0.000294258	0.00108703
				G11370	6.74946	8.9e-10	7.02e-09
				G11381	-2.55552	1.53e-08	1.05e-07
				G11394	-4.72529	3.3e-08	2.21e-07
				G11395	-4.78663	7.24e-14	8.04e-13
				G11397	2.79569	2.25e-10	1.87e-09
				G11398	2.7151	1.01e-11	9.51e-11
				G11420	1.19535	0.00282328	0.00833321
				G1143	-5.05943	0.00449195	0.0125398
				G11440	8.0906	1.77e-10	1.49e-09
				G11443	-1.20897	0.000133942	0.000526415
				G1146	1.07548	0.00145634	0.00461455
				G11463	3.36995	3.58e-22	7.12e-21
				G11464	2.69572	4.65e-20	8.02e-19
				G11465	1.7204	0.000234234	0.000879574
				G11468	5.13577	7.13e-54	5.7e-52
				G11469	1.23186	0.00145953	0.00462291
				G1148	-3.40799	7.58e-05	0.000313228
				G115	-2.88907	6.82e-20	1.16e-18
				G11500	-6.00546	6.64e-14	7.41e-13
				G1151	-1.05487	0.000923659	0.00307267
				G11524	3.16852	7.53e-17	1.05e-15
				G11525	1.88825	5.41e-15	6.62e-14
				G11526	1.54753	6.89e-05	0.000286398
				G11527	2.68737	7.91e-08	5.04e-07
				G11528	2.15533	1.96e-15	2.46e-14
				G11531	-2.94003	0.000600095	0.00207962
				G11550	-5.44816	0.00128365	0.00412444
				G1156	1.48589	0.0115638	0.0287233
				G11568	2.07389	5.94e-09	4.3e-08
				G11578	-4.60473	1.83e-22	3.7e-21
				G11586	-1.27235	0.0126775	0.0311391
				G116	-4.39695	1.37e-10	1.17e-09
				G11638	1.0226	0.00813519	0.0210874
				G11655	1.66439	0.00478301	0.0132339
				G11661	3.87688	0.00503443	0.0138279
				G11663	3.10846	9.33e-05	0.000379378
				G11667	2.82151	0.00795364	0.0206929
				G11678	-1.28311	0.000710561	0.00242624
				G11690	1.1783	0.000789524	0.0026675
				G117	-3.12106	5.21e-05	0.000220549
				G11716	1.54878	0.000499698	0.00176104
				G11721	-3.90897	2.13e-07	1.29e-06
				G1173	1.17218	2.39e-05	0.000107049
				G11739	1.01626	0.00717262	0.0188996
				G11742	1.64616	6.47e-06	3.17e-05
				G11745	2.04758	0.000201689	0.000767798
				G11749	5.48868	1.29e-58	1.2e-56
				G1175	1.54426	0.000433908	0.00154944
				G11753	9.49773	2.5e-14	2.88e-13
				G11754	6.01428	1.12e-63	1.27e-61
				G11755	8.96089	5.12e-13	5.34e-12
				G11761	-2.37546	4.8e-17	6.8e-16
				G11789	-2.27103	8.79e-06	4.23e-05
				G11790	-3.20477	2.42e-08	1.64e-07
				G11791	-1.61457	0.000182501	0.000701479
				G11792	-1.34403	0.000400842	0.00144221
				G11793	-1.51572	0.000223723	0.000844463
				G118	-1.9243	0.00619322	0.0166116
				G11804	-3.05832	0.00421329	0.0118528
				G11808	1.56264	0.00446158	0.0124614
				G11828	2.85656	0.000127021	0.000501653
				G11834	-4.38779	0.00801711	0.0208385
				G11859	-3.00815	0.000766843	0.00259614
				G11889	1.37599	0.00228625	0.0069164
				G11890	1.45845	0.000237322	0.000890405
				G11891	1.5523	3.84e-06	1.95e-05
				G11892	1.14026	0.00365776	0.0104708
				G119	-5.45157	0.000980241	0.00324017
				G11905	-1.41297	1.12e-09	8.76e-09
				G11911	3.58008	0.00247878	0.00743599
				G11916	-1.26411	0.0182715	0.042749
				G11927	-1.63553	8.38e-05	0.000343399
				G1193	-1.6752	0.000323419	0.00118433
				G11937	1.97361	2.71e-09	2.03e-08
				G11949	1.09409	0.00615242	0.0165245
				G1195	1.62455	3.68e-05	0.000160177
				G11971	-1.11992	0.00473204	0.0131145
				G12007	1.21682	0.00955736	0.0242358
				G12047	1.73351	5.85e-07	3.34e-06
				G12065	1.07836	0.0108522	0.0271504
				G12071	1.46425	2.65e-05	0.00011788
				G12091	-3.41322	9.88e-05	0.000399605
				G12113	-1.7605	0.000590491	0.00204829
				G12121	1.80859	0.00137655	0.00438614
				G12124	-1.23718	0.00036546	0.0013232
				G12152	1.13163	0.00371705	0.0106182
				G12163	2.14352	0.00114964	0.00373732
				G12192	2.88335	1.46e-06	7.9e-06
				G122	3.40822	8.41e-26	2.03e-24
				G12274	1.2616	0.0189083	0.0440454
				G12282	2.86535	9.73e-32	3.15e-30
				G12285	2.53763	7.44e-12	7.1e-11
				G12286	2.50661	3.67e-13	3.87e-12
				G12287	3.54542	4.87e-27	1.25e-25
				G12291	2.29086	1.58e-09	1.21e-08
				G12293	1.94517	2.93e-13	3.11e-12
				G12294	3.24099	1.53e-28	4.29e-27
				G1230	4.03919	1.28e-12	1.3e-11
				G12360	1.24236	0.00785525	0.0204515
				G12378	1.35102	0.00335398	0.00970932
				G124	2.3556	1.49e-07	9.17e-07
				G12420	-1.68739	0.0180951	0.0423863
				G12432	1.80947	0.00871416	0.0223678
				G1250	-1.11664	0.0174856	0.041135
				G12524	1.37309	0.00106833	0.00349483
				G12537	2.45039	0.00329767	0.00956535
				G12546	1.47548	0.0154877	0.036997
				G12617	1.41136	0.0181954	0.0425846
				G12649	1.7326	0.011704	0.0290189
				G12677	1.49807	0.00849527	0.0218882
				G12685	1.48154	0.00802372	0.0208479
				G1277	3.16031	3.17e-06	1.63e-05
				G12799	-2.27758	1.53e-06	8.23e-06
				G12847	-2.92757	3.36e-14	3.82e-13
				G12903	3.37271	4.05e-14	4.59e-13
				G12907	-2.59455	0.00455868	0.0127017
				G12918	3.13911	9.66e-06	4.62e-05
				G12925	3.86145	2.3e-13	2.47e-12
				G12926	4.00242	2.54e-19	4.18e-18
				G12941	1.56617	0.000607563	0.00210283
				G12942	1.64766	0.00743748	0.0195021
				G12943	1.57756	0.00155142	0.00488067
				G12948	1.71272	0.00759483	0.0198516
				G12988	1.39581	0.00113945	0.00370586
				G13	-2.73002	2.4e-05	0.0001077
				G13033	-2.04352	0.00444276	0.0124104
				G13059	1.4202	0.00547721	0.014901
				G13062	2.50317	3.02e-09	2.25e-08
				G13063	-5.00991	0.000761026	0.0025808
				G13069	5.39422	0.00123645	0.00398863
				G13070	2.48574	3e-06	1.55e-05
				G13076	2.28755	1.19e-05	5.6e-05
				G13091	2.69642	1.89e-06	1e-05
				G13097	3.06318	0.00777501	0.0202547
				G13098	2.9237	3.02e-07	1.79e-06
				G13099	2.60434	0.0113605	0.0282795
				G13104	2.72089	3.94e-06	1.99e-05
				G13115	4.11727	2.3e-13	2.47e-12
				G13122	1.63772	0.0030728	0.00898587
				G13151	1.0724	0.00833814	0.0215367
				G13155	2.97871	0.00127124	0.00408698
				G13157	1.77488	0.000139039	0.000545268
				G13158	1.34112	0.000243882	0.000912197
				G13171	2.99554	3.33e-10	2.74e-09
				G13172	-4.12339	0.00548025	0.0149025
				G13191	-1.36453	0.00221633	0.0067366
				G13209	2.15611	3.79e-08	2.51e-07
				G13210	2.59092	2.72e-11	2.46e-10
				G13211	3.07203	9.06e-10	7.14e-09
				G13212	3.1116	2.59e-11	2.34e-10
				G13219	1.02436	0.009424	0.0239421
				G13221	1.57558	3.38e-07	1.98e-06
				G13222	3.16239	0.000377445	0.0013632
				G13231	1.87643	6.79e-05	0.000282412
				G13233	4.47801	0.00509212	0.01396
				G13234	2.1696	7.79e-07	4.38e-06
				G13241	-4.35714	9.21e-08	5.82e-07
				G13242	-3.62973	7.15e-10	5.72e-09
				G13253	2.8581	0.000177576	0.000684111
				G13255	-4.81929	0.0143886	0.0346942
				G13256	-4.33124	0.00766364	0.0200022
				G13258	-5.7112	0.000513628	0.00180522
				G13259	-4.73378	0.000234429	0.000880156
				G1326	2.46324	0.000188301	0.000720725
				G13261	-3.40931	8.02e-10	6.38e-09
				G13281	-3.00563	1.44e-05	6.69e-05
				G13293	-1.58983	0.0100069	0.025241
				G13307	1.25184	0.00347776	0.0100212
				G13334	1.67005	0.00146656	0.00464246
				G13335	1.39348	0.00185273	0.00573033
				G13364	3.5578	3.6e-16	4.77e-15
				G13365	5.78109	2.09e-09	1.58e-08
				G13384	-4.12125	1.4e-38	6e-37
				G13386	-3.67157	7.51e-28	2.03e-26
				G13387	-4.04754	7.03e-21	1.28e-19
				G13388	-4.05387	3.34e-21	6.24e-20
				G13390	-4.26003	8.1e-10	6.44e-09
				G13400	2.12067	3.59e-07	2.1e-06
				G13401	2.37731	3.88e-11	3.46e-10
				G13402	1.82726	7.19e-06	3.5e-05
				G13403	2.09187	2.52e-05	0.000112403
				G13404	-1.61136	0.00204707	0.00626837
				G13410	3.69362	7.03e-26	1.71e-24
				G13418	-2.2529	5.4e-06	2.68e-05
				G13444	2.14967	5.42e-06	2.69e-05
				G13447	1.70262	0.00272259	0.00807531
				G13458	-3.41674	0.00115536	0.00375369
				G13464	1.31997	0.0101753	0.0256183
				G13465	1.1154	0.0192443	0.0446898
				G13532	3.63257	2.61e-12	2.59e-11
				G13533	2.17864	0.00153557	0.00483849
				G13560	2.46548	2.22e-12	2.22e-11
				G13578	2.82057	0.000443139	0.00158008
				G13579	4.47231	2.16e-20	3.81e-19
				G13580	4.63206	4.46e-08	2.93e-07
				G13584	4.55033	3.53e-43	1.79e-41
				G13585	5.01181	4.63e-05	0.000197831
				G13608	-3.91679	9.93e-19	1.57e-17
				G13610	-1.36074	0.011012	0.0275093
				G13620	1.67249	2.58e-08	1.75e-07
				G13621	1.40041	0.00571795	0.0154929
				G13622	1.5793	0.000903032	0.00301277
				G13623	2.5758	0.00336714	0.00974039
				G13634	2.66868	9.8e-15	1.17e-13
				G13642	-3.43159	0.0181948	0.0425846
				G13651	-1.68399	0.0113095	0.0281717
				G13652	-3.46424	0.00394238	0.0111669
				G13653	-4.82428	6.65e-06	3.25e-05
				G13654	-3.42385	4.14e-05	0.000178532
				G13655	-4.30838	3.64e-06	1.86e-05
				G13683	-1.20395	6.52e-05	0.000271683
				G13686	-1.02422	0.00856791	0.0220416
				G13697	2.82196	0.00967257	0.0244938
				G13717	2.97381	2.43e-10	2.02e-09
				G13718	3.4242	1.77e-25	4.19e-24
				G13719	3.4934	2.39e-26	5.93e-25
				G13720	3.63859	3.94e-27	1.02e-25
				G13734	-7.242	3.54e-07	2.08e-06
				G13736	-9.00011	6.51e-12	6.24e-11
				G13747	-1.29432	0.0109311	0.0273321
				G1378	2.09414	0.000867176	0.00290246
				G13786	-4.69665	7.78e-16	1.01e-14
				G13788	-1.85738	2.5e-13	2.67e-12
				G1379	1.70649	0.00394303	0.0111673
				G138	-2.30856	1.16e-05	5.49e-05
				G13804	2.0605	1.52e-05	7.01e-05
				G13805	1.59841	0.000270734	0.00100574
				G13818	6.21846	3.21e-06	1.65e-05
				G13820	-2.51784	0.00952516	0.0241778
				G13829	-1.44506	0.00648931	0.0173101
				G13830	-1.66176	0.0162221	0.038532
				G13843	3.65479	0.00509752	0.0139731
				G13860	-2.05094	0.000121772	0.000482231
				G13863	5.11747	0.00868471	0.0222995
				G13869	-5.38783	5.4e-07	3.11e-06
				G13890	2.26352	0.00820182	0.0212324
				G1390	-1.13564	0.00179728	0.00557145
				G13900	5.99939	0.000112075	0.000446992
				G13960	1.90673	7.89e-05	0.000325321
				G13964	2.32866	2.62e-11	2.37e-10
				G1398	-5.24861	3.19e-07	1.89e-06
				G1399	-5.04159	2.34e-06	1.23e-05
				G14008	1.02706	0.0196135	0.0453783
				G14012	5.07245	9.27e-07	5.14e-06
				G14015	3.1919	1.46e-12	1.48e-11
				G14023	1.86264	0.000231839	0.000872382
				G14033	1.10309	0.00140775	0.00447707
				G14053	-3.20581	9.96e-05	0.000402633
				G14066	-1.68371	0.0150781	0.0361529
				G14067	-5.74672	1.99e-11	1.82e-10
				G14068	-3.82259	5.09e-25	1.17e-23
				G14069	-3.69594	9.87e-13	1.01e-11
				G14071	-5.17372	3.49e-16	4.63e-15
				G14072	-2.07299	0.00243478	0.00731204
				G14073	-3.08056	1.77e-08	1.21e-07
				G14074	-6.39285	2.71e-06	1.41e-05
				G14088	-2.99423	2.58e-28	7.12e-27
				G14096	1.91282	0.00323389	0.00940675
				G14120	1.08052	9.66e-05	0.00039149
				G14129	1.34302	0.0218231	0.0497368
				G14214	1.74229	1.29e-15	1.65e-14
				G14244	-1.49782	3.45e-08	2.3e-07
				G1429	1.01432	0.0129804	0.0317794
				G14298	2.36536	5.94e-13	6.17e-12
				G14304	6.15722	6.37e-09	4.59e-08
				G14309	3.453	0.00107092	0.00350243
				G14322	-4.05713	0.00318105	0.009264
				G14335	1.41249	0.00324014	0.00942225
				G14344	1.58082	0.000111123	0.000443921
				G14345	1.09829	0.00168336	0.00524736
				G14346	1.334	0.0186927	0.0436176
				G14358	2.58751	1.16e-15	1.48e-14
				G14361	2.3067	0.000114517	0.000455732
				G14362	3.99605	6.29e-29	1.8e-27
				G14371	-1.35807	0.00303197	0.00888435
				G1440	-2.2647	3.66e-11	3.27e-10
				G14407	-2.90934	9.02e-05	0.00036802
				G14441	-1.29983	0.0153548	0.0367116
				G14449	3.24835	4.64e-13	4.86e-12
				G14450	2.95468	3.05e-14	3.48e-13
				G14452	3.31148	1.39e-17	2.03e-16
				G14455	2.86582	5.33e-09	3.87e-08
				G14456	2.7976	5.93e-17	8.34e-16
				G14457	3.03299	6.4e-14	7.15e-13
				G14459	3.23724	7.21e-21	1.31e-19
				G14475	1.10435	0.00739612	0.0194136
				G14476	1.63279	0.00131033	0.00420028
				G14477	1.39075	1.04e-05	4.93e-05
				G14479	1.1241	0.00276094	0.00817907
				G14480	2.41429	6.09e-05	0.000254994
				G14500	2.2324	0.00154002	0.00485041
				G14509	2.53175	0.000407009	0.00146247
				G14569	3.02548	0.00259788	0.00774646
				G1457	1.20633	0.0195393	0.0452403
				G14571	5.84839	3.24e-05	0.000142307
				G14572	4.19806	9.91e-10	7.79e-09
				G14582	-1.69818	0.00933215	0.0237558
				G14596	1.45029	0.0181926	0.0425846
				G14599	1.27203	0.000166329	0.00064294
				G14622	1.14284	0.0135806	0.0330226
				G14657	2.58093	0.00166725	0.0051994
				G14659	8.14817	1.36e-44	7.15e-43
				G1469	-1.16665	0.000452596	0.00160985
				G14703	-2.84399	0.00807739	0.0209649
				G14712	-2.66734	3.09e-15	3.83e-14
				G14713	-3.46858	8.51e-07	4.75e-06
				G14714	-4.90714	5.14e-18	7.72e-17
				G14715	-4.71343	0.000242083	0.000905935
				G14718	2.46603	1.75e-10	1.48e-09
				G14724	-1.61683	1.72e-05	7.9e-05
				G14729	3.24132	3.95e-13	4.16e-12
				G14743	-2.31769	0.000344155	0.00125396
				G14754	-1.43436	0.00721498	0.0189975
				G14757	-3.82545	4.13e-11	3.67e-10
				G14758	-4.39092	1.57e-06	8.43e-06
				G14762	-1.23451	0.00768699	0.020049
				G14778	-2.03655	9.63e-06	4.61e-05
				G1479	4.94904	2.1e-09	1.59e-08
				G14793	-1.58681	0.00276871	0.00819986
				G14796	3.6482	0.019875	0.0458521
				G14810	1.50246	7.09e-05	0.000294203
				G14835	2.0215	0.00342797	0.00989206
				G14845	2.29589	6.68e-12	6.39e-11
				G14866	-1.38854	0.00237975	0.00716156
				G14868	-2.39747	1.46e-05	6.78e-05
				G14871	-2.09731	0.00404229	0.0114203
				G14872	-1.78097	0.00132393	0.00423643
				G14918	-4.77284	0.0160183	0.0381267
				G1492	4.80789	0.00226467	0.00686443
				G14932	-3.39739	2.2e-10	1.84e-09
				G1494	4.69519	0.0163106	0.0387045
				G14946	-2.59729	0.0193348	0.0448665
				G14959	2.81764	0.0102295	0.02574
				G14964	1.72553	0.00267475	0.00795179
				G1500	-3.77457	0.00511606	0.0140164
				G15006	-5.52815	1.25e-19	2.1e-18
				G15008	-4.23201	0.00194899	0.00600426
				G15010	-3.03644	1.01e-17	1.5e-16
				G15021	2.01567	8.96e-05	0.000365568
				G15028	-4.44476	7.72e-05	0.000318613
				G15029	-4.92914	1.8e-07	1.1e-06
				G1503	1.78189	0.00370698	0.0105936
				G15036	4.65614	2.2e-09	1.67e-08
				G15039	2.89412	5.51e-13	5.73e-12
				G15053	1.71168	1.76e-10	1.48e-09
				G1506	2.14493	9.46e-06	4.53e-05
				G15060	1.89129	2.18e-10	1.82e-09
				G15074	1.68738	1.44e-05	6.69e-05
				G15098	-2.41682	0.000761388	0.00258163
				G15101	-3.2398	0.00514996	0.0140991
				G15102	-2.18803	3.28e-05	0.000144024
				G15145	2.59297	1.57e-05	7.25e-05
				G15146	2.31118	0.000157818	0.000613126
				G15162	3.01769	3.5e-06	1.79e-05
				G15190	5.05638	0.00861726	0.0221529
				G15197	1.45699	0.00576627	0.0156101
				G15210	1.07481	0.00858936	0.0220916
				G15213	2.07795	0.000760081	0.002578
				G15215	3.72365	2.67e-23	5.59e-22
				G15217	1.66196	0.000478306	0.00169193
				G15224	4.42234	5.1e-08	3.32e-07
				G15227	1.42584	0.00299823	0.00879846
				G15228	1.8017	0.000371076	0.00134241
				G15229	2.14816	0.00029267	0.00108153
				G15230	4.29108	1.84e-17	2.66e-16
				G15232	2.21283	1.01e-05	4.8e-05
				G15234	1.38001	9.85e-05	0.000398423
				G15235	2.72127	0.00288388	0.00849141
				G15237	2.05504	4.12e-06	2.08e-05
				G15238	1.71186	0.000766859	0.00259614
				G15239	1.19571	0.00708109	0.018681
				G15240	1.50453	0.00269853	0.00801267
				G15252	-3.72556	3.08e-11	2.77e-10
				G1526	-1.68159	0.0119708	0.029603
				G15271	-2.62572	8.35e-07	4.66e-06
				G1528	-5.19081	0.00131448	0.00421113
				G15297	-1.67192	0.00241445	0.00725297
				G15309	1.24627	0.00250068	0.00749346
				G15310	2.82046	0.00370591	0.0105919
				G1532	-1.17359	0.00158418	0.00497375
				G15329	3.38672	2.69e-07	1.6e-06
				G15331	3.31559	2.64e-14	3.03e-13
				G15333	3.69938	0.0141334	0.0341617
				G15334	7.02898	2.12e-08	1.44e-07
				G15338	2.63541	2.19e-08	1.48e-07
				G1534	-2.63275	5.19e-11	4.59e-10
				G15359	7.51806	7.25e-28	1.96e-26
				G15362	3.49256	4.3e-11	3.82e-10
				G15365	1.65551	0.000532072	0.0018643
				G15387	3.60759	9.55e-08	6.02e-07
				G15388	2.02779	3.76e-07	2.2e-06
				G15389	2.72018	2.54e-10	2.11e-09
				G154	1.50645	0.000233433	0.000877623
				G1540	3.5195	0.000101302	0.000408949
				G1543	1.43962	2.59e-05	0.00011545
				G15451	2.27736	5.11e-05	0.000216646
				G1548	-1.98884	0.000623436	0.00215469
				G15493	-1.06991	0.0199059	0.0459089
				G1552	-2.07325	7.44e-11	6.48e-10
				G15523	-3.81049	0.00156747	0.00492619
				G1553	-3.30683	0.00125721	0.00404723
				G15541	1.29381	0.00180526	0.00559541
				G1555	-1.80018	0.0131761	0.0321864
				G15582	-4.65848	0.000979833	0.00323931
				G15583	-6.33599	8.68e-06	4.19e-05
				G15598	-1.46261	0.000684385	0.00234566
				G15615	2.16218	1.02e-08	7.15e-08
				G1562	2.8443	2.4e-05	0.000107525
				G15627	1.45901	0.00112467	0.00366184
				G1567	1.9431	0.00284398	0.00838637
				G157	1.89814	0.019226	0.0446568
				G15707	-2.65961	2.84e-06	1.48e-05
				G15715	5.60237	0.00203428	0.00623446
				G15716	5.18195	0.0137217	0.0333107
				G15747	-1.78902	0.00366358	0.010486
				G15766	8.75828	2.15e-12	2.15e-11
				G15773	-3.3195	1.9e-11	1.75e-10
				G15774	-3.93171	6.51e-10	5.23e-09
				G15775	-5.71639	3.36e-06	1.72e-05
				G15776	-5.66382	2.05e-06	1.08e-05
				G15781	1.91136	3.2e-05	0.000140802
				G15782	1.58437	0.0088397	0.0226394
				G15783	1.50388	0.00102342	0.00336736
				G15784	1.88034	6.26e-05	0.000261435
				G15785	1.25876	3.53e-05	0.000154095
				G15812	-5.38548	0.00157934	0.00496136
				G15830	1.31269	0.00356047	0.0102219
				G15836	2.1066	0.000427074	0.00152778
				G15853	1.51367	0.000530997	0.00186083
				G15856	-5.32369	0.000401385	0.00144369
				G15857	-1.30737	7.84e-05	0.00032352
				G15858	-1.61808	0.00164777	0.00514892
				G15859	-6.93424	5e-07	2.88e-06
				G1586	1.6883	0.0016468	0.00514664
				G15861	-3.90944	1.47e-09	1.13e-08
				G15862	-2.46522	1.26e-11	1.18e-10
				G15863	-1.53482	5.59e-05	0.000235446
				G15864	-6.22315	3.45e-06	1.76e-05
				G15882	1.90329	3.17e-07	1.87e-06
				G15896	-1.59111	0.00764227	0.0199613
				G15922	-3.64655	0.00457255	0.0127355
				G15925	1.47544	0.00936224	0.0238185
				G15928	2.00153	0.0011157	0.00363564
				G15947	-2.88961	0.00016799	0.000648669
				G15948	-1.65759	0.00892855	0.0228333
				G15963	5.45621	5.73e-06	2.83e-05
				G15968	4.75786	5.73e-16	7.47e-15
				G15971	7.87005	3.11e-09	2.31e-08
				G15982	2.16712	2.84e-09	2.12e-08
				G15994	-1.24231	0.00892899	0.0228333
				G16007	-3.38393	3.09e-07	1.83e-06
				G16037	1.53367	0.000351827	0.00127935
				G16039	1.28016	0.0143064	0.0345266
				G16066	2.03503	1.44e-07	8.91e-07
				G16068	3.47361	4.89e-05	0.000208134
				G16069	1.8685	5.32e-08	3.46e-07
				G16084	4.8386	2.11e-32	6.99e-31
				G16087	-1.14099	0.00339484	0.00980551
				G1609	-4.39433	2.04e-32	6.76e-31
				G1610	-4.44111	4.38e-06	2.2e-05
				G16110	3.97216	7.75e-26	1.88e-24
				G16112	4.38724	9.77e-33	3.3e-31
				G16113	4.23442	2.2e-11	2.01e-10
				G16114	3.98506	3.14e-31	9.98e-30
				G16115	4.19685	2.13e-44	1.12e-42
				G16116	4.07446	7.48e-33	2.55e-31
				G16118	3.00406	2.54e-20	4.44e-19
				G16119	3.06637	1.65e-06	8.8e-06
				G16120	2.97983	7.76e-10	6.18e-09
				G16127	1.45627	0.000132035	0.000519856
				G16130	6.04411	2.41e-07	1.45e-06
				G16131	4.12817	3e-07	1.78e-06
				G16151	-5.39514	0.00231998	0.00700195
				G16159	5.62137	7.43e-05	0.000307289
				G1616	5.9167	0.000337502	0.00123239
				G16164	-3.09872	1.15e-07	7.2e-07
				G16169	5.3131	0.00176038	0.00546794
				G16178	1.18507	0.0155908	0.0372067
				G16180	2.13402	1.01e-15	1.29e-14
				G16183	-6.43731	2.64e-05	0.000117406
				G16185	-2.36894	1.41e-06	7.64e-06
				G16203	-3.20486	8.21e-09	5.83e-08
				G16206	-6.55136	3.98e-09	2.93e-08
				G16210	-3.02625	0.000535556	0.00187531
				G16236	-2.5536	0.00161304	0.00505486
				G16238	-1.74758	1.02e-05	4.84e-05
				G16239	-1.60081	0.000145182	0.00056783
				G16250	2.29931	0.00614558	0.0165102
				G16304	-4.69092	0.000464364	0.00164679
				G16328	1.37112	1.27e-05	5.94e-05
				G16337	1.44393	0.00132358	0.00423592
				G16352	3.7364	0.00239047	0.00718885
				G16353	5.30703	0.000426117	0.00152486
				G1637	3.32141	7.93e-25	1.8e-23
				G16387	-3.40885	1.23e-06	6.75e-06
				G16388	-2.43294	2.95e-05	0.000130289
				G16389	4.83729	4.2e-31	1.33e-29
				G16390	4.99063	1.12e-17	1.65e-16
				G16398	-2.21474	0.0045916	0.0127755
				G16402	-1.63327	0.0190744	0.0443613
				G16412	2.76594	0.00105212	0.00344903
				G16421	2.36015	1.64e-07	1.01e-06
				G16423	4.01288	1.65e-17	2.39e-16
				G16439	2.99852	2.44e-14	2.82e-13
				G16443	-3.51164	0.00123745	0.00399129
				G16450	-1.33085	0.00166542	0.00519575
				G16452	-1.54847	0.00228267	0.00690747
				G16456	2.85001	1.33e-18	2.09e-17
				G16457	4.00458	7.21e-06	3.51e-05
				G16461	4.00246	5.1e-11	4.51e-10
				G16471	5.47164	0.00107097	0.00350243
				G16497	4.01706	0.000556018	0.00194042
				G165	2.1032	0.00622466	0.0166939
				G1651	1.23094	0.00130886	0.00419619
				G16512	2.2028	0.0127735	0.0313432
				G16514	-3.30598	0.00310742	0.00907499
				G16517	-3.21839	6.91e-15	8.38e-14
				G16520	-3.68186	8.85e-13	9.07e-12
				G16521	-3.64909	0.00115634	0.00375575
				G16522	2.03928	7.87e-05	0.000324708
				G16524	2.24476	3.14e-06	1.62e-05
				G16526	2.09181	0.000198481	0.000756506
				G16539	2.04652	0.00165983	0.00518216
				G16546	5.64819	0.000501093	0.00176539
				G16548	3.19495	4.05e-16	5.34e-15
				G1655	1.28709	0.000128155	0.000505581
				G1660	2.42282	1.65e-10	1.4e-09
				G1661	1.64544	0.00165838	0.00517838
				G16624	1.81973	0.00431536	0.0120978
				G16651	-2.91625	0.000406277	0.00146032
				G16658	-1.04218	0.00829158	0.0214266
				G1667	1.10995	0.00326042	0.00946862
				G16672	2.49361	3.17e-25	7.38e-24
				G16680	6.1319	5.49e-05	0.000231531
				G16681	3.77531	1.98e-25	4.65e-24
				G16692	5.06561	0.000857481	0.0028753
				G16696	1.85276	4.22e-08	2.78e-07
				G16697	1.55338	0.000755227	0.00256392
				G167	2.59571	5.26e-08	3.42e-07
				G1670	-4.54601	0.00861569	0.0221514
				G16737	1.77557	5.47e-05	0.000230591
				G16746	-3.11176	0.0155055	0.0370315
				G16747	-2.53364	0.00322462	0.00938337
				G16785	3.21876	0.00833796	0.0215367
				G168	2.506	1.06e-20	1.91e-19
				G16801	3.07399	6.18e-15	7.53e-14
				G16803	2.17287	8.94e-06	4.3e-05
				G16804	4.20113	0.0135601	0.0329769
				G16813	9.37495	5.7e-48	3.58e-46
				G16814	5.72396	2.15e-24	4.75e-23
				G16815	4.12263	2.49e-22	4.98e-21
				G1682	-1.68803	0.00116472	0.00378016
				G16824	1.95933	0.00188485	0.00582309
				G16832	4.47987	2.93e-05	0.000129447
				G16834	2.99891	0.000920867	0.00306385
				G16855	1.76384	4.37e-05	0.000187279
				G16860	2.13177	0.020863	0.0478333
				G16870	5.82509	3.43e-52	2.54e-50
				G16871	6.34333	1.36e-57	1.2e-55
				G16886	1.47896	2.21e-05	0.000100005
				G169	2.44633	1.81e-11	1.66e-10
				G16913	1.61789	0.000443979	0.00158281
				G170	2.31462	5.11e-17	7.23e-16
				G17000	6.93061	4.48e-12	4.34e-11
				G17001	7.08721	1.58e-58	1.48e-56
				G17002	6.29887	5.62e-32	1.84e-30
				G17003	6.85778	3.46e-46	2.01e-44
				G17004	6.72657	1.1e-44	5.83e-43
				G17005	3.55224	4.35e-05	0.00018675
				G17018	-2.74752	9.69e-05	0.000392682
				G17043	-5.59559	0.000956648	0.00316794
				G1706	11.7462	1.01e-21	1.95e-20
				G1710	1.12001	0.000774365	0.00261912
				G17129	2.36456	3.34e-06	1.71e-05
				G17130	5.40618	5.3e-32	1.74e-30
				G17131	6.00235	8.65e-05	0.000353812
				G17132	7.74558	2.19e-21	4.13e-20
				G17134	3.05634	9.26e-15	1.11e-13
				G17140	1.44463	0.00220633	0.00670902
				G17141	3.35653	1.11e-24	2.48e-23
				G17146	8.78017	6.46e-16	8.4e-15
				G17147	7.21172	1.31e-14	1.55e-13
				G17148	8.41522	6.54e-18	9.76e-17
				G17150	3.51999	2.17e-16	2.93e-15
				G17151	3.07345	6.84e-11	5.97e-10
				G17156	5.4078	4.33e-06	2.18e-05
				G17157	1.08896	0.00565679	0.0153405
				G1716	3.87799	4.67e-07	2.7e-06
				G17171	1.22125	0.00625194	0.0167568
				G17183	-3.11375	0.00145392	0.0046078
				G17188	7.42771	3.64e-08	2.42e-07
				G17190	3.97989	5.33e-06	2.65e-05
				G17196	-3.23378	8.77e-20	1.48e-18
				G17244	3.85477	0.00716017	0.0188691
				G17249	-6.22799	6.58e-05	0.000274246
				G1726	1.92949	1.96e-07	1.19e-06
				G17273	1.2637	0.00281803	0.0083222
				G17282	2.18329	0.000932784	0.00309763
				G173	1.85142	2.62e-14	3.01e-13
				G17341	8.83626	2.69e-12	2.66e-11
				G17342	2.65915	1.13e-07	7.08e-07
				G17343	8.15503	2.52e-14	2.9e-13
				G17345	6.27391	1.46e-34	5.33e-33
				G17348	4.62755	7.14e-34	2.53e-32
				G17349	2.67084	1.23e-13	1.35e-12
				G17350	4.8564	3.08e-10	2.54e-09
				G17353	3.91208	4.91e-26	1.2e-24
				G17354	4.52599	7.87e-62	8.3e-60
				G17360	1.63444	0.00243973	0.0073259
				G17361	1.46818	0.00470607	0.0130508
				G1739	-3.00592	0.00183598	0.00568096
				G1741	-4.87865	0.000200309	0.00076294
				G1742	-2.30987	4.24e-07	2.47e-06
				G17426	-2.60479	2.04e-09	1.55e-08
				G1744	-6.01692	2.3e-05	0.000103396
				G17467	1.98648	7.09e-12	6.76e-11
				G17483	-1.74305	0.00290115	0.00853766
				G17486	2.17062	0.000376524	0.00136009
				G17488	-1.86835	5.04e-05	0.000213794
				G17489	-3.97225	2.83e-05	0.00012528
				G1749	1.07046	8.75e-05	0.00035739
				G17490	-5.66717	0.000513639	0.00180522
				G17492	2.30342	9.62e-08	6.07e-07
				G17496	-1.50039	0.000209181	0.000794516
				G1752	-1.93404	0.00828195	0.0214144
				G17539	1.27346	0.00846697	0.0218308
				G17557	5.45721	2.19e-15	2.74e-14
				G17579	1.58137	0.000109492	0.000438211
				G17581	1.27089	0.000134216	0.000527396
				G17582	3.32722	2.36e-13	2.52e-12
				G17588	1.87453	0.000437407	0.00156091
				G17620	-1.49212	6.34e-08	4.08e-07
				G17633	-2.01024	0.019441	0.0450748
				G1764	1.39065	9.33e-05	0.00037928
				G17642	2.01849	0.00823939	0.0213144
				G17649	-1.03634	0.00389409	0.0110473
				G17665	4.33547	3.4e-10	2.8e-09
				G1768	1.87069	0.0128629	0.0315375
				G17690	2.07173	0.0186925	0.0436176
				G17703	1.51377	6.54e-06	3.21e-05
				G17738	1.06506	0.00828375	0.0214165
				G17743	1.4198	0.00738716	0.0193947
				G17749	-1.49906	0.00109055	0.00356113
				G17800	2.82782	0.000926049	0.00307907
				G17841	-2.7931	2.29e-06	1.21e-05
				G1785	-5.05042	2.35e-15	2.93e-14
				G17854	-2.61824	1.32e-09	1.03e-08
				G1786	-1.96348	9.05e-07	5.03e-06
				G1787	-1.14256	0.00769262	0.0200568
				G17872	-3.97689	1.29e-14	1.52e-13
				G1788	-5.93985	6.5e-13	6.73e-12
				G17887	-1.75387	6.58e-08	4.23e-07
				G179	2.87983	1.88e-15	2.36e-14
				G17905	-2.88745	1.19e-11	1.11e-10
				G17922	1.95735	2.66e-10	2.2e-09
				G17925	-1.13212	3.7e-05	0.000160979
				G17928	-1.51079	4.73e-07	2.73e-06
				G17934	-1.39653	0.000101808	0.000410692
				G1794	1.3693	0.00142115	0.00451772
				G17940	1.85381	3.67e-05	0.000159887
				G1795	1.8716	0.00813748	0.0210908
				G17962	-1.95113	0.00106518	0.00348558
				G17976	-3.59803	4.61e-46	2.65e-44
				G17981	-2.26605	4.86e-05	0.000206889
				G17984	1.71734	1.97e-11	1.81e-10
				G17993	-3.18987	5.28e-12	5.09e-11
				G17997	1.32332	0.00817055	0.0211665
				G1800	-1.54498	0.0047053	0.0130503
				G18008	5.13836	0.00113232	0.00368376
				G1802	-3.25618	3.09e-23	6.46e-22
				G18021	-5.38253	2.31e-11	2.11e-10
				G18023	-5.00739	3.65e-23	7.6e-22
				G18042	2.25747	6.54e-11	5.73e-10
				G18043	-1.65348	0.00368091	0.0105274
				G18045	-4.68949	0.00462437	0.0128585
				G18046	-3.12287	0.00510886	0.0140006
				G18047	-3.93636	2.61e-08	1.76e-07
				G18048	-4.56386	9.02e-06	4.34e-05
				G18053	4.14563	0.00411263	0.0115995
				G1806	1.70935	0.00191985	0.00592033
				G18066	-4.84333	8.26e-26	2e-24
				G18067	-3.37813	0.0114443	0.0284492
				G18114	-3.30133	0.00227388	0.00688567
				G18121	1.06709	5.07e-05	0.000214929
				G18129	-2.10746	2.84e-07	1.69e-06
				G1813	-2.45306	0.00261902	0.00780204
				G18130	-2.14266	2.4e-06	1.26e-05
				G18161	2.0716	6.44e-05	0.000268406
				G1817	-4.34736	5.37e-06	2.67e-05
				G18197	-5.37672	4.85e-17	6.88e-16
				G182	1.79974	0.0123017	0.030315
				G18213	-2.80111	4.46e-10	3.63e-09
				G18229	4.06417	8.17e-28	2.2e-26
				G18233	-1.50529	0.000177799	0.00068485
				G18238	-2.3516	6.43e-10	5.17e-09
				G18247	2.41242	1.58e-06	8.48e-06
				G18251	2.4415	8.66e-06	4.18e-05
				G18252	1.62999	0.000753389	0.00255927
				G18269	1.40374	0.000103386	0.000416367
				G1827	-6.36843	2.36e-05	0.000105819
				G1828	-2.73716	0.00521942	0.0142589
				G18284	-2.02718	0.0195859	0.0453288
				G18290	-4.39937	9.68e-06	4.63e-05
				G18301	-2.92584	0.000145593	0.000569029
				G18302	-4.81394	1.76e-05	8.04e-05
				G18303	-4.32844	1.07e-13	1.17e-12
				G18304	-3.35579	3.83e-08	2.54e-07
				G18307	-2.60161	6.63e-13	6.85e-12
				G18310	1.04082	0.00518878	0.0141876
				G18318	1.95085	4.23e-06	2.14e-05
				G18319	1.81475	8.8e-06	4.24e-05
				G18320	1.8675	2.15e-05	9.73e-05
				G18334	1.33901	0.000214368	0.000812804
				G18352	-1.22882	0.0202451	0.0465864
				G18358	2.90265	0.000203069	0.000772377
				G18359	2.8278	7.69e-13	7.92e-12
				G18363	-2.23645	2.49e-18	3.83e-17
				G18366	-5.62924	9.29e-05	0.000377853
				G18367	-2.2047	1.09e-12	1.11e-11
				G18369	-3.26268	1.29e-11	1.21e-10
				G18371	-1.7325	0.000975049	0.00322593
				G1838	1.87655	0.000440254	0.00157082
				G18390	1.58612	3.24e-11	2.91e-10
				G18406	-1.51162	6.01e-07	3.43e-06
				G18408	-5.60229	7.33e-05	0.000303534
				G18417	-2.73337	0.0208802	0.0478577
				G18440	-4.58074	5.68e-16	7.41e-15
				G18447	-3.84387	0.00764918	0.0199746
				G18448	-3.95991	0.00152175	0.00479702
				G18451	-3.98364	1.24e-14	1.47e-13
				G18453	-1.54163	0.00116928	0.00379269
				G18458	2.12269	2.75e-07	1.64e-06
				G1847	5.59479	2.19e-93	5.97e-91
				G18478	-1.36616	0.0145776	0.0350839
				G18485	5.33875	0.00268621	0.00797825
				G18500	4.13503	1.23e-12	1.25e-11
				G18502	2.53155	1.85e-09	1.41e-08
				G18503	2.75233	1.85e-20	3.26e-19
				G18515	2.33104	0.00150814	0.00475892
				G1852	2.19246	4.65e-06	2.33e-05
				G1853	2.07134	3.05e-08	2.05e-07
				G1854	1.632	0.00113879	0.00370424
				G18540	-2.48424	0.0038698	0.010987
				G18548	1.49619	5.07e-05	0.000214939
				G1855	2.20092	3.29e-06	1.69e-05
				G18566	1.98883	0.000140045	0.000548623
				G18568	2.33014	5.07e-08	3.3e-07
				G18569	4.8497	4.34e-66	5.2e-64
				G18581	2.2696	3.08e-14	3.51e-13
				G18582	1.90782	1.02e-05	4.87e-05
				G18597	-1.18431	0.000414085	0.00148594
				G18600	-2.23329	3.58e-05	0.000156123
				G18602	-2.15547	2.25e-07	1.36e-06
				G18603	-2.71628	5.3e-05	0.000223634
				G18608	-3.10239	1.37e-10	1.17e-09
				G18610	4.34102	0.00306959	0.00898013
				G18611	-2.04891	0.000327125	0.0011971
				G18620	2.78309	2.58e-08	1.75e-07
				G1864	-4.36128	0.000448657	0.0015974
				G1865	1.64782	6.02e-07	3.43e-06
				G18650	2.10201	2.36e-24	5.19e-23
				G1866	-3.95734	6.68e-07	3.79e-06
				G18660	1.41088	0.00645713	0.0172369
				G18664	-3.41682	4.57e-05	0.000195171
				G18665	-3.89356	0.00342869	0.00989283
				G18666	2.65846	0.000927443	0.00308244
				G18678	1.75158	0.00133275	0.0042609
				G1868	5.14078	0.000650434	0.0022395
				G18680	2.66898	0.00336648	0.00974037
				G18683	1.57005	1.15e-05	5.43e-05
				G18709	-3.93279	1.82e-16	2.47e-15
				G18710	-2.29851	5.5e-08	3.57e-07
				G18711	-5.00397	4.64e-13	4.86e-12
				G18712	-4.34018	2.04e-38	8.68e-37
				G18713	-4.39492	7.81e-16	1.01e-14
				G18719	-2.11622	0.00688209	0.0182221
				G18720	-3.56135	1.04e-05	4.93e-05
				G18725	1.01954	0.00758669	0.0198393
				G18728	1.54343	9.3e-05	0.00037835
				G18730	-1.55137	0.00469828	0.0130358
				G18744	1.73039	1.62e-12	1.64e-11
				G18752	-2.10756	7.44e-05	0.000307915
				G18763	2.79507	1.06e-05	5.03e-05
				G18768	-1.7899	0.00505368	0.0138703
				G18773	1.59077	2.96e-05	0.000130792
				G18783	-1.93653	1.64e-15	2.07e-14
				G18788	-2.21623	0.00366661	0.0104933
				G18790	1.35628	0.00338014	0.00976951
				G18817	1.62737	7.66e-07	4.3e-06
				G18818	2.04442	5.27e-05	0.000222797
				G18839	-2.44571	0.000676114	0.0023195
				G18853	1.6191	1.57e-09	1.21e-08
				G18858	3.48009	2.34e-23	4.94e-22
				G18869	-3.24659	3.08e-31	9.8e-30
				G18870	-3.29532	2.1e-22	4.24e-21
				G18871	-3.90553	3.48e-23	7.26e-22
				G18872	-3.97218	3.82e-11	3.4e-10
				G18876	1.34682	3.78e-05	0.00016393
				G18881	1.97397	0.00010902	0.000436719
				G18885	1.10898	0.003295	0.00955888
				G18891	2.15025	7.57e-10	6.04e-09
				G18893	1.74059	9.89e-09	6.95e-08
				G18896	2.82501	2.01e-11	1.85e-10
				G18912	-5.23208	1.74e-41	8.07e-40
				G18914	-4.17022	2.07e-13	2.23e-12
				G18921	-4.89259	4.36e-58	4.02e-56
				G18925	-1.13935	0.00158622	0.00497939
				G18927	-1.07731	0.0207713	0.0476732
				G18928	-1.2911	0.000300588	0.00110853
				G18932	-2.59842	0.00012617	0.000498651
				G18933	-2.9039	3.92e-21	7.29e-20
				G18937	-4.34185	1.15e-09	9e-09
				G18938	-1.88946	0.0178108	0.0418234
				G18969	1.3767	4.01e-05	0.000173527
				G1899	4.22416	6.65e-17	9.33e-16
				G1908	-3.71457	1.32e-08	9.17e-08
				G1912	1.69904	5.47e-05	0.000230681
				G1915	1.60086	0.00177642	0.00551384
				G1917	1.54558	7.95e-06	3.85e-05
				G193	1.68733	0.00345836	0.00997316
				G1964	-1.75366	0.00209935	0.00641588
				G1967	-1.80252	0.000231555	0.000871466
				G1968	-4.37053	2.6e-12	2.57e-11
				G1969	-1.27676	0.00695473	0.0183899
				G1973	1.03358	0.00868657	0.0222995
				G1974	1.12852	4.1e-05	0.000176917
				G198	-2.3599	9.68e-26	2.33e-24
				G1981	1.74173	3.92e-07	2.29e-06
				G1985	2.31407	0.00307314	0.00898587
				G1986	2.70257	0.0057134	0.0154825
				G2017	1.85192	0.00618209	0.0165838
				G2043	4.60709	2.15e-22	4.32e-21
				G2047	3.47813	0.0013606	0.00433976
				G2054	-3.10443	0.00360985	0.0103526
				G2064	-2.22558	0.00766125	0.0199989
				G2085	3.11436	6.04e-09	4.37e-08
				G2092	3.76261	5.02e-27	1.28e-25
				G2099	-1.45742	0.00317982	0.00926165
				G210	1.32022	0.000932749	0.00309763
				G2103	1.61583	9.58e-07	5.3e-06
				G2108	1.1715	0.00587406	0.0158404
				G2109	3.46518	2.16e-19	3.56e-18
				G2110	4.34759	3.21e-20	5.58e-19
				G2111	2.57914	1.34e-11	1.24e-10
				G2116	2.83262	2.81e-10	2.32e-09
				G2117	1.80526	3.68e-06	1.87e-05
				G2118	2.666	2.25e-07	1.36e-06
				G2120	-1.28751	0.0091931	0.0234419
				G2127	-1.5262	0.000562466	0.00196073
				G213	3.71428	6.62e-13	6.84e-12
				G2132	1.51057	1.35e-06	7.35e-06
				G2135	1.03959	0.0074521	0.0195347
				G2146	-1.17108	0.00475967	0.013181
				G2147	-1.59257	2.29e-05	0.000103311
				G2148	-2.26404	0.00276716	0.00819638
				G2162	-2.09916	0.00238665	0.00718035
				G2163	-2.0463	9.73e-07	5.38e-06
				G2166	-2.01479	0.00134634	0.00429867
				G2168	-1.61176	0.00374692	0.0106937
				G2179	-1.77902	0.0126246	0.031037
				G2187	-3.74818	1.51e-07	9.27e-07
				G2198	2.2768	0.000556565	0.00194202
				G22	-2.23967	0.000184613	0.000708564
				G2202	2.94227	3.6e-05	0.000157051
				G2212	1.76451	0.00751177	0.0196722
				G2218	4.26072	6.54e-12	6.26e-11
				G2230	1.23974	0.00491399	0.0135465
				G2233	5.59824	3.87e-48	2.44e-46
				G2235	1.04003	0.00120121	0.00388529
				G2236	1.56448	8.9e-06	4.28e-05
				G2261	-1.38755	0.00206405	0.00631948
				G2262	-1.24143	0.00525729	0.0143552
				G2263	-1.78193	0.00184229	0.00569886
				G2268	1.52027	3.75e-05	0.000162668
				G2272	1.7071	2.89e-09	2.16e-08
				G2273	1.36588	0.000342705	0.0012493
				G2327	1.41656	0.00753414	0.019719
				G2329	1.57918	0.0004142	0.00148611
				G233	-2.27072	8.21e-05	0.000336918
				G2331	1.8	5.07e-07	2.92e-06
				G2336	-2.94795	0.00556333	0.0151096
				G2340	1.09338	0.0136261	0.0331153
				G2348	1.09138	4.19e-05	0.000180667
				G2350	4.39435	3.15e-57	2.74e-55
				G2351	5.58721	2.79e-15	3.46e-14
				G2356	1.79965	0.00586719	0.0158277
				G2361	2.7234	5.93e-14	6.64e-13
				G237	3.42252	8.32e-26	2.01e-24
				G2373	3.46036	9.88e-25	2.22e-23
				G238	3.14484	6.35e-21	1.16e-19
				G2388	1.24359	0.00379846	0.010821
				G24	-3.28175	0.000360203	0.00130698
				G2430	1.56588	0.00200488	0.00616077
				G2432	2.85926	2.46e-17	3.54e-16
				G244	1.2877	0.00231871	0.00699909
				G2446	1.24209	0.0039218	0.0111158
				G2448	1.4456	0.0003615	0.00131103
				G2450	3.09981	1.94e-16	2.62e-15
				G2451	1.66965	0.000157713	0.000612887
				G2453	-2.84802	2.88e-13	3.06e-12
				G2469	2.38264	5.93e-10	4.78e-09
				G2470	1.0188	0.00353248	0.0101574
				G2474	1.75663	1.41e-06	7.64e-06
				G2475	5.10605	1.03e-23	2.21e-22
				G2490	2.10325	0.0031325	0.00913479
				G2497	-1.81587	0.000619806	0.00214365
				G2501	-1.97702	0.00119126	0.00385541
				G2531	1.10146	0.00409344	0.0115499
				G2538	1.14947	0.00500594	0.0137635
				G2539	1.15735	0.00615421	0.0165273
				G2543	1.25022	0.0118032	0.0292349
				G2552	1.68766	0.000221722	0.000837924
				G2554	3.1763	2.48e-12	2.46e-11
				G2571	2.50151	0.000237835	0.000892023
				G2614	2.25348	1.62e-12	1.63e-11
				G2619	1.74802	7.32e-05	0.000303225
				G2621	1.91918	0.00022447	0.000846988
				G2633	1.23911	0.0169787	0.0401205
				G2636	1.00976	0.00953693	0.0241952
				G2651	1.06111	0.00392772	0.0111312
				G2654	-1.21961	0.00913677	0.0233073
				G2655	-1.40455	6.75e-07	3.82e-06
				G267	2.46929	2.41e-11	2.19e-10
				G2672	-4.90283	0.00868146	0.0222969
				G2676	5.36074	9.62e-43	4.76e-41
				G2677	8.03611	6.77e-10	5.43e-09
				G2678	5.39669	1.36e-32	4.57e-31
				G2679	6.10537	7.65e-08	4.88e-07
				G2680	5.81326	5.88e-20	1.01e-18
				G2746	2.20491	3.95e-08	2.61e-07
				G277	2.18107	0.000862619	0.00288972
				G2802	-3.44106	2.25e-05	0.000101335
				G2834	3.51354	9.57e-14	1.05e-12
				G2842	3.78872	1.84e-32	6.13e-31
				G2849	-1.32425	0.00214549	0.00654225
				G2867	-2.10678	2.3e-05	0.000103569
				G2868	-2.34169	2.85e-09	2.13e-08
				G287	2.16755	0.012972	0.0317624
				G2873	-2.24546	0.00291691	0.00857711
				G2908	1.692	1.4e-05	6.5e-05
				G2919	1.82665	0.000196314	0.00074864
				G2930	1.56844	0.000145574	0.000569029
				G2938	-2.51624	0.000912026	0.00303953
				G2976	2.76262	5.9e-17	8.32e-16
				G2978	4.08511	5.27e-31	1.66e-29
				G2984	2.97624	2.77e-17	3.98e-16
				G30	1.34059	0.000307788	0.00113222
				G3039	1.77004	1.35e-09	1.05e-08
				G3046	2.69013	4.67e-13	4.88e-12
				G3047	3.2014	4.2e-11	3.73e-10
				G3048	2.65741	1.66e-10	1.41e-09
				G3049	2.93263	2.57e-18	3.96e-17
				G3052	-2.62713	3.35e-08	2.24e-07
				G3063	1.15711	0.0156239	0.0372699
				G3066	1.27221	0.000413469	0.00148398
				G307	2.07013	1.13e-06	6.21e-06
				G3110	2.77619	1.94e-09	1.48e-08
				G3128	1.6249	0.00504271	0.0138454
				G3129	1.94915	0.0135335	0.0329267
				G317	-3.22672	4.18e-28	1.14e-26
				G319	-4.806	0.00191565	0.00590912
				G3215	-1.0729	0.0152314	0.0364485
				G3233	1.70771	5.29e-05	0.000223194
				G3267	2.4808	1.68e-05	7.72e-05
				G3303	1.66201	0.000219457	0.000829937
				G3319	1.36955	0.00207039	0.00633713
				G3327	-1.64427	1.93e-07	1.18e-06
				G3347	2.0327	6.48e-07	3.67e-06
				G3348	5.82515	2.58e-09	1.94e-08
				G3355	-2.28509	0.0109795	0.0274373
				G3358	-3.41565	7.17e-10	5.73e-09
				G3363	-1.19778	0.00178542	0.00553943
				G3370	1.30883	0.00139224	0.00443033
				G3381	1.72687	0.0191579	0.0445223
				G3394	-3.75922	2.41e-19	3.97e-18
				G3395	-3.31936	0.000538164	0.00188353
				G3455	-6.80096	5.02e-07	2.89e-06
				G3458	-2.81357	1.83e-17	2.65e-16
				G3462	-5.3694	0.00362813	0.0103941
				G3465	-2.56531	8.59e-09	6.08e-08
				G3466	-3.02615	3.98e-05	0.000172251
				G3467	-4.18171	0.000268048	0.000996612
				G3468	-5.13241	0.0163158	0.0387125
				G3469	-3.74612	9.6e-46	5.43e-44
				G3470	-5.67124	1.44e-08	9.95e-08
				G3495	-3.68418	0.00420185	0.0118237
				G3508	-6.52797	9.64e-07	5.33e-06
				G3513	-4.32308	1.69e-10	1.43e-09
				G3517	-7.12955	1.26e-07	7.83e-07
				G3547	1.53507	1.34e-05	6.27e-05
				G358	2.67046	7.14e-09	5.12e-08
				G360	1.68775	8.64e-07	4.82e-06
				G3602	2.33035	3.52e-05	0.000153566
				G3609	1.79171	0.000179052	0.00068919
				G362	1.32533	2.42e-05	0.000108503
				G3638	3.3401	3.97e-06	2.01e-05
				G3640	3.59532	2.99e-07	1.77e-06
				G3641	3.14295	1.43e-07	8.86e-07
				G3703	1.56829	0.00052863	0.00185343
				G3719	5.49563	0.000115116	0.000457947
				G373	1.38725	0.000821066	0.00276594
				G374	1.76095	2.24e-05	0.000101062
				G3740	1.77823	7.94e-05	0.000326939
				G3760	1.089	0.0191284	0.044468
				G3770	1.83868	0.0162127	0.038514
				G3775	2.97365	1.84e-21	3.49e-20
				G3776	2.77369	5.41e-17	7.64e-16
				G3787	-6.05633	0.000140289	0.000549284
				G3792	3.99567	8.93e-06	4.3e-05
				G3795	5.2212	6.58e-28	1.78e-26
				G3797	2.92161	0.000239665	0.000898118
				G3799	2.04029	2.88e-05	0.000127247
				G3800	1.84402	1.99e-05	9.03e-05
				G3810	2.70999	1.61e-07	9.86e-07
				G3828	1.72865	0.0150802	0.036154
				G3839	3.59322	1.09e-17	1.6e-16
				G384	1.38916	0.0118015	0.0292339
				G3851	1.12615	0.0103033	0.0259108
				G3869	1.20348	0.0180401	0.0422709
				G3898	4.49606	2.84e-30	8.63e-29
				G390	2.86106	3.76e-05	0.000163409
				G3902	-1.03146	0.00462235	0.0128545
				G392	2.99439	8.61e-09	6.1e-08
				G393	2.60289	1.22e-05	5.73e-05
				G3945	5.46014	0.00225343	0.00683606
				G3951	2.66863	2.02e-08	1.37e-07
				G3953	1.6095	0.000362204	0.00131336
				G3955	1.33452	0.00442534	0.0123649
				G396	2.96586	4.28e-19	6.92e-18
				G3964	1.84335	9.71e-09	6.83e-08
				G3965	2.49755	3.21e-09	2.39e-08
				G3971	-6.21325	4.08e-07	2.38e-06
				G3989	10.5684	1.17e-39	5.09e-38
				G3991	4.85539	5.6e-30	1.68e-28
				G4	-2.10648	0.0164844	0.0390574
				G400	1.87791	1.32e-06	7.21e-06
				G4005	-4.39858	2.3e-15	2.87e-14
				G4025	2.92151	0.0144508	0.0348325
				G4031	-2.49007	7.98e-05	0.000328279
				G4043	2.50215	5.03e-05	0.000213565
				G405	2.49233	5.43e-08	3.53e-07
				G4052	4.21604	1.31e-05	6.13e-05
				G406	1.92514	0.000347782	0.00126548
				G4060	2.63403	0.000642137	0.00221302
				G4075	-2.1788	0.000173427	0.000669193
				G4114	3.76025	1.11e-17	1.64e-16
				G4116	2.55679	4.39e-11	3.89e-10
				G4117	3.14057	4.98e-16	6.53e-15
				G4129	2.5894	3.87e-07	2.26e-06
				G4137	3.68213	5.58e-08	3.62e-07
				G4138	3.29521	1.54e-16	2.11e-15
				G4139	2.54819	2.96e-16	3.94e-15
				G414	3.33811	3.69e-12	3.61e-11
				G4140	2.78172	2.39e-20	4.19e-19
				G4141	5.58782	1.93e-06	1.03e-05
				G4145	1.09786	0.00363918	0.010423
				G4167	4.58255	0.00430081	0.0120602
				G4193	5.81675	8.69e-12	8.23e-11
				G4202	1.80432	0.000106755	0.000428668
				G4211	-1.49273	0.00282457	0.00833477
				G4252	1.06719	0.00438129	0.0122622
				G4271	1.35017	0.00521238	0.0142432
				G4275	6.02613	0.000311221	0.00114408
				G4292	-5.06856	0.00580355	0.0156878
				G4317	6.14496	1.86e-24	4.11e-23
				G433	1.44331	6.19e-05	0.0002588
				G4332	3.03309	1.58e-06	8.49e-06
				G434	1.26885	0.000103096	0.000415428
				G4345	4.44779	1.08e-55	9.17e-54
				G4347	-1.53555	0.00938179	0.0238599
				G435	1.43419	1.1e-06	6.05e-06
				G4358	-1.81124	0.0115945	0.0287766
				G4359	-1.73246	0.0193558	0.0449009
				G4370	1.87844	0.000324772	0.00118889
				G4373	1.01121	0.0195612	0.0452812
				G4376	2.75911	6.12e-10	4.93e-09
				G4379	-2.21201	0.000148304	0.0005789
				G4384	1.65848	0.0181813	0.0425654
				G4395	1.53415	4.35e-05	0.00018675
				G4409	6.13785	1.59e-21	3.04e-20
				G441	-1.66893	0.0121425	0.0299833
				G4417	1.03057	0.0143513	0.0346156
				G4428	1.98056	3.06e-05	0.000134693
				G4437	1.07603	0.0214408	0.048973
				G4441	1.22219	0.00731247	0.0192218
				G4447	3.71511	3.17e-42	1.53e-40
				G4448	3.4916	4.02e-21	7.46e-20
				G4474	3.76178	0.000192137	0.000734055
				G4475	3.24844	0.00114852	0.00373424
				G4476	3.38825	5.37e-13	5.59e-12
				G4485	5.53452	0.00158661	0.00497971
				G451	-1.3311	0.00108266	0.00353712
				G4510	6.42804	1.83e-57	1.61e-55
				G4513	6.52418	6.86e-50	4.65e-48
				G453	-1.0453	0.00306622	0.00897265
				G4546	1.69505	1.3e-05	6.08e-05
				G4552	2.71334	0.00154464	0.00486354
				G4554	2.0754	3.85e-07	2.25e-06
				G4585	-2.70981	2.46e-07	1.47e-06
				G459	2.24497	2.26e-11	2.06e-10
				G460	2.15753	4.03e-11	3.59e-10
				G465	1.20352	0.00681337	0.0180532
				G4668	2.90406	4.1e-13	4.32e-12
				G4670	3.15441	2.83e-16	3.78e-15
				G4671	2.88219	1.54e-15	1.95e-14
				G4681	1.95795	0.0140233	0.0339219
				G4711	1.05301	0.00484414	0.013381
				G4718	3.34079	1.63e-17	2.37e-16
				G4719	4.38337	0.000146422	0.000571964
				G4758	-5.89074	1.91e-05	8.7e-05
				G476	1.68251	0.000234696	0.000881006
				G477	1.40332	0.00122082	0.00394289
				G480	-1.38187	0.00212165	0.00647767
				G4813	2.82983	9.27e-06	4.45e-05
				G485	3.86663	6.67e-06	3.26e-05
				G487	2.11415	3.54e-12	3.48e-11
				G489	4.2472	1.85e-07	1.13e-06
				G4926	1.0751	0.000117036	0.000465078
				G4927	1.55944	3.95e-07	2.31e-06
				G4931	3.07761	0.0180153	0.0422266
				G4932	1.11372	0.00270427	0.00802705
				G4934	2.22631	0.00241203	0.00724771
				G4959	3.27098	5.53e-07	3.17e-06
				G4960	2.28731	1.8e-10	1.51e-09
				G5006	1.81019	3.72e-07	2.18e-06
				G5007	2.22087	8.04e-07	4.51e-06
				G5028	6.94272	4.5e-07	2.61e-06
				G5085	1.44633	1.18e-05	5.56e-05
				G509	-2.28306	3.19e-07	1.88e-06
				G5096	1.20747	0.000385861	0.00139129
				G5097	1.05359	0.00377419	0.0107589
				G510	-2.75378	6.03e-07	3.44e-06
				G5100	6.04091	1.82e-05	8.33e-05
				G513	-4.76743	0.00220408	0.00670405
				G515	-1.49955	0.0190905	0.044394
				G5154	1.04786	0.00732707	0.0192578
				G5155	-1.63509	3.19e-05	0.000140468
				G5157	1.51708	2.04e-05	9.24e-05
				G518	-2.19817	1.33e-06	7.27e-06
				G5201	-1.24362	1.46e-08	1.01e-07
				G5241	1.30366	0.00253664	0.00758559
				G5242	1.38696	0.000187293	0.000717621
				G5265	2.52555	2.38e-06	1.25e-05
				G5266	2.69707	7.87e-21	1.42e-19
				G5267	2.43822	1.01e-18	1.6e-17
				G5268	2.31099	9.29e-14	1.02e-12
				G5269	2.27128	5.54e-07	3.18e-06
				G5275	-1.61245	0.0151017	0.0361976
				G5279	-2.26453	0.000192358	0.000734452
				G5280	-5.26273	0.000388301	0.00139916
				G5342	1.39442	0.000114352	0.000455157
				G5343	1.35585	0.000885914	0.00296109
				G535	4.51436	9.99e-05	0.000404042
				G536	-5.39239	1.3e-23	2.77e-22
				G537	-2.30708	6.23e-16	8.1e-15
				G538	-4.60187	8.12e-05	0.000333796
				G5386	-1.10057	0.000364529	0.0013207
				G5389	-1.19686	1.05e-05	4.97e-05
				G5405	2.94249	5.54e-12	5.34e-11
				G5416	2.59005	3.46e-09	2.56e-08
				G5426	1.80201	3.13e-06	1.61e-05
				G5430	2.61173	5.52e-16	7.2e-15
				G5445	2.6115	0.0155628	0.0371455
				G5453	2.70088	0.0113588	0.0282785
				G5454	-1.99103	0.00475117	0.0131591
				G5478	2.59583	0.000860817	0.00288471
				G5526	5.06846	7.12e-07	4.02e-06
				G5584	3.14985	0.00299924	0.00879996
				G5585	2.51811	5.69e-07	3.26e-06
				G5611	-1.49292	0.000811345	0.00273657
				G5636	-2.12273	1.06e-06	5.83e-06
				G5657	2.60106	0.000430325	0.00153841
				G5670	1.36544	0.0101093	0.0254815
				G5678	-1.84309	2.35e-11	2.14e-10
				G568	-4.09933	1.69e-10	1.43e-09
				G571	1.78668	0.00095028	0.00315067
				G572	6.3681	1.56e-14	1.83e-13
				G5727	1.07349	0.0206586	0.0474394
				G5747	-4.38263	2.81e-09	2.1e-08
				G5748	1.01631	0.00976341	0.0246946
				G5767	1.10776	0.0159944	0.0380783
				G5771	1.18526	0.00150274	0.00474327
				G5776	-2.03177	9.12e-08	5.77e-07
				G5781	2.45022	2.24e-08	1.52e-07
				G5798	2.1361	2.89e-07	1.72e-06
				G5810	2.1194	7.75e-05	0.000320122
[truncated: 371 more rows]
