# Supplementary material for: Systematic Analysis of Long Noncoding RNA and mRNA in Granulosa Cells during the Hen Ovulatory Cycle
Source: Animals (Basel). 2021 May 25;11(6):1533. doi: 10.3390/ani11061533 (PMC8225051; doi:10.3390/ani11061533)
Supplement: Supplementary file 1 [file animals-11-01533-s001.zip › Table S6. Functional categories of DEGs co-localized with DE-lncRNAs.xlsx]

## Sheet: ZT20 vs ZT12
Table S6. Functional categories of DEGs co-localized with DE-lncRNAs
Category	Term ID	Description	Log10 (Pvalue)	Enrichment	Count	Genes	UP and Down
GO Biological Processes	GO:0000904	cell morphogenesis involved in differentiation	-20	2.6	113	ACTN4|ALCAM|ANK3|AR|BMP7|CCK|CDH2|CHN1|CNP|DSCAM|EPHB6|ERBB2|FN1|GFRA3|HPRT1|HRH2|HES1|HSP90AA1|ID1|ANOS1|KIF5C|LAMA3|LAMB3|LIMS1|LRP4|MAP2|MEF2C|MELTF|MT3|NEDD4|NGFR|SLC11A2|NTRK2|OPHN1|PITPNA|PLXNA2|PPP3CA|PRKCA|RELN|PTK2|PTPRO|PTPRS|RAB3A|RAP1GAP|RREB1|RYK|SDC2|SHC1|SHOX2|SLC1A3|CDKL5|TRPC6|VEGFA|WNT7A|XK|LRP8|CXCR4|NR4A3|FZD4|FZD7|PLA2G10|PPFIA2|KLF7|WASL|LGI1|NTN1|GAB2|KIAA0319|PLPPR4|KIF14|…	ZT20 vs. ZT12 UP
GO Biological Processes	GO:1905114	cell surface receptor signaling pathway involved in cell-cell signaling	-18	2.7	96	TLE5|APC|ARNTL|BMP2|BMP4|C3|CBFB|CBLN1|CCNE1|CDH2|CHRNA4|CHRNA5|CHRNB4|CLTC|DRD4|EGR1|ESR1|GPC4|FRZB|GPC3|GNAO1|RAPGEF1|HHEX|HIC1|IGFBP2|LRP4|LRP6|MCC|MEF2C|PLCB2|PPP3CA|PRKCZ|RELN|PSMA4|PSMD12|PTPRO|RGS4|RYK|SALL1|SDC1|SFRP4|SIAH2|SKI|SOX4|SOX9|STRN|STX1A|TBL1X|TLE2|TLE3|TLE4|WNT7A|FZD4|FZD7|FZD9|MTMR2|BCL7B|FAM53B|RIMS2|MAGI2|ANKRD6|TNIK|SULF1|PLCB1|CUX2|MACF1|WWTR1|PYGO1|AGO2|RBMS3|AMOTL2|DCDC…	ZT20 vs. ZT12 UP
GO Biological Processes	GO:0043408	regulation of MAPK cascade	-18	2.5	108	ADAM8|ADRA2C|AR|ATF3|BMP2|BMP4|BMP7|CALCR|CDK1|CDH2|MAP3K8|DLG1|DRD4|DUSP1|DUSP7|DUSP8|LPAR1|ERBB2|F2R|F2RL1|FGFR3|FOXM1|FN1|GATA4|GNAI2|RAPGEF1|HGF|NRG1|ID1|CCN1|INSR|JAK2|JUN|MAP3K1|MAP3K5|MST1R|MT3|MYC|NQO2|NTF3|NTRK2|P2RY6|PDE8A|PDGFA|SERPINF2|PRKCA|PRKCZ|MAP2K3|PTPN2|PTPRR|RGS2|RGS3|RGS4|ROS1|RRAS|RYK|SHC1|TGFBR3|TPD52L1|TRAF2|VEGFA|WNT7A|CXCR4|FZD4|FZD7|PDE5A|PEA15|TNFRSF11A|FGF18|CARTPT|SH…	ZT20 vs. ZT12 UP
GO Biological Processes	GO:0048589	developmental growth	-15	2.4	94	ADRB1|ALCAM|AR|BMP4|DDR1|CDK1|CDKN1A|DSCAM|ESR1|FGFR3|FN1|FXN|GAS2|GATA4|GPR21|HSP90AA1|INSR|LRP4|LRP6|SMAD1|MAP2|MEF2C|MT3|CCN3|PPP3CA|PRKCZ|PTK2|PTPN12|PTPRS|RARB|RGS2|RGS4|RYK|SALL1|SIX1|SOX9|STAT5A|CDKL5|SYT4|TEC|TGFBR3|TLL2|VEGFA|WNT7A|XPA|CXCR4|GDF5|FZD7|FZD9|STC2|NTN1|RIMS2|KIAA0319|MAGI2|BCL2L11|SPRY1|KLF2|BASP1|SEMA6C|FSTL4|CYFIP1|PLCB1|COBL|WWC1|MACF1|LPAR3|CLIC4|WWTR1|TENM4|CYFIP2|FLVC…	ZT20 vs. ZT12 UP
GO Biological Processes	GO:0040008	regulation of growth	-15	2.4	95	ACTL6A|ADRB1|TLE5|AR|BCL6|BMP4|BTG1|DDR1|CDK1|CDK11B|CDKN1A|CRYAB|DSCAM|HBEGF|ERBB2|FGFR3|FN1|FXN|FRZB|GPC3|GPR21|IGFBP2|IGFBP5|ING1|INSR|MAP2|MEF2C|MELTF|MT3|MYL2|CCN3|PPARG|PPT1|PTK2|PTPRS|RGS2|RGS4|ROS1|RYK|SGK1|SHC1|SIX1|SPOCK1|STAT5A|CDKL5|SYT4|TFRC|TGFBR3|TKT|TLL2|VEGFA|CXCR4|GDF5|STC2|PTCH2|SOCS1|LGI1|NTN1|RIMS2|SERTAD2|KIAA0319|KIF14|BCL2L11|BASP1|SEMA6C|FAM107A|FSTL4|RFTN1|CYFIP1|PLCB1|W…	ZT20 vs. ZT12 UP
Reactome Gene Sets	R-HSA-9006934	Signaling by Receptor Tyrosine Kinases	-13	2.6	75	ADCYAP1R1|CLTC|COL1A2|COL6A3|CTNNA1|CYBB|DNM1|HBEGF|DUSP7|EGR1|ERBB2|ESR1|FGFR3|FN1|FOSB|GABRA1|GALNT3|RAPGEF1|HGF|NRG1|HSP90AA1|ID1|ID3|INSR|ITPR1|ITPR2|JAK2|JUND|ANOS1|LAMA3|LAMB3|MEF2C|MMP9|MST1R|NEDD4|NTF3|NTRK2|PDE3B|PDGFA|PGR|PRKCA|PRKCZ|PTK2|PTPN2|PTPN12|PTPRO|PTPRS|RAB4A|RIT1|RPS6KA2|SGK1|SHC1|STAT5A|TEC|VAV2|VEGFA|SOCS1|FGF18|ELMO1|GAB2|SH2B3|SPRY1|STAM2|VAV3|MXD4|NCKAP1|WASF3|CYFIP1|ARC…	ZT20 vs. ZT12 UP
GO Biological Processes	GO:0071363	cellular response to growth factor stimulus	-12	2.2	91	BMP2|BMP4|BMP7|CALCA|COL1A2|EGR1|ERBB2|FBN1|FGFR3|GALNT3|GATA4|GPC3|RAPGEF1|HGF|HHEX|HPGD|HES1|ID1|CCN1|INSR|JUN|ANOS1|LIMS1|LTBP1|SMAD1|SMAD5|MDM2|MEF2C|MT3|NBL1|NEDD4|NGFR|NTF3|NTRK2|PDE8A|PRKCZ|MAP2K3|PTK2|PTPN12|SFRP4|SHC1|SKI|SOX9|ZEB1|TGFBR3|TGIF1|TNFRSF1B|VEGFA|WNT7A|LRP8|GDF5|FZD4|FGF18|ADAMTS3|GDF3|MAGI2|TOB1|SPRY1|TAB1|GIPC1|PPARGC1A|ADAMTS7|SETX|ZNF423|CYFIP1|SULF1|SIRT1|CYFIP2|NLK|DDI…	ZT20 vs. ZT12 UP
Hallmark Gene Sets	M5906	HALLMARK ESTROGEN RESPONSE EARLY	-11	3.4	39	AR|CALCR|B4GALT1|HES1|JAK2|ABLIM1|MYBL1|MYC|NBL1|PGR|PODXL|RPS6KA2|SIAH2|SLC1A4|SLC2A1|SLC7A2|SVIL|DYNLT3|TPBG|TPD52L1|XBP1|SLC7A5|STC2|KCNK5|SYNGR1|GAB2|PPIF|RASGRP1|TOB1|FARP1|ABHD2|WWC1|MED13L|SLC37A1|RETREG1|MREG|SLC24A3|KCNK15|TUBB2B	ZT20 vs. ZT12 UP
GO Biological Processes	GO:0010817	regulation of hormone levels	-11	2.3	74	ADH4|ADRA2C|ALDH1A3|SLC25A4|ARNTL|BMP2|CACNA1D|CACNA1E|CPT1A|CRHBP|CRY1|CRYM|CYP1B1|CYP2D6|CYP26A1|DGKQ|ECE1|EGR1|ESR1|GLP1R|GLUL|GPLD1|GPR27|GRP|FOXA1|HSD3B1|ITPR1|ITPR2|JAK2|KCNA5|MME|MYO5A|NMB|CCN3|PPP3CA|PRKCA|RBP1|SLC2A1|SLC22A3|SNAP25|SOX4|STX1A|TACR2|VIP|SLC7A5|PNPLA4|FZD4|DOC2B|KLF7|STC2|PER2|PCSK7|STXBP5L|CARTPT|RIMS2|PPARGC1A|SLC27A4|PHPT1|DUOX2|HSD17B12|GCNT4|TM7SF3|FAM3B|UGT1A1|PNPLA2…	ZT20 vs. ZT12 UP
GO Biological Processes	GO:0032870	cellular response to hormone stimulus	-10	2.1	84	ADCY6|NR0B1|APC|AR|ARNTL|BMP4|BMP7|CBFB|CHRM3|CHRM4|CHRNA4|AP3S1|CRHBP|CRHR2|CRY1|CRY2|DUSP1|ESR1|ESRRG|ACSL1|FBN1|FOSB|NR5A2|GLP1R|GNAI2|GPLD1|GPR21|FOXA1|IGFBP2|INSR|JAK2|MDM2|MEF2C|MSN|MT3|MYO5A|NEDD4|CNOT2|NPC1|P2RY6|PDE3B|PDK4|SERPINF1|PGR|PPARG|PRCP|PRKAR2A|PRKCZ|PTH|PTK2|PTPN2|RARB|SHC1|SIX1|SMARCC1|STAT5A|THRA|TSHR|XBP1|NR4A3|SOCS1|CYP7B1|LPIN2|C2CD5|BCL2L11|RAMP1|NCOA2|PPARGC1A|ABHD2|FAM…	ZT20 vs. ZT12 UP
Hallmark Gene Sets	M5891	HALLMARK HYPOXIA	-9.5	3.2	37	ATF3|BTG1|CDKN1A|DUSP1|GPC4|FOSL2|GAPDH|GPC3|HK1|IDS|CCN1|JUN|LDHA|MAP3K1|NFIL3|P4HA1|PFKFB3|PRKCA|SDC2|SIAH2|SLC2A1|SLC6A6|TPBG|VEGFA|CXCR4|SRPX|KLF7|STC2|STBD1|CHST3|DPYSL4|PPARGC1A|JMJD6|NOCT|ANGPTL4|DDIT4|KLHL24	ZT20 vs. ZT12 UP
Reactome Gene Sets	R-HSA-556833	Metabolism of lipids	-9	2	85	ACOX1|ALAS1|ALDH3A2|ARNTL|STS|CHKA|CPT1A|CYP1B1|CYP2D6|CYP2J2|EHHADH|FABP2|ACSL1|ACSL3|GC|HPGD|HSD3B1|LTC4S|ABCC1|PCYT1A|PI4KB|PIP4K2A|PLD1|PON1|PPARG|PPP1CC|PPT1|PTGS1|PTGS2|RAB4A|TBL1X|TBXAS1|PNPLA4|ACOX2|PIP5K1B|PLA2G10|PLPP2|INPP4B|MTMR2|MTMR7|CYP7B1|LPIN2|MED13|NR1H3|PEMT|NCOA2|PPARGC1A|PLEKHA6|PLA2R1|RGL1|MED13L|PIK3R5|ACOT9|PRKD3|G0S2|ANGPTL4|HSD17B12|HAO2|PIAS4|SPTLC3|ETNK1|FAR2|ACOT13|GP…	ZT20 vs. ZT12 UP
GO Biological Processes	GO:0006979	response to oxidative stress	-8.9	2.3	61	ADA|APOA4|ARNTL|ATP2A2|BMP7|BNIP3|CDK1|CHRNA4|CRYAB|CYBB|CYP1B1|DHFR|DUSP1|ECT2|EPAS1|ETFDH|FXN|GATA4|GCH1|GUCY1B1|HGF|JAK2|JUN|KCNA5|LDHA|MBL2|MCL1|MDM2|MAP3K5|MMP9|MT3|PDE8A|PTGS1|PTGS2|PYCR1|SDC1|SNCA|SOD3|TRAF2|TRPC6|XPA|NR4A3|ACOX2|STC2|RGN|PDLIM1|PPIF|KLF2|PPARGC1A|PLA2R1|SETX|SZT2|SIRT1|DUOX2|GLRX2|OSER1|OXR1|FBXW7|TBC1D24|MAP1LC3A|SIRPA	ZT20 vs. ZT12 UP
GO Biological Processes	GO:0070482	response to oxygen levels	-8.4	2.4	54	ACTN4|ADA|ADAM8|ADSL|AHCY|ALAS1|ASCL2|BMP2|BMP7|BNIP3|CA9|CDKN1A|CHRNA4|CRYAB|CYBB|LPAR1|EGR1|EPAS1|ITPR1|ITPR2|KCNA5|LDHA|MDM2|MT3|MTHFR|MYC|SLC11A2|PLOD2|PPARG|PSMA4|PSMD12|PTGS2|SCN2A|SLC2A1|SOD3|TGFBR3|TRPC6|VEGFA|CXCR4|STC2|PDLIM1|PPARGC1A|SIRT1|DDAH1|TBL2|B3GAT1|RGCC|HP1BP3|ANGPTL4|DDIT4|AGTRAP|SUV39H2|CPEB4|MGARP	ZT20 vs. ZT12 UP
GO Biological Processes	GO:0001666	response to hypoxia	-8.1	2.4	50	ACTN4|ADA|ADAM8|ADSL|AHCY|ALAS1|ASCL2|BMP2|BMP7|BNIP3|CA9|CHRNA4|CRYAB|CYBB|EGR1|EPAS1|ITPR1|ITPR2|KCNA5|LDHA|MDM2|MT3|MTHFR|MYC|SLC11A2|PLOD2|PSMA4|PSMD12|PTGS2|SCN2A|SLC2A1|SOD3|TGFBR3|TRPC6|VEGFA|CXCR4|STC2|PDLIM1|PPARGC1A|SIRT1|DDAH1|TBL2|B3GAT1|RGCC|HP1BP3|ANGPTL4|DDIT4|AGTRAP|SUV39H2|MGARP	ZT20 vs. ZT12 UP
GO Biological Processes	GO:0036293	response to decreased oxygen levels	-8.1	2.4	51	ACTN4|ADA|ADAM8|ADSL|AHCY|ALAS1|ASCL2|BMP2|BMP7|BNIP3|CA9|CHRNA4|CRYAB|CYBB|EGR1|EPAS1|ITPR1|ITPR2|KCNA5|LDHA|MDM2|MT3|MTHFR|MYC|SLC11A2|PLOD2|PSMA4|PSMD12|PTGS2|SCN2A|SLC2A1|SOD3|TGFBR3|TRPC6|VEGFA|CXCR4|STC2|PDLIM1|PPARGC1A|SIRT1|DDAH1|TBL2|B3GAT1|RGCC|HP1BP3|ANGPTL4|DDIT4|AGTRAP|SUV39H2|CPEB4|MGARP	ZT20 vs. ZT12 UP
GO Biological Processes	GO:0008610	lipid biosynthetic process	-7.8	1.9	81	NR0B1|ALDH1A3|ALDH3A2|APOA4|APOC3|BMP2|C3|CHKA|CYP2D6|DGKQ|EGR1|ACSL1|ACSL3|GPLD1|HPGD|HSD3B1|CCN1|LIPC|LTC4S|MYO5A|PCYT1A|PDGFA|PDK4|PI4KB|PIP4K2A|PLD1|PLSCR1|PTGS1|PTGS2|RAB4A|RBP1|ST8SIA1|TBXAS1|TNFRSF1A|XBP1|ACOX2|PIP5K1B|PLA2G10|DGKD|PLPP2|INPP4B|MTMR2|RGN|MTMR7|CYP7B1|LPIN2|NR1H3|PEMT|PPARGC1A|ABHD2|SIRT1|PIK3R5|PRKD3|MLXIPL|HSD17B12|PLCE1|ISYNA1|CYB5R2|FBXW7|SPTLC3|ETNK1|AGPAT4|PNPLA2|PCTP…	ZT20 vs. ZT12 UP
GO Biological Processes	GO:0034599	cellular response to oxidative stress	-7.8	2.5	45	APOA4|ARNTL|ATP2A2|BMP7|BNIP3|CDK1|CYBB|CYP1B1|DHFR|ECT2|EPAS1|FXN|GATA4|GCH1|GUCY1B1|HGF|JAK2|JUN|MCL1|MDM2|MAP3K5|MMP9|MT3|PDE8A|PYCR1|SNCA|SOD3|TRAF2|TRPC6|NR4A3|RGN|PPIF|KLF2|PPARGC1A|PLA2R1|SETX|SZT2|SIRT1|GLRX2|OSER1|OXR1|FBXW7|TBC1D24|MAP1LC3A|SIRPA	ZT20 vs. ZT12 UP
GO Biological Processes	GO:0048545	response to steroid hormone	-7.7	2.4	48	ACTA1|NR0B1|ALPL|AR|ARNTL|BMP4|BMP7|CALCR|CBFB|CDKN1A|CDO1|CRY1|CRY2|CYBB|DUSP1|ESR1|ESRRG|FOSB|FOXA1|HSD3B1|HTR1B|IGFBP2|JAK2|MDM2|NEDD4|CNOT2|NPC1|SERPINF1|PGR|PTGS2|SDC1|NR4A3|CYP7B1|BCL2L11|NR1H3|NCOA2|ABHD2|FAM107A|SIRT1|DDIT4|UGT1A1|LMO3|PMEPA1|MGARP|PAQR8|FBXO32|DNAAF4|FIBIN	ZT20 vs. ZT12 UP
KEGG Pathway	hsa04010	MAPK signaling pathway	-7.1	2.4	44	CACNA1D|CACNA1E|CACNB4|MAP3K8|DUSP1|DUSP7|DUSP8|ERBB2|FGFR3|HGF|HSPA8|INSR|JUN|JUND|MEF2C|MAP3K1|MAP3K5|MYC|NGFR|NTF3|NTRK2|PDGFA|PPP3CA|PRKCA|MAP2K3|PTPRR|RASGRF2|RPS6KA2|RRAS|TNFRSF1A|TRAF2|VEGFA|FGF18|TANK|RASGRP1|TAB1|KCNH4|CACNG5|RPS6KA6|IRAK4|NLK|PDGFC|DUSP16|PTPN5	ZT20 vs. ZT12 UP
Hallmark Gene Sets	M5953	HALLMARK KRAS SIGNALING UP	-6.8	2.8	32	ADAM8|ALDH1A3|BIRC3|BMP2|HBEGF|F2RL1|GALNT3|KIF5C|MAP3K1|MMP9|MYCN|RELN|PTGS2|PTPRR|RGS16|SNAP25|SOX9|STRN|TNFRSF1B|WNT7A|CXCR4|SPON1|GPNMB|BTBD3|MMD|G0S2|ANGPTL4|GPRC5B|PTBP2|ATG10|CBR4|USP12	ZT20 vs. ZT12 UP
GO Biological Processes	GO:0008610	lipid biosynthetic process	-8.6	2.3	60	NR0B1|CAPN2|CD74|CYP1A1|DGKQ|FDX1|FGFR4|NR5A1|HSD17B3|MYO5A|NFYB|NFYC|PIGA|PIGH|PIK3C2A|PIP4K2A|PLD1|PRLR|PROX1|RBP1|ST8SIA1|AKR1D1|UGT8|ST8SIA2|PIP5K1B|PLA2G10|DGKE|DEGS1|PLPP2|INPP4B|ST3GAL5|CPNE3|MTMR2|CACNA1H|CH25H|RGN|MTMR7|CYP7B1|SPTLC2|INPP5F|AMACR|SH3YL1|HPGDS|MECR|ISYNA1|LPCAT2|SPTLC3|ACER3|ETNK1|PCTP|MTMR14|ACBD3|ETNPPL|SLC45A3|PIGM|SDR42E1|OSBPL6|TAMM41|ABHD3|ACER2	ZT20 vs. ZT12 Down
GO Biological Processes	GO:0003006	developmental process involved in reproduction	-8.5	2.3	58	ADCYAP1R1|NR0B1|AR|BMP7|BMPR1B|ZFP36L1|CBL|MAPK14|DAZL|DMRT1|ESR1|ESRRB|NR5A1|B4GALT1|GJA1|GLI3|HMGB2|FOXA1|HOXA9|HOXA10|HSD17B3|TNC|INHBA|LRP2|LRP6|SMAD5|NASP|PPARG|PRLR|PTK2|RFX2|SMARCA2|SRC|TBX3|TLR3|VEGFA|TFEB|LHX3|PDE5A|TNFSF10|NOG|CYP7B1|SPAG6|LHFPL2|BASP1|DMRT2|RHOBTB3|VASH1|FNDC3A|PATZ1|DMRT3|IRF2BPL|STRA6|TTC26|PABPC1L|PPP1R9B|E2F7|TDRD5	ZT20 vs. ZT12 Down
GO Biological Processes	GO:0061458	reproductive system development	-8.3	2.7	43	NR0B1|AR|BMP7|BMPR1B|ZFP36L1|CBL|MAPK14|DMRT1|ESR1|ESRRB|NR5A1|GJA1|GLI3|HMGB2|FOXA1|HOXA9|HOXA10|HSD17B3|TNC|INHBA|LRP2|LRP6|NASP|PPARG|PRLR|PTK2|SRC|TBX3|TLR3|VEGFA|TFEB|LHX3|TNFSF10|NOG|CYP7B1|BASP1|RHOBTB3|VASH1|FNDC3A|PATZ1|STRA6|PPP1R9B|E2F7	ZT20 vs. ZT12 Down
GO Biological Processes	GO:0071383	cellular response to steroid hormone stimulus	-5.9	2.6	31	NR0B1|AR|ARNTL|BMP4|BMP7|CBFB|CRY1|CRY2|ESR1|ESRRG|FOXA1|JAK2|NEDD4|CNOT2|NPC1|SERPINF1|PGR|NR4A3|CYP7B1|BCL2L11|ABHD2|FAM107A|SIRT1|DDIT4|UGT1A1|LMO3|PMEPA1|MGARP|PAQR8|FBXO32|DNAAF4	ZT20 vs. ZT12 UP
Hallmark Gene Sets	M5932	HALLMARK INFLAMMATORY RESPONSE	-5.8	2.6	30	ATP2A2|CDKN1A|CYBB|HBEGF|LPAR1|GCH1|GPC3|IL18|IRF1|IRF7|MYC|SLC11A2|PCDH7|RGS1|RGS16|ROS1|SLC7A2|TNFAIP6|TNFRSF1B|TPBG|VIP|SLC4A4|TNFSF10|RASGRP1|NMUR1|STAB1|ICOSLG|PIK3R5|PROK2|NLRP3	ZT20 vs. ZT12 UP
GO Biological Processes	GO:0043401	steroid hormone mediated signaling pathway	-5.2	2.8	23	NR0B1|AR|ARNTL|BMP4|BMP7|CBFB|CRY1|CRY2|ESR1|ESRRG|FOXA1|JAK2|NEDD4|CNOT2|PGR|NR4A3|CYP7B1|ABHD2|SIRT1|LMO3|PMEPA1|PAQR8|DNAAF4	ZT20 vs. ZT12 UP
GO Biological Processes	GO:0030728	ovulation	-4.9	6.6	8	GAS2|HPGD|PGR|PTGS2|RGS2|TNFAIP6|SIRT1|GPR149	ZT20 vs. ZT12 UP
GO Biological Processes	GO:0071450	cellular response to oxygen radical	-4.8	5.6	9	APOA4|BMP7|DHFR|GCH1|MT3|SOD3|RGN|SZT2|GLRX2	ZT20 vs. ZT12 UP
Reactome Gene Sets	R-HSA-556833	Metabolism of lipids	-8.1	2.2	59	CYP1A1|CYP2J2|EHHADH|FABP2|FDX1|HSD17B3|LRP2|NFYB|NFYC|PIK3C2A|PIP4K2A|PLD1|PPARG|RORA|AKR1D1|TBL1X|TXNRD1|UGT8|PIP5K1B|PLA2G10|DEGS1|PLPP2|INPP4B|CPNE3|MTMR2|CH25H|MTMR7|CYP7B1|SPTLC2|SEC24D|NCOA2|INPP5F|MORC2|MED13L|ACOT9|AMACR|ACOT11|HPGDS|MECR|PIAS4|LPCAT2|SPTLC3|ACER3|ETNK1|GBA2|PCTP|MTMR14|ETNPPL|ACSS3|STARD5|ACAD11|TGS1|OSBPL5|OSBPL6|OSBPL8|TNFAIP8L1|PTGR2|ABHD3|ACER2	ZT20 vs. ZT12 Down
GO Biological Processes	GO:0048608	reproductive structure development	-8	2.7	42	NR0B1|AR|BMP7|BMPR1B|ZFP36L1|CBL|MAPK14|DMRT1|ESR1|ESRRB|NR5A1|GJA1|GLI3|HMGB2|FOXA1|HOXA9|HOXA10|HSD17B3|TNC|INHBA|LRP2|LRP6|NASP|PPARG|PRLR|PTK2|SRC|TBX3|TLR3|VEGFA|TFEB|LHX3|TNFSF10|NOG|CYP7B1|BASP1|RHOBTB3|VASH1|FNDC3A|PATZ1|STRA6|E2F7	ZT20 vs. ZT12 Down
KEGG Pathway	ko04024	cAMP signaling pathway	-3.7	2.2	25	ACOX1|ADCY6|ADCYAP1R1|ADRB1|ATP2A2|HCN2|CACNA1D|CNGA1|F2R|GLP1R|GNAI2|GRIA2|HTR1B|HTR1F|JUN|PDE3B|PLD1|PPP1CC|RRAS|SOX9|TSHR|VAV2|VIPR2|VAV3|PLCE1	ZT20 vs. ZT12 UP
Reactome Gene Sets	R-HSA-194138	Signaling by VEGF	-3.3	2.6	16	CTNNA1|CYBB|HSP90AA1|ITPR1|ITPR2|PRKCA|PRKCZ|PTK2|VAV2|VEGFA|ELMO1|VAV3|NCKAP1|WASF3|CYFIP1|CYFIP2	ZT20 vs. ZT12 UP
GO Biological Processes	GO:0033143	regulation of intracellular steroid hormone receptor signaling pathway	-3.3	2.9	13	NR0B1|AR|ARNTL|CBFB|CRY1|CRY2|ESR1|FOXA1|CNOT2|CYP7B1|SIRT1|LMO3|DNAAF4	ZT20 vs. ZT12 UP
GO Biological Processes	GO:1900407	regulation of cellular response to oxidative stress	-3.1	2.6	14	BMP7|DHFR|GATA4|GCH1|HGF|MCL1|PDE8A|PYCR1|NR4A3|RGN|SZT2|SIRT1|OXR1|FBXW7	ZT20 vs. ZT12 UP
GO Molecular Functions	GO:0005496	steroid binding	-3.1	2.5	15	APOA4|APOC3|AR|ESR1|ESRRG|GC|NPC1|PGR|NR1H3|UGT1A1|GRAMD1B|STARD5|PAQR8|OSBPL5|CYP2R1	ZT20 vs. ZT12 UP
GO Biological Processes	GO:0008202	steroid metabolic process	-2.8	1.7	33	NR0B1|APOA4|STS|BMP2|CEL|CYP1B1|CYP2D6|CYP26A1|DGKQ|EGR1|ESR1|NR5A2|GC|HSD3B1|LIPC|MT3|NPC1|PON1|ACOX2|CYP7B1|PPARGC1A|SIRT1|SULT4A1|HSD17B12|PIAS4|CYB5R2|UGT1A1|DISP3|GBA2|ACBD3|DGAT2|OSBPL5|CYP2R1	ZT20 vs. ZT12 UP
Reactome Gene Sets	R-HSA-3000171	Non-integrin membrane-ECM interactions	-2.7	2.9	10	DDR1|COL1A2|FN1|HSPG2|LAMA3|LAMB3|PDGFA|PRKCA|SDC1|SDC2	ZT20 vs. ZT12 UP
GO Molecular Functions	GO:0003707	steroid hormone receptor activity	-2.5	4	6	ESR1|ESRRG|PGR|NR4A3|ABHD2|PAQR8	ZT20 vs. ZT12 UP
GO Biological Processes	GO:0045664	regulation of neuron differentiation	-26	3	116	ADCY6|ADRA2C|B2M|BCL6|BMP2|BMP4|BMP7|CDC20|CDH2|CHN1|CNTN1|DGUOK|DPYSL3|DSCAM|ECT2|LPAR1|FN1|RAPGEF1|HGF|FOXA1|HES1|ID1|LGALS1|LRP4|MAP2|MDM2|MEF2C|MT3|MYCL|NBL1|NEDD4|NGFR|NTF3|NTRK2|SERPINF1|PLXNA2|PPP3CA|RELN|PTK2|TWF1|PTPRF|PTPRO|PTPRS|RARB|RGS2|RYK|SDC2|SHOX2|SIX1|SNAP25|SOX9|SPOCK1|CDKL5|SYT4|ZEB1|TRPC6|VEGFA|WNT7A|XK|LRP8|CXCR4|GDF5|FZD4|PPFIA2|ENC1|RAB29|NEURL1|NTN1|RIMS2|KIAA0319|MAGI2|U…	ZT20 vs. ZT12 UP
GO Biological Processes	GO:0120035	regulation of plasma membrane bounded cell projection organization	-24	2.8	118	ADCY6|APC|B2M|BMP7|CDC20|CDH2|CHN1|CNTN1|DGUOK|DPYSL3|DSCAM|LPAR1|F2RL1|FN1|RAPGEF1|HGF|ID1|LGALS1|LRP4|MAP2|MDM2|MEF2C|MT3|NEDD4|NGFR|NTRK2|SERPINF1|PLD1|PLXNA2|PODXL|PPP3CA|RELN|PTK2|TWF1|PTPRF|PTPRO|PTPRS|RAP1GAP|RGS2|RREB1|RYK|SDC2|SHOX2|SNAP25|SPOCK1|CDKL5|SYT4|TRPC6|VEGFA|WNT7A|XK|LRP8|CXCR4|FZD4|PPFIA2|ENC1|RAB29|WASL|NEURL1|NTN1|RIMS2|KIAA0319|MAGI2|UST|ACTR3|PLXNC1|TENM1|SEMA6C|FUT9|NCKA…	ZT20 vs. ZT12 UP
GO Biological Processes	GO:0031344	regulation of cell projection organization	-24	2.8	119	ADCY6|APC|B2M|BMP7|CDC20|CDH2|CHN1|CNTN1|DGUOK|DPYSL3|DSCAM|LPAR1|F2RL1|FN1|RAPGEF1|HGF|ID1|LGALS1|LRP4|MAP2|MDM2|MEF2C|MT3|NEDD4|NGFR|NTRK2|SERPINF1|PLD1|PLXNA2|PODXL|PPP3CA|RELN|PTK2|TWF1|PTPRF|PTPRO|PTPRS|RAP1GAP|RGS2|RREB1|RYK|SDC2|SHOX2|SNAP25|SPOCK1|CDKL5|SYT4|TRPC6|VEGFA|WNT7A|XK|LRP8|CXCR4|FZD4|PPFIA2|ENC1|RAB29|WASL|NEURL1|NTN1|RIMS2|KIAA0319|MAGI2|UST|ACTR3|PLXNC1|TENM1|SEMA6C|FUT9|NCKA…	ZT20 vs. ZT12 UP
GO Biological Processes	GO:0120039	plasma membrane bounded cell projection morphogenesis	-24	2.9	113	ALCAM|ANK3|BMP7|DDR1|CCK|CDH2|CHN1|CNP|DSCAM|EPHB6|ERBB2|FN1|GFRA3|HPRT1|HSP90AA1|ID1|ANOS1|KIF5C|LAMA3|LRP4|MAP2|MT3|NBL1|NEDD4|NGFR|SLC11A2|NTF3|NTRK2|OPHN1|PITPNA|PLXNA2|PPP3CA|PRKCA|PRKCZ|RELN|PTK2|PTPRO|PTPRS|RAB3A|RAP1GAP|RREB1|RYK|SDC2|SGK1|SHC1|SHOX2|CDKL5|SYT4|TRPC6|VEGFA|WNT7A|XK|LRP8|CXCR4|NR4A3|FZD4|PLA2G10|PPFIA2|KLF7|WASL|LGI1|NTN1|RIMS2|GAB2|KIAA0319|PLPPR4|UST|PLXNC1|FARP1|SEMA6C|…	ZT20 vs. ZT12 UP
GO Biological Processes	GO:0048858	cell projection morphogenesis	-24	2.9	113	ALCAM|ANK3|BMP7|DDR1|CCK|CDH2|CHN1|CNP|DSCAM|EPHB6|ERBB2|FN1|GFRA3|HPRT1|HSP90AA1|ID1|ANOS1|KIF5C|LAMA3|LRP4|MAP2|MT3|NBL1|NEDD4|NGFR|SLC11A2|NTF3|NTRK2|OPHN1|PITPNA|PLXNA2|PPP3CA|PRKCA|PRKCZ|RELN|PTK2|PTPRO|PTPRS|RAB3A|RAP1GAP|RREB1|RYK|SDC2|SGK1|SHC1|SHOX2|CDKL5|SYT4|TRPC6|VEGFA|WNT7A|XK|LRP8|CXCR4|NR4A3|FZD4|PLA2G10|PPFIA2|KLF7|WASL|LGI1|NTN1|RIMS2|GAB2|KIAA0319|PLPPR4|UST|PLXNC1|FARP1|SEMA6C|…	ZT20 vs. ZT12 UP
GO Biological Processes	GO:0048812	neuron projection morphogenesis	-23	2.9	111	ALCAM|ANK3|BMP7|DDR1|CCK|CDH2|CHN1|CNP|DSCAM|EPHB6|ERBB2|FN1|GFRA3|HPRT1|HSP90AA1|ID1|ANOS1|KIF5C|LAMA3|LRP4|MAP2|MT3|NBL1|NEDD4|NGFR|SLC11A2|NTF3|NTRK2|OPHN1|PITPNA|PLXNA2|PPP3CA|PRKCA|PRKCZ|RELN|PTK2|PTPRO|PTPRS|RAB3A|RAP1GAP|RYK|SDC2|SGK1|SHC1|SHOX2|CDKL5|SYT4|TRPC6|VEGFA|WNT7A|XK|LRP8|CXCR4|NR4A3|FZD4|PLA2G10|PPFIA2|KLF7|WASL|LGI1|NTN1|RIMS2|GAB2|KIAA0319|PLPPR4|UST|PLXNC1|FARP1|SEMA6C|DPYSL4…	ZT20 vs. ZT12 UP
GO Biological Processes	GO:0032990	cell part morphogenesis	-22	2.8	113	ALCAM|ANK3|BMP7|DDR1|CCK|CDH2|CHN1|CNP|DSCAM|EPHB6|ERBB2|FN1|GFRA3|HPRT1|HSP90AA1|ID1|ANOS1|KIF5C|LAMA3|LRP4|MAP2|MT3|NBL1|NEDD4|NGFR|SLC11A2|NTF3|NTRK2|OPHN1|PITPNA|PLXNA2|PPP3CA|PRKCA|PRKCZ|RELN|PTK2|PTPRO|PTPRS|RAB3A|RAP1GAP|RREB1|RYK|SDC2|SGK1|SHC1|SHOX2|CDKL5|SYT4|TRPC6|VEGFA|WNT7A|XK|LRP8|CXCR4|NR4A3|FZD4|PLA2G10|PPFIA2|KLF7|WASL|LGI1|NTN1|RIMS2|GAB2|KIAA0319|PLPPR4|UST|PLXNC1|FARP1|SEMA6C|…	ZT20 vs. ZT12 UP
GO Biological Processes	GO:0070848	response to growth factor	-7.9	2.2	59	BMP7|BMPR1B|ZFP36L1|CBL|CDKN2B|MAPK14|ERBB2|FGFR4|FMOD|FUT8|FYN|GPC1|HDAC2|NDST1|TNC|ILK|JUN|KCNC2|LIMS1|LRP2|SMAD1|SMAD5|MDM2|MEF2C|MYC|OPRD1|PLCG1|PTK2|PTPN12|SKIL|SRC|TNFRSF1B|VEGFA|CPNE3|NOG|GDF3|TAB1|FERMT2|ZNF423|CYFIP1|RBFOX2|TSPAN12|LEMD3|CHST11|PARD6A|FGFRL1|SOX6|PMEPA1|SEMA6A|UBE2O|FNDC4|RASL11B|FAT4|PPP1R9B|SYAP1|VASN|CCBE1|BCL9L|VWC2	ZT20 vs. ZT12 Down
GO Biological Processes	GO:0010975	regulation of neuron projection development	-22	3.1	92	ADCY6|B2M|BMP7|CDC20|CDH2|CHN1|CNTN1|DGUOK|DPYSL3|DSCAM|LPAR1|FN1|RAPGEF1|HGF|ID1|LGALS1|LRP4|MAP2|MDM2|MEF2C|MT3|NEDD4|NGFR|NTRK2|SERPINF1|PLXNA2|PPP3CA|RELN|PTK2|TWF1|PTPRF|PTPRO|PTPRS|RGS2|RYK|SDC2|SHOX2|SNAP25|SPOCK1|CDKL5|SYT4|TRPC6|VEGFA|WNT7A|XK|LRP8|CXCR4|FZD4|PPFIA2|ENC1|RAB29|NEURL1|NTN1|RIMS2|KIAA0319|MAGI2|UST|PLXNC1|SEMA6C|FUT9|NTNG1|TNIK|SETX|FSTL4|RAP1GAP2|CYFIP1|ARC|COBL|CUX2|GRIP…	ZT20 vs. ZT12 UP
GO Biological Processes	GO:0099536	synaptic signaling	-21	2.6	113	ATP2A2|DAGLA|CACNA1D|CACNA1E|CACNB4|CBLN1|CDC20|CDH1|CDH2|CEL|CHRM3|CHRM4|CHRNA4|CHRNA5|CHRNB4|CNP|CRHBP|CRHR2|CTBP2|DLG1|DNM1|DRD4|F2R|GABRA1|GABRA2|GABRA4|GABRR2|GLUL|GNAI2|GRIA2|GRIK3|GRM2|GUCY1B1|NRG1|HRH2|HSPA8|HTR1B|HTR1F|JAK2|KCNQ2|KCNQ3|KPNA2|LRP6|MBP|MEF2C|MME|MYO5A|NOVA1|NTF3|NTRK2|OPHN1|PLCB4|PPP3CA|PPT1|PRKCZ|RELN|PTGS2|PTPRS|RAB3A|RGS4|SLC1A3|SLC1A4|SNAP25|SNCB|SNCA|STX1A|SYT4|TACR2|…	ZT20 vs. ZT12 UP
GO Biological Processes	GO:0006820	anion transport	-20	2.7	104	SLC25A4|APOA4|APOC3|CA9|CCK|CLCN1|CLCN6|CPT1A|CRY2|SLC26A3|DRD4|ACSL1|ACSL3|GABRA1|GABRA2|GABRA4|GABRR2|GRM2|HTR1B|ABCC1|NMB|NTRK2|P2RY6|SLC26A4|PITPNA|PPARG|RAB3A|RGS2|RGS4|ROS1|SFRP4|SLC1A3|SLC1A4|SLC2A1|SLC6A6|SLC7A2|SLC9A5|SLC20A2|SLCO2A1|SLC22A3|SLC22A4|SNAP25|STX1A|SYT4|XK|SLC7A5|PLA2G10|PPFIA2|SLC4A4|TNFRSF11A|PER2|SLC16A3|XPR1|SLC4A7|CLCA2|SV2A|ATP9A|NMUR1|NCOA2|SLC34A2|GIPC1|SLC26A1|SLC2…	ZT20 vs. ZT12 UP
GO Biological Processes	GO:0099537	trans-synaptic signaling	-20	2.6	110	ATP2A2|DAGLA|CACNA1D|CACNA1E|CACNB4|CBLN1|CDC20|CDH1|CDH2|CEL|CHRM3|CHRM4|CHRNA4|CHRNA5|CHRNB4|CNP|CRHBP|CRHR2|CTBP2|DLG1|DNM1|DRD4|F2R|GABRA1|GABRA2|GABRA4|GABRR2|GLUL|GNAI2|GRIA2|GRIK3|GRM2|GUCY1B1|HRH2|HSPA8|HTR1B|HTR1F|JAK2|KCNQ2|KCNQ3|LRP6|MBP|MEF2C|MME|MYO5A|NOVA1|NTF3|NTRK2|OPHN1|PLCB4|PPP3CA|PPT1|PRKCZ|RELN|PTGS2|PTPRS|RAB3A|RGS4|SLC1A3|SLC1A4|SNAP25|SNCB|SNCA|STX1A|SYT4|TACR2|WNT7A|LRP8|…	ZT20 vs. ZT12 UP
GO Biological Processes	GO:0098916	anterograde trans-synaptic signaling	-20	2.6	109	ATP2A2|CACNA1D|CACNA1E|CACNB4|CBLN1|CDC20|CDH1|CDH2|CEL|CHRM3|CHRM4|CHRNA4|CHRNA5|CHRNB4|CNP|CRHBP|CRHR2|CTBP2|DLG1|DNM1|DRD4|F2R|GABRA1|GABRA2|GABRA4|GABRR2|GLUL|GNAI2|GRIA2|GRIK3|GRM2|GUCY1B1|HRH2|HSPA8|HTR1B|HTR1F|JAK2|KCNQ2|KCNQ3|LRP6|MBP|MEF2C|MME|MYO5A|NOVA1|NTF3|NTRK2|OPHN1|PLCB4|PPP3CA|PPT1|PRKCZ|RELN|PTGS2|PTPRS|RAB3A|RGS4|SLC1A3|SLC1A4|SNAP25|SNCB|SNCA|STX1A|SYT4|TACR2|WNT7A|LRP8|DOC2B|…	ZT20 vs. ZT12 UP
GO Biological Processes	GO:0007268	chemical synaptic transmission	-20	2.6	109	ATP2A2|CACNA1D|CACNA1E|CACNB4|CBLN1|CDC20|CDH1|CDH2|CEL|CHRM3|CHRM4|CHRNA4|CHRNA5|CHRNB4|CNP|CRHBP|CRHR2|CTBP2|DLG1|DNM1|DRD4|F2R|GABRA1|GABRA2|GABRA4|GABRR2|GLUL|GNAI2|GRIA2|GRIK3|GRM2|GUCY1B1|HRH2|HSPA8|HTR1B|HTR1F|JAK2|KCNQ2|KCNQ3|LRP6|MBP|MEF2C|MME|MYO5A|NOVA1|NTF3|NTRK2|OPHN1|PLCB4|PPP3CA|PPT1|PRKCZ|RELN|PTGS2|PTPRS|RAB3A|RGS4|SLC1A3|SLC1A4|SNAP25|SNCB|SNCA|STX1A|SYT4|TACR2|WNT7A|LRP8|DOC2B|…	ZT20 vs. ZT12 UP
GO Biological Processes	GO:0048667	cell morphogenesis involved in neuron differentiation	-19	2.8	97	ALCAM|ANK3|BMP7|CCK|CDH2|CHN1|CNP|DSCAM|EPHB6|ERBB2|FN1|GFRA3|HPRT1|HES1|HSP90AA1|ID1|ANOS1|KIF5C|LAMA3|LRP4|MAP2|MEF2C|MT3|NEDD4|NGFR|SLC11A2|NTRK2|OPHN1|PITPNA|PLXNA2|PPP3CA|PRKCA|RELN|PTK2|PTPRO|PTPRS|RAB3A|RAP1GAP|RYK|SDC2|SHC1|SHOX2|SLC1A3|CDKL5|TRPC6|VEGFA|WNT7A|XK|LRP8|CXCR4|NR4A3|PLA2G10|PPFIA2|KLF7|WASL|LGI1|NTN1|GAB2|KIAA0319|PLPPR4|UST|PLXNC1|FARP1|SEMA6C|NTNG1|BTBD3|TNIK|FSTL4|CYFIP1|…	ZT20 vs. ZT12 UP
Hallmark Gene Sets	M5906	HALLMARK ESTROGEN RESPONSE EARLY	-7.3	3.5	25	ADCY9|AR|ARL3|MPPED2|B4GALT1|GJA1|ABLIM1|MYB|MYC|RPS6KA2|CXCL12|SLC1A4|SLC7A2|TPD52L1|SYNGR1|DHRS3|PPIF|RHOBTB3|INPP5F|MED13L|OPN3|TSKU|LRIG1|PDLIM3|REEP1	ZT20 vs. ZT12 Down
GO Biological Processes	GO:0008202	steroid metabolic process	-6.4	2.7	32	NR0B1|CETP|CYP1A1|DGKQ|ESR1|FDX1|FGFR4|NR5A2|NR5A1|GNB3|HSD17B3|LRP2|NFYB|NFYC|PRLR|PROX1|RORA|AKR1D1|VLDLR|NR0B2|CACNA1H|CH25H|CYP7B1|AMACR|PIAS4|GBA2|ACBD3|SDR42E1|OSBPL5|OSBPL6|TTC39B|CYP4V2	ZT20 vs. ZT12 Down
GO Biological Processes	GO:0033674	positive regulation of kinase activity	-19	2.8	98	ADAM8|ADCY6|ADRA2C|BMP2|BMP4|DDR1|CALCA|CDK1|CDKN1A|CKS1B|MAP3K8|DGKQ|DLG1|DRD4|HBEGF|DUSP7|ECT2|LPAR1|EGR1|EPHB6|ERBB2|F2R|ACSL1|FGFR3|RAPGEF1|HGF|NRG1|HSP90AA1|CCN1|IL6R|IL18|INSR|JAK2|MAP3K1|MAP3K5|MST1R|MT3|NTF3|NTRK2|PDGFA|PRKAR2A|PRKCZ|MAP2K3|RELN|PTK2|ROS1|RYK|SHC1|SNCA|TPD52L1|TRAF2|VAV2|VEGFA|LRP8|CXCR4|FZD4|LMO4|SOCS1|PDE5A|PEA15|TNFRSF11A|FGF18|NEURL1|CARTPT|KIF14|TOM1L1|RASGRP1|TENM1|…	ZT20 vs. ZT12 UP
GO Biological Processes	GO:0043269	regulation of ion transport	-19	2.6	107	ACTN4|ADCYAP1R1|ANK3|B2M|HCN2|CACNA1D|CACNA1E|CACNB4|CALCR|CAPN1|CCK|CHRM3|CHRNA4|CLCN1|CNTN1|CRHBP|CRY2|CYBB|DLG1|DPP6|DRD4|EPB41|F2R|GNAI2|GPM6B|GRIA2|HTR1B|IL16|KCNA2|KCNA5|KCNF1|KCNJ3|KCNJ8|KCNN2|KCNQ1|KCNQ2|KCNQ3|LGALS3|MEF2C|MLLT6|MMP9|MYLK|MYO5A|NEDD4|P2RY6|PKP2|RELN|PTH|PTGS2|RAB3A|RGS2|RGS4|ROS1|SCN1A|SCN2A|SCN4B|SCN9A|SFRP4|SNCA|SYT4|TACR2|TRPC6|VIP|CXCR4|PLA2G10|STC2|KCNK5|TNFRSF11A|PE…	ZT20 vs. ZT12 UP
GO Biological Processes	GO:0051347	positive regulation of transferase activity	-19	2.6	105	ADAM8|ADCY6|ADRA2C|BMP2|BMP4|DDR1|CALCA|CDK1|CDC20|CDKN1A|CKS1B|MAP3K8|DGKQ|DLG1|DRD4|HBEGF|DUSP7|ECT2|LPAR1|EGR1|EPHB6|ERBB2|F2R|ACSL1|FGFR3|RAPGEF1|HGF|NRG1|HSP90AA1|CCN1|IL6R|IL18|INSR|JAK2|MAP3K1|MAP3K5|CD200|MST1R|MT3|MYC|NTF3|NTRK2|PDGFA|PRKAR2A|PRKCZ|MAP2K3|RELN|PTK2|ROS1|RYK|SHC1|SNCA|TPD52L1|TRAF2|VAV2|VEGFA|LRP8|CXCR4|FZD4|LMO4|SOCS1|PDE5A|PEA15|TNFRSF11A|FGF18|NEURL1|CARTPT|KIF14|TOM1L…	ZT20 vs. ZT12 UP
GO Biological Processes	GO:0045860	positive regulation of protein kinase activity	-19	2.8	89	ADAM8|ADCY6|ADRA2C|BMP2|BMP4|CALCA|CDK1|CDKN1A|CKS1B|MAP3K8|DGKQ|DLG1|DRD4|HBEGF|DUSP7|ECT2|LPAR1|EGR1|ERBB2|F2R|ACSL1|RAPGEF1|HGF|NRG1|HSP90AA1|CCN1|IL6R|IL18|INSR|JAK2|MAP3K1|MAP3K5|MST1R|MT3|NTF3|NTRK2|PDGFA|PRKAR2A|PRKCZ|MAP2K3|RELN|PTK2|SHC1|SNCA|TPD52L1|TRAF2|VEGFA|LRP8|CXCR4|FZD4|SOCS1|PDE5A|PEA15|TNFRSF11A|FGF18|NEURL1|CARTPT|KIF14|TOM1L1|RASGRP1|TENM1|TAB1|TPX2|TNIK|SIRT1|MMD|PIK3R5|LPAR…	ZT20 vs. ZT12 UP
GO Cellular Components	GO:0030425	dendrite	-17	2.6	97	ADA|ALCAM|ANK3|BNIP3|DAGLA|CCK|CHRM3|CHRM4|CHRNA4|CRHBP|CRHR2|CRYAB|CYBB|DNM1|DRD4|DSCAM|LPAR1|GABRA1|GABRA2|GABRA4|GNAI2|GNAO1|GRIA2|GRIK3|GRM2|HRH2|HSPA8|HSP90AA1|DNAJB1|HTR1B|HTR1F|INSR|KCNA2|KCNK1|KCNN2|KIF5C|LRP4|MAP2|MME|MT3|NEDD4|NGFR|CCN3|NTF3|NTRK2|OPHN1|PLCB4|PPP1CC|PPP3CA|PPT1|RELN|PTK2|PTPRO|SLC1A4|SLC6A6|CDKL5|STRN|SYT4|LRP8|FZD4|PPFIA2|PDLIM4|MTMR2|BSN|NEURL1|MAGI2|SV2A|FARP1|GIPC1|…	ZT20 vs. ZT12 UP
GO Cellular Components	GO:0030424	axon	-17	2.6	97	ADRA2C|ALCAM|ANK3|DAGLA|CALCA|CALCR|CCK|CHRM3|AP3S1|CRHBP|CRHR2|CRYAB|DLG1|DNM1|DPYSL3|DSCAM|GLUL|GRIK3|GRM2|NRG1|HSPA8|HSP90AA1|HTR1B|INSR|KCNA2|KCNQ2|KCNQ3|KIF5C|MAP2|MBP|MME|CD200|MT3|MYO5A|NGFR|CCN3|NTF3|NTRK2|OPHN1|SERPINF1|PPT1|PRKCZ|PTPRO|PTPRS|RAB3A|SCN1A|SCN2A|SCN9A|SNAP25|SNCB|SNCA|SPOCK1|CDKL5|STX1A|SYT4|TNFRSF1B|LRP8|PPFIA2|MTMR2|BSN|SH2D3C|BASP1|WDR47|TPX2|SETX|CYFIP1|COBL|ADGRL3|LPA…	ZT20 vs. ZT12 UP
GO Cellular Components	GO:0097447	dendritic tree	-17	2.6	97	ADA|ALCAM|ANK3|BNIP3|DAGLA|CCK|CHRM3|CHRM4|CHRNA4|CRHBP|CRHR2|CRYAB|CYBB|DNM1|DRD4|DSCAM|LPAR1|GABRA1|GABRA2|GABRA4|GNAI2|GNAO1|GRIA2|GRIK3|GRM2|HRH2|HSPA8|HSP90AA1|DNAJB1|HTR1B|HTR1F|INSR|KCNA2|KCNK1|KCNN2|KIF5C|LRP4|MAP2|MME|MT3|NEDD4|NGFR|CCN3|NTF3|NTRK2|OPHN1|PLCB4|PPP1CC|PPP3CA|PPT1|RELN|PTK2|PTPRO|SLC1A4|SLC6A6|CDKL5|STRN|SYT4|LRP8|FZD4|PPFIA2|PDLIM4|MTMR2|BSN|NEURL1|MAGI2|SV2A|FARP1|GIPC1|…	ZT20 vs. ZT12 UP
GO Biological Processes	GO:0022604	regulation of cell morphogenesis	-17	2.8	82	ACTN4|CDH2|CHN1|DLG1|DSCAM|LPAR1|EPB41|FN1|GAS2|ID1|LIMS1|LRP4|MAP2|MELTF|MSN|MT3|NEDD4|NGFR|NTRK2|PLXNA2|PPP3CA|RELN|PTK2|PTPRO|PTPRS|RREB1|RYK|SDC2|SHOX2|CDKL5|SYT4|TRPC6|VEGFA|WNT7A|XK|LRP8|CXCR4|FZD4|PPFIA2|NTN1|RIMS2|KIAA0319|RHOBTB1|UST|PLXNC1|SEMA6C|WASF3|NTNG1|TNIK|FSTL4|CYFIP1|ARC|CUX2|GRIP1|MACF1|LPAR3|TANC2|PARVB|SH3KBP1|PLEKHO1|SYT17|CARMIL1|PPP1R9A|FGD6|ATP10A|ERMN|SEMA6A|SHROOM3|RHO…	ZT20 vs. ZT12 UP
GO Biological Processes	GO:0051129	negative regulation of cellular component organization	-17	2.4	108	ACTN4|ADCY6|APC|APOA4|APOC3|AR|ARHGAP6|B2M|BMP4|BMP7|BNIP3|BUB1|CBLN1|CDC20|CRYAB|DGUOK|DMRT1|DPYSL3|DUSP1|LPAR1|FXN|GMFB|HGF|HSPA8|DNAJB1|ID1|KIF25|LGALS1|LGALS3|LRP4|MAD2L1|MAP2|MDM2|MELTF|MLLT6|MT3|NGFR|NPM1|PON1|PPP3CA|PRKCZ|PTK2|TWF1|PTPRO|PTPRS|RAP1GAP|RYK|SKI|SNCA|SPOCK1|SVIL|SYT4|TFRC|THRA|TMOD1|TNFRSF1A|TNFRSF1B|TRPC6|VEGFA|FZD9|LMO4|MTMR2|RAB29|H1-10|WASL|ZW10|NTN1|RUBCN|KIAA0319|KIF14|…	ZT20 vs. ZT12 UP
GO Biological Processes	GO:0050808	synapse organization	-16	3	74	ANK3|C3|CACNB4|CBLN1|CDC20|CDH1|CDH2|CEL|CTBP2|DLG1|DSCAM|ERBB2|F2R|GPC4|GABRA1|GABRA2|NRG1|HSPA8|INSR|LRP4|MEF2C|MYO5A|NEDD4|NTRK2|OPHN1|RELN|PTK2|PTPRF|PTPRO|PTPRS|RAB3A|RYK|SIX1|SNCB|SNCA|CDKL5|TPBG|WNT7A|LRP8|FZD9|PPFIBP2|PPFIBP1|PPFIA2|MTMR2|BSN|RAB29|WASL|NEURL1|NTN1|MAGI2|FARP1|WASF3|NTNG1|CYFIP1|ARC|ADGRL3|CUX2|TANC2|IL1RAPL2|PCDH17|SIX4|CNTN5|LRRN3|LGI2|PPP1R9A|VPS35|LRRN1|ABHD17C|NTNG2|…	ZT20 vs. ZT12 UP
GO Cellular Components	GO:0098794	postsynapse	-16	2.5	94	ADRA2C|ANK3|BNIP3|DAGLA|CBLN1|CDH1|CDH2|CHRM3|CHRM4|CHRNA4|CHRNA5|CHRNB4|CNTN1|CRYAB|DGKQ|DLG1|DNM1|DRD4|LPAR1|ELAVL1|EPB41|F2R|GABRA1|GABRA2|GABRA4|GABRR2|GRIA2|GRIK3|GRM2|HIP1|HSPA8|DNAJB1|ITPR1|JAK2|KCNN2|KPNA2|LRP4|MAP2|MEF2C|MT3|MYO5A|NEDD4|NGFR|NTRK2|OPHN1|PLCB4|PPP1CC|PPP3CA|PRKCZ|PTK2|PTPRO|PTPRS|RAB4A|SNAP25|SPOCK1|CDKL5|STRN|STX1A|LRP8|FZD9|PPFIA2|PDLIM4|MTMR2|BSN|SLC16A3|NEURL1|DLGAP1|…	ZT20 vs. ZT12 UP
GO Biological Processes	GO:0061564	axon development	-16	2.7	82	ALCAM|ANK3|BMP7|DDR1|CCK|CDH2|CHN1|CNP|CTNNA1|DHFR|DSCAM|EPHB6|ERBB2|FN1|GFRA3|HSP90AA1|JAK2|JUN|ANOS1|KIF5C|LAMA3|LRP4|MAP2|MT3|NGFR|NTRK2|OPHN1|PITPNA|PLXNA2|PRKCA|RELN|PTK2|PTPRF|PTPRO|PTPRS|RAB3A|RAP1GAP|RYK|SHC1|SHOX2|CDKL5|VEGFA|WNT7A|XK|CXCR4|NR4A3|PLA2G10|KLF7|LGI1|NTN1|GAB2|KIAA0319|PLPPR4|UST|TSPAN2|PLXNC1|SEMA6C|NTNG1|FSTL4|CYFIP1|COBL|SZT2|MACF1|LPAR3|SH3KBP1|ATP8A2|DSCAML1|SEMA6A|VAS…	ZT20 vs. ZT12 UP
GO Biological Processes	GO:0015711	organic anion transport	-15	2.7	79	SLC25A4|APOA4|APOC3|CA9|CCK|CPT1A|SLC26A3|DRD4|ACSL1|ACSL3|GRM2|HTR1B|ABCC1|NMB|NTRK2|SLC26A4|PITPNA|PPARG|RAB3A|RGS2|RGS4|SLC1A3|SLC1A4|SLC2A1|SLC6A6|SLC7A2|SLCO2A1|SLC22A3|SLC22A4|SNAP25|STX1A|SYT4|XK|SLC7A5|PLA2G10|PPFIA2|SLC4A4|TNFRSF11A|PER2|SLC16A3|SLC4A7|SV2A|ATP9A|NCOA2|GIPC1|SLC26A1|SLC27A4|CA5B|SLCO2B1|PLA2R1|SLCO3A1|CYB5R2|ATP8A2|SLC37A1|SLC38A2|SLC38A4|SLC17A6|ATP10A|ATP10D|PCTP|MID1I…	ZT20 vs. ZT12 UP
GO Biological Processes	GO:0032870	cellular response to hormone stimulus	-7.8	2.3	55	ADCY9|NR0B1|AR|BMP7|ZFP36L1|CCND3|CHRM3|CRY2|EFNA5|ESR1|ESRRB|FOSB|NR5A2|NR5A1|FYN|GJA1|GRB14|HDAC1|FOXA1|TNC|IGFBP2|INHBA|MDM2|MEF2C|MSN|MYO5A|CNOT2|P2RY6|PIK3C2A|PPARG|PRKCI|PRLR|PTK2|RGS10|SLC9A1|SRC|TFAP4|CACNA1H|CYP7B1|C2CD5|NCOA2|CYFIP1|SIK2|RBFOX2|ATP6V0A4|GNG2|PMEPA1|SMYD3|PPP1R9B|MGARP|SYAP1|OSBPL8|LYPD1|SESN3|C1QTNF12	ZT20 vs. ZT12 Down
GO Biological Processes	GO:0000904	cell morphogenesis involved in differentiation	-13	2.6	71	ACTN4|ACTN1|ANK3|AR|BMP7|BMPR1B|CCKAR|CDH2|CDH11|CHN1|CTNNA2|EFNA5|ERBB2|FYN|GLI3|GPC1|ILK|KIF5C|LIMS1|MEF2C|MYO7A|PLCG1|PLXNA2|PLXNB3|PROX1|PTK2|PTPRM|PTPRO|PTPRS|RAB3A|RYK|CXCL12|SKIL|SRC|CDKL5|UCHL1|VCL|VEGFA|VLDLR|LHX3|PLA2G10|PPFIA2|KLF7|NUMB|NOG|PDLIM7|KIF14|PDLIM5|B3GNT2|FERMT2|BTBD3|TNIK|MYCBP2|NFASC|CYFIP1|SZT2|RBFOX2|TSKU|SH3KBP1|DOK4|HECW2|SEMA6A|ISLR2|RAPH1|CAPRIN2|COL25A1|SLITRK2|LIN…	ZT20 vs. ZT12 Down
GO Biological Processes	GO:0048589	developmental growth	-9.3	2.4	58	ADRB1|ADRB2|ANXA6|AR|BMPR1B|ZFP36L1|MAPK14|EFNA5|ESR1|FXN|GJA1|GLI3|HLX|TNC|ILK|KCNK2|LRP6|SMAD1|MEF2C|NINJ1|PDE4D|POU1F1|PRLR|PROX1|PTK2|PTPN12|PTPRS|RYK|CXCL12|CDKL5|VCL|VEGFA|XPA|SORBS2|NOG|RIMS2|BASP1|FBLN5|PDLIM5|CYFIP1|CHST11|ITSN2|BCL11A|KIF26B|BIN3|SEMA6A|UNC79|ISLR2|STRA6|RAPH1|STK40|LLPH|PLXNA4|RNF157|KDF1|GJD4|SH3PXD2B|EIF2AK4	ZT20 vs. ZT12 Down
GO Biological Processes	GO:0001558	regulation of cell growth	-8.1	2.7	41	BTG1|CD38|HBEGF|EFNA5|ERBB2|FXN|GJA1|IGFBP5|ILK|INHBA|PPARG|PTPRS|RBBP7|RYK|CXCL12|SLC9A1|SMARCA2|SPOCK1|CDKL5|VEGFA|RIMS2|SERTAD2|KIF14|FBLN5|EPB41L3|CYFIP1|ITSN2|CRLF3|BCL11A|NDRG3|SEMA6A|ISLR2|WFDC1|PAPPA2|CAPRIN2|RAB33B|SESN2|PPP1R9B|PLXNA4|RNF157|DCBLD2	ZT20 vs. ZT12 Down
Reactome Gene Sets	R-HSA-112316	Neuronal System	-15	2.9	69	ADCY6|HCN2|CACNA1E|CACNB4|CHRNA4|CHRNA5|CHRNB4|DLG1|EPB41|GABRA1|GABRA2|GABRA4|GABRR2|GLUL|GNAI2|GRIA2|GRIK3|NRG1|HSPA8|KCNA2|KCNA5|KCNF1|KCNJ3|KCNJ8|KCNK1|KCNN2|KCNQ1|KCNQ2|KCNQ3|KPNA2|MDM2|PLCB2|PRKAR2A|PRKCA|PTPRF|PTPRS|RAB3A|RASGRF2|RPS6KA2|SLC1A3|SNAP25|STX1A|PPFIBP2|PPFIBP1|PPFIA2|DLGAP1|TUBB4B|GNB5|PPM1E|ARHGEF9|PLCB1|KCNH4|GRIP1|IL1RAPL2|RPS6KA6|KCNMB4|SLC38A2|KCNQ5|PANX2|GNB4|TUBAL3|GRIP…	ZT20 vs. ZT12 UP
GO Biological Processes	GO:0016055	Wnt signaling pathway	-15	2.7	80	TLE5|APC|ARNTL|BMP2|CBFB|CCNE1|CDH2|CLTC|EGR1|ESR1|GPC4|FRZB|GPC3|GNAO1|RAPGEF1|HHEX|HIC1|IGFBP2|LRP4|LRP6|MCC|PLCB2|PPP3CA|PSMA4|PSMD12|PTPRO|RYK|SALL1|SDC1|SFRP4|SIAH2|SKI|SOX4|SOX9|STRN|TBL1X|TLE2|TLE3|TLE4|WNT7A|FZD4|FZD7|FZD9|BCL7B|FAM53B|MAGI2|ANKRD6|TNIK|SULF1|PLCB1|MACF1|WWTR1|PYGO1|AGO2|RBMS3|AMOTL2|DCDC2|PIAS4|NLK|GPRC5B|MKS1|VPS35|DEPDC1B|GRHL3|PORCN|WNK2|LRRK1|TTC21B|WNT5B|KREMEN1|DIX…	ZT20 vs. ZT12 UP
GO Biological Processes	GO:0198738	cell-cell signaling by wnt	-15	2.7	80	TLE5|APC|ARNTL|BMP2|CBFB|CCNE1|CDH2|CLTC|EGR1|ESR1|GPC4|FRZB|GPC3|GNAO1|RAPGEF1|HHEX|HIC1|IGFBP2|LRP4|LRP6|MCC|PLCB2|PPP3CA|PSMA4|PSMD12|PTPRO|RYK|SALL1|SDC1|SFRP4|SIAH2|SKI|SOX4|SOX9|STRN|TBL1X|TLE2|TLE3|TLE4|WNT7A|FZD4|FZD7|FZD9|BCL7B|FAM53B|MAGI2|ANKRD6|TNIK|SULF1|PLCB1|MACF1|WWTR1|PYGO1|AGO2|RBMS3|AMOTL2|DCDC2|PIAS4|NLK|GPRC5B|MKS1|VPS35|DEPDC1B|GRHL3|PORCN|WNK2|LRRK1|TTC21B|WNT5B|KREMEN1|DIX…	ZT20 vs. ZT12 UP
GO Molecular Functions	GO:0015267	channel activity	-15	2.8	74	HCN2|CACNA1D|CACNA1E|CACNB4|CHRNA4|CHRNA5|CHRNB4|CLCN1|CLCN6|CNGA1|CYBB|GABRA1|GABRA2|GABRA4|GABRR2|GJA4|GRIA2|GRIK3|HTR1B|ITPR1|ITPR2|KCNA2|KCNA5|KCNF1|KCNJ3|KCNJ8|KCNK1|KCNN2|KCNQ1|KCNQ2|KCNQ3|TRPM1|SCN1A|SCN2A|SCN4B|SCN9A|SLC1A4|SNAP25|TRPC6|KCNK5|CLCA2|TMC6|KCNH4|LRRC8B|CLIC4|PKD2L2|CACNG5|KCNMB4|ASIC5|TRPM7|TRPV6|SCN3B|KCNQ5|PANX2|TRPC7|SLC24A3|KCNK15|PIEZO2|ANO3|SLC26A6|TMC5|TMC7|TTYH3|HVCN…	ZT20 vs. ZT12 UP
GO Molecular Functions	GO:0022803	passive transmembrane transporter activity	-15	2.8	74	HCN2|CACNA1D|CACNA1E|CACNB4|CHRNA4|CHRNA5|CHRNB4|CLCN1|CLCN6|CNGA1|CYBB|GABRA1|GABRA2|GABRA4|GABRR2|GJA4|GRIA2|GRIK3|HTR1B|ITPR1|ITPR2|KCNA2|KCNA5|KCNF1|KCNJ3|KCNJ8|KCNK1|KCNN2|KCNQ1|KCNQ2|KCNQ3|TRPM1|SCN1A|SCN2A|SCN4B|SCN9A|SLC1A4|SNAP25|TRPC6|KCNK5|CLCA2|TMC6|KCNH4|LRRC8B|CLIC4|PKD2L2|CACNG5|KCNMB4|ASIC5|TRPM7|TRPV6|SCN3B|KCNQ5|PANX2|TRPC7|SLC24A3|KCNK15|PIEZO2|ANO3|SLC26A6|TMC5|TMC7|TTYH3|HVCN…	ZT20 vs. ZT12 UP
GO Biological Processes	GO:0007169	transmembrane receptor protein tyrosine kinase signaling pathway	-15	2.3	101	APC|AR|BMP2|DDR1|CHN1|AP3S1|CYBB|DGKQ|DNM1|HBEGF|EPHB6|ERBB2|FGFR3|GALNT3|GFRA3|GNAI2|GPLD1|GPR21|RAPGEF1|HGF|NRG1|HHEX|HIP1|HSP90AA1|IGFBP2|IGFBP5|INSR|JAK2|ANOS1|MMP9|MST1R|MT3|NEDD4|NGFR|NTF3|NTRK2|PDGFA|PDK4|PRKCA|PRKCZ|PTK2|PTPN2|PTPN12|PTPRR|ROS1|RYK|SDC2|SHC1|SMARCC1|SNCA|SOX9|STAT5A|VAV2|VEGFA|NR4A3|FZD4|DGKD|SOCS1|FGF18|WASL|NEURL1|ADAMTS3|ELMO1|GAB2|C2CD5|MVP|SH2B3|ACTR3|SPRY1|STAM2|VAV…	ZT20 vs. ZT12 UP
Hallmark Gene Sets	M5890	HALLMARK TNFA SIGNALING VIA NFKB	-15	3.9	45	BIRC3|ATF3|BCL6|BMP2|BTG1|CD80|CDKN1A|CEBPD|MAP3K8|HBEGF|DUSP1|EGR1|F2RL1|FOSB|FOSL2|GCH1|B4GALT1|HES1|CCN1|IL18|IRF1|JUN|LAMB3|MCL1|MYC|NFIL3|PFKFB3|MAP2K3|PTGS2|SAT1|SGK1|STAT5A|TGIF1|TNFAIP6|VEGFA|NR4A3|SNN|TSC22D1|TANK|KLF2|ICOSLG|G0S2|PMEPA1|TNIP2|SIK1	ZT20 vs. ZT12 UP
GO Molecular Functions	GO:0019900	kinase binding	-15	2.3	101	ADCY6|APC|BTG1|CCNE1|CDH2|CDKN1A|CKS1B|CLTC|CRY1|CTBP2|DGKQ|DLG1|DNM1|DSCAM|DSP|DUSP1|DUSP7|DUSP8|ELAVL1|ESR1|ACSL3|FOXM1|GATA4|GCH1|NRG1|HSP90AA1|JAK2|KCNA5|KCNQ1|KIF11|LDHA|LIMS1|LRP4|SMAD1|MAP3K1|MAP3K5|MSN|MYCN|NPM1|PDE3B|PDE8A|PKP2|PPP1CC|PPP2R5A|PKIA|PRKAR2A|PRKCZ|MAP2K3|PTK2|PTPN2|PTPRR|SHC1|SKI|SLC2A1|SOX9|STX1A|TESK1|TFRC|TRAF2|NR4A3|DGKD|SOCS1|PER3|TJP2|GDF3|GAB2|RHOBTB1|SV2A|KIF14|MVP|…	ZT20 vs. ZT12 UP
GO Cellular Components	GO:0098978	glutamatergic synapse	-15	3	63	ADRA2C|CBLN1|CDH1|CHRM3|CTBP2|DGKQ|DLG1|DNM1|DRD4|ELAVL1|GPC4|GRIK3|NRG1|HIP1|HSPA8|DNAJB1|JAK2|KPNA2|MYO5A|NEDD4|OPHN1|PLCB4|PPP1CC|PPP3CA|PRKCZ|PTPRO|PTPRS|SCN2A|SNAP25|CDKL5|STX1A|SYT4|WNT7A|FZD4|FZD9|PPFIA2|ADAM23|BSN|LGI1|DLGAP1|PLPPR4|SV2A|GIPC1|WASF3|NTNG1|TNIK|PLCB1|ARC|ADGRL3|GRIP1|IL1RAPL2|CACNG5|PCDH17|PPP1R9A|VPS35|ABHD17C|PORCN|GRIP2|NTNG2|SLITRK4|GSG1L|FBXO45|SHISA9	ZT20 vs. ZT12 UP
GO Biological Processes	GO:0044057	regulation of system process	-14	2.5	89	ADA|ADRA2C|ADRB1|APOA4|ATP2A2|CACNA1D|CACNB4|CALCA|CBLN1|CCK|CHRM3|CHRNB4|CNN1|CRHBP|CRY1|CYP2J2|DLG1|DSP|HBEGF|ECE1|EPAS1|EPB41|F2R|F2RL1|GATA4|GCH1|GLP1R|GNAI2|GNAO1|HGF|HRH2|IGFBP5|ITPR1|ITPR2|JAK2|KCNA5|KCNJ3|KCNK1|KCNN2|KCNQ1|MDM2|MYL2|CCN3|PKP2|PPP3CA|PRKCA|PRKCZ|RELN|PTGS2|PTK2|PTPRO|RGS2|RGS4|SCN4B|SGK1|STX1A|TACR2|TBXA2R|THRA|TNFRSF1A|TNFRSF1B|VIP|WNT7A|NR4A3|PDE5A|PER2|MTMR2|DLGAP1|CART…	ZT20 vs. ZT12 UP
GO Cellular Components	GO:0048471	perinuclear region of cytoplasm	-14	2.3	98	ACTN4|APC|ATP2A2|CDC20|CDH1|CDKN1A|CDKN3|CNP|CYBB|DLG1|DYNC1I1|ECE1|EML1|ERBB2|ACSL3|GALNT2|GALNT3|GAPDH|RAPGEF1|HSPA8|HSP90AA1|ITPR1|KCNA5|LIMS1|MAD2L1|MSN|MT3|NEDD4|NPC1|SLC11A2|NTRK2|ODC1|SERPINF1|PI4KB|PLD1|PLSCR1|PPARG|PRKCA|PRKCZ|TWF1|PTPRR|RAB3A|RAB4A|ROS1|SLC1A3|SNAP25|SNCA|CDKL5|SYT4|TFRC|TNFRSF1B|TPD52L1|FZD9|STX7|PDLIM4|STC2|PER2|MTMR2|RAB29|STBD1|NEURL1|HEPH|MAGI2|MVP|ATP9A|TENM1|TRAI…	ZT20 vs. ZT12 UP
GO Biological Processes	GO:0051962	positive regulation of nervous system development	-14	2.5	81	ADRA2C|ASPA|BCL6|BMP2|BMP4|BMP7|CBLN1|CDC20|CNTN1|DPYSL3|DSCAM|ECT2|LPAR1|FN1|RAPGEF1|HGF|FOXA1|HES1|MEF2C|MME|NBL1|NGFR|NTRK2|SERPINF1|PLXNA2|PPARG|PPP1CC|RELN|TWF1|RARB|RGS2|SHOX2|CDKL5|SYT4|ZEB1|TNFRSF1B|TPBG|TRPC6|VEGFA|WNT7A|LRP8|CXCR4|GDF5|FZD4|ENC1|NEURL1|NTN1|RIMS2|MAGI2|PLXNC1|FUT9|WASF3|SETX|CYFIP1|COBL|ADGRL3|CUX2|GRIP1|OTP|MACF1|MMD|LPAR3|TENM4|GPRC5B|SYT17|ATP8A2|LRRN3|PPP1R9A|CAMK1D…	ZT20 vs. ZT12 UP
GO Cellular Components	GO:0043025	neuronal cell body	-14	2.6	78	ADA|ADRA2C|ALCAM|CALCA|CCK|CHRNA4|CRHBP|CRYAB|CYBB|DSCAM|LPAR1|GLUL|GRIA2|GRIK3|HSP90AA1|DNAJB1|INSR|KCNA2|KCNK1|KCNN2|KIF5C|LRP4|LRP6|MAP2|MBP|MME|CD200|MYO5A|NGFR|CCN3|PDE1A|PDE1C|SERPINF1|PPT1|PRKCZ|PTPRF|PTPRS|SCN1A|SIAH2|SLC1A3|SLC1A4|SLC6A6|SNCB|SNCA|STRN|SYT4|TNFRSF1B|VIP|LRP8|ENC1|NEURL1|SNPH|SV2A|PDE10A|PPARGC1A|TPX2|CYFIP1|ARC|COBL|GRIP1|CNTNAP2|GLRX2|GLRX5|SLC38A2|KLHL24|PPP1R9A|VPS35|…	ZT20 vs. ZT12 UP
GO Biological Processes	GO:0009636	response to toxic substance	-14	2.6	78	ADA|ADCYAP1R1|ADH4|APOA4|B2M|BMP7|BNIP3|CDK1|CDH1|CDKN1A|CDO1|CHKA|CHRNA4|CHRNA5|CHRNB4|CNP|CRHBP|CRYAB|CYBB|CYP1B1|DHFR|DRD4|DUSP1|ECT2|EEF1B2|EGR1|FXN|GCH1|HGF|HPGD|HPRT1|HTR1B|ITPR2|JUN|KCNA5|KCNK1|LDHA|LTC4S|MBP|MDM2|MAP3K5|MT3|PDE8A|PON1|PPP3CA|PTH|PTGS1|PTGS2|PYCR1|RGS2|RGS4|SCN9A|SDC1|SOD3|TBXA2R|TRPC6|XPA|NR4A3|SNN|TIMELESS|RGN|PPIF|AKR1A1|KLF2|PEMT|PPARGC1A|SETX|SZT2|SIRT1|DUOX2|GLRX2|OS…	ZT20 vs. ZT12 UP
GO Biological Processes	GO:0007610	behavior	-14	2.4	86	ADA|ADRB1|AHCY|ALDH1A3|B2M|CALCA|CCK|CHRNA4|CHRNA5|CHRNB4|CNP|CPT1A|CRHBP|DRD4|DSCAM|EGR1|AFF2|FXN|GATM|GLP1R|GMFB|GNAO1|GRP|NRG1|HPRT1|HRH2|HTR1B|INSR|JUN|KCNA2|MEF2C|MME|MYO5A|NQO2|NOVA1|NPC1|SLC11A2|NTF3|NTRK2|SERPINF1|PPT1|PRKCZ|RELN|PTGS2|SCN1A|SCN2A|SCN9A|SGK1|SLC1A3|SNAP25|STRN|SYT4|TACR2|THRA|TMOD1|VIP|NR4A3|FZD4|FZD9|PER3|CARTPT|NCOA2|WDR47|PLCB1|ARC|ADGRL3|CUX2|CNTNAP2|PCDH17|PRLH|GCNT4…	ZT20 vs. ZT12 UP
GO Cellular Components	GO:0098793	presynapse	-14	2.6	78	ADRA2C|CACNA1D|CALCA|CCK|CDH2|CEL|CHRM3|CHRNA4|CNTN1|CRHBP|CRHR2|CTBP2|DGKQ|DNM1|GPC4|GABRA2|GLUL|GRIK3|GRM2|GUCY1B1|HIP1|HSPA8|HTR1B|KCNA2|KCNJ3|MME|MT3|NTF3|NTRK2|OPHN1|PPP1CC|PPT1|PTPRS|RAB3A|RAB4A|SCN2A|SLC2A1|SLC22A3|SNAP25|SNCB|SNCA|STX1A|SYT4|WNT7A|STX7|DOC2B|PPFIBP2|PPFIBP1|PPFIA2|ADAM23|MTMR2|BSN|SYNGR1|RIMS2|SNPH|SV2B|SV2A|GNB5|GIPC1|COPS5|NTNG1|SV2C|TNIK|CYFIP1|LAMP5|PCDH17|SLC40A1|SYT…	ZT20 vs. ZT12 UP
GO Biological Processes	GO:0007409	axonogenesis	-13	2.6	73	ALCAM|ANK3|BMP7|CCK|CDH2|CHN1|CNP|DSCAM|EPHB6|ERBB2|FN1|GFRA3|HSP90AA1|ANOS1|KIF5C|LAMA3|LRP4|MAP2|MT3|NGFR|NTRK2|OPHN1|PITPNA|PLXNA2|PRKCA|RELN|PTK2|PTPRO|PTPRS|RAB3A|RAP1GAP|RYK|SHC1|SHOX2|CDKL5|VEGFA|WNT7A|XK|CXCR4|NR4A3|PLA2G10|KLF7|LGI1|NTN1|GAB2|KIAA0319|PLPPR4|UST|PLXNC1|SEMA6C|NTNG1|FSTL4|CYFIP1|COBL|SZT2|MACF1|LPAR3|SH3KBP1|ATP8A2|DSCAML1|SEMA6A|NTNG2|PLXNA4|NEXN|BOC|VSTM2L|SLITRK4|CNTN4…	ZT20 vs. ZT12 UP
GO Biological Processes	GO:0046942	carboxylic acid transport	-13	2.9	60	CCK|CPT1A|SLC26A3|DRD4|ACSL1|ACSL3|GRM2|HTR1B|ABCC1|NMB|NTRK2|SLC26A4|PPARG|RAB3A|RGS2|RGS4|SLC1A3|SLC1A4|SLC2A1|SLC6A6|SLC7A2|SLCO2A1|SLC22A4|SNAP25|STX1A|SYT4|XK|SLC7A5|PLA2G10|PPFIA2|TNFRSF11A|PER2|SLC16A3|SV2A|NCOA2|GIPC1|SLC26A1|SLC27A4|SLCO2B1|PLA2R1|SLCO3A1|SLC38A2|SLC38A4|SLC17A6|MID1IP1|SLC26A6|STARD5|SLC38A1|MFSD2A|SLC26A7|SLC25A29|SLC43A2|SLC38A6|SLC5A12|SLC16A9|SLC25A30|SLC25A47|SLC13…	ZT20 vs. ZT12 UP
GO Biological Processes	GO:0015849	organic acid transport	-13	2.9	60	CCK|CPT1A|SLC26A3|DRD4|ACSL1|ACSL3|GRM2|HTR1B|ABCC1|NMB|NTRK2|SLC26A4|PPARG|RAB3A|RGS2|RGS4|SLC1A3|SLC1A4|SLC2A1|SLC6A6|SLC7A2|SLCO2A1|SLC22A4|SNAP25|STX1A|SYT4|XK|SLC7A5|PLA2G10|PPFIA2|TNFRSF11A|PER2|SLC16A3|SV2A|NCOA2|GIPC1|SLC26A1|SLC27A4|SLCO2B1|PLA2R1|SLCO3A1|SLC38A2|SLC38A4|SLC17A6|MID1IP1|SLC26A6|STARD5|SLC38A1|MFSD2A|SLC26A7|SLC25A29|SLC43A2|SLC38A6|SLC5A12|SLC16A9|SLC25A30|SLC25A47|SLC13…	ZT20 vs. ZT12 UP
GO Cellular Components	GO:0044297	cell body	-13	2.4	83	ACTA1|ADA|ADRA2C|ALCAM|CALCA|CCK|CHRNA4|CRHBP|CRYAB|CYBB|DPYSL3|DSCAM|LPAR1|GLUL|GNAI2|GNAO1|GRIA2|GRIK3|HSP90AA1|DNAJB1|INSR|KCNA2|KCNK1|KCNN2|KIF5C|LRP4|LRP6|MAP2|MBP|MME|CD200|MYO5A|NGFR|CCN3|PDE1A|PDE1C|SERPINF1|PPT1|PRKCZ|PTPRF|PTPRS|SCN1A|SIAH2|SLC1A3|SLC1A4|SLC6A6|SNCB|SNCA|STRN|SYT4|TNFRSF1B|VIP|LRP8|ENC1|NEURL1|SNPH|SV2A|PDE10A|PPARGC1A|TPX2|CYFIP1|ARC|COBL|GRIP1|CNTNAP2|GLRX2|GLRX5|SLC3…	ZT20 vs. ZT12 UP
GO Biological Processes	GO:0010942	positive regulation of cell death	-13	2.2	97	ADAM8|TLE5|ALDH1A3|APC|ATF3|BCL6|BMP2|BMP4|BMP7|BNIP3|BTG1|CALCR|CCK|CDKN1A|CTNNA1|CYP1B1|DAP|DUSP1|E2F3|ECT2|LPAR1|EGR1|F2R|FRZB|GAPDH|B4GALT1|GPLD1|HIP1|FOXA1|HPGD|ID3|CCN1|JAK2|JUN|LDHA|MCL1|MEF2C|MAP3K5|MMP9|MT3|MYBL2|MYC|NGFR|NQO2|PPARG|PTGS2|PTPN2|RARB|RASGRF2|RPS6KA2|SFRP4|SLC6A6|SNCA|SOX4|TNFRSF1A|TNFRSF1B|TPD52L1|TRAF2|VAV2|NR4A3|ACOX2|FZD9|SRPX|PEA15|CRADD|TNFSF10|NEURL1|BCLAF1|ARHGEF17…	ZT20 vs. ZT12 UP
GO Biological Processes	GO:0007264	small GTPase mediated signal transduction	-13	2.5	75	ADCYAP1R1|APOC3|ARHGAP6|BCL6|CDKN1A|CHN1|COL1A2|ECT2|LPAR1|F2R|F2RL1|F2RL2|FOXM1|GPR20|RAPGEF1|NRG1|JAK2|JUN|NGFR|OPHN1|PLD1|RELN|PTH|RAB4A|RAP1GAP|RAP2B|RASGRF2|RIT1|RRAS|RREB1|SHC1|SIAH2|VAV2|F2RL3|RAB9A|NTN1|RAPGEF5|ARHGEF17|ELMO1|RHOBTB1|SRGAP3|KIF14|SH2D3C|RASGRP1|SPRY1|VAV3|NCKAP1|NISCH|ARHGAP26|RAP1GAP2|RGL1|CYFIP1|ARHGEF9|ARHGAP45|ARHGEF26|FBXO8|RAB30|SGSM3|ARHGEF4|ARHGEF3|PLCE1|RAB39A|SY…	ZT20 vs. ZT12 UP
GO Molecular Functions	GO:0005216	ion channel activity	-13	2.8	65	HCN2|CACNA1D|CACNA1E|CACNB4|CHRNA4|CHRNA5|CHRNB4|CLCN1|CLCN6|CNGA1|GABRA1|GABRA2|GABRA4|GABRR2|GRIA2|GRIK3|HTR1B|ITPR1|ITPR2|KCNA2|KCNA5|KCNF1|KCNJ3|KCNJ8|KCNK1|KCNN2|KCNQ1|KCNQ2|KCNQ3|TRPM1|SCN1A|SCN2A|SCN4B|SCN9A|SLC1A4|SNAP25|TRPC6|KCNK5|CLCA2|KCNH4|LRRC8B|CLIC4|PKD2L2|CACNG5|KCNMB4|ASIC5|TRPM7|TRPV6|SCN3B|KCNQ5|TRPC7|SLC24A3|KCNK15|PIEZO2|ANO3|SLC26A6|TTYH3|HVCN1|KCNK17|MCU|SLC26A7|TMEM120B|A…	ZT20 vs. ZT12 UP
GO Molecular Functions	GO:0022836	gated channel activity	-13	3	58	HCN2|CACNA1D|CACNA1E|CACNB4|CHRNA4|CHRNA5|CHRNB4|CLCN1|CLCN6|CNGA1|CYBB|GABRA1|GABRA2|GABRA4|GABRR2|GRIA2|GRIK3|HTR1B|ITPR1|ITPR2|KCNA2|KCNA5|KCNF1|KCNJ3|KCNJ8|KCNK1|KCNN2|KCNQ1|KCNQ2|KCNQ3|SCN1A|SCN2A|SCN4B|SCN9A|SNAP25|KCNK5|CLCA2|TMC6|KCNH4|CLIC4|CACNG5|KCNMB4|ASIC5|SCN3B|KCNQ5|KCNK15|PIEZO2|ANO3|TMC5|TMC7|TTYH3|HVCN1|KCNK17|TMEM266|ANO6|MCOLN2|TMC3|FAM155A	ZT20 vs. ZT12 UP
GO Biological Processes	GO:0051345	positive regulation of hydrolase activity	-13	2.2	99	ADCYAP1R1|ADRB1|APOA4|ARHGAP6|BMP2|CCK|CHN1|DAP|ECT2|LPAR1|ERBB2|ESR1|F2R|F2RL1|FGFR3|FN1|GPLD1|RAPGEF1|HIP1|DNAJB1|CCN1|JAK2|JUN|LIMS1|MBP|MEF2C|MAP3K5|CD200|MYC|NGFR|NTF3|NTRK2|OPHN1|P2RY6|PLCB2|PLSCR1|PPARG|PRKCZ|PTH|RAB3A|RAB4A|RAP1GAP|RAP1GDS1|RGS1|RGS2|RGS3|RGS4|RGS7|RGS16|RP2|SNCA|CDKL5|TRAF2|VEGFA|S1PR4|CRADD|TNFSF10|RGN|STXBP5L|RGS6|MAGI2|SRGAP3|TANK|BCL2L11|NR1H3|RASGRP1|NMUR1|VAV3|GNB5…	ZT20 vs. ZT12 UP
GO Biological Processes	GO:0043068	positive regulation of programmed cell death	-13	2.3	91	ADAM8|TLE5|ALDH1A3|APC|ATF3|BCL6|BMP2|BMP4|BMP7|BNIP3|BTG1|CCK|CDKN1A|CTNNA1|CYP1B1|DAP|DUSP1|E2F3|ECT2|LPAR1|F2R|FRZB|GAPDH|B4GALT1|GPLD1|HIP1|FOXA1|HPGD|ID3|CCN1|JAK2|JUN|LDHA|MCL1|MEF2C|MAP3K5|MMP9|MYBL2|MYC|NGFR|NQO2|PPARG|PTGS2|PTPN2|RARB|RASGRF2|RPS6KA2|SFRP4|SNCA|SOX4|TNFRSF1A|TNFRSF1B|TPD52L1|TRAF2|VAV2|NR4A3|FZD9|SRPX|PEA15|CRADD|TNFSF10|NEURL1|BCLAF1|ARHGEF17|BCL2L11|PPIF|VAV3|PPARGC1A|…	ZT20 vs. ZT12 UP
GO Biological Processes	GO:0006644	phospholipid metabolic process	-7.6	2.6	42	CAPN2|CCKBR|CETP|DGKQ|FGR|GNB3|PIGA|PIGH|PIK3C2A|PIP4K2A|PLCB2|PLCG1|PLD1|PTK2|SRC|VAV2|PIP5K1B|PLA2G10|DGKE|PLPP2|INPP4B|CPNE3|MTMR2|MTMR7|SPTLC2|BPNT1|INPP5F|SH3YL1|ISYNA1|PLPPR1|LPCAT2|ETNK1|PCTP|MTMR14|ETNPPL|PIGM|PIK3IP1|OSBPL5|OSBPL8|TAMM41|ABHD3|SERINC2	ZT20 vs. ZT12 Down
GO Biological Processes	GO:1901137	carbohydrate derivative biosynthetic process	-6.6	2.1	57	ADCY9|ALDOB|BMPR1B|CLTC|HBEGF|ENO2|ESRRB|FMOD|FUT8|B4GALT1|GPC1|GUCY1A2|GUCY2C|NDST1|MGAT5|MTAP|NT5E|PDK1|PIGA|PIGH|ST8SIA1|UGT8|ST8SIA2|CHST1|ST3GAL5|PAPSS1|SDC3|FAM20B|ABCC5|AKR1A1|B3GNT3|ST3GAL6|B3GNT2|PHLDA1|AGO2|CHST11|GALNT7|ADA2|PANK1|TET2|ST6GALNAC1|CTPS2|CHST7|MAN1C1|CEMIP|GALNT16|GALNT11|NDST4|HS6ST2|PIGM|LARGE2|CMPK2|B3GAT2|PRXL2C|HS3ST5|ACER2|GALNTL6	ZT20 vs. ZT12 Down
GO Molecular Functions	GO:0042578	phosphoric ester hydrolase activity	-13	2.8	61	ALPL|CDKN3|CHRM3|CNP|DLG1|DUSP1|DUSP7|DUSP8|F2RL2|GPLD1|PDE1A|PDE1C|PDE3B|PDE8A|PFKFB3|PLCB2|PLCB4|PLD1|PON1|PPP1CC|PPP2R5A|PPP3CA|PTPN2|PTPN12|PTPRB|PTPRF|PTPRO|PTPRR|PTPRS|PLPP2|PDE5A|RNGTT|INPP4B|MTMR2|MTMR7|LPIN2|PLPPR4|TAB1|PDE10A|PPM1E|PLCB1|PHLPP1|NOCT|PDE7B|PHPT1|PLCE1|CPPED1|PLCXD1|GPCPD1|NT5M|NT5DC2|PPP1R3B|LRRK1|PLPPR3|DUSP16|GDPD5|PTPN5|PTPDC1|PLPPR5|PLPP4|NAPEPLD	ZT20 vs. ZT12 UP
GO Biological Processes	GO:0043065	positive regulation of apoptotic process	-13	2.3	90	ADAM8|TLE5|ALDH1A3|APC|ATF3|BCL6|BMP2|BMP4|BMP7|BNIP3|BTG1|CCK|CTNNA1|CYP1B1|DAP|DUSP1|E2F3|ECT2|LPAR1|F2R|FRZB|GAPDH|B4GALT1|GPLD1|HIP1|FOXA1|HPGD|ID3|CCN1|JAK2|JUN|LDHA|MCL1|MEF2C|MAP3K5|MMP9|MYBL2|MYC|NGFR|NQO2|PPARG|PTGS2|PTPN2|RARB|RASGRF2|RPS6KA2|SFRP4|SNCA|SOX4|TNFRSF1A|TNFRSF1B|TPD52L1|TRAF2|VAV2|NR4A3|FZD9|SRPX|PEA15|CRADD|TNFSF10|NEURL1|BCLAF1|ARHGEF17|BCL2L11|PPIF|VAV3|PPARGC1A|PLA2R1|…	ZT20 vs. ZT12 UP
GO Biological Processes	GO:0034762	regulation of transmembrane transport	-12	2.4	80	ACTN4|ANK3|HCN2|C3|CACNA1D|CACNA1E|CACNB4|CALCR|CAPN1|CHRM3|CLCN1|CRHBP|CYBB|DLG1|DPP6|DRD4|F2R|GPC3|GRIA2|INSR|KCNA2|KCNA5|KCNF1|KCNJ3|KCNJ8|KCNN2|KCNQ1|KCNQ2|KCNQ3|MEF2C|MMP9|MYO5A|NEDD4|OAZ2|P2RY6|RELN|PTH|RGS2|RGS4|SCN1A|SCN2A|SCN4B|SCN9A|SLC2A1|SNCA|TRPC6|NR4A3|CLTCL1|KCNK5|PEA15|PER2|F2RL3|RGN|C2CD5|PPIF|GNB5|ARPP19|PPARGC1A|ARC|KCNH4|CLIC4|CACNG5|KLHL24|SCN3B|KCNQ5|JPH1|CEMIP|DPP10|KCNK15|…	ZT20 vs. ZT12 UP
GO Biological Processes	GO:0045666	positive regulation of neuron differentiation	-12	2.8	61	ADRA2C|BCL6|BMP2|BMP4|BMP7|CNTN1|DPYSL3|DSCAM|ECT2|LPAR1|FN1|RAPGEF1|HGF|FOXA1|MEF2C|NBL1|NGFR|NTRK2|SERPINF1|PLXNA2|RELN|TWF1|RARB|RGS2|SHOX2|CDKL5|SYT4|ZEB1|TRPC6|VEGFA|LRP8|CXCR4|GDF5|FZD4|ENC1|NEURL1|NTN1|RIMS2|MAGI2|PLXNC1|FUT9|SETX|CYFIP1|COBL|CUX2|GRIP1|MACF1|MMD|LPAR3|GPRC5B|SYT17|ATP8A2|PPP1R9A|CAMK1D|GDPD5|PLXNA4|RNF157|DAB2IP|PLPPR5|DHX36|TUBB2B	ZT20 vs. ZT12 UP
GO Biological Processes	GO:0001655	urogenital system development	-12	2.9	56	AR|BMP2|BMP4|BMP7|CYP26A1|DLG1|EGR1|ESR1|FBN1|GCNT1|GPC3|FOXA1|HPGD|HES1|ID3|IL6R|LRP4|SMAD1|SMAD5|MEF2C|MME|MMP9|MYC|ODC1|PDGFA|SERPINF1|SERPINB5|PODXL|PTPRO|RARB|SALL1|SDC1|SIX1|SMARCC1|SOX4|SOX9|VEGFA|RGN|CYP7B1|MAGI2|BCL2L11|SPRY1|BASP1|JMJD6|SULF1|WWTR1|PYGO1|KLHL3|PLCE1|GCNT4|SIX4|EAF2|FAT4|OSR2|AMER1|RDH10	ZT20 vs. ZT12 UP
GO Molecular Functions	GO:0022838	substrate-specific channel activity	-12	2.7	65	HCN2|CACNA1D|CACNA1E|CACNB4|CHRNA4|CHRNA5|CHRNB4|CLCN1|CLCN6|CNGA1|GABRA1|GABRA2|GABRA4|GABRR2|GRIA2|GRIK3|HTR1B|ITPR1|ITPR2|KCNA2|KCNA5|KCNF1|KCNJ3|KCNJ8|KCNK1|KCNN2|KCNQ1|KCNQ2|KCNQ3|TRPM1|SCN1A|SCN2A|SCN4B|SCN9A|SLC1A4|SNAP25|TRPC6|KCNK5|CLCA2|KCNH4|LRRC8B|CLIC4|PKD2L2|CACNG5|KCNMB4|ASIC5|TRPM7|TRPV6|SCN3B|KCNQ5|TRPC7|SLC24A3|KCNK15|PIEZO2|ANO3|SLC26A6|TTYH3|HVCN1|KCNK17|MCU|SLC26A7|TMEM120B|A…	ZT20 vs. ZT12 UP
GO Biological Processes	GO:0050769	positive regulation of neurogenesis	-12	2.5	71	ADRA2C|ASPA|BCL6|BMP2|BMP4|BMP7|CNTN1|DPYSL3|DSCAM|ECT2|LPAR1|FN1|RAPGEF1|HGF|FOXA1|HES1|MEF2C|MME|NBL1|NGFR|NTRK2|SERPINF1|PLXNA2|PPARG|PPP1CC|RELN|TWF1|RARB|RGS2|SHOX2|CDKL5|SYT4|ZEB1|TNFRSF1B|TRPC6|VEGFA|LRP8|CXCR4|GDF5|FZD4|ENC1|NEURL1|NTN1|RIMS2|MAGI2|PLXNC1|FUT9|SETX|CYFIP1|COBL|CUX2|GRIP1|OTP|MACF1|MMD|LPAR3|TENM4|GPRC5B|SYT17|ATP8A2|PPP1R9A|CAMK1D|SEMA6A|GDPD5|PLXNA4|RNF157|DAB2IP|PLPPR5|…	ZT20 vs. ZT12 UP
GO Biological Processes	GO:0050804	modulation of chemical synaptic transmission	-12	2.6	68	ATP2A2|CACNA1D|CBLN1|CDC20|CDH1|CDH2|CEL|CHRNA4|CHRNA5|CHRNB4|CRHR2|DNM1|DRD4|F2R|GLUL|GNAI2|GRIK3|GRM2|GUCY1B1|HRH2|HTR1B|JAK2|MEF2C|MME|NTF3|NTRK2|OPHN1|PLCB4|PPP3CA|PRKCZ|RELN|PTGS2|PTPRS|RAB3A|RGS4|SLC1A3|SNAP25|SNCA|STX1A|SYT4|TACR2|WNT7A|LRP8|PPFIA2|MTMR2|SYNGR1|NEURL1|LGI1|DLGAP1|STXBP5L|RIMS2|GIPC1|FAM107A|NISCH|NTNG1|CYFIP1|PLCB1|ARC|CUX2|CACNG5|PCDH17|KCNMB4|PPP1R9A|NTNG2|SYT9|CNTN4|TUB…	ZT20 vs. ZT12 UP
GO Biological Processes	GO:0099177	regulation of trans-synaptic signaling	-12	2.6	68	ATP2A2|CACNA1D|CBLN1|CDC20|CDH1|CDH2|CEL|CHRNA4|CHRNA5|CHRNB4|CRHR2|DNM1|DRD4|F2R|GLUL|GNAI2|GRIK3|GRM2|GUCY1B1|HRH2|HTR1B|JAK2|MEF2C|MME|NTF3|NTRK2|OPHN1|PLCB4|PPP3CA|PRKCZ|RELN|PTGS2|PTPRS|RAB3A|RGS4|SLC1A3|SNAP25|SNCA|STX1A|SYT4|TACR2|WNT7A|LRP8|PPFIA2|MTMR2|SYNGR1|NEURL1|LGI1|DLGAP1|STXBP5L|RIMS2|GIPC1|FAM107A|NISCH|NTNG1|CYFIP1|PLCB1|ARC|CUX2|CACNG5|PCDH17|KCNMB4|PPP1R9A|NTNG2|SYT9|CNTN4|TUB…	ZT20 vs. ZT12 UP
GO Biological Processes	GO:0043410	positive regulation of MAPK cascade	-12	2.4	77	ADAM8|ADRA2C|AR|BMP2|BMP4|CALCR|CDK1|CDH2|MAP3K8|DRD4|DUSP7|LPAR1|ERBB2|F2R|F2RL1|FGFR3|GATA4|GNAI2|RAPGEF1|HGF|NRG1|INSR|JAK2|JUN|MAP3K1|MAP3K5|MST1R|MT3|NQO2|NTF3|NTRK2|P2RY6|PDE8A|PDGFA|SERPINF2|PRKCA|PRKCZ|MAP2K3|RYK|SHC1|TPD52L1|TRAF2|VEGFA|WNT7A|CXCR4|FZD4|FZD7|PDE5A|PEA15|TNFRSF11A|FGF18|CARTPT|RASGRP1|TENM1|TAB1|GPNMB|ANKRD6|TNIK|PLCB1|WWC1|PIK3R5|LPAR3|NENF|PLCE1|FBXW7|PBK|PDGFC|JCAD|SH3…	ZT20 vs. ZT12 UP
GO Biological Processes	GO:0001568	blood vessel development	-12	2.1	98	ADAM8|BMP4|BMP7|BTG1|C3|CDH2|COL1A2|CYBB|CYP1B1|EGR1|ELK3|EPAS1|ERBB2|FOXM1|FN1|GATA4|B4GALT1|GJA4|GPC3|GLUL|GPLD1|RAPGEF1|HGF|HHEX|HPGD|HES1|HSPG2|ID1|CCN1|IL6R|IL18|JUN|LTBP1|SMAD1|MDM2|MEF2C|MYLK|NEDD4|NGFR|CCN3|NTRK2|PDE3B|PDGFA|SERPINF1|SERPINF2|PPARG|PRCP|PRKCA|PTGS2|PTK2|PTPRB|RRAS|SAT1|SHC1|SIX1|SOX4|TBXA2R|TGFBR3|UBP1|VAV2|VEGFA|WNT7A|XBP1|CXCR4|SCG2|FZD4|FGF18|HS6ST1|RAMP1|KLF2|VAV3|TAB…	ZT20 vs. ZT12 UP
GO Molecular Functions	GO:0003779	actin binding	-12	2.6	66	ACTN4|CNN1|CTNNA1|EPB41|GAS2|GC|GMFB|HIP1|ABLIM1|MSN|MYH11|MYL2|MYLK|MYO5A|MYO7B|NRAP|OPHN1|PTK2|TWF1|SNCA|ITPRID2|SVIL|TAGLN|TMOD1|TRPC6|WIPF1|CORO2A|CXCR4|ENC1|PDLIM4|WASL|PSTPIP2|PDLIM1|BCL7B|ACTR3|CORO2B|GIPC1|WASF3|LDB3|FAM107A|CYFIP1|SYNE2|COBL|MACF1|KLHL3|CTNNA3|PARVB|KLHL5|ANLN|TRPM7|PPP1R9A|CCDC88A|ERMN|MICAL3|SHROOM3|CLMN|VASH2|AIF1L|DIXDC1|NEXN|FGD4|ADSS1|MIB2|SYNE3|PPP1R42|LRRC10	ZT20 vs. ZT12 UP
GO Molecular Functions	GO:0008324	cation transmembrane transporter activity	-12	2.3	84	ATP2A2|HCN2|CACNA1D|CACNA1E|CACNB4|CHRNA4|CHRNA5|CHRNB4|CNGA1|GRIA2|GRIK3|HTR1B|ITPR1|ITPR2|KCNA2|KCNA5|KCNF1|KCNJ3|KCNJ8|KCNK1|KCNN2|KCNQ1|KCNQ2|KCNQ3|TRPM1|SLC11A2|SCN1A|SCN2A|SCN4B|SCN9A|SLC1A3|SLC1A4|SLC6A6|SLC7A2|SLC9A5|SLC15A2|SLC20A2|SLC22A3|SLC22A4|SNAP25|TRPC6|SLC7A5|KCNK5|SLC4A4|SLC4A7|SLC34A2|KCNH4|PKD2L2|CACNG5|KCNMB4|SLC40A1|ATP6V0A4|ASIC5|SLC38A2|TRPM7|TRPV6|SCN3B|KCNQ5|TRPC7|SLC45A…	ZT20 vs. ZT12 UP
GO Biological Processes	GO:0007416	synapse assembly	-12	3.7	39	CBLN1|CDH1|CDH2|CEL|DSCAM|GPC4|GABRA1|GABRA2|NRG1|LRP4|MEF2C|NTRK2|PTK2|PTPRS|RYK|SIX1|SNCA|TPBG|WNT7A|BSN|RAB29|NTN1|MAGI2|FARP1|ADGRL3|CUX2|IL1RAPL2|PCDH17|SIX4|CNTN5|LRRN3|LGI2|PPP1R9A|VPS35|LRRN1|NTNG2|SLITRK4|FBXO45|LRTM2	ZT20 vs. ZT12 UP
GO Biological Processes	GO:0003013	circulatory system process	-12	2.4	77	ADA|ADCY6|ADRA2C|ADRB1|AR|ATP2A2|CACNA1D|CACNB4|CALCA|CHRM3|COL1A2|CYP2J2|DLG1|DSP|HBEGF|ECE1|EPAS1|F2R|F2RL1|GATA4|GCH1|GLP1R|GNAI2|GNAO1|GUCY1B1|HRH2|HTR1B|ITPR1|ITPR2|JAK2|KCNA5|KCNJ3|KCNJ8|KCNK1|KCNN2|KCNQ1|SMAD5|MDM2|MME|MYL2|PKP2|SERPINF2|PPARG|PRCP|MAP2K3|PTGS1|PTGS2|PTPRO|RAP1GDS1|RGS2|RGS4|SCN1A|SCN4B|SGK1|TACR2|TBXA2R|THRA|VEGFA|VIP|CXCR4|PDE5A|PER2|CARTPT|CORO2B|NISCH|DDAH1|WWTR1|CACNG…	ZT20 vs. ZT12 UP
GO Biological Processes	GO:0010720	positive regulation of cell development	-12	2.4	78	ADRA2C|ASPA|BCL6|BMP2|BMP4|BMP7|CNTN1|DPYSL3|DSCAM|ECT2|LPAR1|FN1|RAPGEF1|HGF|FOXA1|HES1|LIMS1|MEF2C|MME|NBL1|NGFR|NTRK2|SERPINF1|PLXNA2|PPARG|PPP1CC|PROC|RELN|TWF1|RARB|RGS2|RREB1|SHOX2|CDKL5|SYT4|ZEB1|TNFRSF1B|TRPC6|VEGFA|LRP8|CXCR4|GDF5|FZD4|ENC1|PDE5A|NEURL1|NTN1|RIMS2|MAGI2|PLXNC1|FUT9|SETX|CYFIP1|COBL|CUX2|GRIP1|OTP|MACF1|MMD|LPAR3|TENM4|GPRC5B|SYT17|ATP8A2|CARMIL1|PPP1R9A|CAMK1D|SEMA6A|GDP…	ZT20 vs. ZT12 UP
Reactome Gene Sets	R-HSA-382551	Transport of small molecules	-12	2.2	92	ADCY6|SLC25A4|APOC3|ATP2A2|CLCN1|CLCN6|CLTC|SLC26A3|LIPC|TRPM1|ABCC1|NPC1|SLC11A2|SLC26A4|PRKAR2A|PSMA4|PSMD12|SGK1|SLC1A3|SLC1A4|SLC2A1|SLC6A6|SLC7A2|SLC9A5|SLC15A2|SLC20A2|SLCO2A1|SLC22A3|SLC22A4|TFRC|TRPC6|SLC7A5|SLC4A4|SLC16A3|SLC4A7|CLCA2|HEPH|NR1H3|ATP9A|SLC34A2|GNB5|SLC26A1|SLC27A4|SLCO2B1|ABCB10|LRRC8B|SLCO3A1|FLVCR1|MYLIP|SLC40A1|ATP6V0A4|ANGPTL4|CYB5R2|ATP8A2|ASIC5|SLC38A2|TRPM7|SLC38A4…	ZT20 vs. ZT12 UP
GO Biological Processes	GO:0098656	anion transmembrane transport	-12	2.9	53	CLCN1|CLCN6|CPT1A|SLC26A3|GABRA1|GABRA2|GABRA4|GABRR2|ABCC1|SLC26A4|RGS2|RGS4|SLC1A3|SLC1A4|SLC2A1|SLC6A6|SLC7A2|SLC9A5|SLC20A2|SLC22A4|SLC7A5|SLC4A4|PER2|SLC16A3|XPR1|SLC4A7|CLCA2|SLC26A1|LRRC8B|CLIC4|SLC37A1|SLC38A2|SLC38A4|SLC17A6|SLC24A3|SLC12A5|MID1IP1|ANO3|SLC26A6|TTYH3|SLC38A1|SLC9A7|SLC26A7|SLC25A29|SLC43A2|SLC38A6|SLC5A12|ANO6|SLC25A30|SLC13A5|SLC9A9|MPC1L|SLC26A5	ZT20 vs. ZT12 UP
GO Molecular Functions	GO:0042803	protein homodimerization activity	-12	2.2	86	ACTN4|ADRA2C|NR0B1|ALDH1A3|ALDH3A2|APOA4|ATF3|B2M|BNIP3|CLCN1|CRYAB|CRYM|DPYD|ECE1|ECT2|ELAVL1|GCH1|HHEX|HIP1|HES1|HSP90AA1|IL6R|KCNN2|LRP4|LRP6|MAD2L1|MCL1|MAP3K5|MME|NQO2|NPM1|NTRK2|ODC1|PCYT1A|PDGFA|SERPINF2|PON1|MASP1|PTGS2|PTPRO|RAP1GAP|STK10|SYT4|TFRC|TKT|TPD52L1|TRPC6|VEGFA|XPA|NR4A3|ACOX2|FZD4|FZD9|DGKD|PDXK|PDLIM4|STC2|PEX11B|PAPSS1|LRRFIP1|TENM1|CIB2|WWTR1|TENM4|MLXIPL|SH3GLB1|AADAT|ADA…	ZT20 vs. ZT12 UP
GO Biological Processes	GO:0071900	regulation of protein serine/threonine kinase activity	-12	2.4	74	ADAM8|APC|BMP2|BMP4|BMP7|CCNE1|CDK1|CDKN1A|CDKN3|CKS1B|MAP3K8|DRD4|DUSP1|DUSP7|DUSP8|LPAR1|ERBB2|F2R|ACSL1|RAPGEF1|HGF|NRG1|HHEX|INSR|JAK2|LRP6|MAP3K1|MAP3K5|MST1R|NTF3|PDGFA|PKIA|PRKAR2A|MAP2K3|RGS2|RGS3|RGS4|SHC1|SNCA|TESK1|TPD52L1|TRAF2|VEGFA|CXCR4|FZD4|PDE5A|PEA15|TNFRSF11A|FGF18|CARTPT|SH2B3|RASGRP1|TENM1|SPRY1|TAB1|PKIG|TNIK|SIRT1|PIK3R5|LPAR3|RGCC|PLCE1|PARP16|PBK|PDGFC|CEMIP|PROK2|DUSP16|…	ZT20 vs. ZT12 UP
GO Biological Processes	GO:0046677	response to antibiotic	-12	2.9	54	ADA|ADCY6|ADCYAP1R1|ALPL|BNIP3|CDK1|CDO1|CRHBP|CRYAB|CYBB|CYP1B1|DRD4|DUSP1|ECT2|EEF1B2|EGR1|FXN|HGF|HPGD|HSP90AA1|HTR1B|ID1|ID3|ITPR2|JAK2|JUN|KCNA5|LDHA|MDM2|MEF2C|MAP3K5|PDE8A|PTH|PYCR1|RGS2|RGS4|SDC1|SLC1A3|TBXA2R|TRPC6|NR4A3|TIMELESS|PPIF|KLF2|PEMT|SETX|SIRT1|GLRX2|OSER1|UGT1A1|UNC79|MAP1LC3A|SIRPA|SLC26A5	ZT20 vs. ZT12 UP
GO Biological Processes	GO:0045596	negative regulation of cell differentiation	-12	2.1	95	ACTN4|ADCY6|ARNTL|ASCL2|B2M|BCL6|BMP2|BMP4|BMP7|CBFB|CTNNA1|DGUOK|DPYSL3|LPAR1|ERBB2|FBN1|FRZB|NRG1|FOXA1|HES1|ID1|ID3|IGFBP5|IL18|IRF1|LGALS1|LRP4|MAP2|MDM2|MELTF|MMP9|MT3|MYC|NGFR|CCN3|PKP2|PPARG|PPP3CA|PTH|PTK2|PTPN2|PTPRO|PTPRS|RARB|RGS2|RGS4|RYK|SKI|SOX9|SPOCK1|SYT4|ZEB1|TRPC6|VEGFA|WNT7A|XBP1|GDF5|FZD7|SOCS1|RAB29|NTN1|GDF3|CARTPT|KIAA0319|NR1H3|TOB1|SPRY1|SEMA6C|ADAMTS7|FSTL4|RAP1GAP2|SIRT…	ZT20 vs. ZT12 UP
GO Biological Processes	GO:0048729	tissue morphogenesis	-12	2.2	86	ACTA1|ALDH1A3|AR|BMP2|BMP4|BMP7|CA9|DDR1|CLTC|DLG1|DSP|HBEGF|ESR1|GPC4|FRZB|GATA4|GCNT1|GPC3|HGF|NRG1|FOXA1|HES1|IGFBP5|CCN1|LAMA3|LRP6|SMAD1|MDM2|MEF2C|MSN|MTHFD1|MTHFR|MYC|MYL2|MYLK|NGFR|OPHN1|PDGFA|PGR|SERPINB5|PKP2|PODXL|PSMA4|PSMD12|RREB1|RYK|SALL1|SHOX2|SIX1|SKI|SOX4|SOX9|TGFBR3|TULP3|VEGFA|WNT7A|CXCR4|NR4A3|FZD4|FZD7|LMO4|HESX1|TIMELESS|CYP7B1|NTN1|MAGI2|SPRY1|ANKRD6|CLASP2|SULF1|COBL|TMEF…	ZT20 vs. ZT12 UP
GO Biological Processes	GO:0030111	regulation of Wnt signaling pathway	-12	2.7	59	TLE5|APC|ARNTL|BMP2|CBFB|CDH2|EGR1|ESR1|FRZB|GPC3|RAPGEF1|HHEX|HIC1|IGFBP2|LRP4|LRP6|MCC|PSMA4|PSMD12|PTPRO|SALL1|SFRP4|SIAH2|SKI|SOX4|SOX9|TBL1X|TLE2|TLE3|TLE4|FZD4|FZD7|FZD9|FAM53B|ANKRD6|SULF1|MACF1|WWTR1|RBMS3|DCDC2|NLK|GPRC5B|MKS1|VPS35|DEPDC1B|WNK2|LRRK1|TTC21B|WNT5B|KREMEN1|DIXDC1|LYPD6|AMER1|APCDD1|DAB2IP|APCDD1L|TMEM64|CCNY|DRAXIN	ZT20 vs. ZT12 UP
GO Biological Processes	GO:0070848	response to growth factor	-12	2.2	93	BMP2|BMP4|BMP7|CALCA|COL1A2|EGR1|ERBB2|FBN1|FGFR3|GALNT3|GATA4|GPC3|RAPGEF1|HGF|HHEX|HPGD|HES1|ID1|CCN1|INSR|JUN|ANOS1|LIMS1|LTBP1|SMAD1|SMAD5|MDM2|MEF2C|MT3|MYC|NBL1|NEDD4|NGFR|NTF3|NTRK2|PDE8A|PRKCZ|MAP2K3|PTH|PTK2|PTPN12|SFRP4|SHC1|SKI|SOX9|ZEB1|TGFBR3|TGIF1|TNFRSF1B|VEGFA|WNT7A|LRP8|GDF5|FZD4|FGF18|ADAMTS3|GDF3|MAGI2|TOB1|SPRY1|TAB1|GIPC1|PPARGC1A|ADAMTS7|SETX|ZNF423|CYFIP1|SULF1|SIRT1|CYFIP2…	ZT20 vs. ZT12 UP
GO Biological Processes	GO:0010035	response to inorganic substance	-12	2.3	77	ACTA1|ADA|ANK3|APOA4|B2M|BMP7|BNIP3|CDK1|CDH1|CRHBP|CRYAB|CYBB|CYP1B1|DHFR|DUSP1|ECT2|FOSB|FXN|GCH1|GPLD1|GUCY1B1|HGF|IGFBP2|JUN|JUND|KCNA5|LDHA|MDM2|MEF2C|MAP3K5|MMP9|MT3|NEDD4|NPC1|SLC11A2|PDE8A|SERPINF1|PON1|PPP3CA|PTH|PTGS2|PYCR1|SDC1|SNCB|SNCA|SOD3|SORD|SYT4|TRAF2|TRPC6|NR4A3|TIMELESS|RGN|PPIF|KLF2|PPARGC1A|SETX|SZT2|SIRT1|CLIC4|KCNMB4|SLC40A1|GLRX2|OSER1|SYT17|SLC38A2|TRPV6|HVCN1|MAP1LC3A|C…	ZT20 vs. ZT12 UP
GO Cellular Components	GO:0097060	synaptic membrane	-12	2.7	60	ADRA2C|ANK3|DAGLA|CACNA1D|CBLN1|CDH2|CHRM3|CHRM4|CHRNA4|CHRNA5|CHRNB4|CNTN1|CRYAB|DLG1|DNM1|F2R|GPC4|GABRA1|GABRA2|GABRA4|GABRR2|GRIA2|GRIK3|GRM2|HIP1|HSPA8|HTR1B|KCNA2|KCNJ3|KCNK1|KPNA2|LRP4|PTPRO|PTPRS|SCN2A|SNAP25|STRN|STX1A|PDLIM4|ADAM23|MTMR2|SLC16A3|RIMS2|SNPH|PLPPR4|NTNG1|ARC|GRIP1|CACNG5|PCDH17|CNTN5|SYNJ2BP|TENM2|ABHD17C|GRIP2|NTNG2|STXBP5|GSG1L|FBXO45|SHISA9	ZT20 vs. ZT12 UP
GO Cellular Components	GO:0034702	ion channel complex	-11	3	51	HCN2|CACNA1D|CACNA1E|CACNB4|CHRNA4|CHRNA5|CHRNB4|CLCN1|DLG1|DPP6|GABRA1|GABRA2|GABRA4|GABRR2|GRIA2|GRIK3|KCNA2|KCNA5|KCNF1|KCNJ3|KCNJ8|KCNK1|KCNQ1|KCNQ2|KCNQ3|SCN1A|SCN2A|SCN4B|SCN9A|SNAP25|STX1A|TRPC6|KCNH4|LRRC8B|CLIC4|CNTNAP2|CACNG5|KCNMB4|SYNJ2BP|SCN3B|KCNQ5|TRPC7|DPP10|PORCN|SLC26A6|TTYH3|MCU|SESTD1|STXBP5|ANO6|SHISA9	ZT20 vs. ZT12 UP
GO Biological Processes	GO:0008015	blood circulation	-11	2.4	75	ADA|ADCY6|ADRA2C|ADRB1|AR|ATP2A2|CACNA1D|CACNB4|CALCA|CHRM3|COL1A2|CYP2J2|DLG1|DSP|HBEGF|ECE1|EPAS1|F2R|F2RL1|GATA4|GCH1|GLP1R|GNAO1|GUCY1B1|HRH2|HTR1B|ITPR1|ITPR2|JAK2|KCNA5|KCNJ3|KCNJ8|KCNK1|KCNN2|KCNQ1|SMAD5|MDM2|MME|MYL2|PKP2|SERPINF2|PPARG|PRCP|MAP2K3|PTGS1|PTGS2|PTPRO|RAP1GDS1|RGS2|RGS4|SCN1A|SCN4B|SGK1|TACR2|TBXA2R|THRA|VEGFA|VIP|CXCR4|PDE5A|PER2|CARTPT|CORO2B|NISCH|DDAH1|CACNG5|KCNMB4|CTN…	ZT20 vs. ZT12 UP
GO Biological Processes	GO:0010769	regulation of cell morphogenesis involved in differentiation	-11	2.9	52	ACTN4|CDH2|CHN1|DSCAM|FN1|ID1|LIMS1|LRP4|MAP2|MELTF|MT3|NEDD4|NGFR|NTRK2|PLXNA2|PPP3CA|RELN|PTK2|PTPRO|PTPRS|RREB1|RYK|SDC2|SHOX2|CDKL5|TRPC6|VEGFA|WNT7A|XK|LRP8|PPFIA2|NTN1|KIAA0319|UST|PLXNC1|SEMA6C|TNIK|FSTL4|CYFIP1|ARC|CUX2|MACF1|LPAR3|TANC2|CARMIL1|PPP1R9A|SEMA6A|PLXNA4|DHX36|UNC13D|TUBB2B|DRAXIN	ZT20 vs. ZT12 UP
GO Biological Processes	GO:0001822	kidney development	-11	3	49	BMP2|BMP4|BMP7|CYP26A1|DLG1|EGR1|FBN1|GCNT1|GPC3|HPGD|HES1|ID3|IL6R|LRP4|SMAD1|SMAD5|MEF2C|MME|MMP9|MYC|ODC1|PDGFA|SERPINF1|PODXL|PTPRO|RARB|SALL1|SDC1|SIX1|SOX4|SOX9|VEGFA|RGN|MAGI2|BCL2L11|SPRY1|BASP1|JMJD6|SULF1|WWTR1|PYGO1|KLHL3|PLCE1|GCNT4|SIX4|FAT4|OSR2|AMER1|RDH10	ZT20 vs. ZT12 UP
GO Biological Processes	GO:0040017	positive regulation of locomotion	-11	2.3	81	ACTN4|ADAM8|APC|BMP2|BMP4|BMP7|DSCAM|HBEGF|LPAR1|F2R|F2RL1|FN1|GNAI2|GPLD1|HGF|IGFBP5|CCN1|IL6R|IL16|INSR|JAK2|JUN|LGALS3|MDM2|MMP9|MYLK|NTF3|P2RY6|PDGFA|PODXL|PPP3CA|PRKCA|MAP2K3|RELN|PTGS2|PTK2|RRAS|RREB1|SOX9|STAT5A|TACR2|TNFAIP6|VEGFA|WNT7A|XBP1|CXCR4|SCG2|NR4A3|FGF18|NTN1|GPNMB|SEMA6C|FAM107A|CLASP2|SYNE2|SIRT1|FBXO5|AGO2|PHPT1|DUOX2|CARMIL1|VPS35|PDGFC|CAMK1D|CEMIP|SEMA6A|JCAD|JAM2|CBLL1|WN…	ZT20 vs. ZT12 UP
GO Biological Processes	GO:0016358	dendrite development	-11	3.2	45	BMP7|CDC20|DSCAM|LPAR1|HPRT1|ID1|LRP4|MAP2|MEF2C|NEDD4|SLC11A2|PPP3CA|RELN|PTPRS|SDC2|CDKL5|STRN|TRPC6|WNT7A|LRP8|PPFIA2|KLF7|WASL|NEURL1|NTN1|KIAA0319|FARP1|BTBD3|TNIK|FSTL4|CYFIP1|ARC|COBL|CUX2|GRIP1|TANC2|DCDC2|PPP1R9A|CAMK1D|SLC12A5|PREX2|RTN4IP1|MFSD2A|DAB2IP|DHX36	ZT20 vs. ZT12 UP
GO Biological Processes	GO:0071396	cellular response to lipid	-5.1	2	43	ABL2|NR0B1|AR|BMP7|ZFP36L1|CAPN2|CRY2|MAPK14|EFNA5|ESR1|ESRRB|FDX1|HDAC1|HDAC2|HMGB2|FOXA1|TNC|ID3|INHBA|LRP6|MEF2C|MSN|MYB|CNOT2|P2RY6|PDE4D|PPARG|RORA|RORB|SRC|TBXA2R|TFAP4|TNFRSF1B|CYP7B1|RBFOX2|PTPN22|GNG2|PMEPA1|SMYD3|PPP1R9B|MGARP|CMPK2|TICAM1	ZT20 vs. ZT12 Down
GO Molecular Functions	GO:0008289	lipid binding	-4.8	1.9	52	ANXA6|AR|CD1C|CETP|AP2M1|ESR1|ESRRB|FABP2|NR5A2|NR5A1|ID3|ITPR2|KCNQ1|MARK1|PIK3C2A|PLD1|PPARG|PRKCI|RBP1|RORA|SLC9A1|AKR1D1|TULP3|PLA2G10|DOC2B|S1PR4|CPNE3|C2CD5|FCHSD2|FERMT2|PHLDA1|ACOT11|PLEK2|SH3YL1|ADAP2|BIN3|SCUBE2|PCTP|STRA6|MCTP1|PRR7|STARD5|PSD2|SNX18|OSBPL5|OSBPL6|OSBPL8|ARAP2|BBS5|CPNE4|LAMA1|SH3PXD2B	ZT20 vs. ZT12 Down
GO Biological Processes	GO:0030258	lipid modification	-3.1	2.2	21	MAPK14|CYP1A1|DGKQ|EHHADH|PIK3C2A|PIP4K2A|PPARG|PIP5K1B|DGKE|PLPP2|MTMR2|MTMR7|BPNT1|INPP5F|AMACR|MECR|PLPPR1|GBA2|SESN2|ACAD11|CYP4V2	ZT20 vs. ZT12 Down
GO Biological Processes	GO:0120039	plasma membrane bounded cell projection morphogenesis	-17	3.1	74	ANK3|BMP7|BMPR1B|CCKAR|CDH2|CDH11|CHN1|CTNNA2|EFNA5|ERBB2|FYN|GJA1|GLI3|GPC1|ILK|KIF5C|LRP2|PLCG1|PLXNA2|PLXNB3|PTK2|PTPRM|PTPRO|PTPRS|RAB3A|RYK|CXCL12|SKIL|SRC|CDKL5|UCHL1|UGT8|VCL|VEGFA|VLDLR|LHX3|PLA2G10|PPFIA2|KLF7|NUMB|NOG|PDLIM7|RIMS2|WASF2|PDLIM5|B3GNT2|BTBD3|TNIK|MYCBP2|NFASC|EPB41L3|CYFIP1|SZT2|GRIP1|RBFOX2|TSKU|SH3KBP1|ITSN2|BCL11A|DOK4|HECW2|SEMA6A|ISLR2|RAPH1|CAPRIN2|LLPH|COL25A1|SLIT…	ZT20 vs. ZT12 Down
GO Biological Processes	GO:0051272	positive regulation of cellular component movement	-11	2.3	80	ACTN4|ADAM8|APC|BCL6|BMP2|BMP4|BMP7|DSCAM|HBEGF|LPAR1|F2R|F2RL1|FN1|GNAI2|GPLD1|HGF|IGFBP5|CCN1|IL6R|INSR|JAK2|JUN|LGALS3|MAP2|MDM2|MMP9|MYLK|NTF3|P2RY6|PDGFA|PODXL|PPP3CA|PRKCA|MAP2K3|RELN|PTGS2|PTK2|RRAS|RREB1|SOX9|STAT5A|TACR2|TNFAIP6|VEGFA|WNT7A|XBP1|CXCR4|NR4A3|FGF18|NTN1|GPNMB|SEMA6C|FAM107A|CLASP2|SYNE2|SIRT1|FBXO5|AGO2|PHPT1|DUOX2|CARMIL1|PDGFC|CAMK1D|CEMIP|SEMA6A|JCAD|JAM2|CBLL1|WNT5B|DO…	ZT20 vs. ZT12 UP
GO Cellular Components	GO:0033267	axon part	-11	2.6	61	ADRA2C|ANK3|DAGLA|CALCA|CCK|CHRM3|AP3S1|CRHBP|CRHR2|DLG1|DNM1|DPYSL3|DSCAM|GLUL|GRIK3|HSPA8|HSP90AA1|HTR1B|KCNA2|KCNQ2|KCNQ3|KIF5C|MAP2|MBP|MYO5A|NGFR|NTRK2|OPHN1|SERPINF1|PRKCZ|PTPRO|PTPRS|RAB3A|SCN1A|SCN2A|SNAP25|SNCB|SNCA|SPOCK1|CDKL5|TNFRSF1B|BASP1|WDR47|TPX2|SETX|CYFIP1|COBL|LAMP5|CNTNAP2|EXOC6|PPP1R9A|TENM2|TBC1D24|ERMN|PTBP2|CPEB4|GDPD5|MGARP|ATCAY|BOC|NRSN1	ZT20 vs. ZT12 UP
GO Molecular Functions	GO:0046873	metal ion transmembrane transporter activity	-11	2.5	63	ATP2A2|HCN2|CACNA1D|CACNA1E|CACNB4|GRIK3|HTR1B|ITPR1|ITPR2|KCNA2|KCNA5|KCNF1|KCNJ3|KCNJ8|KCNK1|KCNN2|KCNQ1|KCNQ2|KCNQ3|TRPM1|SLC11A2|SCN1A|SCN2A|SCN4B|SCN9A|SLC1A3|SLC6A6|SLC9A5|SLC20A2|SLC22A3|SNAP25|TRPC6|KCNK5|SLC4A4|SLC4A7|SLC34A2|KCNH4|PKD2L2|CACNG5|KCNMB4|SLC40A1|ASIC5|SLC38A2|TRPM7|TRPV6|SCN3B|KCNQ5|TRPC7|SLC24A3|SLC12A5|KCNK15|SLC38A1|NIPA2|SLC9A7|KCNK17|MCU|NIPAL1|SLC5A12|MCOLN2|SLC13A5|…	ZT20 vs. ZT12 UP
GO Biological Processes	GO:0071407	cellular response to organic cyclic compound	-11	2.4	71	ADCY6|NR0B1|ALPL|AR|ARNTL|HCN2|BMP2|BMP4|BMP7|CASP7|CBFB|CDH1|CRHBP|CRY1|CRY2|CTNNA1|CYP1B1|SLC26A3|EGR1|ESR1|ESRRG|GABRA1|GPLD1|RAPGEF1|FOXA1|ID1|ID3|IGFBP5|IL18|ITPR2|JAK2|KCNQ1|LGALS1|LRP6|SMAD1|SMAD5|MDM2|MEF2C|MSN|NEDD4|CNOT2|NPC1|NPM1|P2RY6|SERPINF1|PGR|PPARG|PTGS2|SIX1|SNCA|LRP8|NR4A3|CYP7B1|BCL2L11|KLF2|CIB2|PPARGC1A|ABHD2|FAM107A|SIRT1|DDIT4|UGT1A1|LMO3|PMEPA1|GRAMD1B|SLC26A6|MGARP|PAQR8…	ZT20 vs. ZT12 UP
GO Biological Processes	GO:0043405	regulation of MAP kinase activity	-11	2.7	55	ADAM8|BMP2|BMP4|BMP7|CDK1|MAP3K8|DRD4|DUSP1|DUSP7|DUSP8|LPAR1|ERBB2|F2R|RAPGEF1|HGF|NRG1|INSR|JAK2|MAP3K1|MAP3K5|MST1R|NTF3|PDGFA|MAP2K3|RGS2|RGS3|RGS4|SHC1|TPD52L1|TRAF2|VEGFA|CXCR4|FZD4|PDE5A|PEA15|TNFRSF11A|FGF18|CARTPT|SH2B3|RASGRP1|TENM1|SPRY1|TAB1|TNIK|PIK3R5|LPAR3|PLCE1|PBK|PDGFC|PROK2|DUSP16|NEK10|DAB2IP|NRK|SBK2	ZT20 vs. ZT12 UP
GO Molecular Functions	GO:0022890	inorganic cation transmembrane transporter activity	-11	2.3	77	ATP2A2|HCN2|CACNA1D|CACNA1E|CACNB4|CHRNA4|CHRNA5|CHRNB4|CNGA1|GRIA2|GRIK3|HTR1B|ITPR1|ITPR2|KCNA2|KCNA5|KCNF1|KCNJ3|KCNJ8|KCNK1|KCNN2|KCNQ1|KCNQ2|KCNQ3|TRPM1|SLC11A2|SCN1A|SCN2A|SCN4B|SCN9A|SLC1A3|SLC6A6|SLC9A5|SLC15A2|SLC20A2|SLC22A3|SNAP25|TRPC6|KCNK5|SLC4A4|SLC4A7|SLC34A2|KCNH4|PKD2L2|CACNG5|KCNMB4|SLC40A1|ATP6V0A4|ASIC5|SLC38A2|TRPM7|TRPV6|SCN3B|KCNQ5|TRPC7|SLC45A4|SLC24A3|SLC12A5|KCNK15|PIEZ…	ZT20 vs. ZT12 UP
GO Biological Processes	GO:0071902	positive regulation of protein serine/threonine kinase activity	-11	2.7	55	ADAM8|BMP2|BMP4|CDK1|CKS1B|MAP3K8|DRD4|DUSP7|LPAR1|ERBB2|F2R|ACSL1|RAPGEF1|HGF|NRG1|INSR|JAK2|MAP3K1|MAP3K5|MST1R|NTF3|PDGFA|MAP2K3|SHC1|SNCA|TPD52L1|TRAF2|VEGFA|CXCR4|FZD4|PDE5A|PEA15|TNFRSF11A|FGF18|CARTPT|RASGRP1|TENM1|TAB1|TNIK|SIRT1|PIK3R5|LPAR3|RGCC|PLCE1|PARP16|PBK|PDGFC|CEMIP|PROK2|NEK10|DAB2IP|NRK|DIPK2A|CCNY|SBK2	ZT20 vs. ZT12 UP
GO Biological Processes	GO:0015672	monovalent inorganic cation transport	-11	2.3	74	ACTN4|ANK3|ATP2A2|HCN2|CACNA1D|CNTN1|DLG1|DPP6|DRD4|KCNA2|KCNA5|KCNF1|KCNJ3|KCNJ8|KCNK1|KCNN2|KCNQ1|KCNQ2|KCNQ3|MLLT6|NEDD4|SLC11A2|PKP2|RGS4|SCN1A|SCN2A|SCN4B|SCN9A|SGK1|SLC1A3|SLC6A6|SLC9A5|SLC15A2|SLC20A2|SLC22A4|SNAP25|VIP|KCNK5|SLC4A4|SLC4A7|PPIF|SLC34A2|COMMD3|KCNH4|KLHL3|KCNMB4|ATP6V0A4|ASIC5|SLC38A2|KLHL24|SLC38A4|SCN3B|KCNQ5|SLC17A6|SLC24A3|SLC12A5|DPP10|KCNK15|WNK2|SLC2A10|SLC38A1|NETO2…	ZT20 vs. ZT12 UP
GO Biological Processes	GO:0042391	regulation of membrane potential	-11	2.5	64	ADRB1|ANK3|ATP2A2|HCN2|BNIP3|CACNA1D|CACNA1E|CACNB4|CBLN1|CCK|CHRNA4|CHRNA5|CHRNB4|CLCN1|DLG1|SLC26A3|DRD4|DSP|GABRA1|GABRA2|GABRA4|GABRR2|GRIK3|JUN|KCNA2|KCNA5|KCNJ3|KCNJ8|KCNK1|KCNN2|KCNQ1|KCNQ3|MEF2C|NEDD4|NTRK2|PKP2|PPP3CA|PRKCZ|RELN|PYCR1|RGS4|SCN1A|SCN2A|SCN4B|SCN9A|STX1A|WNT7A|FZD9|KCNK5|SLC4A4|MTMR2|RIMS2|CUX2|KCNH4|KCNMB4|CTNNA3|USP53|PPP1R9A|SCN3B|KCNK15|PIEZO2|BCO2|KCNK17|SLC26A5	ZT20 vs. ZT12 UP
GO Molecular Functions	GO:0016788	hydrolase activity, acting on ester bonds	-11	2.1	93	ALPL|STS|ASPA|CDKN3|CEL|CHKA|CHRM3|CNP|DLG1|DNASE1L3|DUSP1|DUSP7|DUSP8|F2RL2|GPLD1|IDS|LIPC|CNOT2|PDE1A|PDE1C|PDE3B|PDE8A|PFKFB3|PLCB2|PLCB4|PLD1|PON1|PPP1CC|PPP2R5A|PPP3CA|PPT1|PTPN2|PTPN12|PTPRB|PTPRF|PTPRO|PTPRR|PTPRS|PNPLA4|PLA2G10|PLPP2|RNASET2|PDE5A|RNGTT|INPP4B|MTMR2|RGN|MTMR7|LPIN2|PLPPR4|DCLRE1A|TAB1|PDE10A|ABHD2|PPM1E|SULF1|PLCB1|PHLPP1|ACOT9|NOCT|PDE7B|AGO2|PHPT1|PLCE1|CPPED1|PLCXD1|AC…	ZT20 vs. ZT12 UP
GO Biological Processes	GO:1901699	cellular response to nitrogen compound	-11	2.2	84	ACTA1|ADCY6|APC|HCN2|CASP7|CDH1|CHRM3|CHRM4|CHRNA4|AP3S1|COL1A2|CRHBP|CRHR2|CTNNA1|CYBB|SLC26A3|EGR1|FBN1|GABRA1|GLP1R|GNAI2|GPLD1|GPR21|RAPGEF1|GUCY1B1|HTR1B|ID1|IGFBP5|INSR|ITPR2|JAK2|KCNQ1|MDM2|MEF2C|MAP3K5|ABCC1|MT3|MYO5A|NGFR|NPM1|NTRK2|P2RY6|PDE3B|PDK4|PPARG|PRKAR2A|PRKCZ|PTGS2|PTK2|PTPN2|SHC1|SIX1|SMARCC1|SNCA|SOX9|STAT5A|ZEB1|TRAF2|TSHR|XBP1|NR4A3|SOCS1|TIMELESS|NEURL1|LPIN2|C2CD5|BCL2L11…	ZT20 vs. ZT12 UP
GO Biological Processes	GO:0030031	cell projection assembly	-11	2.2	80	APC|CDK1|CETN2|DNAH5|DNAH8|DPYSL3|LPAR1|F2RL1|HSP90AA1|ABLIM1|MYLK|OPHN1|PDGFA|PLD1|PODXL|TWF1|PTPRO|RAP1GAP|RAP2B|CDKL5|VAV2|WASL|NEURL1|NTN1|ACTR3|TENM1|TUBB4B|VAV3|NCKAP1|SEPTIN9|WASF3|TNIK|TBC1D2B|CYFIP1|SYNE2|COBL|LPAR3|RABGAP1|WWTR1|PPP1R16B|ARHGEF26|SGSM3|IFT81|PARVB|SNX10|ARHGEF4|CEP83|PLCE1|DCDC2|ANLN|HYDIN|NDE1|MKS1|CEP192|TBC1D2|CARMIL1|PPP1R9A|CCDC88A|FGD6|IFT46|TENM2|TBC1D24|ODF2L|RH…	ZT20 vs. ZT12 UP
GO Biological Processes	GO:0034765	regulation of ion transmembrane transport	-11	2.4	68	ACTN4|ANK3|HCN2|CACNA1D|CACNA1E|CACNB4|CALCR|CAPN1|CHRM3|CLCN1|CRHBP|CYBB|DLG1|DPP6|DRD4|F2R|GRIA2|KCNA2|KCNA5|KCNF1|KCNJ3|KCNJ8|KCNN2|KCNQ1|KCNQ2|KCNQ3|MEF2C|MMP9|MYO5A|NEDD4|P2RY6|RELN|RGS2|RGS4|SCN1A|SCN2A|SCN4B|SCN9A|SNCA|TRPC6|KCNK5|PER2|F2RL3|RGN|PPIF|GNB5|PPARGC1A|ARC|KCNH4|CLIC4|CACNG5|KLHL24|SCN3B|KCNQ5|JPH1|CEMIP|DPP10|KCNK15|WNK2|NETO2|HVCN1|KCNK17|SESTD1|SLC43A2|GSG1L|ANO6|SLC26A5|SHI…	ZT20 vs. ZT12 UP
GO Biological Processes	GO:0072001	renal system development	-11	2.9	49	BMP2|BMP4|BMP7|CYP26A1|DLG1|EGR1|FBN1|GCNT1|GPC3|HPGD|HES1|ID3|IL6R|LRP4|SMAD1|SMAD5|MEF2C|MME|MMP9|MYC|ODC1|PDGFA|SERPINF1|PODXL|PTPRO|RARB|SALL1|SDC1|SIX1|SOX4|SOX9|VEGFA|RGN|MAGI2|BCL2L11|SPRY1|BASP1|JMJD6|SULF1|WWTR1|PYGO1|KLHL3|PLCE1|GCNT4|SIX4|FAT4|OSR2|AMER1|RDH10	ZT20 vs. ZT12 UP
GO Biological Processes	GO:0031346	positive regulation of cell projection organization	-11	2.6	59	APC|BMP7|CNTN1|DPYSL3|DSCAM|LPAR1|F2RL1|FN1|RAPGEF1|HGF|NGFR|NTRK2|SERPINF1|PLXNA2|RELN|TWF1|RGS2|RREB1|SHOX2|CDKL5|SYT4|VEGFA|LRP8|CXCR4|FZD4|ENC1|WASL|NEURL1|NTN1|RIMS2|MAGI2|ACTR3|PLXNC1|TENM1|FUT9|NCKAP1|SEPTIN9|SETX|CYFIP1|COBL|CUX2|GRIP1|MACF1|LPAR3|PLCE1|SYT17|ATP8A2|ANLN|CARMIL1|PPP1R9A|CCDC88A|CAMK1D|TENM2|PLXNA4|RNF157|DAB2IP|PLPPR5|DHX36|TUBB2B	ZT20 vs. ZT12 UP
GO Biological Processes	GO:0048812	neuron projection morphogenesis	-17	3.1	73	ANK3|BMP7|BMPR1B|CCKAR|CDH2|CDH11|CHN1|CTNNA2|EFNA5|ERBB2|FYN|GJA1|GLI3|GPC1|ILK|KIF5C|LRP2|PLCG1|PLXNA2|PLXNB3|PTK2|PTPRM|PTPRO|PTPRS|RAB3A|RYK|CXCL12|SKIL|SRC|CDKL5|UCHL1|UGT8|VCL|VEGFA|VLDLR|LHX3|PLA2G10|PPFIA2|KLF7|NUMB|NOG|PDLIM7|RIMS2|PDLIM5|B3GNT2|BTBD3|TNIK|MYCBP2|NFASC|EPB41L3|CYFIP1|SZT2|GRIP1|RBFOX2|TSKU|SH3KBP1|ITSN2|BCL11A|DOK4|HECW2|SEMA6A|ISLR2|RAPH1|CAPRIN2|LLPH|COL25A1|SLITRK2|LI…	ZT20 vs. ZT12 Down
GO Biological Processes	GO:0048638	regulation of developmental growth	-11	2.7	55	ADRB1|AR|BMP4|CDK1|CDKN1A|DSCAM|FGFR3|FN1|FXN|GPR21|INSR|MAP2|MEF2C|MT3|PTK2|PTPRS|RGS2|RGS4|RYK|SIX1|STAT5A|CDKL5|SYT4|TGFBR3|TLL2|VEGFA|CXCR4|GDF5|STC2|NTN1|RIMS2|KIAA0319|BCL2L11|BASP1|SEMA6C|FSTL4|CYFIP1|PLCB1|WWC1|MACF1|LPAR3|FLVCR1|PRLH|SYT17|ATP8A2|SIX4|SEMA6A|WWC2|MFSD2A|PLXNA4|RNF157|NRK|GJD4|SH3PXD2B|DRAXIN	ZT20 vs. ZT12 UP
GO Biological Processes	GO:0051046	regulation of secretion	-11	2.1	91	ADA|ADAM8|ADRA2C|SLC25A4|ARNTL|ATP2A2|CACNA1D|CACNA1E|CCK|CHRNA4|CHRNA5|CHRNB4|CPT1A|CRHBP|CRY1|DRD4|F2R|F2RL1|ACSL3|FN1|GAPDH|GLP1R|GLUL|GNAI2|GPLD1|GPR27|GRP|NRG1|HTR1B|IFNGR1|ITPR1|ITPR2|JAK2|KCNA2|KCNA5|KCNQ1|MEF2C|CD200|NMB|CCN3|PPP3CA|PRKCA|RAB3A|SDC1|SGK1|SLC2A1|SNAP25|SNCA|SOX4|STX1A|SYT4|TACR2|TNFRSF1A|TNFRSF1B|TRAF2|VIP|WNT7A|XBP1|PLA2G10|DOC2B|PPFIA2|KLF7|SOCS1|TNFRSF11A|PER2|RAB9A|STX…	ZT20 vs. ZT12 UP
GO Molecular Functions	GO:0015291	secondary active transmembrane transporter activity	-11	3.1	43	CLCN6|SLC26A3|SLC11A2|SLC26A4|SLC1A3|SLC1A4|SLC6A6|SLC9A5|SLC15A2|SLC20A2|SLCO2A1|SLC22A3|SLC22A4|SLC7A5|SLC4A4|SLC16A3|SLC4A7|SLC34A2|SLC26A1|SLCO2B1|SLCO3A1|SLC37A1|SLC38A2|SLC38A4|SLC17A6|SLC45A4|SLC24A3|SLC12A5|SLC46A2|SLC26A6|SLC2A10|SLC38A1|SLC9A7|MFSD2A|SLC45A3|MCU|SLC26A7|SLC5A12|SLC16A9|SLC25A30|SLC13A5|SLC9A9|SLC26A5	ZT20 vs. ZT12 UP
GO Biological Processes	GO:0030036	actin cytoskeleton organization	-11	2.1	87	ACTA1|ACTN4|ARHGAP6|BCL6|CNN1|DLG1|DPYSL3|ECT2|LPAR1|EPB41|F2RL1|GAS2|GMFB|GPM6B|HIP1|ID1|JAK2|LIMK2|MEF2C|MYH11|MYL2|MYO5A|MYO7B|NRAP|NTF3|OPHN1|PDGFA|SERPINF2|TWF1|RAP1GDS1|RGS4|SHC1|SVIL|TESK1|TMOD1|WIPF1|PDLIM4|WASL|PSTPIP2|PDLIM1|KIF23|ARHGEF17|ELMO1|FCHSD2|RHOBTB1|ACTR3|TENM1|CORO2B|NCKAP1|WASF3|LDB3|FAM107A|NISCH|PPM1E|TNIK|ARHGAP26|CLASP2|CYFIP1|COBL|TMEFF2|CYFIP2|RGCC|PHPT1|PARVB|SH3KBP1…	ZT20 vs. ZT12 UP
GO Biological Processes	GO:0009611	response to wounding	-11	2.1	87	ADRA2C|SERPINC1|BNIP3|DDR1|CDK1|CDKN1A|COL1A2|CTNNA1|DGKQ|DHFR|DPYSL3|DSP|HBEGF|ELK3|ERBB2|F2R|F2RL1|F2RL2|FN1|GATA4|B4GALT1|NRG1|HHEX|ID3|CCN1|IRF1|ITGA9|ITPR1|ITPR2|JAK2|JUN|LGALS1|MAP3K5|MYLK|CCN3|PDGFA|SERPINF2|PLSCR1|PPP3CA|PRCP|PRKAR2A|PRKCA|PROC|PTK2|PTPN12|PTPRF|PTPRS|RAB3A|RAP2B|RREB1|SDC1|SLC1A3|TBXA2R|TEC|TRPC6|VAV2|VEGFA|WNT7A|XBP1|CXCR4|FZD7|FZD9|DGKD|F2RL3|KIAA0319|SH2B3|VAV3|PROCR|…	ZT20 vs. ZT12 UP
GO Biological Processes	GO:0043406	positive regulation of MAP kinase activity	-11	3	46	ADAM8|BMP2|BMP4|CDK1|MAP3K8|DRD4|DUSP7|LPAR1|ERBB2|F2R|RAPGEF1|HGF|NRG1|INSR|JAK2|MAP3K1|MAP3K5|MST1R|NTF3|PDGFA|MAP2K3|SHC1|TPD52L1|TRAF2|VEGFA|CXCR4|FZD4|PDE5A|PEA15|TNFRSF11A|FGF18|CARTPT|RASGRP1|TENM1|TAB1|TNIK|PIK3R5|LPAR3|PLCE1|PBK|PDGFC|PROK2|NEK10|DAB2IP|NRK|SBK2	ZT20 vs. ZT12 UP
GO Biological Processes	GO:0035690	cellular response to drug	-11	2.6	57	ADCY6|B2M|BNIP3|CDK1|CDH1|CHRM3|CHRM4|CHRNA4|CRHBP|CTNNA1|CYBB|CYP1B1|ECT2|EGR1|FXN|GNAI2|GPLD1|GUCY1B1|HGF|HTR1B|ID1|ITPR2|KCNQ1|MDM2|MEF2C|MAP3K5|MT3|MYC|PDE8A|SERPINF1|PPP3CA|PTGS2|PYCR1|SOX9|TFRC|TRAF2|TRPC6|CXCR4|NR4A3|TIMELESS|PPIF|KLF2|CIB2|PPARGC1A|PPM1E|SETX|PLCB1|SIRT1|OSER1|DDIT4|UGT1A1|MAP1LC3A|FBXO32|LYPD1|ADSS1|SIRPA|CASTOR1	ZT20 vs. ZT12 UP
GO Biological Processes	GO:0120031	plasma membrane bounded cell projection assembly	-11	2.2	78	APC|CDK1|CETN2|DNAH5|DNAH8|DPYSL3|LPAR1|F2RL1|HSP90AA1|ABLIM1|MYLK|OPHN1|PLD1|PODXL|TWF1|PTPRO|RAP1GAP|RAP2B|CDKL5|VAV2|WASL|NEURL1|NTN1|ACTR3|TENM1|TUBB4B|VAV3|NCKAP1|SEPTIN9|WASF3|TNIK|TBC1D2B|CYFIP1|SYNE2|COBL|LPAR3|RABGAP1|WWTR1|PPP1R16B|ARHGEF26|SGSM3|IFT81|PARVB|SNX10|ARHGEF4|CEP83|PLCE1|DCDC2|ANLN|HYDIN|NDE1|MKS1|CEP192|TBC1D2|CARMIL1|PPP1R9A|CCDC88A|FGD6|IFT46|TENM2|TBC1D24|ODF2L|GALNT11|…	ZT20 vs. ZT12 UP
GO Molecular Functions	GO:0008509	anion transmembrane transporter activity	-11	2.7	54	SLC25A4|CLCN1|CLCN6|SLC26A3|GABRA1|GABRA2|GABRA4|GABRR2|ABCC1|SLC26A4|SLC1A3|SLC1A4|SLC2A1|SLC6A6|SLC7A2|SLCO2A1|SLC22A3|SLC22A4|SLC7A5|SLC4A4|SLC16A3|XPR1|SLC4A7|CLCA2|SLC26A1|SLCO2B1|LRRC8B|CLIC4|SLCO3A1|ATP8A2|SLC37A1|SLC38A2|SLC38A4|SLC17A6|SLC12A5|ANO3|SLC26A6|TTYH3|SLC2A10|SLC38A1|MFSD2A|SLC25A25|SLC26A7|SLC25A29|SLC43A2|SLC38A6|SLC5A12|ANO6|SLC16A9|SLC25A30|SLC25A47|SLC13A5|MPC1L|SLC26A5	ZT20 vs. ZT12 UP
GO Biological Processes	GO:0050803	regulation of synapse structure or activity	-11	3.1	43	CBLN1|CDC20|CDH2|DNM1|GPC4|HSPA8|LRP4|MEF2C|NEDD4|NTRK2|PPT1|RELN|PTK2|PTPRO|PTPRS|SIX1|SNCA|CDKL5|TPBG|WNT7A|LRP8|FZD9|PPFIA2|NEURL1|NTN1|CYFIP1|ARC|ADGRL3|CUX2|TANC2|IL1RAPL2|SIX4|LRRN3|PPP1R9A|VPS35|SLC17A6|LRRN1|ABHD17C|NTNG2|SLITRK4|DAB2IP|DHX36|LRTM2	ZT20 vs. ZT12 UP
GO Molecular Functions	GO:0016301	kinase activity	-10	2.1	90	BUB1|DDR1|CCNE1|CDK1|CDK11B|CDKN1A|CHKA|MAP3K8|DGKQ|DGUOK|DLG1|EPHB6|ERBB2|FGFR3|HK1|INSR|JAK2|LIMK2|LTBP1|MAP3K1|MAP3K5|MST1R|MYLK|NTRK2|PDK4|PFKFB3|PHKA2|PI4KB|PIP4K2A|PRKCA|PRKCZ|MAP2K3|PTK2|TWF1|ROS1|RPS6KA2|RYK|SGK1|CDKL5|STK10|TEC|TESK1|TGFBR3|CDC7|PIP5K1B|DYRK3|DYRK2|DGKD|PDXK|PAPSS1|TJP2|TNIK|SIK3|MMD|PRKD3|AK5|RPS6KC1|NMRK2|RPS6KA6|NME7|IRAK4|NLK|RIPK4|TRPM7|FGGY|STYK1|ETNK1|PBK|CAMK1D|I…	ZT20 vs. ZT12 UP
GO Cellular Components	GO:0031252	cell leading edge	-10	2.5	61	ACTA1|APC|DAGLA|CDH1|CDH2|CTNNA1|DPYSL3|GABRA1|GABRA2|GABRA4|INSR|KCNA2|ABLIM1|MCC|MYLK|MYO5A|NHS|PODXL|PRKCZ|PTK2|TWF1|PTPRO|CDKL5|WIPF1|CXCR4|LMO4|PDLIM4|WASL|C2CD5|SH2D3C|ACTR3|NCKAP1|WASF3|FAM107A|CLASP2|CYFIP1|SYNE2|COBL|WWC1|MACF1|ARHGAP45|LAMP5|CNTNAP2|ARHGEF26|CTNNA3|PARVB|DUOX2|ARHGEF4|PLEKHO1|PLCE1|TRPM7|CARMIL1|PPP1R9A|CCDC88A|FGD6|JCAD|SH3RF1|DOCK8|AIF1L|FGD4|SHISA9	ZT20 vs. ZT12 UP
GO Biological Processes	GO:0048858	cell projection morphogenesis	-17	3	74	ANK3|BMP7|BMPR1B|CCKAR|CDH2|CDH11|CHN1|CTNNA2|EFNA5|ERBB2|FYN|GJA1|GLI3|GPC1|ILK|KIF5C|LRP2|PLCG1|PLXNA2|PLXNB3|PTK2|PTPRM|PTPRO|PTPRS|RAB3A|RYK|CXCL12|SKIL|SRC|CDKL5|UCHL1|UGT8|VCL|VEGFA|VLDLR|LHX3|PLA2G10|PPFIA2|KLF7|NUMB|NOG|PDLIM7|RIMS2|WASF2|PDLIM5|B3GNT2|BTBD3|TNIK|MYCBP2|NFASC|EPB41L3|CYFIP1|SZT2|GRIP1|RBFOX2|TSKU|SH3KBP1|ITSN2|BCL11A|DOK4|HECW2|SEMA6A|ISLR2|RAPH1|CAPRIN2|LLPH|COL25A1|SLIT…	ZT20 vs. ZT12 Down
GO Biological Processes	GO:0032990	cell part morphogenesis	-16	2.9	74	ANK3|BMP7|BMPR1B|CCKAR|CDH2|CDH11|CHN1|CTNNA2|EFNA5|ERBB2|FYN|GJA1|GLI3|GPC1|ILK|KIF5C|LRP2|PLCG1|PLXNA2|PLXNB3|PTK2|PTPRM|PTPRO|PTPRS|RAB3A|RYK|CXCL12|SKIL|SRC|CDKL5|UCHL1|UGT8|VCL|VEGFA|VLDLR|LHX3|PLA2G10|PPFIA2|KLF7|NUMB|NOG|PDLIM7|RIMS2|WASF2|PDLIM5|B3GNT2|BTBD3|TNIK|MYCBP2|NFASC|EPB41L3|CYFIP1|SZT2|GRIP1|RBFOX2|TSKU|SH3KBP1|ITSN2|BCL11A|DOK4|HECW2|SEMA6A|ISLR2|RAPH1|CAPRIN2|LLPH|COL25A1|SLIT…	ZT20 vs. ZT12 Down
GO Biological Processes	GO:0061564	axon development	-16	3.3	62	ANK3|BMP7|BMPR1B|CCKAR|CDH2|CDH11|CHN1|CTNNA2|DHFR|EFNA5|ERBB2|FKBP1B|FYN|GLI3|GPC1|TNC|ILK|JUN|KIF5C|NCAM2|PLCG1|PLXNA2|PLXNB3|PTK2|PTPRF|PTPRM|PTPRO|PTPRS|RAB3A|RYK|CXCL12|SKIL|SRC|CDKL5|UCHL1|VCL|VEGFA|VLDLR|LHX3|PLA2G10|KLF7|NUMB|NOG|PDLIM7|B3GNT2|INPP5F|MYCBP2|NFASC|CYFIP1|SZT2|TSKU|SH3KBP1|DOK4|SEMA6A|ISLR2|RAPH1|COL25A1|SLITRK2|LINGO1|PLXNA4|CNTN4|LAMA1	ZT20 vs. ZT12 Down
GO Biological Processes	GO:0048667	cell morphogenesis involved in neuron differentiation	-14	3	64	ANK3|BMP7|BMPR1B|CCKAR|CDH2|CDH11|CHN1|CTNNA2|EFNA5|ERBB2|FYN|GLI3|GPC1|ILK|KIF5C|MEF2C|MYO7A|PLCG1|PLXNA2|PLXNB3|PTK2|PTPRM|PTPRO|PTPRS|RAB3A|RYK|CXCL12|SKIL|SRC|CDKL5|UCHL1|VCL|VEGFA|VLDLR|LHX3|PLA2G10|PPFIA2|KLF7|NUMB|NOG|PDLIM7|PDLIM5|B3GNT2|BTBD3|TNIK|MYCBP2|NFASC|CYFIP1|SZT2|RBFOX2|TSKU|SH3KBP1|DOK4|HECW2|SEMA6A|ISLR2|RAPH1|CAPRIN2|COL25A1|SLITRK2|LINGO1|PLXNA4|CNTN4|LAMA1	ZT20 vs. ZT12 Down
GO Molecular Functions	GO:0019901	protein kinase binding	-10	2.2	83	ADCY6|APC|CCNE1|CDH2|CDKN1A|CKS1B|CLTC|CRY1|CTBP2|DLG1|DNM1|DSCAM|DSP|DUSP1|DUSP7|DUSP8|ELAVL1|ESR1|ACSL3|FOXM1|GATA4|GCH1|NRG1|HSP90AA1|JAK2|KCNA5|KCNQ1|KIF11|LIMS1|LRP4|SMAD1|MAP3K1|MAP3K5|MSN|NPM1|PDE3B|PKP2|PPP1CC|PKIA|PRKAR2A|PRKCZ|MAP2K3|PTK2|PTPN2|PTPRR|SHC1|SKI|SOX9|TESK1|TFRC|TRAF2|NR4A3|SOCS1|TJP2|GDF3|GAB2|RHOBTB1|SV2A|KIF14|MVP|BCL2L11|SH2B3|TOM1L1|TOB1|TAB1|LDB3|NISCH|TPX2|SIRT1|FBXO…	ZT20 vs. ZT12 UP
GO Molecular Functions	GO:0022839	ion gated channel activity	-10	2.7	52	HCN2|CACNA1D|CACNA1E|CACNB4|CHRNA4|CHRNA5|CHRNB4|CLCN1|CLCN6|CNGA1|CYBB|GABRA1|GABRA2|GABRA4|GABRR2|GRIA2|GRIK3|HTR1B|ITPR1|ITPR2|KCNA2|KCNA5|KCNF1|KCNJ3|KCNJ8|KCNK1|KCNN2|KCNQ1|KCNQ2|KCNQ3|SCN1A|SCN2A|SCN4B|SCN9A|SNAP25|KCNK5|CLCA2|KCNH4|CLIC4|CACNG5|KCNMB4|ASIC5|SCN3B|KCNQ5|KCNK15|ANO3|TTYH3|HVCN1|KCNK17|ANO6|MCOLN2|FAM155A	ZT20 vs. ZT12 UP
GO Biological Processes	GO:0002009	morphogenesis of an epithelium	-10	2.3	73	ALDH1A3|AR|BMP2|BMP4|BMP7|CA9|DDR1|CLTC|DLG1|HBEGF|ESR1|GPC4|FRZB|GATA4|GPC3|HGF|FOXA1|HES1|IGFBP5|CCN1|LAMA3|LRP6|MEF2C|MSN|MTHFD1|MTHFR|MYC|NGFR|OPHN1|PDGFA|PGR|SERPINB5|PODXL|PSMA4|PSMD12|RREB1|RYK|SALL1|SIX1|SKI|SOX4|SOX9|TULP3|VEGFA|WNT7A|CXCR4|FZD4|FZD7|LMO4|HESX1|TIMELESS|CYP7B1|NTN1|MAGI2|SPRY1|ANKRD6|CLASP2|SULF1|COBL|TMEFF2|CLIC4|KLHL3|SIX4|RIPK4|MKS1|SALL4|SHROOM3|GRHL3|FAT4|SAPCD2|DNA…	ZT20 vs. ZT12 UP
GO Biological Processes	GO:0097435	supramolecular fiber organization	-10	2.1	87	ACTA1|ACTN4|APC|ARHGAP6|B2M|COL1A2|COL12A1|CRYAB|CYP1B1|DLG1|DPYSL3|DSP|LPAR1|F2RL1|GAS2|GMFB|HIP1|HSPA8|ID1|JAK2|LIMK2|MAP2|MDM2|MEF2C|MYH11|MYL2|MYO5A|MYO7B|NRAP|P4HA1|PKP2|SERPINF2|TWF1|RGS4|SNCA|SVIL|TESK1|TMOD1|COL14A1|WIPF1|WASL|PSTPIP2|PDLIM1|ADAMTS3|ADAMTS2|ELMO1|FCHSD2|RHOBTB1|KIF14|ACTR3|TENM1|CORO2B|NCKAP1|WASF3|LDB3|FAM107A|PPM1E|TPX2|CLASP2|CYFIP1|COBL|TMEFF2|FBXO5|CYFIP2|TUBGCP4|RGC…	ZT20 vs. ZT12 UP
GO Biological Processes	GO:0051301	cell division	-10	2.2	77	ANK3|APC|BIRC5|BUB1|CCNE1|CDK1|CDC20|CETN1|CETN2|CKS1B|CLTC|ECT2|EPB41|GNAI2|HELLS|KIF11|MAD2L1|MYC|PDGFA|PPP1CC|SVIL|DYNLT3|VEGFA|WNT7A|CDC7|FZD7|DYRK3|TIMELESS|WASL|ZW10|KIF23|KIF14|DCLRE1A|ACTR3|ANAPC10|NDC80|TACC3|GIPC1|ARPP19|SEPTIN9|UBE2C|TPX2|CLASP2|FBXL7|TTC28|ORC6|NSL1|WWTR1|FBXO5|CECR2|SH3GLB1|NUSAP1|CINP|ANLN|NDE1|NCAPG2|KLHL9|PDGFC|SUSD2|THOC2|MICAL3|NCAPG|HAUS3|SEH1L|MASTL|ZFYVE19|DI…	ZT20 vs. ZT12 UP
GO Biological Processes	GO:0007409	axonogenesis	-13	3.2	55	ANK3|BMP7|BMPR1B|CCKAR|CDH2|CDH11|CHN1|CTNNA2|EFNA5|ERBB2|FYN|GLI3|GPC1|ILK|KIF5C|PLCG1|PLXNA2|PLXNB3|PTK2|PTPRM|PTPRO|PTPRS|RAB3A|RYK|CXCL12|SKIL|SRC|CDKL5|UCHL1|VCL|VEGFA|VLDLR|LHX3|PLA2G10|KLF7|NUMB|NOG|PDLIM7|B3GNT2|MYCBP2|NFASC|CYFIP1|SZT2|TSKU|SH3KBP1|DOK4|SEMA6A|ISLR2|RAPH1|COL25A1|SLITRK2|LINGO1|PLXNA4|CNTN4|LAMA1	ZT20 vs. ZT12 Down
GO Cellular Components	GO:1902495	transmembrane transporter complex	-10	2.7	51	HCN2|CACNA1D|CACNA1E|CACNB4|CHRNA4|CHRNA5|CHRNB4|CLCN1|DLG1|DPP6|GABRA1|GABRA2|GABRA4|GABRR2|GRIA2|GRIK3|KCNA2|KCNA5|KCNF1|KCNJ3|KCNJ8|KCNK1|KCNQ1|KCNQ2|KCNQ3|SCN1A|SCN2A|SCN4B|SCN9A|SNAP25|STX1A|TRPC6|KCNH4|LRRC8B|CLIC4|CNTNAP2|CACNG5|KCNMB4|SYNJ2BP|SCN3B|KCNQ5|TRPC7|DPP10|PORCN|SLC26A6|TTYH3|MCU|SESTD1|STXBP5|ANO6|SHISA9	ZT20 vs. ZT12 UP
GO Biological Processes	GO:0010721	negative regulation of cell development	-10	2.7	53	ACTN4|ADCY6|ASCL2|B2M|BMP7|CTNNA1|DGUOK|DPYSL3|LPAR1|FBN1|FRZB|NRG1|HES1|ID1|LGALS1|LRP4|MAP2|MDM2|MELTF|MT3|NGFR|PPP3CA|PTK2|PTPRO|PTPRS|RGS2|RGS4|RYK|SKI|SOX9|SPOCK1|SYT4|TRPC6|VEGFA|WNT7A|RAB29|NTN1|KIAA0319|SEMA6C|FSTL4|RAP1GAP2|MYLIP|TLX3|FBXW7|EIF4ENIF1|THOC2|DISP3|SEMA6A|KREMEN1|DIXDC1|CNTN4|PRTG|DRAXIN	ZT20 vs. ZT12 UP
GO Biological Processes	GO:2000147	positive regulation of cell motility	-10	2.2	76	ACTN4|ADAM8|APC|BMP2|BMP4|BMP7|HBEGF|LPAR1|F2R|F2RL1|FN1|GNAI2|GPLD1|HGF|IGFBP5|CCN1|IL6R|INSR|JAK2|JUN|LGALS3|MDM2|MMP9|MYLK|NTF3|P2RY6|PDGFA|PODXL|PPP3CA|PRKCA|MAP2K3|RELN|PTGS2|PTK2|RRAS|RREB1|SOX9|STAT5A|TACR2|TNFAIP6|VEGFA|WNT7A|XBP1|CXCR4|NR4A3|FGF18|NTN1|GPNMB|SEMA6C|FAM107A|CLASP2|SYNE2|SIRT1|FBXO5|AGO2|PHPT1|DUOX2|CARMIL1|PDGFC|CAMK1D|CEMIP|SEMA6A|JCAD|JAM2|CBLL1|WNT5B|DOCK8|ARHGEF39|MCU…	ZT20 vs. ZT12 UP
Reactome Gene Sets	R-HSA-425393	Transport of inorganic cations/anions and amino acids/oligopeptides	-10	4.3	27	SLC26A3|SLC26A4|SLC1A3|SLC1A4|SLC6A6|SLC7A2|SLC9A5|SLC15A2|SLC20A2|SLC7A5|SLC4A4|SLC4A7|SLC34A2|SLC26A1|SLC38A2|SLC38A4|SLC17A6|SLC24A3|SLC12A5|SLC26A6|SLC38A1|SLC9A7|SLC26A7|SLC25A29|SLC43A2|SLC5A12|SLC9A9	ZT20 vs. ZT12 UP
GO Molecular Functions	GO:0005261	cation channel activity	-10	2.7	50	HCN2|CACNA1D|CACNA1E|CACNB4|CHRNA4|CHRNA5|CHRNB4|CNGA1|GRIA2|GRIK3|HTR1B|ITPR1|ITPR2|KCNA2|KCNA5|KCNF1|KCNJ3|KCNJ8|KCNK1|KCNN2|KCNQ1|KCNQ2|KCNQ3|TRPM1|SCN1A|SCN2A|SCN4B|SCN9A|SNAP25|TRPC6|KCNK5|KCNH4|PKD2L2|CACNG5|KCNMB4|ASIC5|TRPM7|TRPV6|SCN3B|KCNQ5|TRPC7|SLC24A3|KCNK15|PIEZO2|HVCN1|KCNK17|MCU|ANO6|MCOLN2|FAM155A	ZT20 vs. ZT12 UP
GO Cellular Components	GO:0098978	glutamatergic synapse	-12	3.5	45	ACTN1|CBLN1|CDH8|CDH11|CHRM3|MAPK14|CTBP2|CTNND1|DGKQ|DRD1|EPS8|FYN|GRIK3|NRG1|MYO5A|PLCG1|PRKCI|PTPRO|PTPRS|SCN2A|SRC|CDKL5|STX1A|PPFIA2|DGKE|NUMB|ADAM23|P2RX6|HOMER1|RGS14|SYNPO|ABLIM3|TNIK|GRIP1|RNF19A|IL1RAPL2|PPM1H|ABHD17C|USP46|PRR7|GRIP2|PSD2|ADGRA1|SLITRK2|DYNLL2	ZT20 vs. ZT12 Down
KEGG Pathway	hsa05200	Pathways in cancer	-10	2.2	74	ADCY6|APC|BIRC3|BIRC5|AR|BMP2|BMP4|CASP7|CCNE1|CDH1|CDKN1A|CKS1B|CTBP2|CTNNA1|DDB2|E2F3|LPAR1|EPAS1|ERBB2|ESR1|F2R|FGFR3|FN1|GNAI2|HGF|HES1|HSP90AA1|IFNGR1|IL6R|IL13RA1|JAK2|JUN|LAMA3|LAMB3|LRP6|MDM2|MMP1|MMP9|MYC|PDGFA|PLCB2|PLCB4|PLD1|PPARG|PRKCA|PROC|PTGS2|PTK2|RARB|SLC2A1|STAT2|STAT5A|TRAF2|VEGFA|WNT7A|CXCR4|GATD3A|FZD4|FZD7|FZD9|PTCH2|FGF18|F2RL3|TANK|BCL2L11|RASGRP1|GNB5|PLCB1|KCNH4|LPAR3|C…	ZT20 vs. ZT12 UP
GO Cellular Components	GO:0005911	cell-cell junction	-12	3.3	47	ACTN4|ACTN1|ADCYAP1R1|ANK3|SHROOM2|CDH2|CTNND1|ECT2|FGFR4|B4GALT1|GJA1|ILK|KCNA5|LIMS1|EPCAM|NHS|PKP2|PLCG1|PRKCI|PTPRM|SCN2A|SCN4B|SLC9A1|VCL|CLDN10|TJP2|WASF2|SYNPO|NFASC|EPB41L3|SH3KBP1|PARD6A|AMOTL2|FGFRL1|USP53|KLHL24|PLXDC1|RAP2C|MPP5|PDZD3|TMEM47|PANX3|PLEKHA7|AMOTL1|GJD4|MAGI3|LAMA1	ZT20 vs. ZT12 Down
GO Biological Processes	GO:0044089	positive regulation of cellular component biogenesis	-10	2.2	73	APC|BMP7|CBLN1|CCK|DDB2|DLG1|DPYSL3|LPAR1|ESR1|F2RL1|GMFB|NRG1|HSP90AA1|ID1|JUN|LGALS3|LIMS1|MMP1|MSN|CNOT2|NTRK2|PIP4K2A|SERPINF2|PRKCA|RPA1|SDC1|SNCA|SOX9|TESK1|TFRC|TPBG|VEGFA|WNT7A|XPA|WASL|NEURL1|BCLAF1|FCHSD2|MED13|BCL2L11|ACTR3|TENM1|NCKAP1|SEPTIN9|WASF3|PPM1E|SETX|CLASP2|PHLDB1|CYFIP1|COBL|ADGRL3|CUX2|RGCC|SH3GLB1|PLCE1|ANLN|LRRN3|CARMIL1|CCDC88A|CAND1|TENM2|FNIP2|LRRN1|MYLK3|FNIP1|SLITRK…	ZT20 vs. ZT12 UP
GO Biological Processes	GO:1901137	carbohydrate derivative biosynthetic process	-9.9	2	91	ADA|ADCY6|ADSL|CLTC|DCTD|DGUOK|HBEGF|ACSL1|ACSL3|GPC4|GALNT2|GALNT3|GAPDH|GCNT1|B4GALT1|GPC3|GUCY1A2|GUCY1B1|HK1|HPRT1|HSPG2|INSR|LDHA|MT3|NPC1|PDK4|PFKFB3|PLOD2|PPT1|SDC1|SDC2|ST8SIA1|SORD|TKT|UGDH|CHST1|SLC4A4|PAPSS1|HS6ST1|CHST3|HS2ST1|UST|RAMP1|AKR1A1|RXYLT1|ST3GAL6|FUT9|SLC26A1|PPARGC1A|MAN1B1|MGAT4A|CHSY1|PLCB1|AK5|B3GAT1|AGO2|NME7|MLXIPL|HSD17B12|A4GNT|GCNT4|ADA2|DDIT4|GALNT10|ST6GALNAC1|C…	ZT20 vs. ZT12 UP
GO Molecular Functions	GO:0016773	phosphotransferase activity, alcohol group as acceptor	-9.9	2.1	83	BUB1|DDR1|CDK1|CDK11B|CDKN1A|CHKA|MAP3K8|DGKQ|EPHB6|ERBB2|FGFR3|HK1|INSR|JAK2|LIMK2|LTBP1|MAP3K1|MAP3K5|MST1R|MYLK|NTRK2|PDK4|PFKFB3|PHKA2|PI4KB|PIP4K2A|PRKCA|PRKCZ|MAP2K3|PTK2|TWF1|ROS1|RPS6KA2|RYK|SGK1|CDKL5|STK10|TEC|TESK1|TGFBR3|CDC7|PIP5K1B|DYRK3|DYRK2|DGKD|PDXK|PAPSS1|TNIK|SIK3|MMD|PRKD3|RPS6KC1|NMRK2|RPS6KA6|IRAK4|NLK|RIPK4|TRPM7|FGGY|STYK1|ETNK1|PBK|CAMK1D|IPPK|CERK|NADK|WNK2|LRRK1|STK40|…	ZT20 vs. ZT12 UP
GO Biological Processes	GO:0060070	canonical Wnt signaling pathway	-9.9	2.7	52	TLE5|APC|ARNTL|BMP2|CDH2|EGR1|FRZB|GPC3|RAPGEF1|IGFBP2|LRP4|LRP6|MCC|PSMA4|PSMD12|PTPRO|RYK|SDC1|SFRP4|SIAH2|SOX4|SOX9|TBL1X|TLE2|TLE3|TLE4|WNT7A|FZD4|FZD7|FZD9|FAM53B|ANKRD6|WWTR1|PYGO1|RBMS3|GPRC5B|MKS1|VPS35|PORCN|WNK2|LRRK1|TTC21B|WNT5B|KREMEN1|DIXDC1|LYPD6|AMER1|DAB2IP|TMEM64|CCNY|BCL9L|DRAXIN	ZT20 vs. ZT12 UP
GO Molecular Functions	GO:0005543	phospholipid binding	-9.9	2.4	63	APOA4|APOC3|LPAR1|EPB41|NR5A2|HIP1|HSPA8|ITPR1|ITPR2|KCNQ1|MME|OPHN1|PCYT1A|PITPNA|PLD1|PON1|PPT1|TWF1|SHC1|SNCA|SVIL|SYT4|TEC|TULP3|FZD7|PLA2G10|DOC2B|SH3PXD2A|RUBCN|GAB2|C2CD5|FCHSD2|RASGRP1|PEMT|NISCH|ARHGAP26|PLCB1|LPAR3|RPS6KC1|DAPP1|PACSIN3|SNX10|SYT17|PLEKHB2|MREG|CCDC88A|GRAMD1B|PCTP|PLEKHF1|MAP1LC3A|ZFYVE19|SESTD1|SYTL5|OSBPL5|CGAS|AGAP1|CPNE4|AMER1|SYT9|DAB2IP|DENND1B|PXDC1|SH3PXD2B	ZT20 vs. ZT12 UP
GO Cellular Components	GO:0070161	anchoring junction	-12	2.9	58	ACTN4|ACTN1|ANXA6|SHROOM2|DST|CAPN5|CAPN2|CBL|CDH2|CDH8|CDH11|CDH18|CLTC|CTNNA2|CTNND1|EFNA5|B4GALT1|GJA1|TNC|ILK|LIMS1|MARCKS|MCAM|MSN|NHS|PKP2|PLAU|PTK2|PTPN12|PTPRM|RRAS|SLC9A1|SRC|TLE2|VCL|VEGFA|SORBS2|PDLIM4|NUMB|CPNE3|PDLIM7|TJP2|CIB2|PROCR|PDLIM5|FERMT2|NFASC|CYFIP1|PDLIM3|SH3KBP1|KLHL24|FOCAD|MPP5|CDCA3|TMEM47|PPP1R9B|PHLDB2|PLEKHA7	ZT20 vs. ZT12 Down
GO Cellular Components	GO:0005912	adherens junction	-12	2.9	57	ACTN4|ACTN1|ANXA6|SHROOM2|DST|CAPN5|CAPN2|CBL|CDH2|CDH8|CDH11|CDH18|CLTC|CTNNA2|CTNND1|EFNA5|GJA1|TNC|ILK|LIMS1|MARCKS|MCAM|MSN|NHS|PKP2|PLAU|PTK2|PTPN12|PTPRM|RRAS|SLC9A1|SRC|TLE2|VCL|VEGFA|SORBS2|PDLIM4|NUMB|CPNE3|PDLIM7|TJP2|CIB2|PROCR|PDLIM5|FERMT2|NFASC|CYFIP1|PDLIM3|SH3KBP1|KLHL24|FOCAD|MPP5|CDCA3|TMEM47|PPP1R9B|PHLDB2|PLEKHA7	ZT20 vs. ZT12 Down
GO Biological Processes	GO:0006814	sodium ion transport	-9.9	3	42	ACTN4|ANK3|HCN2|CNTN1|DLG1|DRD4|KCNK1|MLLT6|NEDD4|PKP2|SCN1A|SCN2A|SCN4B|SCN9A|SGK1|SLC6A6|SLC9A5|SLC20A2|SLC22A4|SLC4A4|SLC4A7|SLC34A2|COMMD3|KLHL3|ASIC5|SLC38A2|KLHL24|SLC38A4|SCN3B|SLC17A6|SLC24A3|WNK2|SLC38A1|NETO2|SLC9A7|SLC38A6|SIK1|SLC5A12|ANO6|SLC13A5|SLC9A9|NKAIN3	ZT20 vs. ZT12 UP
GO Biological Processes	GO:0045664	regulation of neuron differentiation	-11	2.6	63	ABL2|BMP7|CD38|CDC20|CDH2|CHN1|CTNNA2|ECT2|EFNA5|FKBP1B|FYN|GLI3|HDAC2|FOXA1|ILK|MARK1|MDM2|MEF2C|PLXNA2|PLXNB3|PRKCI|PROX1|PTK2|PTPRF|PTPRO|PTPRS|RYK|CXCL12|SKIL|SPOCK1|CDKL5|NR2F1|VEGFA|VLDLR|PPFIA2|GPR37L1|RIMS2|ZNF536|PDLIM5|INPP5F|TNIK|MYCBP2|CYFIP1|GRIP1|MMD|ITSN2|CDON|BCL11A|EIF4ENIF1|HECW2|SEMA6A|ISLR2|CAPRIN2|EFHC2|LLPH|LINGO1|FRMD7|PLXNA4|RNF157|ACAP3|CNTN4|VWC2|EIF2AK4	ZT20 vs. ZT12 Down
Reactome Gene Sets	R-HSA-112315	Transmission across Chemical Synapses	-9.9	2.9	45	ADCY6|CACNA1E|CACNB4|CHRNA4|CHRNA5|CHRNB4|DLG1|GABRA1|GABRA2|GABRA4|GABRR2|GLUL|GNAI2|GRIA2|GRIK3|NRG1|HSPA8|KCNJ3|KPNA2|MDM2|PLCB2|PRKAR2A|PRKCA|RAB3A|RASGRF2|RPS6KA2|SLC1A3|SNAP25|STX1A|PPFIA2|TUBB4B|GNB5|PPM1E|ARHGEF9|PLCB1|GRIP1|RPS6KA6|SLC38A2|GNB4|TUBAL3|GRIP2|SLC38A1|CAMKK1|TUBB6|TUBB2B	ZT20 vs. ZT12 UP
GO Cellular Components	GO:1990351	transporter complex	-9.9	2.7	51	HCN2|CACNA1D|CACNA1E|CACNB4|CHRNA4|CHRNA5|CHRNB4|CLCN1|DLG1|DPP6|GABRA1|GABRA2|GABRA4|GABRR2|GRIA2|GRIK3|KCNA2|KCNA5|KCNF1|KCNJ3|KCNJ8|KCNK1|KCNQ1|KCNQ2|KCNQ3|SCN1A|SCN2A|SCN4B|SCN9A|SNAP25|STX1A|TRPC6|KCNH4|LRRC8B|CLIC4|CNTNAP2|CACNG5|KCNMB4|SYNJ2BP|SCN3B|KCNQ5|TRPC7|DPP10|PORCN|SLC26A6|TTYH3|MCU|SESTD1|STXBP5|ANO6|SHISA9	ZT20 vs. ZT12 UP
GO Cellular Components	GO:0099572	postsynaptic specialization	-9.9	2.6	54	ADRA2C|BNIP3|DAGLA|CDH2|CHRM3|CRYAB|DLG1|DNM1|EPB41|GABRA1|GABRA4|GRIA2|HSPA8|DNAJB1|ITPR1|KPNA2|LRP4|MAP2|MT3|NGFR|NTRK2|PLCB4|PRKCZ|PTPRO|PTPRS|SPOCK1|CDKL5|STRN|STX1A|LRP8|MTMR2|BSN|SLC16A3|NEURL1|DLGAP1|MAGI2|PLPPR4|TNIK|ARHGEF9|ARC|GRIP1|CACNG5|SYNJ2BP|PPP1R9A|VPS35|ABHD17C|BAALC|CPEB4|GRIP2|NETO2|GSG1L|FBXO45|SH2D5|SHISA9	ZT20 vs. ZT12 UP
Reactome Gene Sets	R-HSA-425407	SLC-mediated transmembrane transport	-9.9	3	43	SLC25A4|SLC26A3|SLC11A2|SLC26A4|SLC1A3|SLC1A4|SLC2A1|SLC6A6|SLC7A2|SLC9A5|SLC15A2|SLC20A2|SLCO2A1|SLC22A3|SLC22A4|SLC7A5|SLC4A4|SLC16A3|SLC4A7|HEPH|SLC34A2|SLC26A1|SLC27A4|SLCO2B1|SLCO3A1|SLC40A1|SLC38A2|SLC38A4|SLC17A6|SLC24A3|SLC12A5|SLC26A6|SLC2A11|SLC2A10|SLC38A1|SLC9A7|SLC45A3|SLC26A7|SLC25A29|SLC43A2|SLC5A12|SLC13A5|SLC9A9	ZT20 vs. ZT12 UP
GO Biological Processes	GO:0043062	extracellular structure organization	-9.8	2.4	63	ADAM8|APOA4|APOC3|BMP7|DDR1|CAPN1|CDH1|COL1A2|COL6A3|COL12A1|CYP1B1|ACSL3|FBN1|FN1|GAS2|B4GALT1|GPM6B|HSPG2|CCN1|ITGA9|LAMA3|LAMB3|LIPC|MATN3|MELTF|MMP1|MMP9|MYH11|P4HA1|PDGFA|SERPINB5|SERPINF2|PON1|PTK2|SDC1|SOX9|TLL2|TNFRSF1A|TNFRSF1B|COL14A1|PLA2G10|ADAM19|ADAMTS3|ADAMTS2|SH3PXD2A|ADAMTS7|ADAMTS6|NTNG1|CLASP2|PHLDB1|SULF1|RGCC|HSD17B12|ADAMTS9|RIC1|JAM2|VWA1|ADAMTS20|SLC2A10|NTNG2|MFSD2A|ADAMT…	ZT20 vs. ZT12 UP
GO Biological Processes	GO:0032147	activation of protein kinase activity	-9.8	2.7	51	ADCY6|ADRA2C|BMP2|BMP4|CALCA|CDK1|MAP3K8|DGKQ|DLG1|DRD4|DUSP7|ECT2|LPAR1|F2R|RAPGEF1|HGF|NRG1|IL6R|IL18|INSR|JAK2|MAP3K1|MAP3K5|MT3|NTF3|PRKAR2A|PRKCZ|MAP2K3|SHC1|TRAF2|VEGFA|CXCR4|SOCS1|PEA15|CARTPT|KIF14|TOM1L1|TAB1|TPX2|TNIK|LPAR3|RGCC|PLCE1|GPRC5B|CCDC88A|PBK|PDGFC|PROK2|DAB2IP|NRK|SBK2	ZT20 vs. ZT12 UP
GO Biological Processes	GO:0009991	response to extracellular stimulus	-9.8	2.2	71	ACTA1|ADA|ADRB1|ADSL|TLE5|AHCY|ALPL|SERPINC1|ATF3|BMP7|BNIP3|CCK|CDKN1A|CYBB|CYP26A1|DGKQ|DAP|ACSL1|ACSL3|GATA4|GLUL|GNAI2|HSPA8|IGFBP2|JUN|LDHA|MDM2|MAP3K5|MT3|MTHFR|PDK4|PON1|PPARG|PTH|PTGS2|SLC2A1|SLC22A3|SORD|TBXA2R|XBP1|STC2|XPR1|GDF3|CARTPT|PEMT|CIB2|PPARGC1A|SLC27A4|FAM107A|CHSY1|SZT2|SIRT1|NOCT|TBL2|NENF|GLRX2|PRLH|SH3GLB1|SLC38A2|UGT1A1|CPEB4|SEH1L|MAP1LC3A|MFSD2A|FNIP1|SLC25A25|ADSS1|AC…	ZT20 vs. ZT12 UP
GO Biological Processes	GO:0061061	muscle structure development	-11	2.5	62	ZFP36L1|BTG1|CAPN2|CDH2|CENPF|CHD2|MAPK14|CTNNA2|HBEGF|GJA1|GPC1|HDAC1|NRG1|HLF|HLX|ID3|IGFBP5|ILK|KCNK2|LRP2|MDM2|MEF2C|PKP2|PROX1|RORA|RYR2|SMTN|SLC9A1|TBX3|TMOD1|UCHL1|VEGFA|BTG2|SORBS2|PDLIM4|SAP30|CACNA1H|USP2|NOG|PDLIM7|HOMER1|GDF3|BASP1|ZBTB18|NEBL|PDLIM5|P2RX2|NMRK2|PDLIM3|TMOD2|CDON|ASB2|FGFRL1|RBM38|SOX6|MBNL3|BIN3|STRA6|SMYD3|RBM24|BCL9L|LRRC10	ZT20 vs. ZT12 Down
GO Biological Processes	GO:0007507	heart development	-10	2.7	56	BMP7|ZFP36L1|CACNA1C|MAPK14|ERBB2|GJA1|GLI3|NRG1|NDST1|ID3|ILK|JUN|KCNK2|LRP2|LRP6|SMAD1|MDM2|MEF2C|PKP2|PPARG|PROX1|PTK2|RYR2|SLC9A1|TBX3|TNFRSF1B|VEGFA|ZBTB14|LUZP1|SORBS2|PDLIM4|NOG|DHRS3|PDLIM7|MICAL2|BASP1|TAB1|NEBL|PDLIM5|JMJD6|PDLIM3|WNT16|SUFU|FGFRL1|SOX6|ADAP2|SMYD2|GALNT11|STRA6|FAT4|BICC1|BBS5|TBC1D32|RBM24|SH3PXD2B|LRRC10	ZT20 vs. ZT12 Down
GO Biological Processes	GO:0010975	regulation of neuron projection development	-10	2.8	51	ABL2|BMP7|CD38|CDC20|CDH2|CHN1|CTNNA2|EFNA5|FKBP1B|FYN|HDAC2|ILK|MARK1|MDM2|MEF2C|PLXNA2|PLXNB3|PRKCI|PTK2|PTPRF|PTPRO|PTPRS|RYK|CXCL12|SKIL|SPOCK1|CDKL5|NR2F1|VEGFA|VLDLR|PPFIA2|RIMS2|PDLIM5|INPP5F|TNIK|MYCBP2|CYFIP1|GRIP1|ITSN2|BCL11A|HECW2|SEMA6A|ISLR2|CAPRIN2|EFHC2|LLPH|LINGO1|FRMD7|PLXNA4|RNF157|ACAP3	ZT20 vs. ZT12 Down
GO Biological Processes	GO:0048285	organelle fission	-9.7	2.4	64	APC|BIRC5|BMP4|BMP7|BNIP3|BRDT|BUB1|CCNE1|CDC20|DAZL|DNM1|DMRT1|DUSP1|FANCA|INSR|KIF11|KIF25|MAD2L1|MYBL1|MYBL2|STAT2|PEX11B|ZW10|KIF23|MAD2L1BP|DLGAP5|KIF14|BCL2L11|TOM1L1|ACTR3|NDC80|TACC3|STAG3|PPARGC1A|UBE2C|TPX2|CLASP2|PLCB1|NSL1|FBXO5|RGCC|NUSAP1|ANLN|MOV10L1|NDE1|NCAPG2|CEP192|VPS35|FIGNL1|NCAPG|DSCC1|SEH1L|SPATA22|MASTL|MCU|PEX11G|MTFR2|CCSAP|HORMAD2|CENPX|FBXO43|CENPS|RAD21L1|SYCE3	ZT20 vs. ZT12 UP
GO Biological Processes	GO:0001505	regulation of neurotransmitter levels	-9.7	2.6	54	ATP2A2|DAGLA|CACNA1D|CHKA|CHRNA4|CHRNA5|CHRNB4|CTBP2|CYP1B1|DPYD|DRD4|GABRA2|GCH1|GLUL|GPM6B|HDC|HSPA8|HSP90AA1|HTR1B|INSR|JAK2|MEF2C|PPT1|PTGS2|RAB3A|RGS2|RGS4|SLC1A3|SLC1A4|SLC7A2|SLC22A3|SNAP25|SNCA|STX1A|SYT4|TACR2|WNT7A|DOC2B|PPFIA2|PER2|RGN|STXBP5L|RIMS2|SNPH|SV2A|KLF2|GIPC1|DDAH1|KCNMB4|SYT17|PPP1R9A|SLC38A1|SIRPA|SYT9	ZT20 vs. ZT12 UP
GO Biological Processes	GO:0007623	circadian rhythm	-9.6	3.1	39	ADA|ADRB1|AHCY|ARNTL|CDK1|CPT1A|CREM|CRY1|CRY2|DRD4|EGR1|ID1|ID3|JUN|JUND|KCNA2|NFIL3|NGFR|NTRK2|PPARG|PPP1CC|SIAH2|TNFRSF11A|PER3|PER2|TIMELESS|CARTPT|NR1H3|NCOA2|PPARGC1A|SETX|PHLPP1|SIRT1|NOCT|FBXW7|PROK2|SUV39H2|SIK1|C3orf70	ZT20 vs. ZT12 UP
GO Biological Processes	GO:0023061	signal release	-9.6	2.3	64	ADRA2C|SLC25A4|ARNTL|ATP2A2|CACNA1D|CACNA1E|CHRNA4|CHRNA5|CHRNB4|CPT1A|CRHBP|CRY1|CTBP2|GLP1R|GLUL|GPLD1|GPR27|GRP|HSPA8|HTR1B|ITPR1|ITPR2|JAK2|KCNA5|MEF2C|MYO5A|NMB|CCN3|PPP3CA|PPT1|PRKCA|RAB3A|SLC2A1|SNAP25|SNCA|SOX4|STX1A|SYT4|TACR2|VIP|WNT7A|FZD4|DOC2B|PPFIA2|KLF7|PER2|STXBP5L|CARTPT|RIMS2|SNPH|SV2A|GIPC1|KCNMB4|PHPT1|SYT17|TM7SF3|FAM3B|PPP1R9A|VPS35|PORCN|NADK|MCU|ACVR1C|SYT9	ZT20 vs. ZT12 UP
GO Biological Processes	GO:0048514	blood vessel morphogenesis	-9.6	2.1	84	ADAM8|BMP4|BTG1|C3|CDH2|CYBB|CYP1B1|ELK3|EPAS1|ERBB2|FOXM1|FN1|GATA4|B4GALT1|GLUL|GPLD1|HGF|HHEX|HPGD|HES1|HSPG2|ID1|CCN1|IL18|JUN|SMAD1|MYLK|NEDD4|NGFR|CCN3|NTRK2|PDE3B|PDGFA|SERPINF1|SERPINF2|PPARG|PRCP|PRKCA|PTGS2|PTK2|PTPRB|RRAS|SAT1|SHC1|SIX1|SOX4|TBXA2R|TGFBR3|UBP1|VAV2|VEGFA|WNT7A|XBP1|CXCR4|SCG2|FZD4|FGF18|HS6ST1|RAMP1|KLF2|VAV3|GPNMB|STAB1|JMJD6|SULF1|SIRT1|DDAH1|CLIC4|PPP1R16B|AGO2|RGCC…	ZT20 vs. ZT12 UP
GO Biological Processes	GO:0090066	regulation of anatomical structure size	-9.5	2.3	68	ADCY6|ADRA2C|ADRB1|CALCA|CHRM3|CLCN6|DLG1|DSCAM|ECE1|F2R|F2RL1|FN1|GCH1|GMFB|HRH2|HTR1B|KCNA5|MAP2|MSN|MT3|SERPINF2|PTGS2|TWF1|PTPRS|RAP1GDS1|RGS2|RYK|CDKL5|SVIL|TBXA2R|TMOD1|VAV2|VEGFA|VIP|WNT7A|XK|PEX11B|PER2|WASL|NTN1|KIAA0319|FCHSD2|ACTR3|TENM1|VAV3|SEMA6C|NCKAP1|WASF3|FSTL4|RAP1GAP2|CYFIP1|MACF1|LPAR3|CYFIP2|KCNMB4|HP1BP3|CARMIL1|PPP1R9A|SLC12A5|SEMA6A|GBA2|GRIP2|RILP|PLXNA4|PEX11G|ANO6|DRAX…	ZT20 vs. ZT12 UP
Reactome Gene Sets	R-HSA-194315	Signaling by Rho GTPases	-9.5	2.4	62	BIRC5|AR|ARHGAP6|BUB1|CDC20|CDH1|CHN1|CTNNA1|CYBB|DYNC1I1|ECT2|LIMK2|MAD2L1|MYH11|MYLK|OPHN1|PPP1CC|PPP2R5A|PRKCA|PRKCZ|PTK2|RASGRF2|VAV2|WIPF1|WASL|ZW10|ARHGEF17|RHOBTB1|SRGAP3|KIF14|ACTR3|TUBB4B|NDC80|VAV3|NCOA2|NCKAP1|WASF3|ARHGAP26|CLASP2|CYFIP1|ARHGEF9|ARHGAP45|NSL1|ARHGEF26|CYFIP2|ARHGEF4|ARHGEF3|NDE1|DEPDC1B|RHOU|CENPM|ARHGAP10|TUBAL3|SEH1L|SYDE2|TUBB6|ARHGEF39|DEPDC7|FGD4|TUBB2B|SKA2|CENPS	ZT20 vs. ZT12 UP
GO Biological Processes	GO:0050807	regulation of synapse organization	-9.5	3	40	CBLN1|CDC20|CDH2|GPC4|HSPA8|LRP4|MEF2C|NEDD4|NTRK2|RELN|PTK2|PTPRO|PTPRS|SIX1|SNCA|CDKL5|TPBG|WNT7A|LRP8|FZD9|PPFIA2|NEURL1|NTN1|CYFIP1|ARC|ADGRL3|CUX2|TANC2|IL1RAPL2|SIX4|LRRN3|PPP1R9A|VPS35|LRRN1|ABHD17C|NTNG2|SLITRK4|DAB2IP|DHX36|LRTM2	ZT20 vs. ZT12 UP
GO Biological Processes	GO:0009611	response to wounding	-10	2.5	62	ACTN1|ANXA6|RHOC|DST|ZFP36L1|CYP1A1|DGKQ|DHFR|HBEGF|ERBB2|FKBP1B|FYN|B4GALT1|GJA1|GLI3|HDAC1|HDAC2|NRG1|HMOX1|TNC|ID3|ILK|INHBA|IRF1|ITGA9|ITPR2|JUN|KCNK2|LCK|MCAM|NINJ1|PLAU|PTK2|PTPN12|PTPRF|PTPRS|RAB3A|RAD51B|SRC|TBXA2R|VAV2|VCL|VEGFA|H3C10|DGKE|AP3B1|P2RX6|NOG|PROCR|VASH1|INPP5F|P2RX2|PHF21A|GNG2|BIN3|TRPC7|WFDC1|LNPK|DOCK8|PHLDB2|DCBLD2|GJD4	ZT20 vs. ZT12 Down
GO Biological Processes	GO:0051961	negative regulation of nervous system development	-9.5	2.7	49	ADCY6|ASCL2|B2M|BMP7|CBLN1|CTNNA1|DGUOK|DPYSL3|LPAR1|NRG1|HES1|ID1|LGALS1|LRP4|MAP2|MDM2|MT3|NGFR|PPP3CA|PTK2|PTPRO|PTPRS|RYK|SKI|SOX9|SPOCK1|SYT4|TRPC6|TULP3|WNT7A|MTMR2|RAB29|NTN1|KIAA0319|SEMA6C|FSTL4|RAP1GAP2|MYLIP|TLX3|EIF4ENIF1|THOC2|DISP3|SEMA6A|JAM2|KREMEN1|DIXDC1|CNTN4|PRTG|DRAXIN	ZT20 vs. ZT12 UP
GO Biological Processes	GO:0031667	response to nutrient levels	-9.4	2.3	67	ADA|ADRB1|ADSL|AHCY|ALPL|SERPINC1|ATF3|BMP7|BNIP3|CCK|CDKN1A|CYBB|CYP26A1|DGKQ|DAP|ACSL1|ACSL3|GATA4|GLUL|GNAI2|HSPA8|IGFBP2|JUN|LDHA|MDM2|MAP3K5|MT3|MTHFR|PDK4|PON1|PPARG|PTH|PTGS2|SLC2A1|SLC22A3|SORD|TBXA2R|XBP1|STC2|XPR1|GDF3|CARTPT|PEMT|CIB2|PPARGC1A|SLC27A4|FAM107A|CHSY1|SZT2|SIRT1|TBL2|NENF|PRLH|SH3GLB1|SLC38A2|UGT1A1|CPEB4|SEH1L|MAP1LC3A|MFSD2A|FNIP1|SLC25A25|ADSS1|ACVR1C|SIK1|RNF152|CASTO…	ZT20 vs. ZT12 UP
GO Biological Processes	GO:0010976	positive regulation of neuron projection development	-9.3	2.7	46	BMP7|CNTN1|DPYSL3|DSCAM|LPAR1|FN1|RAPGEF1|HGF|NGFR|NTRK2|SERPINF1|PLXNA2|RELN|TWF1|RGS2|SHOX2|CDKL5|SYT4|VEGFA|LRP8|CXCR4|FZD4|ENC1|NEURL1|NTN1|RIMS2|MAGI2|PLXNC1|FUT9|SETX|CYFIP1|COBL|CUX2|GRIP1|MACF1|LPAR3|SYT17|ATP8A2|PPP1R9A|CAMK1D|PLXNA4|RNF157|DAB2IP|PLPPR5|DHX36|TUBB2B	ZT20 vs. ZT12 UP
GO Molecular Functions	GO:0019904	protein domain specific binding	-9.3	2	84	ACOX1|ADRB1|NR0B1|AR|ARHGAP6|CLTC|DAP|DLG1|DNM1|DPYSL3|DRD4|LPAR1|ESRRG|ETV6|ACSL3|FN1|GABRR2|GAPDH|RAPGEF1|FOXA1|HES1|HSPA8|HSP90AA1|ID3|INSR|JAK2|JUN|KCNN2|MCL1|MDM2|MEF2C|MAP3K5|MYO5A|NEDD4|PLSCR1|PPARG|PPP1CC|PRKAR2A|PTK2|PTPN12|RAP2B|SDC2|SH3BGRL|SH3BP2|SKI|SLC22A4|STRN|STX1A|TBL1X|TGFBR3|THRA|WIPF1|XPA|FZD4|FZD7|ADAM19|CRADD|AIP|TJP2|ELMO1|KIF14|TOM1L1|BASP1|SPON1|NCOA2|GIPC1|SIRT1|SH3KBP1|…	ZT20 vs. ZT12 UP
GO Cellular Components	GO:0098794	postsynapse	-10	2.5	58	ANK3|CACNA1C|CBLN1|CDH2|CHRM3|CHRNA5|CTNNA2|CTNND1|DGKQ|DRD1|EPS8|FYN|GABRR2|GLRA2|GRIK3|KCNA4|KCNC2|MEF2C|MYO5A|OPRD1|PTK2|PTPRO|PTPRS|RGS10|SPOCK1|SRC|CDKL5|STX1A|PPFIA2|PDLIM4|MTMR2|P2RX6|HOMER1|PDLIM5|RGS14|SYNPO|P2RX2|TNIK|EPB41L3|CYFIP1|GRIP1|RNF19A|METTL5|ZDHHC2|BCL11A|SYNJ2BP|ABHD17C|BAALC|PRR7|GRIP2|PSD2|ADGRA1|SLITRK2|PPP1R9B|SYAP1|KCTD12|DYNLL2|CNIH3	ZT20 vs. ZT12 Down
GO Biological Processes	GO:0031344	regulation of cell projection organization	-9.9	2.4	63	ABL2|BMP7|CD38|CDC20|CDH2|CHN1|CTNNA2|EFNA5|EPS8|FKBP1B|FYN|HDAC2|ILK|MARK1|MDM2|MEF2C|PLD1|PLXNA2|PLXNB3|PRKCI|PTK2|PTPRF|PTPRO|PTPRS|RYK|CXCL12|SKIL|SPOCK1|SRC|CDKL5|NR2F1|VEGFA|VLDLR|PPFIA2|HOMER1|RIMS2|WASF2|PDLIM5|INPP5F|TNIK|MYCBP2|TBC1D2B|CYFIP1|GRIP1|PLEK2|SH3YL1|ITSN2|BCL11A|TBC1D2|BIN3|HECW2|SEMA6A|ISLR2|CAPRIN2|EFHC2|LLPH|LINGO1|NAV3|FRMD7|PLXNA4|RNF157|ACAP3|FAM110C	ZT20 vs. ZT12 Down
GO Biological Processes	GO:0120035	regulation of plasma membrane bounded cell projection organization	-9.7	2.4	62	ABL2|BMP7|CD38|CDC20|CDH2|CHN1|CTNNA2|EFNA5|EPS8|FKBP1B|FYN|HDAC2|ILK|MARK1|MDM2|MEF2C|PLD1|PLXNA2|PLXNB3|PRKCI|PTK2|PTPRF|PTPRO|PTPRS|RYK|CXCL12|SKIL|SPOCK1|SRC|CDKL5|NR2F1|VEGFA|VLDLR|PPFIA2|HOMER1|RIMS2|WASF2|PDLIM5|INPP5F|TNIK|MYCBP2|TBC1D2B|CYFIP1|GRIP1|PLEK2|SH3YL1|ITSN2|BCL11A|TBC1D2|BIN3|HECW2|SEMA6A|ISLR2|CAPRIN2|EFHC2|LLPH|LINGO1|NAV3|FRMD7|PLXNA4|RNF157|ACAP3	ZT20 vs. ZT12 Down
GO Biological Processes	GO:0008285	negative regulation of cell proliferation	-9.3	2	90	APC|AR|ASCL2|B2M|BCL6|BMP2|BMP4|BMP7|BTG1|DDR1|CD80|CDKN1A|CDKN3|CNN1|CTBP2|CTNNA1|CYP1B1|DLG1|DUSP1|E2F3|ERBB2|F2R|FRZB|B4GALT1|GPC3|GPLD1|RAPGEF1|HES1|IGFBP5|ING1|IRF1|JAK2|JUN|SMAD1|MCC|MEF2C|CD200|MYC|NGFR|CCN3|NPM1|SERPINF1|PPARG|PTGS2|PTPN2|RARB|RARRES1|RPS6KA2|SFRP4|SKI|SOX4|SOX9|STRN|ZEB1|TGFBR3|VIP|VIPR2|SCG2|GDF5|SRPX|PDE5A|PER2|SKAP2|RGN|NEURL1|MAGI2|SH2B3|TOB1|TENM1|SPRY1|PEMT|GPNMB|P…	ZT20 vs. ZT12 UP
GO Biological Processes	GO:0060541	respiratory system development	-9.3	3.1	37	ADA|ALDH1A3|BMP4|EPAS1|GPC3|FOXA1|HES1|ID1|IGFBP5|LRP6|MME|PDGFA|PGR|RAB3A|SIX1|SKI|SOX9|THRA|TULP3|VEGFA|FGF18|HESX1|TIMELESS|HS6ST1|ADAMTS2|SPRY1|KLF2|BASP1|TAB1|JMJD6|SIX4|HYDIN|FBXW7|STK40|DNAAF1|CCBE1|RDH10	ZT20 vs. ZT12 UP
GO Biological Processes	GO:1903530	regulation of secretion by cell	-9.3	2.1	82	ADAM8|ADRA2C|SLC25A4|ARNTL|ATP2A2|CACNA1D|CACNA1E|CCK|CHRNA4|CHRNA5|CHRNB4|CPT1A|CRHBP|CRY1|DRD4|F2R|F2RL1|FN1|GAPDH|GLP1R|GLUL|GNAI2|GPLD1|GPR27|GRP|HTR1B|IFNGR1|ITPR1|ITPR2|JAK2|KCNA2|KCNA5|MEF2C|CD200|NMB|CCN3|PPP3CA|PRKCA|RAB3A|SDC1|SLC2A1|SNAP25|SNCA|SOX4|STX1A|SYT4|TACR2|TNFRSF1A|TNFRSF1B|TRAF2|VIP|WNT7A|XBP1|DOC2B|PPFIA2|KLF7|SOCS1|PER2|RAB9A|STXBP5L|CARTPT|RIMS2|GAB2|NR1H3|GIPC1|CLASP2|KC…	ZT20 vs. ZT12 UP
GO Biological Processes	GO:0006836	neurotransmitter transport	-9.2	2.8	45	ADA|ATP2A2|CACNA1D|CHRNA4|CHRNA5|CHRNB4|CTBP2|DRD4|GABRA2|GLUL|GPM6B|HSPA8|HTR1B|MEF2C|PPT1|RAB3A|RGS2|RGS4|SEC14L1|SLC1A3|SLC1A4|SLC6A6|SLC22A3|SNAP25|SNCA|STX1A|SYT4|TACR2|WNT7A|DOC2B|PPFIA2|PER2|STXBP5L|RIMS2|SNPH|SV2B|SV2A|GIPC1|SV2C|KCNMB4|SYT17|PPP1R9A|SLC17A6|SLC38A1|SYT9	ZT20 vs. ZT12 UP
GO Biological Processes	GO:0030335	positive regulation of cell migration	-9.1	2.2	71	ACTN4|ADAM8|APC|BMP2|BMP4|BMP7|HBEGF|LPAR1|F2R|F2RL1|FN1|GNAI2|GPLD1|HGF|IGFBP5|CCN1|IL6R|INSR|JAK2|JUN|LGALS3|MDM2|MMP9|MYLK|NTF3|P2RY6|PDGFA|PODXL|PPP3CA|PRKCA|MAP2K3|RELN|PTGS2|PTK2|RRAS|RREB1|SOX9|STAT5A|TNFAIP6|VEGFA|WNT7A|XBP1|CXCR4|NR4A3|FGF18|GPNMB|SEMA6C|FAM107A|CLASP2|SYNE2|SIRT1|FBXO5|AGO2|CARMIL1|PDGFC|CAMK1D|CEMIP|SEMA6A|JCAD|JAM2|CBLL1|WNT5B|DOCK8|ARHGEF39|MCU|NUS1|LRRC15|CCBE1|GLIP…	ZT20 vs. ZT12 UP
GO Cellular Components	GO:0005911	cell-cell junction	-9.1	2.4	56	ACTN4|ADCYAP1R1|ANK3|APC|ATP2A2|CDH1|CDH2|CTNNA1|DLG1|DSP|ECT2|B4GALT1|GJA4|KCNA2|KCNA5|LIMS1|NGFR|NHS|CCN3|NRAP|PKP2|PODXL|PPP3CA|PRKCZ|TWF1|RAP2B|SCN1A|SCN2A|SCN4B|SLC2A1|STRN|TRPC6|FZD4|CLDN10|TJP2|MAGI2|SV2A|ACTR3|ADGRL3|CLIC4|CNTNAP2|SGSM3|CTNNA3|SH3KBP1|AMOTL2|USP53|KLHL24|PANX2|PLXDC1|JCAD|SHROOM3|JAM2|CLMP|SAPCD2|MARVELD2|GJD4	ZT20 vs. ZT12 UP
Reactome Gene Sets	R-HSA-416476	G alpha (q) signalling events	-9.1	3	38	DAGLA|CCK|CHRM3|DGKQ|HBEGF|LPAR1|F2R|F2RL1|F2RL2|GRP|ITPR1|ITPR2|NMB|P2RY6|PLCB2|PLCB4|PRKCA|RGS1|RGS2|RGS3|RGS4|RGS13|RGS16|RPS6KA2|TACR2|TBXA2R|TRPC6|DGKD|F2RL3|RASGRP1|NMUR1|GNB5|PLCB1|LPAR3|TRPC7|GNB4|PROK2|RGS18	ZT20 vs. ZT12 UP
GO Biological Processes	GO:0007411	axon guidance	-9.7	3.5	35	BMP7|BMPR1B|CHN1|EFNA5|ERBB2|FYN|GLI3|GPC1|KIF5C|PLCG1|PLXNA2|PLXNB3|PTK2|PTPRM|PTPRO|RYK|CXCL12|SRC|VEGFA|VLDLR|LHX3|PLA2G10|KLF7|NOG|PDLIM7|B3GNT2|MYCBP2|NFASC|CYFIP1|SH3KBP1|DOK4|SEMA6A|PLXNA4|CNTN4|LAMA1	ZT20 vs. ZT12 Down
GO Biological Processes	GO:0099536	synaptic signaling	-9.7	2.4	63	ADRB2|CACNB4|CBLN1|CD38|CDC20|CDH2|CDH8|CDH11|CHRM3|CHRNA5|CTBP2|DRD1|DTNA|FGF14|FYN|GABRR2|GLRA2|GRIK3|NRG1|HTR1B|HTR1F|HTR7|LRP6|MEF2C|MYO5A|PLCG1|PTPRS|RAB3A|SLC1A4|SRC|STX1A|DOC2B|PPFIA2|DGKE|PDLIM4|MTMR2|USP14|P2RX6|SYNGR1|HOMER1|RIMS2|FCHSD2|SV2B|RGS14|SYNPO|P2RX2|CYFIP1|PLCL2|SLC24A2|RNF19A|TMOD2|ZDHHC2|SYNJ2BP|USP46|MCTP1|PRR7|PPP1R9B|TRIM9|LYPD1|CNIH3|CNTN4|DYTN|EIF2AK4	ZT20 vs. ZT12 Down
GO Biological Processes	GO:1901615	organic hydroxy compound metabolic process	-9.1	2.2	70	ADCYAP1R1|ADH4|ALDH1A3|ALDH3A2|APOA4|BMP2|CEL|CHKA|CRYM|CYP1B1|CYP2D6|CYP26A1|DGKQ|DHFR|DRD4|EPAS1|FAH|NR5A2|GC|GCH1|HDC|HPRT1|LDHA|LIPC|MT3|MYO5A|NPC1|P2RY6|PLCB2|PLCB4|PON1|PTH|PTS|SNCB|SNCA|SORD|PNPLA4|ACOX2|PDXK|PLPP2|INPP4B|PER2|MTMR2|MTMR7|CYP7B1|AKR1A1|GIPC1|PLCB1|SIRT1|DUOX2|PLCE1|GCNT4|ISYNA1|PIAS4|CYB5R2|SPTLC3|VPS35|PNPLA2|DISP3|GBA2|IPPK|DGAT2|CBR4|OSBPL5|NUS1|MOGAT1|CYP2R1|RDH10|NAPE…	ZT20 vs. ZT12 UP
GO Biological Processes	GO:0002064	epithelial cell development	-9.1	3	39	AR|ARNTL|BMP4|CDKN1A|DMRT1|ESR1|F2RL1|FOSL2|B4GALT1|RAPGEF1|FOXA1|HRH2|ID1|MSN|PGR|PODXL|PROC|PTPRS|RAP2B|RARB|ROS1|SDC1|SOX9|TMOD1|TNFRSF1A|VEGFA|WNT7A|XBP1|CXCR4|TJP2|SLC4A7|MAGI2|CLIC4|PPP1R16B|ARHGEF26|HYDIN|SHROOM3|WNT5B|MARVELD2	ZT20 vs. ZT12 UP
GO Cellular Components	GO:0014069	postsynaptic density	-9.1	2.6	50	ADRA2C|BNIP3|DAGLA|CDH2|CHRM3|CRYAB|DLG1|DNM1|EPB41|GRIA2|DNAJB1|ITPR1|LRP4|MAP2|MT3|NGFR|NTRK2|PLCB4|PRKCZ|PTPRO|PTPRS|SPOCK1|CDKL5|STRN|STX1A|LRP8|MTMR2|BSN|SLC16A3|NEURL1|DLGAP1|MAGI2|PLPPR4|TNIK|ARHGEF9|ARC|GRIP1|CACNG5|SYNJ2BP|PPP1R9A|VPS35|ABHD17C|BAALC|CPEB4|GRIP2|NETO2|GSG1L|FBXO45|SH2D5|SHISA9	ZT20 vs. ZT12 UP
GO Biological Processes	GO:0048511	rhythmic process	-9.1	2.7	47	ADA|ADRB1|AHCY|ARNTL|CDK1|CPT1A|CREM|CRY1|CRY2|DRD4|EGR1|ESR1|GAS2|HLF|ID1|ID3|JUN|JUND|KCNA2|NFIL3|NGFR|NTRK2|SERPINF1|PGR|PPARG|PPP1CC|SIAH2|FZD4|TNFRSF11A|PER3|PER2|TIMELESS|CARTPT|NR1H3|NCOA2|PPARGC1A|SETX|PHLPP1|SIRT1|NOCT|DTL|FBXW7|PROK2|SUV39H2|SIK1|C3orf70|GPR149	ZT20 vs. ZT12 UP
GO Biological Processes	GO:0007420	brain development	-9	2	87	NR0B1|ALDH1A3|B2M|BMP2|BMP4|BMP7|BNIP3|CBLN1|CDH1|CDH2|CNP|CNTN1|DNAH5|LPAR1|EML1|ACSL3|AFF2|NRG1|HPRT1|HES1|HSD3B1|DNAJB1|HSPG2|ID1|LRP6|SMAD1|MBP|MT3|NTRK2|OPHN1|PLXNA2|PPP3CA|PPT1|RELN|PTPRS|RARB|RGS2|RGS4|RYK|SALL1|SKI|SLC2A1|SYT4|TULP3|WNT7A|LRP8|CXCR4|NR4A3|FZD4|HESX1|NEURL1|SNPH|KIF14|BCL2L11|TSPAN2|BASP1|TACC3|PPARGC1A|BTBD3|WDR47|SYNE2|PLCB1|ADGRL3|SZT2|OTP|CNTNAP2|SLC38A2|DDIT4|HYDIN|ND…	ZT20 vs. ZT12 UP
GO Biological Processes	GO:0098771	inorganic ion homeostasis	-9	2	86	ADCYAP1R1|ANK3|ATP2A2|B2M|BNIP3|CACNA1D|CALCA|CALCR|SLC26A3|DRD4|LPAR1|EPAS1|ESR1|F2R|F2RL1|F2RL2|FXN|GLP1R|GNAI2|GPR20|HTR1B|ITPR1|ITPR2|JAK2|KCNA5|LRP6|MELTF|MLLT6|TRPM1|MT3|MYC|MYO5A|NMB|SLC11A2|P2RY6|PDK4|SLC26A4|PPT1|PTH|RAP1GDS1|SFRP4|SLC9A5|SNCA|TBXA2R|TFRC|TRPC6|XK|CXCR4|FZD9|STC2|SLC4A4|S1PR4|F2RL3|RGN|XPR1|SLC4A7|HEPH|SV2A|CIB2|SLC34A2|LPAR3|CLIC4|FLVCR1|SNX10|SLC40A1|ATP6V0A4|PLCE1|RAB…	ZT20 vs. ZT12 UP
GO Biological Processes	GO:0001503	ossification	-9	2.4	57	ALPL|BMP2|BMP4|BMP7|CALCA|CBFB|CEBPD|CLTC|COL1A2|FGFR3|GPC3|GPLD1|GPM6B|HGF|ID1|ID3|IGFBP5|CCN1|IL6R|JUND|LRP4|LRP6|SMAD1|SMAD5|MEF2C|MN1|PTH|PTGS2|PTK2|SHOX2|SKI|SOX9|THRA|GDF5|FZD9|TNFRSF11A|FGF18|TOB1|GPNMB|CHSY1|NOCT|WWTR1|FBXO5|SNX10|ATP6V0A4|BCAP29|SLC24A3|FIGNL1|XYLT1|FAT4|KREMEN1|OSR2|GLIS1|TMEM64|DHX36|ANO6|SH3PXD2B	ZT20 vs. ZT12 UP
GO Biological Processes	GO:0030155	regulation of cell adhesion	-9	2	85	ACTN4|ADA|ADAM8|ANK3|ARHGAP6|BCL6|BMP2|BMP4|BMP7|DDR1|CBFB|CD80|CDH1|MAP3K8|CYP1B1|DLG1|DSCAM|DUSP1|ERBB2|FN1|GPM6B|FOXA1|HES1|IGFBP2|CCN1|IL18|IRF1|JAK2|LAMA3|LGALS1|LGALS3|LIMS1|MBP|MELTF|PDE3B|SERPINF2|PLXNA2|PODXL|PPP3CA|PRKCA|PRKCZ|PTK2|PTPN2|PTPRO|PTPRR|RRAS|RREB1|SOX4|SOX9|SPOCK1|TFRC|VEGFA|XBP1|CXCR4|NR4A3|FZD4|FZD7|SOCS1|PDE5A|ADAM19|KIF14|SH2B3|RASGRP1|PLXNC1|CORO2B|VAV3|GPNMB|FUT9|HSPH…	ZT20 vs. ZT12 UP
GO Biological Processes	GO:0097485	neuron projection guidance	-9.7	3.4	35	BMP7|BMPR1B|CHN1|EFNA5|ERBB2|FYN|GLI3|GPC1|KIF5C|PLCG1|PLXNA2|PLXNB3|PTK2|PTPRM|PTPRO|RYK|CXCL12|SRC|VEGFA|VLDLR|LHX3|PLA2G10|KLF7|NOG|PDLIM7|B3GNT2|MYCBP2|NFASC|CYFIP1|SH3KBP1|DOK4|SEMA6A|PLXNA4|CNTN4|LAMA1	ZT20 vs. ZT12 Down
GO Cellular Components	GO:0030424	axon	-9.5	2.5	57	ADCY9|ANK3|DST|CBL|CDH8|CHRM3|CTNNA2|CTNND1|DTNA|EPS8|GRIK3|NRG1|HTR1B|ILK|KCNA4|KCNC2|KCNK2|KIF5C|LRP2|CD200|MYO5A|NCAM2|OPRD1|PTPRO|PTPRS|RAB3A|RGS10|SCN2A|SPOCK1|CDKL5|STX1A|TNFRSF1B|UCHL1|PPFIA2|AP3B1|MTMR2|HOMER1|BASP1|INPP5F|MYCBP2|NFASC|EPB41L3|N4BP3|CYFIP1|TMOD2|KLHL24|SEMA6A|PTBP2|MPP5|PPP1R9B|MGARP|ATCAY|FRMD7|SYAP1|ACAP3|ARL8A|CNTN4	ZT20 vs. ZT12 Down
GO Biological Processes	GO:0030900	forebrain development	-9	2.4	55	NR0B1|ALDH1A3|B2M|BMP2|BMP4|BNIP3|CDH1|CDH2|CNP|DNAH5|LPAR1|NRG1|HPRT1|HES1|HSD3B1|DNAJB1|LRP6|NTRK2|OPHN1|RELN|PTPRS|RARB|RYK|SALL1|SKI|SLC2A1|WNT7A|LRP8|CXCR4|NR4A3|HESX1|KIF14|TACC3|PPARGC1A|BTBD3|WDR47|SYNE2|PLCB1|SZT2|OTP|CNTNAP2|SLC38A2|NDE1|NEUROD6|FAT4|TTC21B|GDPD5|FUT10|MFSD2A|DIXDC1|PLXNA4|PTCHD1|DAB2IP|FBXO45|DRAXIN	ZT20 vs. ZT12 UP
GO Biological Processes	GO:0005975	carbohydrate metabolic process	-9	2.1	76	ADCYAP1R1|ATF3|CLTC|CPT1A|CREM|CRY1|DGKQ|GALNT3|GAPDH|B4GALT1|GPLD1|HK1|INSR|LCT|LDHA|P2RY6|PDK4|PFKFB3|PHKA2|PPP1CC|PTH|PTPN2|PYGB|ST8SIA1|SLC2A1|SNCA|SORD|TKT|UGDH|DYRK2|CHST1|SLC4A4|PER2|MTMR2|STBD1|RGN|MTMR7|CHST3|HS2ST1|AKR1A1|ST3GAL6|NCOA2|FUT9|ARPP19|PPARGC1A|NISCH|MAN1B1|SIRT1|B3GAT1|MLXIPL|A4GNT|GCNT4|ISYNA1|DDIT4|UGT1A1|FGGY|ST6GALNAC1|CHST7|NLN|IPPK|PPP1R3B|NPL|ST6GALNAC5|SEH1L|CHST9|S…	ZT20 vs. ZT12 UP
GO Biological Processes	GO:0043087	regulation of GTPase activity	-9	2.3	63	ADRB1|ARHGAP6|BCL6|CHN1|ECT2|ERBB2|F2R|F2RL1|RAPGEF1|JUN|LIMS1|NTF3|NTRK2|OPHN1|PDE6D|PLXNA2|PTK2|RAP1GAP|RAP1GDS1|RGS1|RGS2|RGS3|RGS4|RGS7|RGS16|RP2|CDKL5|VAV2|RGN|STXBP5L|RGS6|SRGAP3|RASGRP1|PLXNC1|SPRY1|VAV3|GNB5|ARHGAP26|TBC1D2B|RAP1GAP2|TBC1D9|PLCB1|ARHGAP45|RABGAP1|ARHGEF26|SGSM3|TBC1D2|FGD6|DEPDC1B|TBC1D24|RIC1|GRHL3|RGS18|ARHGAP10|PREX2|DOCK8|SYDE2|PLXNA4|AGAP1|FGD4|STXBP5|DAB2IP|DENND1B	ZT20 vs. ZT12 UP
GO Biological Processes	GO:0060627	regulation of vesicle-mediated transport	-8.9	2.2	69	ACTN4|APOC3|ATP2A2|B2M|C3|CACNA1D|CHRNA4|CHRNA5|DGKQ|DNM1|DRD4|F2RL1|ACSL3|GPC3|GNAI2|RAPGEF1|HIP1|HTR1B|INSR|LGALS3|MAP2|MBL2|MSN|NTF3|OPHN1|PPARG|PPP3CA|PPT1|RAB3A|RAB4A|SDC1|SFRP4|SNCA|STX1A|SYT4|VEGFA|WNT7A|DOC2B|PPFIA2|DGKD|MTMR2|RAB29|WASL|RAB9A|STXBP5L|RIMS2|RUBCN|GAB2|C2CD5|MAGI2|NR1H3|GIPC1|CLASP2|ARC|PACSIN3|SYT17|SYNJ2BP|TRPV6|CAMK1D|CBLL1|RUFY1|RAB33B|WDR54|STXBP5|SIRPA|SYT9|GSG1L|ANO…	ZT20 vs. ZT12 UP
GO Biological Processes	GO:0016049	cell growth	-8.9	2.2	64	ALCAM|BCL6|BTG1|DDR1|CDK11B|CDKN1A|CRYAB|DSCAM|HBEGF|ERBB2|FN1|FXN|FRZB|GATA4|HSP90AA1|IGFBP5|ING1|MAP2|MELTF|MT3|MYL2|CCN3|PPARG|PPT1|PRKCZ|PTPRS|RGS2|RGS4|ROS1|RYK|SGK1|SOX9|SPOCK1|CDKL5|SYT4|TFRC|VEGFA|CXCR4|PTCH2|LGI1|NTN1|RIMS2|SERTAD2|KIAA0319|KIF14|SEMA6C|FAM107A|FSTL4|CYFIP1|COBL|SIRT1|MACF1|LPAR3|CYFIP2|PLCE1|SYT17|ATAD3A|EAF2|SEMA6A|RAB33B|MFSD2A|PLXNA4|RNF157|DRAXIN	ZT20 vs. ZT12 UP
GO Biological Processes	GO:0098662	inorganic cation transmembrane transport	-8.9	2	87	ACTN4|ANK3|ATP2A2|HCN2|CACNA1D|CACNA1E|CACNB4|CALCR|DLG1|DPP6|DRD4|F2R|ITPR1|ITPR2|KCNA2|KCNA5|KCNF1|KCNJ3|KCNJ8|KCNK1|KCNN2|KCNQ1|KCNQ2|KCNQ3|TRPM1|MYO5A|NEDD4|SLC11A2|P2RY6|RGS4|SCN1A|SCN2A|SCN4B|SCN9A|SLC1A3|SLC6A6|SLC9A5|SLC15A2|SLC20A2|SNAP25|SNCA|TRPC6|KCNK5|SLC4A4|F2RL3|RGN|SLC4A7|PPIF|SLC34A2|GNB5|KCNH4|PKD2L2|CACNG5|KCNMB4|SLC40A1|ATP6V0A4|ASIC5|KLHL24|TRPM7|TRPV6|SCN3B|KCNQ5|JPH1|TRPC7|…	ZT20 vs. ZT12 UP
GO Biological Processes	GO:0042326	negative regulation of phosphorylation	-8.8	2.3	63	APC|ATF3|BMP4|BMP7|CDKN1A|DGKQ|DLG1|DUSP1|DUSP7|DUSP8|F2RL1|FOXM1|GMFB|RAPGEF1|HGF|HHEX|JUN|LRP6|MYC|NPM1|NTF3|PPP2R5A|PKIA|PRKAR2A|PRKCZ|PTPN2|PTPRB|PTPRO|PTPRR|RGS2|RGS3|RGS4|SNCA|TESK1|SOCS1|RGN|RUBCN|MVP|SH2B3|PPIF|SPRY1|TAB1|PPARGC1A|PKIG|PPM1E|SIRT1|WWTR1|RPS6KA6|MLXIPL|DDIT4|SYNJ2BP|PBK|LMO3|PMEPA1|SEMA6A|WNK2|LRRK1|DUSP16|PIK3IP1|SOCS4|CD109|SIRPA|DAB2IP	ZT20 vs. ZT12 UP
GO Biological Processes	GO:0097237	cellular response to toxic substance	-8.8	2.8	41	ADH4|APOA4|B2M|BMP7|BNIP3|CDK1|CYBB|CYP1B1|DHFR|ECT2|EGR1|FXN|GCH1|HGF|ITPR2|LTC4S|MDM2|MAP3K5|MT3|PDE8A|PTGS1|PTGS2|PYCR1|SOD3|TRPC6|NR4A3|TIMELESS|RGN|PPIF|AKR1A1|KLF2|PPARGC1A|SETX|SZT2|SIRT1|DUOX2|OSER1|UGT1A1|PPP1R9A|MAP1LC3A|SIRPA	ZT20 vs. ZT12 UP
GO Biological Processes	GO:0016049	cell growth	-9.4	2.7	48	BTG1|CD38|HBEGF|EFNA5|ERBB2|FXN|GJA1|IGFBP5|ILK|INHBA|PPARG|PTPRS|RBBP7|RYK|CXCL12|SLC9A1|SMARCA2|SPOCK1|CDKL5|VCL|VEGFA|SORBS2|RIMS2|SERTAD2|KIF14|FBLN5|PDLIM5|EPB41L3|CYFIP1|ITSN2|CRLF3|BCL11A|BIN3|NDRG3|SEMA6A|ISLR2|WFDC1|PAPPA2|RAPH1|CAPRIN2|RAB33B|SESN2|LLPH|PPP1R9B|PLXNA4|RNF157|DCBLD2|EIF2AK4	ZT20 vs. ZT12 Down
GO Biological Processes	GO:0070371	ERK1 and ERK2 cascade	-8.8	2.6	49	ATF3|BMP2|BMP4|CALCR|DLG1|DUSP1|ERBB2|F2R|F2RL1|FGFR3|FN1|GATA4|GNAI2|RAPGEF1|CCN1|JUN|MT3|MYC|NQO2|NTRK2|P2RY6|PDE8A|PDGFA|SERPINF2|PRKCA|PRKCZ|PTPN2|PTPRR|ROS1|RRAS|SHC1|SOX9|TGFBR3|TNFRSF11A|FGF18|RASGRP1|SPRY1|GPNMB|RPS6KA6|FBXW7|SYNJ2BP|LMO3|PDGFC|SEMA6A|WNK2|SIRPA|GLIPR2|NEK10|DAB2IP	ZT20 vs. ZT12 UP
GO Biological Processes	GO:0015698	inorganic anion transport	-8.8	3.3	33	CLCN1|CLCN6|CRY2|SLC26A3|GABRA1|GABRA2|GABRA4|GABRR2|P2RY6|SLC26A4|ROS1|SFRP4|SLC1A3|SLC1A4|SLC20A2|SLC4A4|XPR1|SLC4A7|CLCA2|NMUR1|SLC34A2|SLC26A1|LRRC8B|CLIC4|SLC37A1|SLC12A5|ANO3|SLC26A6|TTYH3|SLC26A7|ANO6|SLC25A30|SLC26A5	ZT20 vs. ZT12 UP
GO Biological Processes	GO:0007178	transmembrane receptor protein serine/threonine kinase signaling pathway	-8.8	2.5	52	BMP2|BMP4|BMP7|COL1A2|DMRT1|EGR1|FBN1|GATA4|GPC3|HPGD|HES1|ID1|CCN1|JAK2|JUN|LTBP1|SMAD1|SMAD5|NBL1|CCN3|PRKCZ|PTK2|SFRP4|SKI|ZEB1|TGFBR3|GDF5|GDF3|KIAA0319|MAGI2|TOB1|SPRY1|TAB1|GIPC1|ZNF423|SULF1|SIRT1|WWTR1|NLK|IL17RD|PMEPA1|UBE2O|GREM2|SLC2A10|HTRA3|BTBD11|ACVR1C|CD109|BCL9L|RBPMS2|NRROS|RNF165	ZT20 vs. ZT12 UP
GO Cellular Components	GO:0032279	asymmetric synapse	-8.8	2.5	50	ADRA2C|BNIP3|DAGLA|CDH2|CHRM3|CRYAB|DLG1|DNM1|EPB41|GRIA2|DNAJB1|ITPR1|LRP4|MAP2|MT3|NGFR|NTRK2|PLCB4|PRKCZ|PTPRO|PTPRS|SPOCK1|CDKL5|STRN|STX1A|LRP8|MTMR2|BSN|SLC16A3|NEURL1|DLGAP1|MAGI2|PLPPR4|TNIK|ARHGEF9|ARC|GRIP1|CACNG5|SYNJ2BP|PPP1R9A|VPS35|ABHD17C|BAALC|CPEB4|GRIP2|NETO2|GSG1L|FBXO45|SH2D5|SHISA9	ZT20 vs. ZT12 UP
GO Biological Processes	GO:0070372	regulation of ERK1 and ERK2 cascade	-8.8	2.6	47	ATF3|BMP2|BMP4|CALCR|DLG1|DUSP1|ERBB2|F2R|F2RL1|FGFR3|FN1|GATA4|GNAI2|RAPGEF1|CCN1|JUN|MT3|NQO2|NTRK2|P2RY6|PDE8A|PDGFA|SERPINF2|PRKCA|PRKCZ|PTPN2|PTPRR|ROS1|RRAS|SHC1|TGFBR3|TNFRSF11A|FGF18|RASGRP1|SPRY1|GPNMB|RPS6KA6|FBXW7|SYNJ2BP|LMO3|PDGFC|SEMA6A|WNK2|SIRPA|GLIPR2|NEK10|DAB2IP	ZT20 vs. ZT12 UP
Reactome Gene Sets	R-HSA-9658195	Leishmania infection	-8.7	2.8	41	ADCY6|ADCYAP1R1|ADRB1|C3|CALCA|CALCR|CRHR2|GLP1R|GNAI2|GPR20|GPR27|HRH2|IL18|ITPR1|ITPR2|JUN|MYO5A|PRKAR2A|PTH|PTK2|TSHR|VAV2|VIP|VIPR1|VIPR2|WIPF1|FZD7|WASL|ELMO1|ACTR3|RAMP1|VAV3|GNB5|NCKAP1|WASF3|CYFIP1|CYFIP2|GNB4|DPEP2|NLRP3|RLN3	ZT20 vs. ZT12 UP
GO Biological Processes	GO:0040008	regulation of growth	-9.2	2.4	59	ADRB1|ADRB2|TLE5|AR|BTG1|CD38|MAPK14|HBEGF|EFNA5|ERBB2|FXN|GJA1|HLX|IGFBP2|IGFBP5|ILK|INHBA|KCNK2|MEF2C|POU1F1|PPARG|PROX1|PTK2|PTPRS|RBBP7|RYK|CXCL12|SLC9A1|SMARCA2|SPOCK1|CDKL5|VEGFA|NOG|RIMS2|SERTAD2|KIF14|BASP1|FBLN5|EPB41L3|RFTN1|CYFIP1|LRP12|ITSN2|CRLF3|BCL11A|NDRG3|SEMA6A|ISLR2|WFDC1|PAPPA2|CAPRIN2|RAB33B|SESN2|PPP1R9B|PLXNA4|RNF157|DCBLD2|GJD4|SH3PXD2B	ZT20 vs. ZT12 Down
GO Biological Processes	GO:0071417	cellular response to organonitrogen compound	-8.7	2.1	73	ACTA1|ADCY6|APC|HCN2|CASP7|CDH1|AP3S1|COL1A2|CRHBP|CRHR2|CTNNA1|CYBB|SLC26A3|EGR1|FBN1|GABRA1|GLP1R|GNAI2|GPLD1|GPR21|RAPGEF1|HTR1B|ID1|IGFBP5|INSR|ITPR2|JAK2|KCNQ1|MDM2|MEF2C|ABCC1|MYO5A|NGFR|NTRK2|P2RY6|PDE3B|PDK4|PPARG|PRKAR2A|PRKCZ|PTGS2|PTK2|PTPN2|SHC1|SIX1|SMARCC1|SNCA|SOX9|STAT5A|ZEB1|TSHR|XBP1|NR4A3|SOCS1|TIMELESS|NEURL1|LPIN2|C2CD5|BCL2L11|KLF2|CIB2|PPARGC1A|CYFIP1|SIRT1|ATP6V0A4|KLF3|PD…	ZT20 vs. ZT12 UP
GO Biological Processes	GO:0045936	negative regulation of phosphate metabolic process	-8.7	2.1	73	APC|ATF3|BMP4|BMP7|CDKN1A|CRY2|DGKQ|DLG1|DUSP1|DUSP7|DUSP8|F2RL1|FOXM1|GMFB|GNAI2|RAPGEF1|HGF|HHEX|JUN|LGALS3|LRP6|MYC|NPM1|NTF3|PDGFA|PPP2R5A|PKIA|PRKAR2A|PRKCZ|PTPN2|PTPRB|PTPRO|PTPRR|RGS2|RGS3|RGS4|SNCA|TESK1|ELL|SOCS1|RGN|RUBCN|MVP|SH2B3|PPIF|FARP1|SPRY1|TAB1|ARPP19|PPARGC1A|PKIG|PPM1E|SIRT1|WWTR1|PPP1R16B|RPS6KA6|MLXIPL|DDIT4|CEP192|SYNJ2BP|PBK|LMO3|PMEPA1|SEMA6A|WNK2|LRRK1|DUSP16|MASTL|PIK3…	ZT20 vs. ZT12 UP
GO Biological Processes	GO:0032787	monocarboxylic acid metabolic process	-8.7	2	78	ACOX1|ADH4|ALDH1A3|ALDH3A2|APOA4|APOC3|C3|DAGLA|CEL|CPT1A|CREM|CYP1B1|CYP2D6|CYP2J2|CYP26A1|EHHADH|ETFDH|ACSL1|ACSL3|FAH|NR5A2|GAPDH|HAL|HK1|HPGD|INSR|LDHA|LIPC|LTC4S|MYO5A|NPC1|PDK4|PFKFB3|PON1|PPARG|PTGS1|PTGS2|RBP1|SLC1A3|SORD|SOX9|TBXAS1|TNFRSF1A|XBP1|NR4A3|ACOX2|PLA2G10|SLC4A4|PER2|RGN|SLC16A3|CYP7B1|LPIN2|NR1H3|UST|AKR1A1|PPARGC1A|SLC27A4|ABHD2|SIRT1|MLXIPL|HSD17B12|HAO2|DDIT4|UGT1A1|GBA2|M…	ZT20 vs. ZT12 UP
GO Biological Processes	GO:0042060	wound healing	-8.7	2.1	72	ADRA2C|SERPINC1|DDR1|CDKN1A|COL1A2|DGKQ|DSP|HBEGF|ELK3|ERBB2|F2R|F2RL1|F2RL2|FN1|GATA4|B4GALT1|NRG1|CCN1|IRF1|ITGA9|ITPR1|ITPR2|JAK2|MAP3K5|MYLK|CCN3|PDGFA|SERPINF2|PLSCR1|PPP3CA|PRCP|PRKAR2A|PRKCA|PROC|PTK2|PTPN12|RAB3A|RAP2B|RREB1|SDC1|TBXA2R|TEC|TRPC6|VAV2|VEGFA|WNT7A|XBP1|CXCR4|FZD7|FZD9|DGKD|F2RL3|SH2B3|VAV3|PROCR|CLASP2|MACF1|PIK3R5|TMEFF2|DUOX2|PHF21A|CARMIL1|TRPC7|GRHL3|RBSN|LNPK|WNT5B|DO…	ZT20 vs. ZT12 UP
GO Biological Processes	GO:0030036	actin cytoskeleton organization	-9.2	2.4	60	ABL2|ACTN4|ACTN1|SHROOM2|RHOC|ARHGAP6|CTNNA2|ECT2|EFNA5|EPS8|ILK|LIMK2|MARCKS|MEF2C|MYO5A|MYO7A|PRKCI|PROX1|CXCL12|SMTN|SLC9A1|SRC|TESK1|TMOD1|SORBS2|PDLIM4|PSTPIP2|PDLIM7|MICAL2|ARHGEF17|FCHSD2|WASF2|NEBL|PDLIM5|SYNPO|RHOBTB3|PPM1E|ABLIM3|TNIK|EPB41L3|CYFIP1|RHOBTB2|PLEK2|PDLIM3|TMOD2|SH3KBP1|AMOTL2|BIN3|MICAL3|GBA2|MARCKSL1|ARHGAP28|THSD7B|CYRIA|PPP1R9B|PHLDB2|FRMD7|FGD4|AMOTL1|SH3PXD2B	ZT20 vs. ZT12 Down
GO Cellular Components	GO:0031252	cell leading edge	-9.1	2.9	43	ACTN1|DST|CDH2|CTNNA2|CTNND1|EPS8|FGR|ILK|KCNC2|ABLIM1|MYO5A|NHS|OPRD1|PLCG1|PRKCI|PTK2|PTPRM|PTPRO|SLC9A1|SRC|CDKL5|SORBS2|PDLIM4|PDLIM7|C2CD5|WASF2|FERMT2|ABLIM3|EPB41L3|CYFIP1|PLEK2|SH3YL1|PARD6A|CTTNBP2NL|MTMR14|RAPH1|DOCK8|PSD2|PPP1R9B|PHLDB2|FGD4|KDF1|AMOTL1	ZT20 vs. ZT12 Down
GO Biological Processes	GO:0010563	negative regulation of phosphorus metabolic process	-8.7	2.1	73	APC|ATF3|BMP4|BMP7|CDKN1A|CRY2|DGKQ|DLG1|DUSP1|DUSP7|DUSP8|F2RL1|FOXM1|GMFB|GNAI2|RAPGEF1|HGF|HHEX|JUN|LGALS3|LRP6|MYC|NPM1|NTF3|PDGFA|PPP2R5A|PKIA|PRKAR2A|PRKCZ|PTPN2|PTPRB|PTPRO|PTPRR|RGS2|RGS3|RGS4|SNCA|TESK1|ELL|SOCS1|RGN|RUBCN|MVP|SH2B3|PPIF|FARP1|SPRY1|TAB1|ARPP19|PPARGC1A|PKIG|PPM1E|SIRT1|WWTR1|PPP1R16B|RPS6KA6|MLXIPL|DDIT4|CEP192|SYNJ2BP|PBK|LMO3|PMEPA1|SEMA6A|WNK2|LRRK1|DUSP16|MASTL|PIK3…	ZT20 vs. ZT12 UP
GO Biological Processes	GO:0001933	negative regulation of protein phosphorylation	-8.7	2.3	59	APC|ATF3|BMP4|BMP7|CDKN1A|DGKQ|DLG1|DUSP1|DUSP7|DUSP8|F2RL1|FOXM1|GMFB|RAPGEF1|HGF|HHEX|JUN|LRP6|MYC|NPM1|NTF3|PKIA|PRKAR2A|PRKCZ|PTPN2|PTPRB|PTPRO|PTPRR|RGS2|RGS3|RGS4|SNCA|TESK1|SOCS1|RGN|MVP|SH2B3|SPRY1|TAB1|PPARGC1A|PKIG|PPM1E|SIRT1|WWTR1|RPS6KA6|MLXIPL|DDIT4|SYNJ2BP|PBK|LMO3|PMEPA1|SEMA6A|WNK2|LRRK1|DUSP16|SOCS4|CD109|SIRPA|DAB2IP	ZT20 vs. ZT12 UP
GO Biological Processes	GO:1903522	regulation of blood circulation	-8.7	2.6	46	ADA|ADRA2C|ADRB1|ATP2A2|CACNA1D|CACNB4|CALCA|CHRM3|CYP2J2|DLG1|DSP|HBEGF|ECE1|EPAS1|F2R|F2RL1|GATA4|GCH1|GLP1R|GNAO1|HRH2|ITPR1|ITPR2|JAK2|KCNA5|KCNJ3|KCNK1|KCNN2|KCNQ1|MDM2|MYL2|PKP2|PTGS2|RGS2|RGS4|SCN4B|TBXA2R|THRA|PDE5A|PER2|CACNG5|KCNMB4|CTNNA3|ASB3|SCN3B|KCNK15	ZT20 vs. ZT12 UP
GO Molecular Functions	GO:0008289	lipid binding	-8.6	1.9	88	ACOX1|ADH4|APOA4|APOC3|AR|CYP26A1|LPAR1|EPB41|ESR1|ESRRG|FABP2|NR5A2|GC|HIP1|HSPA8|ID3|ITPR1|ITPR2|KCNQ1|LTC4S|MME|NPC1|OPHN1|PCYT1A|PGR|PITPNA|PLD1|PON1|PPARG|PPT1|TWF1|RBP1|SHC1|SNCA|SVIL|SYT4|TEC|TRAF2|TULP3|ACOX2|FZD7|PLA2G10|DOC2B|DGKD|S1PR4|SH3PXD2A|RUBCN|GAB2|C2CD5|FCHSD2|NR1H3|RASGRP1|PEMT|NISCH|ARHGAP26|PLCB1|LPAR3|RPS6KC1|DAPP1|PACSIN3|SNX10|SH3GLB1|SYT17|UGT1A1|PLEKHB2|MREG|CCDC88A|GRA…	ZT20 vs. ZT12 UP
GO Biological Processes	GO:0001558	regulation of cell growth	-8.6	2.3	57	BCL6|BTG1|DDR1|CDK11B|CDKN1A|CRYAB|DSCAM|HBEGF|ERBB2|FN1|FXN|FRZB|IGFBP5|ING1|MAP2|MELTF|MT3|MYL2|CCN3|PPARG|PPT1|PTPRS|RGS2|RGS4|ROS1|RYK|SGK1|SPOCK1|CDKL5|SYT4|TFRC|VEGFA|CXCR4|PTCH2|LGI1|NTN1|RIMS2|SERTAD2|KIAA0319|KIF14|SEMA6C|FAM107A|FSTL4|CYFIP1|SIRT1|MACF1|LPAR3|PLCE1|SYT17|ATAD3A|EAF2|SEMA6A|RAB33B|MFSD2A|PLXNA4|RNF157|DRAXIN	ZT20 vs. ZT12 UP
GO Biological Processes	GO:0045665	negative regulation of neuron differentiation	-8.6	2.9	38	ADCY6|B2M|BMP7|DGUOK|DPYSL3|LPAR1|HES1|ID1|LGALS1|LRP4|MAP2|MDM2|MT3|NGFR|PPP3CA|PTK2|PTPRO|PTPRS|RYK|SOX9|SPOCK1|TRPC6|RAB29|NTN1|KIAA0319|SEMA6C|FSTL4|RAP1GAP2|MYLIP|TLX3|EIF4ENIF1|THOC2|DISP3|SEMA6A|KREMEN1|DIXDC1|CNTN4|DRAXIN	ZT20 vs. ZT12 UP
GO Biological Processes	GO:0009636	response to toxic substance	-9	2.6	49	ADCYAP1R1|BMP7|CAPN2|CBL|CHRNA5|CYP1A1|DHFR|DRD1|ECT2|EEF1B2|EPS8|FKBP1B|FXN|FYN|GLRA2|GUCY2C|HDAC2|HMOX1|HTR1B|TNC|ITPR2|JUN|KCNA5|KCNC2|MDM2|MYB|OPRD1|MAPK13|RAD51|RGS10|SRC|TBXA2R|TXNRD1|XPA|RGN|GPR37L1|PPIF|AKR1A1|FBLN5|SZT2|UNC79|USP46|PDZD3|SESN2|PPP1R9B|LYPD1|PRXL2C|IYD|GPX8	ZT20 vs. ZT12 Down
GO Biological Processes	GO:0060828	regulation of canonical Wnt signaling pathway	-8.6	2.6	45	TLE5|APC|ARNTL|BMP2|CDH2|EGR1|FRZB|GPC3|RAPGEF1|IGFBP2|LRP4|LRP6|MCC|PSMA4|PSMD12|PTPRO|SFRP4|SIAH2|SOX4|SOX9|TBL1X|TLE2|TLE3|TLE4|FZD4|FZD7|FZD9|FAM53B|ANKRD6|WWTR1|RBMS3|GPRC5B|MKS1|VPS35|WNK2|LRRK1|TTC21B|WNT5B|KREMEN1|LYPD6|AMER1|DAB2IP|TMEM64|CCNY|DRAXIN	ZT20 vs. ZT12 UP
GO Biological Processes	GO:0050768	negative regulation of neurogenesis	-8.6	2.6	45	ADCY6|ASCL2|B2M|BMP7|CTNNA1|DGUOK|DPYSL3|LPAR1|NRG1|HES1|ID1|LGALS1|LRP4|MAP2|MDM2|MT3|NGFR|PPP3CA|PTK2|PTPRO|PTPRS|RYK|SKI|SOX9|SPOCK1|SYT4|TRPC6|WNT7A|RAB29|NTN1|KIAA0319|SEMA6C|FSTL4|RAP1GAP2|MYLIP|TLX3|EIF4ENIF1|THOC2|DISP3|SEMA6A|KREMEN1|DIXDC1|CNTN4|PRTG|DRAXIN	ZT20 vs. ZT12 UP
GO Molecular Functions	GO:0008514	organic anion transmembrane transporter activity	-8.6	2.9	39	SLC25A4|SLC26A3|ABCC1|SLC26A4|SLC1A3|SLC1A4|SLC2A1|SLC6A6|SLC7A2|SLCO2A1|SLC22A3|SLC22A4|SLC7A5|SLC4A4|SLC16A3|SLC4A7|SLC26A1|SLCO2B1|SLCO3A1|ATP8A2|SLC38A2|SLC38A4|SLC17A6|SLC26A6|SLC2A10|SLC38A1|MFSD2A|SLC25A25|SLC26A7|SLC25A29|SLC43A2|SLC38A6|SLC5A12|SLC16A9|SLC25A30|SLC25A47|SLC13A5|MPC1L|SLC26A5	ZT20 vs. ZT12 UP
GO Biological Processes	GO:0097485	neuron projection guidance	-8.6	2.7	44	ALCAM|BMP7|CHN1|DSCAM|EPHB6|ERBB2|GFRA3|ANOS1|KIF5C|LAMA3|NGFR|OPHN1|PLXNA2|PRKCA|RELN|PTK2|PTPRO|RAP1GAP|RYK|SHC1|VEGFA|CXCR4|NR4A3|PLA2G10|KLF7|LGI1|NTN1|GAB2|PLXNC1|SEMA6C|DPYSL4|CYFIP1|SH3KBP1|DSCAML1|SEMA6A|PLXNA4|NEXN|BOC|VSTM2L|CNTN4|TUBB2B|DRAXIN|RNF165|LRTM2	ZT20 vs. ZT12 UP
GO Biological Processes	GO:0060191	regulation of lipase activity	-8.6	4.1	24	ADCYAP1R1|APOA4|APOC3|ARHGAP6|LPAR1|ESR1|FGFR3|CCN1|LIPC|NTF3|NTRK2|P2RY6|PLCB2|PPT1|PRKCZ|PTH|RGS2|SNCA|S1PR4|NR1H3|RASGRP1|NMUR1|PLA2R1|ANGPTL4	ZT20 vs. ZT12 UP
GO Biological Processes	GO:1905114	cell surface receptor signaling pathway involved in cell-cell signaling	-9	2.5	55	ADRB2|TLE5|CBLN1|CDH2|CHRNA5|AP2M1|CLTC|MAPK14|CTNND1|ESR1|GLI3|GLRA2|GRK6|HDAC1|IGFBP2|ILK|LRP6|MARK1|MEF2C|PLCB2|PSMA4|PSMC6|PTPRO|RYK|SRC|STX1A|TBL1X|TLE2|SCEL|MTMR2|P2RX6|NOG|FAM53B|RIMS2|FERMT2|ANKRD6|P2RX2|TNIK|TSPAN12|TSKU|AGO2|PARD6A|WNT16|AMOTL2|PIAS4|GNG2|WNK2|CAPRIN2|BICC1|LYPD6|AMOTL1|APCDD1L|CCNY|BCL9L|TMEM170B	ZT20 vs. ZT12 Down
GO Biological Processes	GO:0034330	cell junction organization	-9	3.2	36	ACTN4|ACTN1|RHOC|ARHGAP6|DST|CDH2|CDH8|CDH11|CDH18|CTNND1|ECT2|EFNA5|GJA1|ILK|LIMS1|PKP2|PRKCI|PTK2|PTPRO|SLC9A1|SRC|UGT8|VCL|VEGFA|NUMB|CLDN10|TJP2|FERMT2|RASSF8|NFASC|EPB41L3|PARD6A|MPP5|VMP1|PHLDB2|PLEKHA7	ZT20 vs. ZT12 Down
GO Cellular Components	GO:0015629	actin cytoskeleton	-8.9	2.6	48	ABL2|ACTN4|ACTN1|ADAM8|SHROOM2|ARHGAP6|CAPN2|CDH2|CTNNA2|FGR|FYN|ILK|ABLIM1|MARCKS|MYO5A|MYO7A|PTK2|PTPN12|SMTN|SRC|STX1A|TMOD1|VCL|SORBS2|PDLIM4|PSTPIP2|PDLIM7|STK17B|WASF2|CIB2|NEBL|PDLIM5|FERMT2|SYNPO|ABLIM3|PDLIM3|TMOD2|TMEM63B|BIN3|CTTNBP2NL|PPP1R9B|BMF|RCSD1|CCDC102A|AFAP1L1|MYO3B|DYNLL2|SH3PXD2B	ZT20 vs. ZT12 Down
GO Biological Processes	GO:0060560	developmental growth involved in morphogenesis	-8.5	2.9	39	ALCAM|BMP4|DDR1|DSCAM|ESR1|FN1|HSP90AA1|LRP6|MAP2|MT3|PRKCZ|PTPRS|RYK|SALL1|SIX1|SOX9|CDKL5|SYT4|VEGFA|CXCR4|NTN1|RIMS2|KIAA0319|MAGI2|SPRY1|SEMA6C|FSTL4|CYFIP1|COBL|MACF1|LPAR3|CYFIP2|SYT17|SIX4|SEMA6A|PLXNA4|RNF157|RDH10|DRAXIN	ZT20 vs. ZT12 UP
GO Biological Processes	GO:0000302	response to reactive oxygen species	-8.5	2.9	39	ADA|APOA4|BMP7|BNIP3|CDK1|CRYAB|CYP1B1|DHFR|DUSP1|ECT2|FXN|GCH1|GUCY1B1|HGF|JUN|KCNA5|LDHA|MDM2|MAP3K5|MMP9|MT3|PDE8A|PYCR1|SDC1|SOD3|TRAF2|TRPC6|NR4A3|RGN|PPIF|KLF2|PPARGC1A|SETX|SZT2|SIRT1|GLRX2|OSER1|MAP1LC3A|SIRPA	ZT20 vs. ZT12 UP
GO Biological Processes	GO:0034614	cellular response to reactive oxygen species	-8.5	3.3	32	APOA4|BMP7|BNIP3|CDK1|CYP1B1|DHFR|ECT2|FXN|GCH1|GUCY1B1|HGF|JUN|MDM2|MAP3K5|MMP9|MT3|PDE8A|PYCR1|SOD3|TRAF2|TRPC6|NR4A3|RGN|PPIF|KLF2|SETX|SZT2|SIRT1|GLRX2|OSER1|MAP1LC3A|SIRPA	ZT20 vs. ZT12 UP
GO Biological Processes	GO:0051051	negative regulation of transport	-8.5	2.2	64	ADA|ADRA2C|ANK3|APOC3|CRHBP|CRY1|CRYAB|DRD4|F2R|F2RL1|FN1|GNAI2|GPM6B|NRG1|HTR1B|LGALS3|MMP9|CD200|NEDD4|NMB|CCN3|OAZ2|PPP3CA|PKIA|PTH|PTGS2|RGS2|RGS4|SFRP4|SNCA|SYT4|TACR2|TNFRSF1A|TNFRSF1B|VIP|FZD9|PLA2G10|KLF7|PEA15|MTMR2|STXBP5L|CARTPT|RUBCN|NR1H3|PPIF|GNB5|PKIG|PLA2R1|CYFIP1|RGCC|PACSIN3|PPP1R9A|VPS35|WNK2|RAB33B|WDR54|DERL3|SESTD1|SLC43A2|ACVR1C|SIRPA|SVIP|SIAH3|SLC26A5	ZT20 vs. ZT12 UP
GO Biological Processes	GO:0001525	angiogenesis	-8.5	2.1	73	ADAM8|BMP4|BTG1|C3|CYBB|CYP1B1|ELK3|EPAS1|ERBB2|FN1|GATA4|B4GALT1|GLUL|GPLD1|HGF|HHEX|HSPG2|ID1|CCN1|IL18|JUN|SMAD1|NGFR|CCN3|PDE3B|PDGFA|SERPINF1|PPARG|PRCP|PRKCA|PTGS2|PTK2|PTPRB|RRAS|SAT1|SHC1|TBXA2R|TGFBR3|UBP1|VAV2|VEGFA|WNT7A|XBP1|CXCR4|SCG2|FGF18|HS6ST1|RAMP1|KLF2|VAV3|GPNMB|STAB1|JMJD6|SULF1|SIRT1|DDAH1|CLIC4|PPP1R16B|AGO2|RGCC|ANGPTL4|AMOTL2|FBXW7|SYNJ2BP|ADAMTS9|PLXDC1|SEMA6A|JCAD|PROK2…	ZT20 vs. ZT12 UP
GO Biological Processes	GO:0007268	chemical synaptic transmission	-8.8	2.3	60	ADRB2|CACNB4|CBLN1|CD38|CDC20|CDH2|CDH8|CDH11|CHRM3|CHRNA5|CTBP2|DRD1|DTNA|FGF14|FYN|GABRR2|GLRA2|GRIK3|HTR1B|HTR1F|HTR7|LRP6|MEF2C|MYO5A|PLCG1|PTPRS|RAB3A|SLC1A4|SRC|STX1A|DOC2B|PPFIA2|DGKE|PDLIM4|MTMR2|USP14|P2RX6|SYNGR1|HOMER1|RIMS2|FCHSD2|SV2B|RGS14|SYNPO|P2RX2|CYFIP1|PLCL2|SLC24A2|RNF19A|TMOD2|ZDHHC2|SYNJ2BP|USP46|MCTP1|PPP1R9B|TRIM9|LYPD1|CNIH3|CNTN4|EIF2AK4	ZT20 vs. ZT12 Down
GO Biological Processes	GO:0098916	anterograde trans-synaptic signaling	-8.8	2.3	60	ADRB2|CACNB4|CBLN1|CD38|CDC20|CDH2|CDH8|CDH11|CHRM3|CHRNA5|CTBP2|DRD1|DTNA|FGF14|FYN|GABRR2|GLRA2|GRIK3|HTR1B|HTR1F|HTR7|LRP6|MEF2C|MYO5A|PLCG1|PTPRS|RAB3A|SLC1A4|SRC|STX1A|DOC2B|PPFIA2|DGKE|PDLIM4|MTMR2|USP14|P2RX6|SYNGR1|HOMER1|RIMS2|FCHSD2|SV2B|RGS14|SYNPO|P2RX2|CYFIP1|PLCL2|SLC24A2|RNF19A|TMOD2|ZDHHC2|SYNJ2BP|USP46|MCTP1|PPP1R9B|TRIM9|LYPD1|CNIH3|CNTN4|EIF2AK4	ZT20 vs. ZT12 Down
GO Molecular Functions	GO:0050662	coenzyme binding	-8.5	2.6	45	ACOX1|ADH4|AHCY|ALAS1|ALDH1A3|CBR3|CRY1|CRY2|CRYM|CTBP2|CYBB|DHFR|DPYD|ETFDH|GAPDH|HDC|HPGD|LDHA|MTHFR|NQO2|P4HA1|PLOD2|PYGB|SORD|TKT|UGDH|ACOX2|PDXK|DUS4L|SIRT1|MTO1|AADAT|HAO2|CYB5R2|MOCOS|SPTLC3|KYAT3|ZC3HAV1|MICAL3|ACBD3|SUV39H2|GPT2|CBR4|ALKBH3|D2HGDH	ZT20 vs. ZT12 UP
Reactome Gene Sets	R-HSA-9675108	Nervous system development	-8.4	2.1	70	ALCAM|ANK3|CACNA1D|CACNB4|CLTC|CNTN1|COL6A3|DLG1|DNM1|DPYSL3|DSCAM|EPHB6|ERBB2|GFRA3|HSPA8|HSP90AA1|ITGA9|KCNQ2|KCNQ3|ABLIM1|LIMK2|MBP|MMP9|MSI1|MSN|MYH11|PITPNA|PLXNA2|PRKAR2A|PRKCA|RELN|PSMA4|PSMD12|PTK2|RAP1GAP|RPS6KA2|RRAS|SCN1A|SCN2A|SCN4B|SCN9A|SDC2|SHC1|SIAH2|TEAD1|TRPC6|VAV2|CXCR4|CLTCL1|WASL|NTN1|GAB2|SRGAP3|ACTR3|PLXNC1|TUBB4B|VAV3|DPYSL4|CLASP2|WWTR1|RPS6KA6|SH3KBP1|SCN3B|TRPC7|DSCAML1…	ZT20 vs. ZT12 UP
GO Biological Processes	GO:0010977	negative regulation of neuron projection development	-8.4	3.4	30	ADCY6|B2M|DGUOK|DPYSL3|LPAR1|ID1|LGALS1|LRP4|MAP2|MDM2|MT3|NGFR|PPP3CA|PTK2|PTPRO|PTPRS|RYK|SPOCK1|TRPC6|RAB29|NTN1|KIAA0319|SEMA6C|FSTL4|RAP1GAP2|MYLIP|THOC2|SEMA6A|KREMEN1|DRAXIN	ZT20 vs. ZT12 UP
GO Biological Processes	GO:0022604	regulation of cell morphogenesis	-8.8	2.6	47	ACTN4|RHOC|CDH2|CHN1|EFNA5|EPS8|FGR|FYN|ILK|LIMS1|MSN|PLXNA2|PLXNB3|PTK2|PTPRO|PTPRS|RYK|CXCL12|SKIL|SRC|CDKL5|VEGFA|PPFIA2|RIMS2|PDLIM5|FERMT2|RHOBTB3|TNIK|MYCBP2|EPB41L3|CYFIP1|RHOBTB2|GRIP1|SH3KBP1|ITSN2|BCL11A|ATP10A|HECW2|SEMA6A|ISLR2|CAPRIN2|LINGO1|PLXNA4|RNF157|FGD4|BCL9L|PALM2AKAP2	ZT20 vs. ZT12 Down
GO Biological Processes	GO:0099537	trans-synaptic signaling	-8.7	2.3	60	ADRB2|CACNB4|CBLN1|CD38|CDC20|CDH2|CDH8|CDH11|CHRM3|CHRNA5|CTBP2|DRD1|DTNA|FGF14|FYN|GABRR2|GLRA2|GRIK3|HTR1B|HTR1F|HTR7|LRP6|MEF2C|MYO5A|PLCG1|PTPRS|RAB3A|SLC1A4|SRC|STX1A|DOC2B|PPFIA2|DGKE|PDLIM4|MTMR2|USP14|P2RX6|SYNGR1|HOMER1|RIMS2|FCHSD2|SV2B|RGS14|SYNPO|P2RX2|CYFIP1|PLCL2|SLC24A2|RNF19A|TMOD2|ZDHHC2|SYNJ2BP|USP46|MCTP1|PPP1R9B|TRIM9|LYPD1|CNIH3|CNTN4|EIF2AK4	ZT20 vs. ZT12 Down
GO Molecular Functions	GO:0008134	transcription factor binding	-8.7	2.4	55	ACTN4|TLE5|NR0B1|AR|CENPF|CREM|MAPK14|CTBP2|DGKQ|ESR1|ESRRB|FOSB|HDAC1|HDAC2|HMGB2|FOXA1|HOXA4|HOXA7|ID3|JUN|JUND|SMAD1|SMAD5|MEF2C|MYC|NAB1|NFYB|NFYC|CNOT2|POU1F1|PPARG|PROX1|RORA|RORB|SRC|TAF12|TBL1X|TBX3|TLE2|LHX3|NR0B2|PER3|NCOA2|GRIP1|RBFOX2|RNF19A|PARD6A|PIAS4|SUFU|YEATS2|TXLNG|HES4|ZNF503|BBS5|E2F7	ZT20 vs. ZT12 Down
GO Molecular Functions	GO:0019900	kinase binding	-8.6	2.3	61	RHOC|BICD1|BTG1|CBL|CCND3|CDH2|CDKN2B|CLTC|MAPK14|CTBP2|CTNND1|DGKQ|ESR1|FGR|FOXM1|GRB14|NRG1|ILK|KCNA5|KCNQ1|LCK|LIMS1|MARCKS|SMAD1|MAP3K1|MSN|PKP2|PLCG1|PKIA|PTK2|PTPN14|RYR2|SRC|STX1A|TESK1|PER3|CPNE3|TJP2|GDF3|KIF14|MVP|TOM1L1|TAB1|PDLIM5|RGS14|KHDRBS1|RHOBTB3|RHOBTB2|PTPN22|PARD6A|SUFU|BCL11A|PRR7|DUSP16|PPP1R9B|CCNB3|PIK3IP1|TICAM1|DIRAS1|CCNY|SPDYA	ZT20 vs. ZT12 Down
GO Biological Processes	GO:0007507	heart development	-8.4	2.1	71	BMP2|BMP4|BMP7|CDK1|CDKN1A|DNAH5|DSP|ECE1|ERBB2|FBN1|FN1|GATA4|GPC3|NRG1|HES1|ID1|ID3|CCN1|INSR|JUN|LRP6|LTBP1|SMAD1|MDM2|MEF2C|MTHFD1|MYH11|MYL2|NEDD4|NRAP|PKP2|PPARG|PTK2|RARB|RGS2|RGS4|SALL1|SHC1|SHOX2|SIX1|SOX4|SOX9|TGFBR3|TNFRSF1A|TNFRSF1B|VEGFA|FZD7|LMO4|PDLIM4|PDLIM1|SPRY1|BASP1|TAB1|LDB3|ADAMTS6|JMJD6|TENM4|PLCE1|MKS1|ADAMTS9|SALL4|GALNT11|FAT4|MYLK3|DNAAF1|SIK1|DNAAF4|DHX36|DIPK2A|SH3PXD…	ZT20 vs. ZT12 UP
GO Biological Processes	GO:0090287	regulation of cellular response to growth factor stimulus	-8.3	2.6	46	BMP4|FBN1|GATA4|GPC3|HHEX|HES1|CCN1|LTBP1|MT3|NBL1|NEDD4|NGFR|NTF3|SFRP4|SKI|ZEB1|TGFBR3|GDF5|FZD4|FGF18|ADAMTS3|GDF3|TOB1|SPRY1|GIPC1|ZNF423|CYFIP1|SULF1|SIRT1|CYFIP2|IL17RD|PMEPA1|SEMA6A|JCAD|UBE2O|GREM2|TMEM204|SLC2A10|HTRA3|CD109|CCBE1|DAB2IP|BCL9L|RBPMS2|NRROS|RNF165	ZT20 vs. ZT12 UP
GO Biological Processes	GO:0030198	extracellular matrix organization	-8.3	2.4	54	ADAM8|DDR1|CAPN1|CDH1|COL1A2|COL6A3|COL12A1|CYP1B1|FBN1|FN1|GAS2|B4GALT1|GPM6B|HSPG2|CCN1|ITGA9|LAMA3|LAMB3|MATN3|MELTF|MMP1|MMP9|MYH11|P4HA1|PDGFA|SERPINB5|SERPINF2|PTK2|SOX9|TLL2|TNFRSF1A|TNFRSF1B|COL14A1|ADAM19|ADAMTS3|ADAMTS2|SH3PXD2A|ADAMTS7|ADAMTS6|NTNG1|CLASP2|PHLDB1|SULF1|RGCC|HSD17B12|ADAMTS9|RIC1|JAM2|VWA1|ADAMTS20|SLC2A10|NTNG2|ADAMTS17|SH3PXD2B	ZT20 vs. ZT12 UP
GO Biological Processes	GO:0019216	regulation of lipid metabolic process	-8.3	2.3	57	ACOX1|NR0B1|ALAS1|APOA4|APOC3|BMP2|C3|CPT1A|DGKQ|EGR1|ACSL1|ACSL3|FGFR3|GPLD1|HPGD|CCN1|PDE3B|PDGFA|PDK4|PPARG|PPP2R5A|PTGS2|PTK2|SOX9|TBL1X|THRA|TNFRSF1A|VAV2|NR4A3|SOCS1|MTMR2|RGN|RUBCN|NR1H3|VAV3|NCOA2|PPARGC1A|SLC27A4|RGL1|SIRT1|PIK3R5|G0S2|MLXIPL|ANGPTL4|UGT1A1|FBXW7|PNPLA2|DISP3|MID1IP1|DGAT2|MFSD2A|SLC45A3|PIK3IP1|SOCS4|SIK1|DAB2IP|RDH10	ZT20 vs. ZT12 UP
GO Biological Processes	GO:0050673	epithelial cell proliferation	-8.3	2.2	60	AR|B2M|BMP2|BMP4|DLG1|ERBB2|ESR1|B4GALT1|GPC3|GLUL|HGF|HES1|ID1|IGFBP5|JUN|LIMS1|MCC|MEF2C|MYC|NGFR|CCN3|SERPINF1|PGR|SERPINB5|PPARG|PRKCA|RREB1|SIX1|SOX9|STAT5A|TGFBR3|VEGFA|VIP|WNT7A|XBP1|SCG2|NR4A3|GDF5|FZD7|FGF18|RGN|CYP7B1|SULF1|SIRT1|PPP1R16B|EHF|RGCC|A4GNT|SIX4|FBXW7|SYNJ2BP|EAF2|JCAD|PROK2|VASH2|RAB33B|BTBD10|OSR2|CD109|DAB2IP	ZT20 vs. ZT12 UP
GO Biological Processes	GO:0034329	cell junction assembly	-8.4	3.4	31	ACTN4|ACTN1|RHOC|ARHGAP6|DST|CDH8|CDH11|CDH18|CTNND1|ECT2|EFNA5|GJA1|ILK|LIMS1|PKP2|PRKCI|PTK2|PTPRO|SLC9A1|SRC|UGT8|VCL|VEGFA|CLDN10|FERMT2|NFASC|EPB41L3|PARD6A|MPP5|VMP1|PHLDB2	ZT20 vs. ZT12 Down
GO Biological Processes	GO:0001501	skeletal system development	-8.3	2.6	47	TLE5|ANXA6|BMP7|BMPR1B|CDH11|MAPK14|FGR|GJA1|GLI3|HOXA4|HOXA6|HOXA7|HOXA9|HOXA10|NDST1|LOXL2|LRP6|SMAD1|SMAD5|MAF|MEF2C|MGP|NAB1|PIP4K2A|RYK|SRC|TBX3|TLL1|TULP3|PAPSS1|RGN|NOG|DHRS3|GDF3|RASSF2|WASF2|DMRT2|TTC9|CHST11|SUFU|FGFRL1|SOX6|PAPPA2|FAT4|LNPK|RAB33B|SH3PXD2B	ZT20 vs. ZT12 Down
GO Biological Processes	GO:1901615	organic hydroxy compound metabolic process	-8.2	2.5	49	ADCYAP1R1|CETP|CYP1A1|DGKQ|DHFR|DRD1|FAH|FDX1|FGFR4|NR5A2|GNB3|HSD17B3|LRP2|MYO5A|NFYB|NFYC|P2RY6|PLCB2|PLCG1|POU1F1|PROX1|AKR1D1|VLDLR|NR0B2|PLPP2|INPP4B|MTMR2|CACNA1H|CH25H|MTMR7|DHRS3|CYP7B1|SPTLC2|AKR1A1|BPNT1|AMACR|SLC45A2|ISYNA1|PIAS4|SPTLC3|ACER3|GBA2|PCBD2|OSBPL5|OSBPL6|TTC39B|CYP4V2|ACER2|IYD	ZT20 vs. ZT12 Down
GO Biological Processes	GO:0031400	negative regulation of protein modification process	-8.3	2	75	APC|ATF3|BMP4|BMP7|CDKN1A|CRY1|CRY2|DGKQ|DLG1|DUSP1|DUSP7|DUSP8|F2RL1|FOXM1|GMFB|GNAI2|RAPGEF1|HGF|HHEX|JUN|LGALS3|LRP6|MAD2L1|MLLT6|MYC|NPM1|NTF3|PKIA|PRKAR2A|PRKCZ|PTPN2|PTPRB|PTPRO|PTPRR|RGS2|RGS3|RGS4|SKI|SNCA|SOX4|TESK1|SOCS1|PER2|RGN|MVP|SH2B3|FRY|SPRY1|TAB1|ARPP19|PPARGC1A|PKIG|PPM1E|SIRT1|WWTR1|PPP1R16B|FBXO5|RPS6KA6|MLXIPL|DDIT4|OXR1|SYNJ2BP|PBK|LMO3|PMEPA1|HHATL|SEMA6A|WNK2|LRRK1|DUSP16…	ZT20 vs. ZT12 UP
GO Biological Processes	GO:0055080	cation homeostasis	-8.3	1.9	83	ADCYAP1R1|ANK3|ATP2A2|B2M|BNIP3|CACNA1D|CALCA|CALCR|SLC26A3|DRD4|LPAR1|EPAS1|ESR1|F2R|F2RL1|F2RL2|FXN|GLP1R|GNAI2|GPR20|HTR1B|ITPR1|ITPR2|JAK2|KCNA5|LRP6|MELTF|MLLT6|TRPM1|MT3|MYC|MYO5A|NMB|SLC11A2|P2RY6|PDK4|SLC26A4|PPT1|PTH|RAP1GDS1|SLC9A5|SNCA|TBXA2R|TFRC|TRPC6|XK|CXCR4|FZD9|STC2|SLC4A4|S1PR4|F2RL3|RGN|SLC4A7|HEPH|SV2A|CIB2|LPAR3|CLIC4|FLVCR1|SNX10|SLC40A1|ATP6V0A4|PLCE1|RAB39A|TRPM7|TRPV6|CAN…	ZT20 vs. ZT12 UP
GO Biological Processes	GO:0006935	chemotaxis	-8.2	2	76	ADAM8|ALCAM|BMP4|BMP7|CALCA|CHN1|DSCAM|HBEGF|DUSP1|LPAR1|EPHB6|ERBB2|F2RL1|GFRA3|HGF|NRG1|CCN1|IL6R|IL16|ITGA9|ANOS1|KIF5C|LAMA3|LGALS3|ABCC1|NBL1|NGFR|CCN3|NTF3|OPHN1|PDGFA|PLD1|PLXNA2|PRKCA|RELN|PTK2|PTPN2|PTPRO|RAP1GAP|RYK|SHC1|VEGFA|CXCR4|SCG2|NR4A3|PLA2G10|KLF7|TNFRSF11A|FGF18|LGI1|CYP7B1|NTN1|GAB2|PLXNC1|VAV3|GPNMB|SEMA6C|DPYSL4|CYFIP1|SH3KBP1|CAMK1D|DSCAML1|MTUS1|SEMA6A|PROK2|MCU|PLXNA4|NE…	ZT20 vs. ZT12 UP
GO Cellular Components	GO:0098984	neuron to neuron synapse	-8.2	2.4	51	ADRA2C|BNIP3|DAGLA|CDH2|CHRM3|CRYAB|DLG1|DNM1|EPB41|GRIA2|DNAJB1|ITPR1|LRP4|MAP2|MT3|NGFR|NTRK2|PLCB4|PRKCZ|PTPRO|PTPRS|SPOCK1|CDKL5|STRN|STX1A|LRP8|MTMR2|BSN|SLC16A3|NEURL1|DLGAP1|MAGI2|PLPPR4|TNIK|ARHGEF9|ARC|GRIP1|CACNG5|SYNJ2BP|PPP1R9A|VPS35|ABHD17C|BAALC|CPEB4|GRIP2|NETO2|SYT9|GSG1L|FBXO45|SH2D5|SHISA9	ZT20 vs. ZT12 UP
GO Biological Processes	GO:0021537	telencephalon development	-8.2	2.7	41	ALDH1A3|BMP2|BMP4|BNIP3|CDH2|DNAH5|LPAR1|NRG1|HPRT1|HES1|HSD3B1|LRP6|NTRK2|RELN|PTPRS|RARB|RYK|SALL1|SKI|SLC2A1|LRP8|CXCR4|NR4A3|KIF14|TACC3|BTBD3|WDR47|SYNE2|PLCB1|SZT2|CNTNAP2|SLC38A2|NDE1|NEUROD6|FAT4|FUT10|MFSD2A|DIXDC1|PLXNA4|DAB2IP|FBXO45	ZT20 vs. ZT12 UP
GO Biological Processes	GO:0042330	taxis	-8.2	2	76	ADAM8|ALCAM|BMP4|BMP7|CALCA|CHN1|DSCAM|HBEGF|DUSP1|LPAR1|EPHB6|ERBB2|F2RL1|GFRA3|HGF|NRG1|CCN1|IL6R|IL16|ITGA9|ANOS1|KIF5C|LAMA3|LGALS3|ABCC1|NBL1|NGFR|CCN3|NTF3|OPHN1|PDGFA|PLD1|PLXNA2|PRKCA|RELN|PTK2|PTPN2|PTPRO|RAP1GAP|RYK|SHC1|VEGFA|CXCR4|SCG2|NR4A3|PLA2G10|KLF7|TNFRSF11A|FGF18|LGI1|CYP7B1|NTN1|GAB2|PLXNC1|VAV3|GPNMB|SEMA6C|DPYSL4|CYFIP1|SH3KBP1|CAMK1D|DSCAML1|MTUS1|SEMA6A|PROK2|MCU|PLXNA4|NE…	ZT20 vs. ZT12 UP
GO Biological Processes	GO:0007411	axon guidance	-8.2	2.6	43	ALCAM|BMP7|CHN1|DSCAM|EPHB6|ERBB2|GFRA3|ANOS1|KIF5C|LAMA3|NGFR|OPHN1|PLXNA2|PRKCA|RELN|PTK2|PTPRO|RAP1GAP|RYK|SHC1|VEGFA|CXCR4|NR4A3|PLA2G10|KLF7|LGI1|NTN1|GAB2|PLXNC1|SEMA6C|CYFIP1|SH3KBP1|DSCAML1|SEMA6A|PLXNA4|NEXN|BOC|VSTM2L|CNTN4|TUBB2B|DRAXIN|RNF165|LRTM2	ZT20 vs. ZT12 UP
Reactome Gene Sets	R-HSA-422475	Axon guidance	-8.1	2.1	67	ALCAM|ANK3|CACNA1D|CACNB4|CLTC|CNTN1|COL6A3|DLG1|DNM1|DPYSL3|DSCAM|EPHB6|ERBB2|GFRA3|HSPA8|HSP90AA1|ITGA9|KCNQ2|KCNQ3|ABLIM1|LIMK2|MMP9|MSI1|MSN|MYH11|PITPNA|PLXNA2|PRKAR2A|PRKCA|RELN|PSMA4|PSMD12|PTK2|RAP1GAP|RPS6KA2|RRAS|SCN1A|SCN2A|SCN4B|SCN9A|SDC2|SHC1|SIAH2|TRPC6|VAV2|CXCR4|CLTCL1|WASL|NTN1|GAB2|SRGAP3|ACTR3|PLXNC1|TUBB4B|VAV3|DPYSL4|CLASP2|RPS6KA6|SH3KBP1|SCN3B|TRPC7|DSCAML1|SEMA6A|TUBAL3|T…	ZT20 vs. ZT12 UP
GO Biological Processes	GO:0001501	skeletal system development	-8.1	2.1	64	TLE5|ALPL|BMP2|BMP4|BMP7|COL1A2|DLG1|FBN1|FGFR3|FRZB|GPLD1|CCN1|LRP6|SMAD1|SMAD5|MATN3|MEF2C|MMP9|MTHFD1|CCN3|PIP4K2A|PTH|RARB|RYK|SFRP4|SHOX2|SIX1|SKI|SOX4|SOX9|ZEB1|THRA|TULP3|WNT7A|GDF5|FGF18|PAPSS1|RGN|GDF3|SH2B3|DMRT2|ADAMTS7|CHSY1|SULF1|TTC9|FLVCR1|SIX4|MKS1|FBXW7|PDGFC|DSCAML1|XYLT1|FAT4|LRRK1|LNPK|WNT5B|SLC2A10|RAB33B|OSR2|SPNS2|AMER1|RDH10|ANO6|SH3PXD2B	ZT20 vs. ZT12 UP
GO Biological Processes	GO:0003012	muscle system process	-8.1	2.2	59	ACTA1|ADA|ADRA2C|ATP2A2|CACNA1D|CALCA|CHRM3|CHRNB4|CLCN1|CNN1|CRYAB|DLG1|DSP|F2R|GATA4|GATM|GNAO1|IGFBP5|KCNA5|KCNJ3|KCNJ8|KCNN2|KCNQ1|SMAD5|MEF2C|MYH11|MYL2|MYLK|PKP2|PPP3CA|PRKCA|MAP2K3|PTGS2|PTK2|RAP1GDS1|RGS2|RGS4|SCN1A|SCN4B|TACR2|TBXA2R|TMOD1|TNFRSF1A|TNFRSF1B|CXCR4|NR4A3|PDE5A|NMUR1|PPARGC1A|SULF1|SYNM|CTNNA3|LMCD1|ASB3|PLCE1|ATP8A2|SCN3B|PROK2|GRIP2	ZT20 vs. ZT12 UP
GO Molecular Functions	GO:0003779	actin binding	-8.1	2.7	42	ABL2|ACTN4|ACTN1|ANXA6|SHROOM2|DST|CTNNA2|EPS8|ABLIM1|MARCKS|MSN|MYO5A|MYO7A|PTK2|SMTN|TMOD1|VCL|CORO2A|PDLIM4|PSTPIP2|PDLIM7|MICAL2|WASF2|NEBL|PDLIM5|FERMT2|SYNPO|COBLL1|VASH1|ABLIM3|EPB41L3|CYFIP1|RAI14|PDLIM3|TMOD2|MICAL3|MARCKSL1|PPP1R9B|RCSD1|FGD4|MYO3B|LRRC10	ZT20 vs. ZT12 Down
GO Molecular Functions	GO:0042578	phosphoric ester hydrolase activity	-8	2.8	38	MPPED2|CHRM3|HMOX1|LCK|NT5E|PDE4D|PDE7A|PLCB2|PLCG1|PLD1|PTPN12|PTPN14|PTPRF|PTPRM|PTPRO|PTPRS|PTP4A2|PLPP2|PDE5A|RNGTT|INPP4B|MTMR2|MTMR7|BPNT1|TAB1|PPM1E|INPP5F|PLCL2|PHLPP1|NOCT|PTPN22|PLPPR1|PPM1H|MTMR14|DUSP16|PLCXD2|PPM1J|PHOSPHO2	ZT20 vs. ZT12 Down
GO Biological Processes	GO:0071407	cellular response to organic cyclic compound	-7.9	2.5	46	NR0B1|AR|BMP7|ZFP36L1|CRY2|CYP1A1|DRD1|EFNA5|ESR1|ESRRB|FDX1|HDAC1|HDAC2|FOXA1|TNC|ID3|IGFBP5|INHBA|ITPR2|KCNQ1|LRP6|SMAD1|SMAD5|MDM2|MEF2C|MSN|CNOT2|P2RY6|PDE4D|PPARG|RAD51|RORA|RYR2|SLC9A1|SRC|TFAP4|TLR3|CYP7B1|CIB2|RBFOX2|GNG2|PMEPA1|SMYD3|COLEC12|PPP1R9B|MGARP	ZT20 vs. ZT12 Down
Hallmark Gene Sets	M5890	HALLMARK TNFA SIGNALING VIA NFKB	-7.9	3.7	26	BTG1|HBEGF|FOSB|B4GALT1|TNC|INHBA|IRF1|JUN|MARCKS|MYC|GADD45B|NINJ1|PLAU|SAT1|TNFAIP2|TNFAIP6|TRAF1|VEGFA|BTG2|SLC16A6|PDLIM5|PHLDA1|ICOSLG|FJX1|PMEPA1|RNF19B	ZT20 vs. ZT12 Down
Hallmark Gene Sets	M5930	HALLMARK EPITHELIAL MESENCHYMAL TRANSITION	-7.9	3.7	26	DST|CDH2|CDH11|ENO2|FMOD|GJA1|GPC1|TNC|IGFBP2|INHBA|JUN|LOXL2|MGP|GADD45B|NT5E|SAT1|CXCL12|SPOCK1|TIMP3|VEGFA|PDLIM4|BASP1|FBLN5|FERMT2|PMEPA1|LAMA1	ZT20 vs. ZT12 Down
GO Molecular Functions	GO:0008047	enzyme activator activity	-8	2.1	65	APOA4|ARHGAP6|BMP2|CDKN1A|CHN1|CKS1B|DGKQ|ECT2|FN1|GMFB|NRG1|HSPB2|DNAJB1|JUN|LTC4S|MT3|OPHN1|PPP2R5A|RAB3A|RAB4A|RAP1GAP|RAP1GDS1|RGS1|RGS2|RGS3|RGS4|RGS7|RGS16|RP2|STXBP5L|RGS6|SH3PXD2A|SRGAP3|TANK|TOM1L1|VAV3|TAB1|GNB5|CLPX|TPX2|ARHGAP26|TBC1D2B|RAP1GAP2|TBC1D9|PLCB1|ARHGAP45|RABGAP1|BCL2L13|SGSM3|RGCC|GPRC5B|PARP16|TBC1D2|DEPDC1B|TBC1D24|RGS18|ARHGAP10|PREX2|SYDE2|AFAP1L2|MOB1B|AGAP1|STXBP5|D…	ZT20 vs. ZT12 UP
Reactome Gene Sets	R-HSA-6785807	Interleukin-4 and Interleukin-13 signaling	-8	3.8	24	BIRC5|BCL6|CDKN1A|CEBPD|COL1A2|FN1|HGF|HSPA8|HSP90AA1|IL6R|IL13RA1|IL18|JAK2|MCL1|MMP1|MMP9|MYC|PTGS2|ZEB1|TNFRSF1B|VEGFA|SOCS1|RHOU|NANOG	ZT20 vs. ZT12 UP
GO Molecular Functions	GO:0048037	cofactor binding	-8	2.1	63	ACOX1|ADH4|AHCY|ALAS1|ALDH1A3|CBR3|CRY1|CRY2|CRYM|CTBP2|CYBB|CYP1B1|CYP2D6|CYP2J2|CYP26A1|DHFR|DPYD|ETFDH|FXN|GAPDH|GUCY1A2|GUCY1B1|HDC|HPGD|JAK2|LDHA|MTHFR|NQO2|P4HA1|PLOD2|PTGS1|PTGS2|PYGB|SORD|TBXAS1|TKT|UGDH|ACOX2|PDXK|STC2|CYP7B1|DUS4L|SIRT1|MTO1|FLVCR1|DUOX2|GLRX2|AADAT|HAO2|GLRX5|CYB5R2|MOCOS|SPTLC3|KYAT3|ZC3HAV1|MICAL3|ACBD3|SUV39H2|GPT2|CBR4|CYP2R1|ALKBH3|D2HGDH	ZT20 vs. ZT12 UP
GO Biological Processes	GO:0046394	carboxylic acid biosynthetic process	-7.9	2.2	60	ALDH1A3|APOA4|APOC3|ASPA|CDO1|CLTC|CYP2D6|DHFR|DPYD|ACSL3|GAPDH|GATM|GCH1|GLUL|HK1|HPGD|INSR|LDHA|LIPC|LTC4S|MTHFD1|MTHFR|MYO5A|PDK4|PFKFB3|PLOD2|PTGS1|PTGS2|PYCR1|RBP1|SLC1A3|TBXAS1|UGDH|XBP1|ACOX2|SLC4A4|PER2|RGN|CYP7B1|NR1H3|UST|AKR1A1|PPARGC1A|ABHD2|SIRT1|MLXIPL|HSD17B12|DDIT4|CEMIP|RIMKLB|MID1IP1|AASDHPPT|ELOVL7|SEH1L|GPT2|CBR4|SLC45A3|RDH10|ABHD3|NAT8L	ZT20 vs. ZT12 UP
GO Biological Processes	GO:0090087	regulation of peptide transport	-7.9	2	77	ADAM8|ADRA2C|ANK3|SLC25A4|ARNTL|BMP4|CACNA1D|CACNA1E|CDK1|CDH1|CPT1A|CRHBP|DRD4|ECT2|ERBB2|F2R|F2RL1|ACSL3|FN1|GAPDH|GLP1R|GLUL|GPLD1|GPR27|GRP|HSPA8|IFNGR1|ITPR1|ITPR2|JAK2|KCNA5|MDM2|CD200|CCN3|OAZ2|PPP3CA|PKIA|PRKCA|PRKCZ|PTGS2|SLC2A1|SNAP25|SOX4|STX1A|SYT4|TRAF2|XBP1|DOC2B|KLF7|SOCS1|PER2|RAB29|STXBP5L|CARTPT|GCC2|C2CD5|NR1H3|TENM1|PKIG|RGCC|PHPT1|SH3GLB1|TM7SF3|FBXW7|VPS35|THOC2|CEMIP|RHOU|S…	ZT20 vs. ZT12 UP
GO Biological Processes	GO:0016053	organic acid biosynthetic process	-7.9	2.2	60	ALDH1A3|APOA4|APOC3|ASPA|CDO1|CLTC|CYP2D6|DHFR|DPYD|ACSL3|GAPDH|GATM|GCH1|GLUL|HK1|HPGD|INSR|LDHA|LIPC|LTC4S|MTHFD1|MTHFR|MYO5A|PDK4|PFKFB3|PLOD2|PTGS1|PTGS2|PYCR1|RBP1|SLC1A3|TBXAS1|UGDH|XBP1|ACOX2|SLC4A4|PER2|RGN|CYP7B1|NR1H3|UST|AKR1A1|PPARGC1A|ABHD2|SIRT1|MLXIPL|HSD17B12|DDIT4|CEMIP|RIMKLB|MID1IP1|AASDHPPT|ELOVL7|SEH1L|GPT2|CBR4|SLC45A3|RDH10|ABHD3|NAT8L	ZT20 vs. ZT12 UP
GO Biological Processes	GO:0048732	gland development	-7.9	2.2	57	ADA|NR0B1|ALDH1A3|AR|SERPINC1|BMP2|BMP4|BMP7|DDR1|CAPN1|CDH1|CDO1|ESR1|FRZB|HGF|NRG1|FOXA1|HRH2|HES1|IGSF3|IGFBP5|INSR|JAK2|JUN|LRP6|MSN|PDGFA|SERPINF1|PGR|SERPINB5|RREB1|SALL1|SIX1|SMARCC1|SOX9|STAT5A|TGFBR3|THRA|VEGFA|XBP1|LMO4|TNFRSF11A|HESX1|RGN|NEURL1|CYP7B1|NTN1|BCL2L11|SULF1|COBL|OTP|SIX4|UGT1A1|FBXW7|EAF2|SLC46A2|DNAAF1	ZT20 vs. ZT12 UP
Reactome Gene Sets	R-HSA-1630316	Glycosaminoglycan metabolism	-7.8	4.5	20	FMOD|B4GALT1|GPC1|HMMR|NDST1|SLC9A1|CHST1|PAPSS1|SDC3|ABCC5|B3GNT3|ST3GAL6|B3GNT2|CHST11|CHST7|CEMIP|NDST4|HS6ST2|B3GAT2|HS3ST5	ZT20 vs. ZT12 Down
GO Biological Processes	GO:0001654	eye development	-7.8	2.8	38	SHROOM2|BMP7|BMPR1B|CACNA1C|CYP1A1|GLI3|HDAC1|HDAC2|INHBA|JUN|LIMK2|LRP6|MAF|TRPM1|MYO7A|NHS|NINJ1|PRKCI|PROX1|PTPRM|RORB|SKIL|TMOD1|TULP3|VEGFA|GDF3|JMJD6|TDRD7|TSPAN12|FJX1|TSKU|CDON|WNT16|STRA6|RAB11FIP4|TBC1D32|LAMA1|SH3PXD2B	ZT20 vs. ZT12 Down
GO Biological Processes	GO:0007015	actin filament organization	-7.7	2.6	41	ACTN4|ACTN1|SHROOM2|RHOC|ARHGAP6|CTNNA2|EPS8|MARCKS|MYO5A|MYO7A|PRKCI|PROX1|CXCL12|SLC9A1|SRC|TESK1|TMOD1|SORBS2|PSTPIP2|MICAL2|FCHSD2|WASF2|NEBL|SYNPO|RHOBTB3|PPM1E|CYFIP1|RHOBTB2|PDLIM3|TMOD2|SH3KBP1|BIN3|MICAL3|GBA2|MARCKSL1|ARHGAP28|CYRIA|PPP1R9B|PHLDB2|FRMD7|SH3PXD2B	ZT20 vs. ZT12 Down
GO Biological Processes	GO:0050796	regulation of insulin secretion	-7.9	3.1	32	ADRA2C|SLC25A4|ARNTL|CACNA1D|CACNA1E|CPT1A|GLP1R|GLUL|GPLD1|GPR27|ITPR1|ITPR2|JAK2|KCNA5|CCN3|PPP3CA|PRKCA|SLC2A1|SNAP25|SOX4|STX1A|DOC2B|KLF7|PER2|STXBP5L|CARTPT|PHPT1|TM7SF3|NADK|MCU|ACVR1C|SYT9	ZT20 vs. ZT12 UP
Reactome Gene Sets	R-HSA-109582	Hemostasis	-7.8	2	72	ACTN4|ADRA2C|SERPINC1|ATP2A2|DAGLA|COL1A2|DGKQ|CFD|F2R|F2RL2|FN1|GATA4|GNAI2|GUCY1A2|GUCY1B1|HGF|IRF1|ITPR1|ITPR2|JAK2|KIF11|KIF25|MMP1|PCDH7|PDE1A|PDGFA|SERPINB6|SERPINF2|PPP2R5A|PRCP|PRKAR2A|PRKCA|PRKCZ|PROC|PTK2|SDC1|SDC2|SHC1|TBXA2R|TRPC6|VAV2|VEGFA|LRP8|SLC7A5|DGKD|PDE5A|F2RL3|SLC16A3|KIF23|SH2B3|RASGRP1|TUBB4B|VAV3|PROCR|GNB5|PDE10A|PIK3R5|KCNMB4|PHF21A|TOR4A|CARMIL1|TRPC7|JAM2|GNB4|RBSN|TU…	ZT20 vs. ZT12 UP
KEGG Pathway	ko04022	cGMP-PKG signaling pathway	-7.8	3.2	30	ADCY6|ADRA2C|ADRB1|SLC25A4|ATP2A2|CACNA1D|CNGA1|GATA4|GNAI2|GUCY1A2|GUCY1B1|INSR|ITPR1|ITPR2|KCNJ8|MEF2C|MYLK|PDE3B|PLCB2|PLCB4|PPP1CC|PPP3CA|RGS2|TRPC6|PDE5A|PPIF|PLCB1|PIK3R5|KCNMB4|MYLK3	ZT20 vs. ZT12 UP
GO Biological Processes	GO:0050890	cognition	-7.8	2.5	44	B2M|CBR3|CCK|CHRNA4|CRHBP|AFF2|GATM|GLP1R|GMFB|HRH2|INSR|JUN|MEF2C|MME|NQO2|SLC11A2|NTF3|NTRK2|SERPINF1|PPT1|PRKCZ|RELN|PTGS2|SCN2A|SGK1|SLC1A4|SNAP25|SYT4|TACR2|THRA|VIP|FZD9|DGCR2|FAM107A|CYFIP1|PLCB1|ARC|CUX2|CNTNAP2|SLC12A5|MFSD2A|PTCHD1|GPR155|LRRN4	ZT20 vs. ZT12 UP
GO Biological Processes	GO:0099504	synaptic vesicle cycle	-7.8	2.9	34	ATP2A2|CACNA1D|CDH2|CEL|CHRNA4|CHRNA5|CTBP2|DGKQ|DNM1|HTR1B|OPHN1|PLD1|RAB3A|SNAP25|SNCB|SNCA|STX1A|SYT4|WNT7A|DOC2B|PPFIA2|BSN|STXBP5L|RIMS2|SNPH|MAGI2|SV2A|GIPC1|CYFIP1|PCDH17|SYT17|SLC17A6|STXBP5|SYT9	ZT20 vs. ZT12 UP
GO Biological Processes	GO:0000280	nuclear division	-7.8	2.3	55	APC|BIRC5|BMP4|BMP7|BRDT|BUB1|CCNE1|CDC20|DAZL|DMRT1|DUSP1|FANCA|INSR|KIF11|KIF25|MAD2L1|MYBL1|MYBL2|ZW10|KIF23|MAD2L1BP|DLGAP5|KIF14|BCL2L11|TOM1L1|ACTR3|NDC80|TACC3|STAG3|UBE2C|TPX2|CLASP2|PLCB1|NSL1|FBXO5|RGCC|NUSAP1|ANLN|MOV10L1|NDE1|NCAPG2|CEP192|FIGNL1|NCAPG|DSCC1|SEH1L|SPATA22|MASTL|CCSAP|HORMAD2|CENPX|FBXO43|CENPS|RAD21L1|SYCE3	ZT20 vs. ZT12 UP
GO Biological Processes	GO:0051056	regulation of small GTPase mediated signal transduction	-7.8	2.5	46	ADCYAP1R1|APOC3|ARHGAP6|BCL6|CHN1|ECT2|LPAR1|F2R|F2RL1|F2RL2|FOXM1|GPR20|RAPGEF1|NRG1|JAK2|OPHN1|RELN|RAP1GAP|RASGRF2|SHC1|VAV2|F2RL3|ARHGEF17|RHOBTB1|SRGAP3|KIF14|RASGRP1|SPRY1|VAV3|ARHGAP26|RAP1GAP2|ARHGEF9|ARHGAP45|ARHGEF26|FBXO8|SGSM3|ARHGEF4|ARHGEF3|PLCE1|DEPDC1B|RHOU|ARHGAP10|SYDE2|DEPDC7|FGD4|DAB2IP	ZT20 vs. ZT12 UP
GO Biological Processes	GO:0044770	cell cycle phase transition	-7.8	2	74	APC|BUB1|CCNE1|CDK1|CDC20|CDKN1A|CDKN3|CETN2|CKS1B|DHFR|ARID3A|DUSP1|E2F3|FOXM1|HSP90AA1|KCNA5|MAD2L1|MCM6|MDM2|MYC|CNOT2|NPM1|ORC5|PPP3CA|PKIA|PSMA4|PSMD12|RPA1|SOX4|TPD52L1|CDC7|DYRK3|PLPP2|CRADD|TIMELESS|ZW10|MAD2L1BP|DLGAP5|KIF14|TUBB4B|ANAPC10|NDC80|GPNMB|TACC3|ARPP19|UBE2C|FAM107A|TPX2|CLASP2|FBXL7|PLCB1|ORC6|FBXO5|RGCC|GMNN|DTL|ANLN|NDE1|CEP192|FBXW7|MCM10|SUSD2|RHOU|MIIP|HAUS3|CEP76|MASTL…	ZT20 vs. ZT12 UP
GO Biological Processes	GO:0042060	wound healing	-7.7	2.4	50	ACTN1|ANXA6|RHOC|DST|DGKQ|HBEGF|ERBB2|FYN|B4GALT1|GJA1|GLI3|HDAC1|HDAC2|NRG1|HMOX1|TNC|ILK|IRF1|ITGA9|ITPR2|LCK|MCAM|NINJ1|PLAU|PTK2|PTPN12|RAB3A|RAD51B|SRC|TBXA2R|VAV2|VCL|VEGFA|H3C10|DGKE|AP3B1|P2RX6|NOG|PROCR|P2RX2|PHF21A|GNG2|BIN3|TRPC7|WFDC1|LNPK|DOCK8|PHLDB2|DCBLD2|GJD4	ZT20 vs. ZT12 Down
GO Cellular Components	GO:0099568	cytoplasmic region	-7.7	2.5	45	ACTN4|SHROOM2|RHOC|DST|CAPN2|CDH2|CENPF|CTBP2|CTNNA2|CTNND1|ECT2|EPS8|GLI3|GRIK3|ITPR2|KIF5C|MARCKS|MYO7A|PTK2|CDKL5|TMOD1|TNFAIP2|TULP3|UCHL1|AP3B1|SPAG6|RIMS2|C2CD5|CIB2|FERMT2|RHOBTB3|PHLDB1|RHOBTB2|RAI14|PARD6A|MICAL3|EFHC2|DNAL1|PPP1R9B|MGARP|PHLDB2|KDF1|ARL8A|TTC30B|FAM110C	ZT20 vs. ZT12 Down
GO Biological Processes	GO:0150063	visual system development	-7.7	2.7	38	SHROOM2|BMP7|BMPR1B|CACNA1C|CYP1A1|GLI3|HDAC1|HDAC2|INHBA|JUN|LIMK2|LRP6|MAF|TRPM1|MYO7A|NHS|NINJ1|PRKCI|PROX1|PTPRM|RORB|SKIL|TMOD1|TULP3|VEGFA|GDF3|JMJD6|TDRD7|TSPAN12|FJX1|TSKU|CDON|WNT16|STRA6|RAB11FIP4|TBC1D32|LAMA1|SH3PXD2B	ZT20 vs. ZT12 Down
Reactome Gene Sets	R-HSA-9675108	Nervous system development	-7.7	2.4	49	ABL2|ANK3|RHOC|CACNA1C|CACNB4|AP2M1|CLTC|MAPK14|EFNA5|ERBB2|FYN|GPC1|HDAC2|ITGA9|ABLIM1|LIMK2|MSN|NAB1|PLCG1|PLXNA2|PLXNB3|MAPK13|PSMA4|PSMC6|PTK2|RPL27A|RPS6KA2|RRAS|SCN2A|SCN4B|CXCL12|SRC|VAV2|VLDLR|LHX3|ST8SIA2|CLTCL1|NUMB|CACNA1H|PDLIM7|SRGAP3|ABLIM3|NFASC|SH3KBP1|DOK4|TRPC7|SEMA6A|PLXNA4|LAMA1	ZT20 vs. ZT12 Down
GO Biological Processes	GO:0051223	regulation of protein transport	-7.8	2	74	ADAM8|ADRA2C|ANK3|SLC25A4|ARNTL|BMP4|CACNA1D|CACNA1E|CDK1|CDH1|CPT1A|DRD4|ECT2|ERBB2|F2R|F2RL1|ACSL3|FN1|GAPDH|GLP1R|GLUL|GPLD1|GPR27|HSPA8|IFNGR1|ITPR1|ITPR2|JAK2|KCNA5|MDM2|CD200|CCN3|OAZ2|PPP3CA|PKIA|PRKCA|PRKCZ|PTGS2|SLC2A1|SNAP25|SOX4|STX1A|SYT4|TRAF2|XBP1|DOC2B|KLF7|SOCS1|PER2|RAB29|STXBP5L|CARTPT|GCC2|C2CD5|NR1H3|TENM1|PKIG|RGCC|PHPT1|SH3GLB1|TM7SF3|FBXW7|VPS35|THOC2|CEMIP|RHOU|NADK|MCU|DE…	ZT20 vs. ZT12 UP
GO Biological Processes	GO:0050773	regulation of dendrite development	-7.7	3.2	29	BMP7|CDC20|LPAR1|ID1|MEF2C|NEDD4|PPP3CA|RELN|PTPRS|SDC2|CDKL5|TRPC6|LRP8|PPFIA2|NEURL1|KIAA0319|TNIK|FSTL4|CYFIP1|ARC|COBL|CUX2|TANC2|PPP1R9A|CAMK1D|RTN4IP1|MFSD2A|DAB2IP|DHX36	ZT20 vs. ZT12 UP
GO Biological Processes	GO:0038127	ERBB signaling pathway	-7.7	3.3	28	HBEGF|ERBB2|NRG1|HIP1|HSP90AA1|MMP9|PRKCA|PTK2|PTPN2|PTPN12|PTPRR|SHC1|SOX9|DGKD|NEURL1|MVP|SPRY1|STAM2|SH3KBP1|PLCE1|FBXW7|CCDC88A|EPS15L1|WDR54|AFAP1L2|SOCS4|NRG4|DAB2IP	ZT20 vs. ZT12 UP
KEGG Pathway	hsa04080	Neuroactive ligand-receptor interaction	-7.7	2.3	50	ADCYAP1R1|ADRA2C|ADRB1|C3|CALCA|CALCR|CCK|CHRM3|CHRM4|CHRNA4|CHRNA5|CHRNB4|CRHR2|DRD4|LPAR1|F2R|F2RL1|F2RL2|GABRA1|GABRA2|GABRA4|GABRR2|GLP1R|GNAI2|GRIA2|GRIK3|GRM2|GRP|HRH2|HTR1B|HTR1F|NMB|P2RY6|PTH|TACR2|TBXA2R|THRA|TSHR|VIP|VIPR1|VIPR2|S1PR4|F2RL3|P2RY14|NMUR1|GPNMB|LPAR3|PRLH|NLRP3|RLN3	ZT20 vs. ZT12 UP
GO Biological Processes	GO:0030073	insulin secretion	-7.7	2.8	35	ADRA2C|SLC25A4|ARNTL|CACNA1D|CACNA1E|CPT1A|GLP1R|GLUL|GPLD1|GPR27|ITPR1|ITPR2|JAK2|KCNA5|MYO5A|CCN3|PPP3CA|PRKCA|SLC2A1|SNAP25|SOX4|STX1A|DOC2B|KLF7|PER2|STXBP5L|CARTPT|RIMS2|PHPT1|TM7SF3|FAM3B|NADK|MCU|ACVR1C|SYT9	ZT20 vs. ZT12 UP
GO Biological Processes	GO:0003015	heart process	-7.7	2.5	43	ADA|ADRB1|ATP2A2|CACNA1D|CACNB4|CALCA|CYP2J2|DLG1|DSP|HBEGF|EPAS1|GATA4|GCH1|GLP1R|GNAI2|GNAO1|ITPR1|ITPR2|JAK2|KCNA5|KCNJ3|KCNJ8|KCNK1|KCNN2|KCNQ1|SMAD5|MDM2|MYL2|PKP2|MAP2K3|RGS2|RGS4|SCN1A|SCN4B|THRA|CXCR4|PDE5A|WWTR1|CACNG5|CTNNA3|ASB3|SCN3B|KCNK15	ZT20 vs. ZT12 UP
GO Biological Processes	GO:0044262	cellular carbohydrate metabolic process	-7.7	2.5	43	ADCYAP1R1|CRY1|DGKQ|B4GALT1|GPLD1|HK1|INSR|P2RY6|PDK4|PFKFB3|PHKA2|PPP1CC|PTH|PTPN2|PYGB|SLC2A1|SNCA|SORD|DYRK2|PER2|MTMR2|STBD1|RGN|MTMR7|HS2ST1|NCOA2|FUT9|ARPP19|PPARGC1A|SIRT1|ISYNA1|DDIT4|FGGY|NLN|IPPK|PPP1R3B|STK40|DGAT2|B3GNT9|SLC45A3|B3GNT7|MOGAT1|SIK1	ZT20 vs. ZT12 UP
GO Biological Processes	GO:0070997	neuron death	-7.6	2.4	49	ADAM8|BNIP3|EGR1|F2R|GAPDH|JAK2|JUN|MCL1|MEF2C|MAP3K5|CD200|MT3|MYBL2|NGFR|NQO2|NTF3|NTRK2|SERPINF1|PPT1|SCN2A|SIX1|SNCB|SNCA|TNFRSF1B|TRAF2|NR4A3|GDF5|FZD9|RAB29|KIF14|BCL2L11|GPNMB|DPYSL4|PPARGC1A|SIRT1|NENF|SIX4|RETREG1|USP53|DDIT4|OXR1|FBXW7|VPS35|TBC1D24|CPEB4|BTBD10|VSTM2L|NRBP2|DRAXIN	ZT20 vs. ZT12 UP
GO Biological Processes	GO:0061448	connective tissue development	-7.6	2.6	40	BMP2|BMP4|BMP7|EGR1|FGFR3|FRZB|GPLD1|FOXA1|CCN1|IL6R|LRP6|SMAD1|SMAD5|MATN3|MEF2C|CCN3|PDGFA|PTH|RARB|SHOX2|SOX9|ZEB1|THRA|WNT7A|XBP1|GDF5|KLF7|FGF18|PPARGC1A|ADAMTS7|CHSY1|SULF1|SIRT1|LNPK|WNT5B|DGAT2|SLC25A25|OSR2|AMER1|SH3PXD2B	ZT20 vs. ZT12 UP
GO Biological Processes	GO:0006873	cellular ion homeostasis	-7.6	1.9	76	ADCYAP1R1|ATP2A2|BNIP3|CACNA1D|CALCA|CALCR|SLC26A3|DRD4|LPAR1|ESR1|F2R|F2RL1|F2RL2|FXN|GLP1R|GPR20|HTR1B|ITPR1|ITPR2|JAK2|KCNA5|LRP6|TRPM1|MT3|MYC|MYO5A|NMB|SLC11A2|P2RY6|PPT1|PTH|RAP1GDS1|SLC9A5|SNCA|TBXA2R|TFRC|TRPC6|XK|CXCR4|FZD9|STC2|SLC4A4|S1PR4|F2RL3|RGN|XPR1|SLC4A7|HEPH|SV2A|CIB2|SLC34A2|LPAR3|CLIC4|FLVCR1|SLC40A1|ATP6V0A4|PLCE1|RAB39A|TRPM7|TRPV6|CAND1|JPH1|TRPC7|CEMIP|SLC24A3|SLC12A5|PRO…	ZT20 vs. ZT12 UP
GO Molecular Functions	GO:0019901	protein kinase binding	-7.6	2.3	54	RHOC|BICD1|CBL|CCND3|CDH2|CDKN2B|CLTC|MAPK14|CTBP2|CTNND1|ESR1|FGR|FOXM1|GRB14|NRG1|ILK|KCNA5|KCNQ1|LCK|LIMS1|MARCKS|SMAD1|MAP3K1|MSN|PKP2|PLCG1|PKIA|PTK2|PTPN14|RYR2|SRC|TESK1|CPNE3|TJP2|GDF3|KIF14|MVP|TOM1L1|TAB1|PDLIM5|RGS14|KHDRBS1|RHOBTB3|RHOBTB2|PARD6A|SUFU|BCL11A|PRR7|DUSP16|CCNB3|TICAM1|DIRAS1|CCNY|SPDYA	ZT20 vs. ZT12 Down
GO Biological Processes	GO:0051345	positive regulation of hydrolase activity	-7.6	2.2	60	ABL2|ADCYAP1R1|ADRB1|ALDOB|RHOC|ARHGAP6|CHN1|MAPK14|ECT2|EIF5|ERBB2|ESR1|FYN|HMGB2|JUN|LCK|LIMS1|MEF2C|CD200|MYC|P2RY6|PLCB2|PLCG1|PPARG|RAB3A|RGS3|RGS7|RGS10|RP2|RYR2|CDKL5|TFAP4|VEGFA|S1PR4|TNFSF10|TNFRSF10B|RGN|RASAL2|RGS6|SRGAP3|BCL2L10|RGS14|GNB5|TBC1D2B|TBC1D9|BCL2L13|UHRF1|TBC1D2|ADAP2|SLC39A10|CARD9|ARHGAP28|RIN3|PRR7|DOCK8|SNX18|ACAP3|ARAP2|DYNLL2|ACER2	ZT20 vs. ZT12 Down
GO Biological Processes	GO:0003012	muscle system process	-7.5	2.6	42	ADRB2|ANXA6|ARG2|CACNA1C|CD38|CHRM3|DRD1|DTNA|FKBP1B|GJA1|HDAC2|HMOX1|HTR7|IGFBP5|KCNA5|KCNQ1|SMAD5|MEF2C|PDE4D|PIK3C2A|PKP2|PTK2|RYR2|SCN4B|SMTN|SLC9A1|TBXA2R|TMOD1|TNFRSF1B|VCL|SORBS2|PDE5A|CACNA1H|P2RX6|HOMER1|PDLIM5|INPP5F|P2RX2|TMOD2|LMCD1|GRIP2|RCSD1	ZT20 vs. ZT12 Down
Reactome Gene Sets	R-HSA-1500931	Cell-Cell communication	-7.5	4.4	20	ACTN4|ACTN1|DST|CDH2|CDH8|CDH11|CDH18|CTNND1|FYN|ILK|LIMS1|PRKCI|PTK2|SRC|TESK1|SKAP2|CLDN10|FERMT2|PARD6A|MPP5	ZT20 vs. ZT12 Down
GO Biological Processes	GO:0048880	sensory system development	-7.5	2.7	38	SHROOM2|BMP7|BMPR1B|CACNA1C|CYP1A1|GLI3|HDAC1|HDAC2|INHBA|JUN|LIMK2|LRP6|MAF|TRPM1|MYO7A|NHS|NINJ1|PRKCI|PROX1|PTPRM|RORB|SKIL|TMOD1|TULP3|VEGFA|GDF3|JMJD6|TDRD7|TSPAN12|FJX1|TSKU|CDON|WNT16|STRA6|RAB11FIP4|TBC1D32|LAMA1|SH3PXD2B	ZT20 vs. ZT12 Down
GO Biological Processes	GO:0009612	response to mechanical stimulus	-7.5	3.5	26	CLCN6|MAPK14|FOSB|FYN|GJA1|TNC|IGFBP2|IRF1|JUN|KCNA5|KCNK2|MAP3K1|PPARG|RYR2|CXCL12|SLC9A1|SRC|TLR3|XPA|BTG2|TNFRSF10B|SCEL|HABP4|USP53|PIEZO2|STRA6	ZT20 vs. ZT12 Down
GO Biological Processes	GO:0050678	regulation of epithelial cell proliferation	-7.6	2.3	53	AR|B2M|BMP2|BMP4|DLG1|ERBB2|B4GALT1|GPC3|GLUL|HES1|ID1|JUN|LIMS1|MCC|MEF2C|MYC|NGFR|SERPINF1|PGR|SERPINB5|PPARG|PRKCA|RREB1|SIX1|SOX9|STAT5A|TGFBR3|VEGFA|VIP|WNT7A|XBP1|SCG2|NR4A3|GDF5|FZD7|FGF18|RGN|CYP7B1|SULF1|SIRT1|PPP1R16B|RGCC|A4GNT|SIX4|FBXW7|SYNJ2BP|EAF2|JCAD|VASH2|RAB33B|OSR2|CD109|DAB2IP	ZT20 vs. ZT12 UP
Reactome Gene Sets	R-HSA-112314	Neurotransmitter receptors and postsynaptic signal transmission	-7.6	2.9	34	ADCY6|CHRNA4|CHRNA5|CHRNB4|DLG1|GABRA1|GABRA2|GABRA4|GABRR2|GNAI2|GRIA2|GRIK3|NRG1|KCNJ3|KPNA2|MDM2|PLCB2|PRKAR2A|PRKCA|RASGRF2|RPS6KA2|TUBB4B|GNB5|PPM1E|ARHGEF9|PLCB1|GRIP1|RPS6KA6|GNB4|TUBAL3|GRIP2|CAMKK1|TUBB6|TUBB2B	ZT20 vs. ZT12 UP
GO Biological Processes	GO:0010517	regulation of phospholipase activity	-7.6	4.4	19	ADCYAP1R1|ARHGAP6|LPAR1|ESR1|FGFR3|CCN1|NTF3|NTRK2|P2RY6|PLCB2|PPT1|PRKCZ|PTH|RGS2|SNCA|S1PR4|RASGRP1|NMUR1|PLA2R1	ZT20 vs. ZT12 UP
GO Biological Processes	GO:0050770	regulation of axonogenesis	-7.6	3	32	CDH2|CHN1|DSCAM|FN1|LRP4|MAP2|MT3|NGFR|NTRK2|PLXNA2|PTK2|PTPRO|PTPRS|RYK|SHOX2|CDKL5|VEGFA|WNT7A|XK|NTN1|KIAA0319|UST|PLXNC1|SEMA6C|FSTL4|CYFIP1|MACF1|LPAR3|SEMA6A|PLXNA4|TUBB2B|DRAXIN	ZT20 vs. ZT12 UP
GO Biological Processes	GO:2000241	regulation of reproductive process	-7.6	3.2	29	ADA|AR|BMP4|BMP7|CDC20|DAZL|DMRT1|DUSP1|ESR1|B4GALT1|INSR|SERPINF1|SOX9|VEGFA|VIP|ZP2|PLA2G10|PDE5A|SULF1|PLCB1|FBXO5|AGO2|EAF2|ZP4|SPATA22|ACVR1C|NRK|FBXO43|GPR149	ZT20 vs. ZT12 UP
KEGG Pathway	ko04724	Glutamatergic synapse	-7.5	3.6	24	ADCY6|CACNA1D|GLUL|GNAI2|GNAO1|GRIA2|GRIK3|GRM2|ITPR1|ITPR2|KCNJ3|PLCB2|PLCB4|PLD1|PPP3CA|PRKCA|SLC1A3|DLGAP1|GNB5|PLCB1|SLC38A2|SLC17A6|GNB4|SLC38A1	ZT20 vs. ZT12 UP
GO Biological Processes	GO:0010959	regulation of metal ion transport	-7.5	2.3	52	ACTN4|ADCYAP1R1|ANK3|B2M|CACNA1D|CACNB4|CALCR|CNTN1|DLG1|DPP6|DRD4|EPB41|F2R|GNAI2|IL16|KCNA5|KCNN2|KCNQ1|LGALS3|MLLT6|MYLK|MYO5A|NEDD4|P2RY6|PKP2|PTH|PTGS2|RGS4|SCN4B|SNCA|TRPC6|VIP|CXCR4|STC2|F2RL3|RGN|GNB5|LPAR3|PACSIN3|KLHL24|SCN3B|JPH1|CEMIP|DPP10|WNK2|NETO2|SESTD1|SIK1|PLPP4|ANO6|CRACR2B|NKAIN3	ZT20 vs. ZT12 UP
GO Biological Processes	GO:0048017	inositol lipid-mediated signaling	-7.5	2.9	33	ERBB2|F2R|F2RL1|HGF|IL18|INSR|JAK2|NEDD4|NTF3|NTRK2|PDGFA|PI4KB|PIP4K2A|PLCB2|PLCB4|PLD1|RELN|PTK2|SOX9|PIP5K1B|GAB2|RASGRP1|PLCB1|SIRT1|PIK3R5|FBXL2|PPP1R16B|PLCE1|PDGFC|PREX2|PIK3IP1|DAB2IP|DIPK2A	ZT20 vs. ZT12 UP
GO Biological Processes	GO:0090092	regulation of transmembrane receptor protein serine/threonine kinase signaling pathway	-7.5	2.6	39	BMP2|BMP4|BMP7|DMRT1|FBN1|GATA4|GPC3|HES1|CCN1|JAK2|LTBP1|NBL1|CCN3|SFRP4|SKI|ZEB1|TGFBR3|GDF5|GDF3|KIAA0319|MAGI2|TOB1|SPRY1|GIPC1|ZNF423|SULF1|SIRT1|WWTR1|IL17RD|PMEPA1|UBE2O|GREM2|SLC2A10|HTRA3|CD109|BCL9L|RBPMS2|NRROS|RNF165	ZT20 vs. ZT12 UP
GO Biological Processes	GO:0099003	vesicle-mediated transport in synapse	-7.5	2.8	35	ATP2A2|CACNA1D|CEL|CHRNA4|CHRNA5|AP3S1|CTBP2|DGKQ|DNM1|DRD4|HTR1B|KIF5C|MAP2|OPHN1|RAB3A|SNAP25|SNCB|SNCA|STX1A|SYT4|WNT7A|DOC2B|PPFIA2|STXBP5L|RIMS2|SNPH|SV2A|GIPC1|ARC|GRIP1|SYT17|VPS35|GRIP2|SYT9|GSG1L	ZT20 vs. ZT12 UP
GO Cellular Components	GO:0016324	apical plasma membrane	-7.4	2.8	36	ADRB2|SHROOM2|CDH2|ERBB2|GJA1|IGFBP2|KCNA5|KCNC2|KCNK2|LRP2|EPCAM|MSN|MYO7A|NHS|P2RY6|PDE4D|PLD1|PRKCI|PTK2|PTPRO|SLC9A1|SLC22A4|SORBS2|SLC23A2|ABCC5|ABCC4|AKR1A1|P2RX2|TNIK|ATP6V0A4|PARD6A|AMOTL2|PAPPA2|MPP5|PDZD3|AMOTL1	ZT20 vs. ZT12 Down
GO Molecular Functions	GO:0003712	transcription coregulator activity	-7.4	2.5	44	ACTN4|ACTN1|TLE5|NR0B1|BTG1|CD3D|CTBP2|HDAC1|NRG1|HMGB2|ID3|NAB1|CNOT2|PTPN14|SMARCA2|TAF12|TBL1X|NR2F1|TLE2|DPF3|NR0B2|SUPT3H|SAP30|SERTAD2|BASP1|ZBTB18|NCOA2|JMJD6|MED13L|RBFOX2|LMCD1|PIAS4|SUFU|BCL11A|RCOR3|RAP2C|KMT2C|IRF2BPL|MIDEAS|E2F7|CITED4|JAZF1|BCL9L|SCAI	ZT20 vs. ZT12 Down
GO Molecular Functions	GO:0015267	channel activity	-7.4	2.5	42	ANXA6|SHROOM2|CACNA1C|CACNB4|CHRNA5|CLCN6|FKBP1B|GABRR2|GJA1|GLRA2|GRIK3|HTR1B|ITPR2|KCNA4|KCNA5|KCNC2|KCNK2|KCNQ1|TRPM1|RYR2|SCN2A|SCN4B|SLC1A4|CACNA1H|P2RX6|TMEM63A|P2RX2|SLC24A2|MCUB|TMEM63B|KCNK12|TRPC7|TMEM63C|KCNT1|ANO8|PIEZO2|KCNG4|PANX3|SLC24A4|TMEM120B|GJD4|TMC3	ZT20 vs. ZT12 Down
GO Cellular Components	GO:0043296	apical junction complex	-7.4	4.1	21	ADCYAP1R1|ANK3|SHROOM2|CTNND1|ECT2|EPCAM|NHS|PRKCI|CLDN10|TJP2|SYNPO|PARD6A|AMOTL2|USP53|PLXDC1|RAP2C|MPP5|PDZD3|PLEKHA7|AMOTL1|MAGI3	ZT20 vs. ZT12 Down
Reactome Gene Sets	R-HSA-422475	Axon guidance	-7.4	2.4	47	ABL2|ANK3|RHOC|CACNA1C|CACNB4|AP2M1|CLTC|MAPK14|EFNA5|ERBB2|FYN|GPC1|ITGA9|ABLIM1|LIMK2|MSN|PLCG1|PLXNA2|PLXNB3|MAPK13|PSMA4|PSMC6|PTK2|RPL27A|RPS6KA2|RRAS|SCN2A|SCN4B|CXCL12|SRC|VAV2|VLDLR|LHX3|ST8SIA2|CLTCL1|NUMB|CACNA1H|PDLIM7|SRGAP3|ABLIM3|NFASC|SH3KBP1|DOK4|TRPC7|SEMA6A|PLXNA4|LAMA1	ZT20 vs. ZT12 Down
GO Molecular Functions	GO:0022803	passive transmembrane transporter activity	-7.4	2.5	42	ANXA6|SHROOM2|CACNA1C|CACNB4|CHRNA5|CLCN6|FKBP1B|GABRR2|GJA1|GLRA2|GRIK3|HTR1B|ITPR2|KCNA4|KCNA5|KCNC2|KCNK2|KCNQ1|TRPM1|RYR2|SCN2A|SCN4B|SLC1A4|CACNA1H|P2RX6|TMEM63A|P2RX2|SLC24A2|MCUB|TMEM63B|KCNK12|TRPC7|TMEM63C|KCNT1|ANO8|PIEZO2|KCNG4|PANX3|SLC24A4|TMEM120B|GJD4|TMC3	ZT20 vs. ZT12 Down
GO Biological Processes	GO:0050808	synapse organization	-7.3	2.6	40	ACTN1|ANK3|CACNB4|CBLN1|CDC20|CDH2|CDH8|MAPK14|CTBP2|CTNNA2|DRD1|EFNA5|ERBB2|FYN|NRG1|TNC|MEF2C|MYO5A|PTK2|PTPRF|PTPRO|PTPRS|RAB3A|RYK|CDKL5|PPFIA2|MTMR2|HOMER1|WASF2|PDLIM5|SYNPO|P2RX2|NFASC|CYFIP1|IL1RAPL2|ZDHHC2|ABHD17C|CAPRIN2|SLITRK2|TUBB	ZT20 vs. ZT12 Down
GO Biological Processes	GO:0016055	Wnt signaling pathway	-7.3	2.4	45	TLE5|CDH2|AP2M1|CLTC|MAPK14|CTNND1|ESR1|GLI3|GRK6|HDAC1|IGFBP2|ILK|LRP6|MARK1|PLCB2|PSMA4|PSMC6|PTPRO|RYK|SRC|TBL1X|TLE2|SCEL|NOG|FAM53B|FERMT2|ANKRD6|TNIK|TSPAN12|TSKU|AGO2|PARD6A|WNT16|AMOTL2|PIAS4|GNG2|WNK2|CAPRIN2|BICC1|LYPD6|AMOTL1|APCDD1L|CCNY|BCL9L|TMEM170B	ZT20 vs. ZT12 Down
GO Biological Processes	GO:0018108	peptidyl-tyrosine phosphorylation	-7.5	2.3	50	DDR1|CCK|CD80|CNTN1|DGKQ|HBEGF|EPHB6|ERBB2|FGFR3|HGF|NRG1|HES1|IL6R|IL18|INSR|JAK2|LRP4|MST1R|NTF3|NTRK2|PDGFA|PRKCZ|MAP2K3|RELN|PTK2|TWF1|PTPN2|RAP2B|ROS1|RYK|SHC1|TEC|TESK1|TNFRSF1A|VEGFA|LRP8|DYRK3|DYRK2|SOCS1|NEURL1|MVP|SH2B3|GPRC5B|NCAPG2|FBXW7|STYK1|PDGFC|LRRK1|AFAP1L2|SOCS4	ZT20 vs. ZT12 UP
GO Biological Processes	GO:0030072	peptide hormone secretion	-7.5	2.6	39	ADRA2C|SLC25A4|ARNTL|CACNA1D|CACNA1E|CPT1A|CRHBP|GLP1R|GLUL|GPLD1|GPR27|GRP|ITPR1|ITPR2|JAK2|KCNA5|MYO5A|CCN3|PPP3CA|PRKCA|SLC2A1|SNAP25|SOX4|STX1A|TACR2|VIP|DOC2B|KLF7|PER2|STXBP5L|CARTPT|RIMS2|PHPT1|TM7SF3|FAM3B|NADK|MCU|ACVR1C|SYT9	ZT20 vs. ZT12 UP
KEGG Pathway	hsa04725	Cholinergic synapse	-7.5	3.6	24	ADCY6|CACNA1D|CHRM3|CHRM4|CHRNA4|CHRNB4|GNAI2|GNAO1|ITPR1|ITPR2|JAK2|KCNJ3|KCNQ1|KCNQ2|KCNQ3|PLCB2|PLCB4|PRKCA|SH2D3C|GNB5|PLCB1|PIK3R5|KCNQ5|GNB4	ZT20 vs. ZT12 UP
GO Biological Processes	GO:0061061	muscle structure development	-7.5	1.9	76	ACTA1|ARNTL|ATF3|ATP2A2|BMP2|BMP4|BTG1|CDK1|CDH2|COL6A3|CRYAB|CTNNA1|DSP|HBEGF|EGR1|EPAS1|GATA4|NRG1|HLF|HES1|ID3|IGFBP5|IL18|LGALS1|MDM2|MEF2C|MAP3K5|MYH11|MYL2|MYLK|CCN3|NRAP|PKP2|PPP3CA|RARB|RGS2|RGS4|SDC1|SHOX2|SIX1|SKI|SOX9|SVIL|TAGLN|ZEB1|TGFBR3|TLL2|TMOD1|VEGFA|XBP1|XK|FZD7|PDLIM4|PDLIM1|NEURL1|GDF3|BASP1|LDB3|PLCB1|SIRT1|NMRK2|PLEKHO1|SIX4|RBM38|GPCPD1|JPH1|NLN|JAM2|TMEM204|BOC|MYLK3|SIK1…	ZT20 vs. ZT12 UP
GO Molecular Functions	GO:0015077	monovalent inorganic cation transmembrane transporter activity	-7.5	2.3	50	ATP2A2|HCN2|GRIK3|KCNA2|KCNA5|KCNF1|KCNJ3|KCNJ8|KCNK1|KCNN2|KCNQ1|KCNQ2|KCNQ3|SLC11A2|SCN1A|SCN2A|SCN4B|SCN9A|SLC1A3|SLC6A6|SLC9A5|SLC15A2|SLC20A2|SLC22A3|SNAP25|KCNK5|SLC4A4|SLC4A7|SLC34A2|KCNH4|KCNMB4|ATP6V0A4|ASIC5|SLC38A2|SCN3B|KCNQ5|SLC45A4|SLC24A3|SLC12A5|KCNK15|SLC2A10|SLC38A1|HVCN1|C15orf48|SLC9A7|SLC45A3|KCNK17|SLC5A12|SLC13A5|SLC9A9	ZT20 vs. ZT12 UP
GO Biological Processes	GO:0031345	negative regulation of cell projection organization	-7.4	2.9	32	ADCY6|B2M|DGUOK|DPYSL3|LPAR1|ID1|LGALS1|LRP4|MAP2|MDM2|MT3|NGFR|PPP3CA|PTK2|PTPRO|PTPRS|RAP1GAP|RYK|SPOCK1|TRPC6|RAB29|NTN1|KIAA0319|SEMA6C|FSTL4|RAP1GAP2|MYLIP|THOC2|ODF2L|SEMA6A|KREMEN1|DRAXIN	ZT20 vs. ZT12 UP
GO Biological Processes	GO:0006835	dicarboxylic acid transport	-7.4	3.8	22	CCK|SLC26A3|GRM2|NTRK2|SLC26A4|RAB3A|SLC1A3|SLC1A4|SNAP25|STX1A|SYT4|PPFIA2|PER2|GIPC1|SLC26A1|SLC38A2|SLC17A6|SLC26A6|SLC26A7|SLC25A30|SLC13A5|SLC26A5	ZT20 vs. ZT12 UP
GO Biological Processes	GO:0045055	regulated exocytosis	-7.4	1.8	85	ACTN4|ADAM8|ATP2A2|B2M|C3|CACNA1D|CAPN1|CHRNA4|CHRNA5|CHRNB4|CRHBP|CTBP2|CYBB|CFD|DSP|F2RL1|FN1|B4GALT1|GNAI2|HGF|HSPA8|HSP90AA1|HTR1B|LGALS3|IRAG2|MME|MMP9|PCDH7|PDGFA|SERPINB6|SERPINB10|PLD1|SERPINF2|PRCP|PSMD12|PTPRB|PYGB|RAB3A|RAP2B|SNAP25|SNCA|STK10|STX1A|SYT4|TNFAIP6|TNFRSF1B|VEGFA|WNT7A|NR4A3|DOC2B|PPFIA2|PDXK|RNASET2|STBD1|SYNGR1|STXBP5L|RIMS2|SNPH|GAB2|SV2A|MVP|RASGRP1|TUBB4B|PPIE|GIPC1|…	ZT20 vs. ZT12 UP
GO Biological Processes	GO:0071804	cellular potassium ion transport	-7.4	2.8	35	ANK3|HCN2|CACNA1D|DLG1|DPP6|KCNA2|KCNA5|KCNF1|KCNJ3|KCNJ8|KCNK1|KCNN2|KCNQ1|KCNQ2|KCNQ3|NEDD4|RGS4|SLC1A3|SLC9A5|SNAP25|KCNK5|KCNH4|KCNMB4|KLHL24|KCNQ5|SLC24A3|SLC12A5|DPP10|KCNK15|WNK2|NETO2|SLC9A7|KCNK17|ANO6|SLC9A9	ZT20 vs. ZT12 UP
GO Biological Processes	GO:0071805	potassium ion transmembrane transport	-7.4	2.8	35	ANK3|HCN2|CACNA1D|DLG1|DPP6|KCNA2|KCNA5|KCNF1|KCNJ3|KCNJ8|KCNK1|KCNN2|KCNQ1|KCNQ2|KCNQ3|NEDD4|RGS4|SLC1A3|SLC9A5|SNAP25|KCNK5|KCNH4|KCNMB4|KLHL24|KCNQ5|SLC24A3|SLC12A5|DPP10|KCNK15|WNK2|NETO2|SLC9A7|KCNK17|ANO6|SLC9A9	ZT20 vs. ZT12 UP
GO Biological Processes	GO:0046486	glycerolipid metabolic process	-7.4	2.2	55	APOA4|APOC3|C3|DAGLA|CHKA|CPT1A|DGKQ|FABP2|ACSL1|ACSL3|GPLD1|LIPC|PCYT1A|PDGFA|PI4KB|PIP4K2A|PLD1|PLSCR1|PON1|RAB4A|SLC22A4|PNPLA4|PIP5K1B|PLA2G10|DGKD|SOCS1|INPP4B|MTMR2|RGN|MTMR7|LPIN2|NR1H3|PEMT|ABHD2|PLCB1|SIRT1|PIK3R5|PLCE1|FBXW7|ETNK1|GPCPD1|AGPAT4|PNPLA2|PCTP|RUFY1|DGAT2|MFSD2A|OSBPL5|MOGAT1|SOCS4|SIK1|MBOAT1|ABHD3|NAPEPLD|IPMK	ZT20 vs. ZT12 UP
GO Cellular Components	GO:0045211	postsynaptic membrane	-7.4	2.5	41	ADRA2C|ANK3|DAGLA|CBLN1|CDH2|CHRM3|CHRM4|CHRNA4|CHRNA5|CHRNB4|CNTN1|DLG1|DNM1|F2R|GABRA1|GABRA2|GABRA4|GABRR2|GRIA2|GRIK3|GRM2|HIP1|HSPA8|KPNA2|PTPRO|PTPRS|STRN|PDLIM4|SLC16A3|PLPPR4|ARC|GRIP1|CACNG5|PCDH17|SYNJ2BP|TENM2|ABHD17C|GRIP2|GSG1L|FBXO45|SHISA9	ZT20 vs. ZT12 UP
GO Biological Processes	GO:0018212	peptidyl-tyrosine modification	-7.4	2.3	50	DDR1|CCK|CD80|CNTN1|DGKQ|HBEGF|EPHB6|ERBB2|FGFR3|HGF|NRG1|HES1|IL6R|IL18|INSR|JAK2|LRP4|MST1R|NTF3|NTRK2|PDGFA|PRKCZ|MAP2K3|RELN|PTK2|TWF1|PTPN2|RAP2B|ROS1|RYK|SHC1|TEC|TESK1|TNFRSF1A|VEGFA|LRP8|DYRK3|DYRK2|SOCS1|NEURL1|MVP|SH2B3|GPRC5B|NCAPG2|FBXW7|STYK1|PDGFC|LRRK1|AFAP1L2|SOCS4	ZT20 vs. ZT12 UP
GO Molecular Functions	GO:0022832	voltage-gated channel activity	-7.4	2.9	33	HCN2|CACNA1D|CACNA1E|CACNB4|CLCN1|CLCN6|CYBB|HTR1B|KCNA2|KCNA5|KCNF1|KCNJ3|KCNJ8|KCNK1|KCNQ1|KCNQ2|KCNQ3|SCN1A|SCN2A|SCN4B|SCN9A|SNAP25|KCNK5|KCNH4|CLIC4|CACNG5|SCN3B|KCNQ5|KCNK15|HVCN1|KCNK17|TMEM266|ANO6	ZT20 vs. ZT12 UP
GO Biological Processes	GO:0006865	amino acid transport	-7.4	3.1	29	CCK|GRM2|HTR1B|NTRK2|RAB3A|RGS2|RGS4|SLC1A3|SLC1A4|SLC6A6|SLC7A2|SLC22A4|SNAP25|STX1A|SYT4|XK|SLC7A5|PPFIA2|PER2|SV2A|GIPC1|SLC38A2|SLC38A4|SLC17A6|SLC38A1|SLC25A29|SLC43A2|SLC38A6|SLC25A47	ZT20 vs. ZT12 UP
GO Biological Processes	GO:0051640	organelle localization	-7.3	1.9	80	ACTN4|ATP2A2|CACNA1D|CDK1|CDH2|CETN2|CHRNA4|CHRNA5|AP3S1|CTBP2|DLG1|DNM1|DYNC1I1|HSP90AA1|HTR1B|KIF5C|KIF25|IRAG2|MAD2L1|MAP2|MYO5A|MYO7B|NPM1|PLXNA2|PRKCZ|PTK2|RAB3A|SNAP25|SNCA|STX1A|SYT4|WNT7A|NR4A3|STX7|DOC2B|PPFIA2|WASL|ZW10|NTN1|KIF23|STXBP5L|RIMS2|SNPH|DLGAP5|GAB2|MAGI2|SV2A|KIF14|ACTR3|RASGRP1|SPRY1|TUBB4B|NDC80|GIPC1|CLASP2|SYNE2|ANKRD28|TANC2|PCDH17|CEP83|NUSAP1|SYT17|EXOC6|NDE1|MKS1|CE…	ZT20 vs. ZT12 UP
KEGG Pathway	hsa04724	Glutamatergic synapse	-7.3	3.6	24	ADCY6|CACNA1D|GLUL|GNAI2|GNAO1|GRIA2|GRIK3|GRM2|ITPR1|ITPR2|KCNJ3|PLCB2|PLCB4|PLD1|PPP3CA|PRKCA|SLC1A3|DLGAP1|GNB5|PLCB1|SLC38A2|SLC17A6|GNB4|SLC38A1	ZT20 vs. ZT12 UP
GO Biological Processes	GO:0030178	negative regulation of Wnt signaling pathway	-7.3	2.8	35	TLE5|APC|BMP2|CDH2|EGR1|FRZB|GPC3|RAPGEF1|HIC1|IGFBP2|LRP4|LRP6|MCC|PSMA4|PSMD12|PTPRO|SFRP4|SIAH2|SOX9|TLE2|TLE3|TLE4|FZD4|ANKRD6|WWTR1|RBMS3|NLK|WNT5B|KREMEN1|AMER1|APCDD1|DAB2IP|APCDD1L|TMEM64|DRAXIN	ZT20 vs. ZT12 UP
GO Molecular Functions	GO:0044325	ion channel binding	-7.3	4.3	20	ACTN4|ACTN1|ANK3|AP2M1|FKBP1B|FYN|ITPR2|KCNC2|KCNQ1|PDE4D|PKP2|RYR2|SCN4B|SRC|STX1A|HOMER1|RIMS2|DPP10|PPP1R9B|KCNG4	ZT20 vs. ZT12 Down
GO Cellular Components	GO:0045177	apical part of cell	-7.3	2.6	40	ADRB2|SHROOM2|CDH2|ERBB2|GJA1|IGFBP2|KCNA5|KCNC2|KCNK2|LRP2|EPCAM|MSN|MYO7A|NHS|P2RY6|PDE4D|PLD1|PRKCI|PTK2|PTPRO|SLC9A1|SLC22A4|SORBS2|NUMB|HOMER1|SLC23A2|ABCC5|ABCC4|AKR1A1|VASH1|P2RX2|TNIK|ATP6V0A4|PARD6A|AMOTL2|PAPPA2|MPP5|FAT4|PDZD3|AMOTL1	ZT20 vs. ZT12 Down
GO Biological Processes	GO:0198738	cell-cell signaling by wnt	-7.3	2.4	45	TLE5|CDH2|AP2M1|CLTC|MAPK14|CTNND1|ESR1|GLI3|GRK6|HDAC1|IGFBP2|ILK|LRP6|MARK1|PLCB2|PSMA4|PSMC6|PTPRO|RYK|SRC|TBL1X|TLE2|SCEL|NOG|FAM53B|FERMT2|ANKRD6|TNIK|TSPAN12|TSKU|AGO2|PARD6A|WNT16|AMOTL2|PIAS4|GNG2|WNK2|CAPRIN2|BICC1|LYPD6|AMOTL1|APCDD1L|CCNY|BCL9L|TMEM170B	ZT20 vs. ZT12 Down
Hallmark Gene Sets	M5937	HALLMARK GLYCOLYSIS	-7.3	3.5	25	ALDOB|CAPN5|ENO2|FUT8|B4GALT1|GPC1|HMMR|IL13RA1|NASP|NT5E|PKP2|VEGFA|VLDLR|CHST1|SAP30|CACNA1H|HOMER1|SDC3|AKR1A1|B3GNT3|BPNT1|ARPP19|KDELR3|ZNF292|HS6ST2	ZT20 vs. ZT12 Down
Hallmark Gene Sets	M5915	HALLMARK APICAL JUNCTION	-7.3	3.5	25	ACTN4|ACTN1|SHROOM2|CDH8|CDH11|MAPK14|CTNND1|B4GALT1|ITGA9|MSN|PLCG1|MAPK13|PTK2|RRAS|SRC|TRAF1|VAV2|VCL|ADAM23|SKAP2|SDC3|AKT3|NFASC|MPP5|PDZD3	ZT20 vs. ZT12 Down
GO Cellular Components	GO:0033267	axon part	-7.1	2.6	38	ANK3|DST|CBL|CDH8|CHRM3|CTNND1|EPS8|GRIK3|HTR1B|ILK|KCNC2|KCNK2|KIF5C|MYO5A|OPRD1|PTPRO|PTPRS|RAB3A|RGS10|SCN2A|SPOCK1|CDKL5|TNFRSF1B|UCHL1|AP3B1|BASP1|NFASC|EPB41L3|CYFIP1|TMOD2|PTBP2|PPP1R9B|MGARP|ATCAY|FRMD7|SYAP1|ACAP3|ARL8A	ZT20 vs. ZT12 Down
GO Molecular Functions	GO:0016791	phosphatase activity	-7.3	2.5	41	ALPL|CDKN3|DLG1|DUSP1|DUSP7|DUSP8|PFKFB3|PON1|PPP1CC|PPP2R5A|PPP3CA|PTPN2|PTPN12|PTPRB|PTPRF|PTPRO|PTPRR|PTPRS|PLPP2|RNGTT|INPP4B|MTMR2|MTMR7|LPIN2|PLPPR4|TAB1|PPM1E|PHLPP1|NOCT|PHPT1|CPPED1|NT5M|NT5DC2|PPP1R3B|LRRK1|PLPPR3|DUSP16|PTPN5|PTPDC1|PLPPR5|PLPP4	ZT20 vs. ZT12 UP
GO Biological Processes	GO:0080135	regulation of cellular response to stress	-7.3	1.8	83	ARNTL|B2M|BCL6|BMP2|BMP7|CRHBP|CRY1|CRYAB|DHFR|DLG1|DUSP1|F2RL1|FOXM1|GATA4|GCH1|RAPGEF1|HGF|HIC1|HSPA8|HSP90AA1|DNAJB1|MCL1|MDM2|MAP3K5|MYC|NPM1|PDE8A|SERPINF2|PTGS2|PTPN2|PTPRF|PTPRS|PYCR1|RPA1|TGFBR3|TPD52L1|TRAF2|VEGFA|WNT7A|XBP1|NR4A3|FZD4|FZD7|DYRK3|TNFRSF11A|TIMELESS|RGN|BCLAF1|KIAA0319|BCL2L11|NR1H3|RASGRP1|CORO2B|HSPH1|COPS5|ANKRD6|PLA2R1|TNIK|FAM168A|PLCB1|PHLPP1|SZT2|SIRT1|DDAH1|FBXO5|…	ZT20 vs. ZT12 UP
GO Cellular Components	GO:0034703	cation channel complex	-7.3	2.7	35	HCN2|CACNA1D|CACNA1E|CACNB4|DPP6|GRIA2|GRIK3|KCNA2|KCNA5|KCNF1|KCNJ3|KCNJ8|KCNK1|KCNQ1|KCNQ2|KCNQ3|SCN1A|SCN2A|SCN4B|SCN9A|SNAP25|STX1A|TRPC6|KCNH4|CNTNAP2|CACNG5|KCNMB4|SCN3B|KCNQ5|TRPC7|DPP10|PORCN|MCU|SESTD1|SHISA9	ZT20 vs. ZT12 UP
KEGG Pathway	ko04723	Retrograde endocannabinoid signaling	-7.3	3.8	22	ADCY6|DAGLA|CACNA1D|GABRA1|GABRA2|GABRA4|GABRR2|GNAI2|GNAO1|GRIA2|ITPR1|ITPR2|KCNJ3|PLCB2|PLCB4|PRKCA|PTGS2|GNB5|PLCB1|SLC17A6|GNB4|NAPEPLD	ZT20 vs. ZT12 UP
GO Biological Processes	GO:1902532	negative regulation of intracellular signal transduction	-7.2	2	67	ARNTL|ATF3|BCL6|BMP4|BMP7|DLG1|DUSP1|DUSP7|DUSP8|LPAR1|ESR1|F2RL1|FOXM1|GNAI2|RAPGEF1|ITPR1|MCL1|MDM2|MMP9|MYC|CCN3|PDE3B|MAP2K3|PTGS2|PTPN2|PTPRR|RGS2|RGS3|RGS4|SEC14L1|XBP1|DYRK3|DYRK2|DGKD|SOCS1|MAGI2|TANK|SH2B3|PPIF|SPRY1|PDE10A|PHLPP1|WWC1|SZT2|SIRT1|RPS6KA6|DDIT4|SYNJ2BP|PBK|LMO3|OTUD7B|SEMA6A|FIGNL1|WNK2|DHX58|NLRX1|WWC2|DUSP16|FNIP1|PIK3IP1|NLRP3|RNF157|SIRPA|DAB2IP|OTUD7A|RNF152|CASTOR1	ZT20 vs. ZT12 UP
GO Biological Processes	GO:0048015	phosphatidylinositol-mediated signaling	-7.2	2.9	32	ERBB2|F2R|F2RL1|HGF|IL18|INSR|JAK2|NEDD4|NTF3|NTRK2|PDGFA|PI4KB|PIP4K2A|PLCB2|PLCB4|RELN|PTK2|SOX9|PIP5K1B|GAB2|RASGRP1|PLCB1|SIRT1|PIK3R5|FBXL2|PPP1R16B|PLCE1|PDGFC|PREX2|PIK3IP1|DAB2IP|DIPK2A	ZT20 vs. ZT12 UP
GO Biological Processes	GO:0009755	hormone-mediated signaling pathway	-7.2	2.8	33	NR0B1|AR|ARNTL|BMP4|BMP7|CBFB|CRHBP|CRHR2|CRY1|CRY2|ESR1|ESRRG|ACSL1|NR5A2|FOXA1|JAK2|NEDD4|CNOT2|PGR|PPARG|PRCP|PTH|RARB|THRA|TSHR|NR4A3|CYP7B1|ABHD2|SIRT1|LMO3|PMEPA1|PAQR8|DNAAF4	ZT20 vs. ZT12 UP
KEGG Pathway	hsa04022	cGMP-PKG signaling pathway	-7.2	3	30	ADCY6|ADRA2C|ADRB1|SLC25A4|ATP2A2|CACNA1D|CNGA1|GATA4|GNAI2|GUCY1A2|GUCY1B1|INSR|ITPR1|ITPR2|KCNJ8|MEF2C|MYLK|PDE3B|PLCB2|PLCB4|PPP1CC|PPP3CA|RGS2|TRPC6|PDE5A|PPIF|PLCB1|PIK3R5|KCNMB4|MYLK3	ZT20 vs. ZT12 UP
GO Biological Processes	GO:0070838	divalent metal ion transport	-7.2	2.1	58	ADCYAP1R1|ATP2A2|CACNA1D|CACNA1E|CACNB4|CALCR|CHRNA4|DRD4|EPB41|F2R|GJA4|GNAI2|IL16|ITPR1|ITPR2|LGALS3|TRPM1|MT3|MYLK|MYO5A|SLC11A2|P2RY6|PPP3CA|PTH|PTGS2|RGS4|SNCA|TRPC6|CXCR4|STC2|F2RL3|RGN|RAMP1|NMUR1|GNB5|LPAR3|PKD2L2|CACNG5|PACSIN3|SLC40A1|TRPM7|TRPV6|JPH1|TRPC7|CEMIP|SLC24A3|NIPA2|MCU|SESTD1|SLC25A25|NIPAL1|SLC35G1|PLPP4|ANO6|MCOLN2|CRACR2B|NIPAL4|FAM155A	ZT20 vs. ZT12 UP
GO Biological Processes	GO:0043547	positive regulation of GTPase activity	-7.2	2.2	52	ADRB1|ARHGAP6|CHN1|ECT2|ERBB2|F2R|F2RL1|RAPGEF1|JUN|LIMS1|NTF3|OPHN1|RAP1GAP|RAP1GDS1|RGS1|RGS2|RGS3|RGS4|RGS7|RGS16|RP2|CDKL5|RGN|STXBP5L|RGS6|SRGAP3|RASGRP1|VAV3|GNB5|ARHGAP26|TBC1D2B|RAP1GAP2|TBC1D9|PLCB1|ARHGAP45|RABGAP1|ARHGEF26|SGSM3|TBC1D2|DEPDC1B|TBC1D24|RIC1|GRHL3|RGS18|ARHGAP10|PREX2|DOCK8|SYDE2|AGAP1|STXBP5|DAB2IP|DENND1B	ZT20 vs. ZT12 UP
GO Molecular Functions	GO:0022804	active transmembrane transporter activity	-7.2	2.3	48	ATP2A2|CLCN6|SLC26A3|KCNJ8|ABCC1|SLC11A2|SLC26A4|SLC1A3|SLC1A4|SLC6A6|SLC9A5|SLC15A2|SLC20A2|SLCO2A1|SLC22A3|SLC22A4|SLC7A5|SLC4A4|SLC16A3|SLC4A7|SLC34A2|SLC26A1|SLCO2B1|ABCB10|SLCO3A1|ATP6V0A4|SLC37A1|SLC38A2|SLC38A4|SLC17A6|SLC45A4|SLC24A3|SLC12A5|SLC46A2|SLC26A6|SLC2A10|SLC38A1|SLC9A7|MFSD2A|SLC45A3|MCU|SLC26A7|SLC5A12|SLC16A9|SLC25A30|SLC13A5|SLC9A9|SLC26A5	ZT20 vs. ZT12 UP
Reactome Gene Sets	R-HSA-422356	Regulation of insulin secretion	-7.2	4.2	19	ADCY6|ADRA2C|CACNA1D|CACNA1E|CHRM3|ACSL3|GLP1R|GNAI2|ITPR1|ITPR2|PLCB2|PRKAR2A|PRKCA|SLC2A1|SNAP25|STX1A|GNB5|PLCB1|GNB4	ZT20 vs. ZT12 UP
GO Molecular Functions	GO:0016301	kinase activity	-7.1	2.1	57	ABL2|BMPR1B|CCND3|CDK7|CKB|MAPK14|DGKQ|ERBB2|FGFR4|FGR|FYN|GRK6|GUCY2C|ILK|LCK|LIMK2|MARK1|MAP3K1|PDK1|PIK3C2A|PIP4K2A|PRKCI|MAPK13|PTK2|RPS6KA2|RYK|SRC|CDKL5|STK10|TESK1|PIP5K1B|DYRK3|DGKE|CPNE3|PAPSS1|STK17B|TJP2|RASSF2|FAM20B|AKT3|TNIK|SIK2|MMD|NMRK2|CRIM1|PANK1|FGFRL1|FGGY|ETNK1|WNK2|STK40|PPP1R9B|HYKK|CMPK2|MYO3B|MAGI3|EIF2AK4	ZT20 vs. ZT12 Down
GO Molecular Functions	GO:0005216	ion channel activity	-7.1	2.6	38	ANXA6|SHROOM2|CACNA1C|CACNB4|CHRNA5|CLCN6|FKBP1B|GABRR2|GLRA2|GRIK3|HTR1B|ITPR2|KCNA4|KCNA5|KCNC2|KCNK2|KCNQ1|TRPM1|RYR2|SCN2A|SCN4B|SLC1A4|CACNA1H|P2RX6|TMEM63A|P2RX2|SLC24A2|MCUB|TMEM63B|KCNK12|TRPC7|TMEM63C|KCNT1|ANO8|PIEZO2|KCNG4|SLC24A4|TMEM120B	ZT20 vs. ZT12 Down
GO Biological Processes	GO:0046677	response to antibiotic	-7.1	2.8	33	ADCYAP1R1|CAPN2|CBL|CYP1A1|ECT2|EEF1B2|EFNA5|EPS8|FDX1|FKBP1B|FXN|FYN|GLRA2|HDAC2|HMOX1|HTR1B|TNC|ID3|ITPR2|JUN|KCNA5|KCNC2|MDM2|MEF2C|MYB|MAPK13|SLC9A1|SRC|TBXA2R|GPR37L1|PPIF|UNC79|USP46	ZT20 vs. ZT12 Down
GO Molecular Functions	GO:0019904	protein domain specific binding	-7.1	2.2	55	ADRB1|NR0B1|AR|ARHGAP6|CBL|CLTC|DTNA|ETV6|FUT8|FYN|GABRR2|GJA1|HDAC1|HMGB2|FOXA1|ID3|ILK|JUN|LCK|LRP2|MDM2|MEF2C|MYO5A|MYO7A|PLXNB3|PPARG|PROX1|PTK2|PTPN12|SLC22A4|SRC|STX1A|TBL1X|XPA|NR0B2|TJP2|KIF14|TOM1L1|WASF2|BASP1|NCOA2|KHDRBS1|NFASC|PTPN22|SH3KBP1|CRIM1|PMEPA1|CARD9|MPP5|AFAP1L2|TRIM9|AFAP1L1|KHDRBS2|TUBB|SH3PXD2B	ZT20 vs. ZT12 Down
GO Biological Processes	GO:0045596	negative regulation of cell differentiation	-7.1	2.1	58	ACTN4|BMP7|ZFP36L1|CD38|CD74|CETP|EFNA5|ERBB2|ESRRB|GLI3|HDAC1|HDAC2|NRG1|HLX|FOXA1|HOXA7|HOXA9|ID3|IGFBP5|INHBA|IRF1|MDM2|MYC|PKP2|PPARG|PTK2|PTPRO|PTPRS|RORA|RORB|RYK|SKIL|SPOCK1|TBX3|NR2F1|TLR3|VEGFA|NOG|GPR37L1|GDF3|ZNF536|FGL2|INPP5F|ABCA5|NOCT|NMRK2|KLF13|SUFU|BCL11A|SOX6|MBNL3|EIF4ENIF1|SEMA6A|LINGO1|VASN|GLIS1|CNTN4|EIF2AK4	ZT20 vs. ZT12 Down
GO Biological Processes	GO:0043010	camera-type eye development	-7	2.8	33	SHROOM2|BMP7|BMPR1B|CACNA1C|CYP1A1|GLI3|HDAC1|HDAC2|INHBA|JUN|LIMK2|LRP6|MAF|NHS|NINJ1|PROX1|PTPRM|RORB|SKIL|TMOD1|TULP3|VEGFA|JMJD6|TDRD7|TSPAN12|FJX1|TSKU|CDON|WNT16|STRA6|RAB11FIP4|TBC1D32|LAMA1	ZT20 vs. ZT12 Down
GO Biological Processes	GO:0035690	cellular response to drug	-7	2.7	36	CHRM3|DRD1|ECT2|EFNA5|FDX1|FXN|FYN|GLRA2|HDAC2|HMOX1|HTR1B|ITPR2|KCNC2|KCNQ1|MDM2|MEF2C|MYB|MYC|MAPK13|RAD51|RGS10|RYR2|SRC|TFAP4|TLR3|UCHL1|GPR37L1|PPIF|CIB2|PPM1E|PTPN22|BCL11A|SMYD3|PPP1R9B|LYPD1|ACER2	ZT20 vs. ZT12 Down
GO Biological Processes	GO:0046661	male sex differentiation	-7	3.8	22	NR0B1|AR|CBL|DMRT1|ESR1|NR5A1|HMGB2|HOXA9|HOXA10|HSD17B3|INHBA|LRP2|SMAD5|NASP|TBX3|TLR3|TNFSF10|LHFPL2|RHOBTB3|FNDC3A|PATZ1|DMRT3	ZT20 vs. ZT12 Down
GO Biological Processes	GO:0060047	heart contraction	-7.2	2.5	41	ADA|ADRB1|ATP2A2|CACNA1D|CACNB4|CALCA|CYP2J2|DLG1|DSP|HBEGF|EPAS1|GATA4|GCH1|GLP1R|GNAO1|ITPR1|ITPR2|JAK2|KCNA5|KCNJ3|KCNJ8|KCNK1|KCNN2|KCNQ1|SMAD5|MDM2|MYL2|PKP2|MAP2K3|RGS2|RGS4|SCN1A|SCN4B|THRA|CXCR4|PDE5A|CACNG5|CTNNA3|ASB3|SCN3B|KCNK15	ZT20 vs. ZT12 UP
GO Biological Processes	GO:0090276	regulation of peptide hormone secretion	-7.2	2.8	34	ADRA2C|SLC25A4|ARNTL|CACNA1D|CACNA1E|CPT1A|CRHBP|GLP1R|GLUL|GPLD1|GPR27|GRP|ITPR1|ITPR2|JAK2|KCNA5|CCN3|PPP3CA|PRKCA|SLC2A1|SNAP25|SOX4|STX1A|DOC2B|KLF7|PER2|STXBP5L|CARTPT|PHPT1|TM7SF3|NADK|MCU|ACVR1C|SYT9	ZT20 vs. ZT12 UP
Reactome Gene Sets	R-HSA-418594	G alpha (i) signalling events	-7.2	2.2	52	ADCY6|ADRA2C|APOC3|C3|CHRM4|CNGA1|DRD4|LPAR1|GPC4|GPC3|GNAI2|GNAO1|GRM2|HSPG2|HTR1B|HTR1F|ITPR1|ITPR2|KPNA2|PDE1A|PDE1C|PLCB2|PLCB4|PPP3CA|PRKAR2A|PRKCA|RBP1|RGS1|RGS3|RGS4|RGS7|RGS13|RGS16|SDC1|SDC2|LRP8|CXCR4|S1PR4|RGS6|P2RY14|NMUR1|GNB5|PLCB1|LPAR3|LRP12|GNB4|RGS18|BCO2|CAMKK1|RLN3|RDH10|NAPEPLD	ZT20 vs. ZT12 UP
GO Biological Processes	GO:0048813	dendrite morphogenesis	-7.1	3.2	27	DSCAM|HPRT1|ID1|LRP4|MAP2|NEDD4|SLC11A2|PPP3CA|RELN|SDC2|CDKL5|TRPC6|WNT7A|LRP8|PPFIA2|KLF7|WASL|FARP1|BTBD3|TNIK|ARC|CUX2|TANC2|DCDC2|PPP1R9A|PREX2|DHX36	ZT20 vs. ZT12 UP
GO Biological Processes	GO:0042542	response to hydrogen peroxide	-7.1	3.2	27	ADA|BNIP3|CDK1|CRYAB|CYP1B1|DUSP1|ECT2|FXN|HGF|JUN|KCNA5|LDHA|MDM2|MAP3K5|PDE8A|PYCR1|SDC1|TRPC6|NR4A3|PPIF|KLF2|SETX|SIRT1|GLRX2|OSER1|MAP1LC3A|SIRPA	ZT20 vs. ZT12 UP
GO Molecular Functions	GO:0060589	nucleoside-triphosphatase regulator activity	-7.1	2.3	47	ARHGAP6|CHN1|ECT2|DNAJB1|JUN|OPHN1|PDE6D|RAB3A|RAB4A|RAP1GAP|RAP1GDS1|RGS1|RGS2|RGS3|RGS4|RGS7|RGS16|RP2|WASL|STXBP5L|RGS6|SRGAP3|VAV3|GNB5|HSPH1|ARHGAP26|TBC1D2B|RAP1GAP2|TBC1D9|PLCB1|ARHGAP45|RABGAP1|SGSM3|TBC1D2|CCDC88A|DEPDC1B|TBC1D24|FNIP2|RGS18|ARHGAP10|PREX2|SYDE2|FNIP1|AGAP1|STXBP5|SIRPA|DAB2IP	ZT20 vs. ZT12 UP
GO Biological Processes	GO:0006631	fatty acid metabolic process	-7.1	2.2	51	ACOX1|ADH4|ALDH3A2|APOA4|APOC3|C3|DAGLA|CEL|CPT1A|CREM|CYP1B1|CYP2D6|CYP2J2|EHHADH|ETFDH|ACSL1|ACSL3|HPGD|LIPC|LTC4S|MYO5A|PDK4|PON1|PPARG|PTGS1|PTGS2|SOX9|TBXAS1|TNFRSF1A|XBP1|NR4A3|ACOX2|PLA2G10|PER2|RGN|LPIN2|NR1H3|PPARGC1A|SLC27A4|ABHD2|SIRT1|MLXIPL|HSD17B12|HAO2|MID1IP1|ELOVL7|DGAT2|CBR4|MFSD2A|SLC45A3|ABHD3	ZT20 vs. ZT12 UP
GO Cellular Components	GO:0030659	cytoplasmic vesicle membrane	-7.1	1.8	83	ADAM8|B2M|CD3D|CHRNB4|AP3S1|CLTC|CYBB|DSP|HBEGF|GABRA1|GABRA2|B4GALT1|RAPGEF1|GRIA2|HIP1|HSPA8|ITPR1|ITPR2|KCNQ1|LGALS3|IRAG2|MDM2|MME|PCDH7|PDE6D|SERPINB6|SERPINB10|PLD1|PRCP|PTPRB|PTPRS|RAB3A|RAB4A|RAP2B|SNAP25|SNCA|STK10|STX1A|SYT4|TFRC|TNFRSF1B|WNT7A|CLTCL1|FZD4|BSN|WASL|STBD1|SYNGR1|RAB9A|C2CD5|KIAA0319|SV2B|SV2A|GPNMB|TMC6|SV2C|STAB1|LAMP5|CLIC4|SH3KBP1|ATP6V0A4|NSG2|GPRC5B|RAB39A|MREG|SLC1…	ZT20 vs. ZT12 UP
GO Biological Processes	GO:0090407	organophosphate biosynthetic process	-7.1	1.9	76	ADA|ADCY6|ADCYAP1R1|ADSL|CHKA|DGKQ|DCTD|DGUOK|ACSL1|ACSL3|GAPDH|GCH1|GUCY1A2|GUCY1B1|HK1|HPRT1|INSR|LDHA|MTHFD1|P2RY6|PCYT1A|PDGFA|PDK4|PFKFB3|PI4KB|PIP4K2A|PLD1|PLSCR1|PPT1|PTH|PTGS2|RAB4A|SNCA|SORD|TKT|PIP5K1B|PLA2G10|DGKD|PDXK|SLC4A4|INPP4B|MTMR2|PAPSS1|MTMR7|LPIN2|AKR1A1|PEMT|SLC26A1|PPARGC1A|PIK3R5|AK5|NMRK2|NME7|MLXIPL|HSD17B12|ISYNA1|DDIT4|PARP16|MOCOS|ETNK1|AGPAT4|PCTP|IPPK|NADK|ELOVL7|RU…	ZT20 vs. ZT12 UP
GO Biological Processes	GO:0090090	negative regulation of canonical Wnt signaling pathway	-7.1	2.9	31	TLE5|APC|BMP2|CDH2|EGR1|FRZB|GPC3|RAPGEF1|IGFBP2|LRP4|LRP6|MCC|PSMA4|PSMD12|PTPRO|SFRP4|SIAH2|SOX9|TLE2|TLE3|TLE4|FZD4|ANKRD6|WWTR1|RBMS3|WNT5B|KREMEN1|AMER1|DAB2IP|TMEM64|DRAXIN	ZT20 vs. ZT12 UP
GO Cellular Components	GO:0005874	microtubule	-7.1	2.2	54	APC|BIRC5|CDK1|CLTC|CRHBP|DLG1|DNM1|DNAH5|DNAH8|DYNC1I1|EML1|GAS2|KIF5C|KIF11|KIF25|MAP2|MT3|MYO5A|SVIL|TBCA|DYNLT3|ZW10|KIF23|SPAG6|SNPH|KIF14|TUBB4B|SEPTIN9|HSPH1|WDR47|TPX2|CLASP2|MACF1|STAU2|TUBGCP4|NUSAP1|REEP2|DCDC2|NDE1|TCP11L1|MTUS1|SHROOM3|MID1IP1|HAUS3|CLMP|TUBAL3|RASSF5|MAP1LC3A|TUBB6|HAUS1|CCSAP|NEIL2|TUBB2B|SKA2	ZT20 vs. ZT12 UP
GO Biological Processes	GO:0060348	bone development	-7.1	2.8	33	ALPL|BMP2|BMP4|FBN1|FGFR3|LRP6|SMAD1|SMAD5|MEF2C|PIP4K2A|PTH|RARB|SFRP4|SHOX2|SKI|SOX9|TULP3|FGF18|RGN|SH2B3|CHSY1|SULF1|TTC9|FBXW7|PDGFC|XYLT1|FAT4|LRRK1|OSR2|SPNS2|AMER1|ANO6|SH3PXD2B	ZT20 vs. ZT12 UP
GO Biological Processes	GO:0016051	carbohydrate biosynthetic process	-7.1	2.8	34	ADCYAP1R1|ATF3|CLTC|CRY1|DGKQ|GAPDH|B4GALT1|INSR|P2RY6|PTH|PTPN2|SLC2A1|SNCA|SORD|TKT|DYRK2|PER2|RGN|HS2ST1|AKR1A1|FUT9|ARPP19|PPARGC1A|SIRT1|ISYNA1|ST6GALNAC1|NLN|PPP1R3B|ST6GALNAC5|CHST9|DGAT2|B3GNT9|B3GNT7|SIK1	ZT20 vs. ZT12 UP
GO Biological Processes	GO:0007548	sex differentiation	-7	3	30	ADCYAP1R1|NR0B1|AR|BMPR1B|CBL|DMRT1|ESR1|NR5A1|HMGB2|HOXA9|HOXA10|HSD17B3|INHBA|LRP2|LRP6|SMAD5|NASP|SRC|TBX3|TLR3|VEGFA|TNFSF10|LHFPL2|BASP1|DMRT2|RHOBTB3|FNDC3A|PATZ1|DMRT3|STRA6	ZT20 vs. ZT12 Down
GO Cellular Components	GO:0030425	dendrite	-7	2.2	51	ADCY9|ANK3|BMPR1B|CACNA1C|CAPN2|CHRM3|CKB|CTNND1|DRD1|FYN|GNB3|GRIK3|HTR1B|HTR1F|HTR7|ILK|KCNA4|KCNC2|KIF5C|LRP2|MARK1|OPRD1|PTK2|PTPRO|RGS10|SLC1A4|CDKL5|PPFIA2|PDLIM4|MTMR2|P2RX6|HOMER1|RGS14|SYNPO|INPP5F|NFASC|N4BP3|CYFIP1|GRIP1|ATXN10|AGO2|PLXDC1|ABHD17C|PRR7|GRIP2|PSD2|PPP1R9B|ATCAY|SYAP1|TRIM9|CNIH3	ZT20 vs. ZT12 Down
GO Biological Processes	GO:0051962	positive regulation of nervous system development	-7	2.3	46	ABL2|BMP7|CBLN1|CDC20|ECT2|EFNA5|FKBP1B|FYN|GLI3|HDAC1|HDAC2|FOXA1|ILK|LRP2|MEF2C|MYB|NAP1L1|PLXNA2|PLXNB3|PPARG|PRKCI|PROX1|CXCL12|SKIL|CDKL5|TNFRSF1B|VEGFA|VLDLR|NUMB|GPR37L1|RIMS2|RGS14|CYFIP1|GRIP1|OTP|MMD|ITSN2|CDON|SEMA6A|ISLR2|CAPRIN2|LLPH|SLITRK2|PLXNA4|RNF157|VWC2	ZT20 vs. ZT12 Down
GO Biological Processes	GO:0071363	cellular response to growth factor stimulus	-7	2.1	55	BMP7|BMPR1B|ZFP36L1|CBL|CDKN2B|MAPK14|ERBB2|FGFR4|FMOD|FUT8|FYN|GPC1|HDAC2|NDST1|ILK|JUN|LIMS1|LRP2|SMAD1|SMAD5|MDM2|MEF2C|OPRD1|PLCG1|PTK2|PTPN12|SKIL|SRC|TNFRSF1B|VEGFA|CPNE3|NOG|GDF3|TAB1|FERMT2|ZNF423|CYFIP1|RBFOX2|TSPAN12|LEMD3|CHST11|PARD6A|FGFRL1|SOX6|PMEPA1|SEMA6A|UBE2O|RASL11B|FAT4|PPP1R9B|SYAP1|VASN|CCBE1|BCL9L|VWC2	ZT20 vs. ZT12 Down
GO Cellular Components	GO:0150034	distal axon	-7.1	2.4	43	ADRA2C|CALCA|CCK|CHRM3|CRHBP|CRHR2|DPYSL3|DSCAM|GLUL|GRIK3|HSPA8|HSP90AA1|HTR1B|KCNA2|KIF5C|MAP2|MYO5A|NGFR|NTRK2|OPHN1|PTPRO|PTPRS|RAB3A|SNAP25|SNCB|SNCA|CDKL5|BASP1|WDR47|SETX|CYFIP1|COBL|LAMP5|EXOC6|PPP1R9A|TENM2|TBC1D24|PTBP2|CPEB4|GDPD5|ATCAY|BOC|NRSN1	ZT20 vs. ZT12 UP
GO Biological Processes	GO:1901652	response to peptide	-7	2	63	ADCY6|APC|BMP7|CALCR|CDO1|AP3S1|CRHBP|CRHR2|CRY1|CYBB|DNM1|EGR1|FBN1|GCNT1|GLP1R|GNAI2|GPLD1|GPR21|HHEX|ID1|IGFBP5|INSR|JAK2|JUND|LRP6|MDM2|MMP9|ABCC1|MYO5A|NGFR|PDE3B|PDK4|PPARG|PRKAR2A|PRKCZ|PTGS2|PTK2|PTPN2|SHC1|SLC2A1|SMARCC1|STAT2|STAT5A|TGFBR3|TSHR|XBP1|NR4A3|STC2|SOCS1|TNFSF10|TIMELESS|LPIN2|C2CD5|BCL2L11|KLF2|CYFIP1|SIRT1|ATP6V0A4|PRLH|KLF3|AGTRAP|MGARP|ACVR1C	ZT20 vs. ZT12 UP
GO Biological Processes	GO:0072511	divalent inorganic cation transport	-7	2.1	58	ADCYAP1R1|ATP2A2|CACNA1D|CACNA1E|CACNB4|CALCR|CHRNA4|DRD4|EPB41|F2R|GJA4|GNAI2|IL16|ITPR1|ITPR2|LGALS3|TRPM1|MT3|MYLK|MYO5A|SLC11A2|P2RY6|PPP3CA|PTH|PTGS2|RGS4|SNCA|TRPC6|CXCR4|STC2|F2RL3|RGN|RAMP1|NMUR1|GNB5|LPAR3|PKD2L2|CACNG5|PACSIN3|SLC40A1|TRPM7|TRPV6|JPH1|TRPC7|CEMIP|SLC24A3|NIPA2|MCU|SESTD1|SLC25A25|NIPAL1|SLC35G1|PLPP4|ANO6|MCOLN2|CRACR2B|NIPAL4|FAM155A	ZT20 vs. ZT12 UP
GO Molecular Functions	GO:0051020	GTPase binding	-7	2	64	ADCYAP1R1|ADRB1|BIRC5|BNIP3|ECT2|EEF1B2|RAPGEF1|HSP90AA1|MYO5A|NGFR|PDE6D|RAP1GAP|RASGRF2|CDKL5|TBXA2R|VAV2|RAB29|STXBP5L|RIMS2|RAPGEF5|ARHGEF17|ELMO1|SRGAP3|SH2D3C|RASGRP1|FARP1|VAV3|NCKAP1|TBC1D2B|TBC1D9|RGL1|CYFIP1|ARHGEF9|RABGAP1|ARHGEF26|FBXO8|CYFIP2|SGSM3|ARHGEF4|ARHGEF3|PLCE1|ANLN|TBC1D2|PPP1R9A|CCDC88A|FGD6|MICAL3|RIC1|RBSN|ELMO3|PREX2|DOCK8|RILP|RASSF5|ARHGEF39|SYTL5|FNIP1|FGD4|STXBP5|DE…	ZT20 vs. ZT12 UP
GO Biological Processes	GO:0051656	establishment of organelle localization	-7	2	63	ACTN4|ATP2A2|CACNA1D|CHRNA4|CHRNA5|AP3S1|CTBP2|DLG1|DNM1|DYNC1I1|HTR1B|KIF5C|KIF25|IRAG2|MAD2L1|MAP2|MYO5A|MYO7B|NPM1|PRKCZ|PTK2|RAB3A|SNAP25|SNCA|STX1A|SYT4|WNT7A|NR4A3|DOC2B|PPFIA2|WASL|ZW10|NTN1|KIF23|STXBP5L|RIMS2|SNPH|DLGAP5|GAB2|SV2A|KIF14|ACTR3|RASGRP1|SPRY1|NDC80|GIPC1|CLASP2|SYNE2|ANKRD28|TANC2|CEP83|NUSAP1|SYT17|NDE1|MREG|CLMN|SEH1L|MGARP|SAPCD2|SYT9|SYNE3|UNC13D|RAD21L1	ZT20 vs. ZT12 UP
GO Biological Processes	GO:0010038	response to metal ion	-7	2.3	48	ACTA1|ANK3|B2M|BNIP3|CDK1|CDH1|CRHBP|CYBB|DUSP1|ECT2|FOSB|FXN|GPLD1|IGFBP2|JUN|JUND|MDM2|MEF2C|MMP9|MT3|NEDD4|NPC1|SLC11A2|SERPINF1|PPP3CA|PTH|PTGS2|SDC1|SNCB|SNCA|SOD3|SORD|SYT4|PPIF|PPARGC1A|CLIC4|KCNMB4|SLC40A1|SYT17|TRPV6|HVCN1|MAP1LC3A|CYP2R1|CPNE4|SYT9|SLC26A5|FIBIN|D2HGDH	ZT20 vs. ZT12 UP
GO Biological Processes	GO:0030003	cellular cation homeostasis	-7	1.9	73	ADCYAP1R1|ATP2A2|BNIP3|CACNA1D|CALCA|CALCR|SLC26A3|DRD4|LPAR1|ESR1|F2R|F2RL1|F2RL2|FXN|GLP1R|GPR20|HTR1B|ITPR1|ITPR2|JAK2|KCNA5|LRP6|TRPM1|MT3|MYC|MYO5A|NMB|SLC11A2|P2RY6|PPT1|PTH|RAP1GDS1|SLC9A5|SNCA|TBXA2R|TFRC|TRPC6|XK|CXCR4|FZD9|STC2|SLC4A4|S1PR4|F2RL3|RGN|SLC4A7|HEPH|SV2A|CIB2|LPAR3|CLIC4|FLVCR1|SLC40A1|ATP6V0A4|PLCE1|RAB39A|TRPM7|TRPV6|CAND1|JPH1|TRPC7|CEMIP|SLC24A3|PROK2|SLC26A6|SLC9A7|MCU…	ZT20 vs. ZT12 UP
GO Biological Processes	GO:0009914	hormone transport	-7	2.3	45	ADRA2C|SLC25A4|ARNTL|CACNA1D|CACNA1E|CPT1A|CRHBP|CRY1|CRYM|GLP1R|GLUL|GPLD1|GPR27|GRP|ITPR1|ITPR2|JAK2|KCNA5|MYO5A|NMB|CCN3|PPP3CA|PRKCA|SLC2A1|SLC22A3|SNAP25|SOX4|STX1A|TACR2|VIP|SLC7A5|FZD4|DOC2B|KLF7|PER2|STXBP5L|CARTPT|RIMS2|PHPT1|TM7SF3|FAM3B|NADK|MCU|ACVR1C|SYT9	ZT20 vs. ZT12 UP
GO Biological Processes	GO:0048871	multicellular organismal homeostasis	-7	2.1	59	ADAM8|ADCY6|ADRB1|APC|ARNTL|B2M|CALCA|EGR1|EPAS1|ESRRG|F2R|ACSL1|GATM|ID1|IL18|JAK2|NOVA1|SLC11A2|PDK4|PRCP|PRKAR2A|PRKCA|PTH|PTGS2|SLC2A1|SOX9|TFRC|THRA|TLE3|TSHR|VEGFA|CXCR4|NR4A3|TNFRSF11A|PER2|CARTPT|NR1H3|PEMT|CIB2|PPARGC1A|ZNF423|WWTR1|SNX10|SLC40A1|G0S2|PRLH|MLXIPL|IL20RA|MKS1|ACOT13|PDGFC|GRHL3|PCTP|PCDH15|LRRK1|MFSD2A|NXNL2|TMEM64|NAPEPLD	ZT20 vs. ZT12 UP
GO Cellular Components	GO:0097447	dendritic tree	-7	2.2	51	ADCY9|ANK3|BMPR1B|CACNA1C|CAPN2|CHRM3|CKB|CTNND1|DRD1|FYN|GNB3|GRIK3|HTR1B|HTR1F|HTR7|ILK|KCNA4|KCNC2|KIF5C|LRP2|MARK1|OPRD1|PTK2|PTPRO|RGS10|SLC1A4|CDKL5|PPFIA2|PDLIM4|MTMR2|P2RX6|HOMER1|RGS14|SYNPO|INPP5F|NFASC|N4BP3|CYFIP1|GRIP1|ATXN10|AGO2|PLXDC1|ABHD17C|PRR7|GRIP2|PSD2|PPP1R9B|ATCAY|SYAP1|TRIM9|CNIH3	ZT20 vs. ZT12 Down
GO Molecular Functions	GO:0016773	phosphotransferase activity, alcohol group as acceptor	-6.9	2.2	53	ABL2|BMPR1B|CCND3|CDK7|MAPK14|DGKQ|ERBB2|FGFR4|FGR|FYN|GRK6|GUCY2C|ILK|LCK|LIMK2|MARK1|MAP3K1|PDK1|PIK3C2A|PIP4K2A|PRKCI|MAPK13|PTK2|RPS6KA2|RYK|SRC|CDKL5|STK10|TESK1|PIP5K1B|DYRK3|DGKE|CPNE3|PAPSS1|STK17B|RASSF2|FAM20B|AKT3|TNIK|SIK2|MMD|NMRK2|CRIM1|PANK1|FGFRL1|FGGY|ETNK1|WNK2|STK40|PPP1R9B|HYKK|MYO3B|EIF2AK4	ZT20 vs. ZT12 Down
KEGG Pathway	ko04924	Renin secretion	-7	4.5	17	ADCY6|ADCYAP1R1|ADRB1|CACNA1D|GNAI2|GUCY1A2|GUCY1B1|ITPR1|ITPR2|PDE1A|PDE1C|PDE3B|PLCB2|PLCB4|PPP3CA|CLCA2|PLCB1	ZT20 vs. ZT12 UP
GO Cellular Components	GO:0005819	spindle	-7	2.3	48	BIRC5|CDK1|CDC20|CETN1|CLTC|DYNC1I1|ECT2|EML1|EPB41|KIF11|LIMK2|IRAG2|MAD2L1|NPM1|TBL1X|DYNLT3|CLTCL1|CDC7|ZW10|KIF23|MAD2L1BP|DLGAP5|KIF14|FRY|TACC3|TPX2|CLASP2|TTC28|FBXO5|TUBGCP4|NUSAP1|DCDC2|NDE1|YEATS2|MAP7D1|ACOT13|MTUS1|MICAL3|HAUS3|SHCBP1|CEP95|HAUS1|DNAAF1|CCSAP|NEIL2|SKA2|KPNA7|RASSF10	ZT20 vs. ZT12 UP
GO Cellular Components	GO:0043197	dendritic spine	-7	2.9	31	DAGLA|CRYAB|DNM1|LPAR1|GRIA2|DNAJB1|KCNN2|MT3|NEDD4|NGFR|NTRK2|OPHN1|PPP1CC|PPP3CA|PTK2|PTPRO|STRN|PPFIA2|PDLIM4|MTMR2|NEURL1|FARP1|GIPC1|CYFIP1|ARC|TANC2|PPP1R9A|TENM2|ABHD17C|CPEB4|SHISA9	ZT20 vs. ZT12 UP
GO Biological Processes	GO:0071236	cellular response to antibiotic	-7	3.1	27	ADCY6|BNIP3|CDK1|CYBB|CYP1B1|ECT2|EGR1|FXN|HGF|ID3|ITPR2|MDM2|MEF2C|MAP3K5|PDE8A|PYCR1|TRPC6|NR4A3|TIMELESS|PPIF|KLF2|SETX|SIRT1|OSER1|UGT1A1|MAP1LC3A|SIRPA	ZT20 vs. ZT12 UP
GO Biological Processes	GO:0007162	negative regulation of cell adhesion	-7	2.4	42	ACTN4|ARHGAP6|BCL6|BMP2|BMP4|CBFB|CD80|CDH1|CYP1B1|DLG1|DSCAM|DUSP1|ERBB2|IRF1|JAK2|LGALS1|LGALS3|MBP|MELTF|PDE3B|PLXNA2|PODXL|PTK2|PTPN2|PTPRO|SPOCK1|VEGFA|FZD4|FZD7|SOCS1|PDE5A|SH2B3|PLXNC1|CORO2B|GPNMB|FAM107A|CLASP2|RGCC|SEMA6A|JAM2|CBLL1|PLXNA4	ZT20 vs. ZT12 UP
GO Biological Processes	GO:0009101	glycoprotein biosynthetic process	-6.9	2.3	46	HBEGF|GALNT2|GALNT3|GCNT1|B4GALT1|MT3|NPC1|PLOD2|ST8SIA1|UGDH|HS6ST1|CHST3|HS2ST1|UST|RAMP1|RXYLT1|ST3GAL6|FUT9|MAN1B1|MGAT4A|CHSY1|PLCB1|B3GAT1|AGO2|A4GNT|GCNT4|GALNT10|ST6GALNAC1|CHST7|MAN1C1|GALNT11|XYLT1|SLC2A10|ST6GALNAC5|CHST9|FUT10|B3GNT9|DERL3|B3GNT7|NUS1|LARGE2|B3GALNT2|ALG14|ST6GALNAC3|HS6ST3|GALNTL6	ZT20 vs. ZT12 UP
KEGG Pathway	hsa04924	Renin secretion	-6.9	4.3	18	ADCY6|ADCYAP1R1|ADRB1|CACNA1D|GNAI2|GUCY1A2|GUCY1B1|ITPR1|ITPR2|PDE1A|PDE1C|PDE3B|PLCB2|PLCB4|PPP3CA|PRKCA|CLCA2|PLCB1	ZT20 vs. ZT12 UP
GO Biological Processes	GO:1901699	cellular response to nitrogen compound	-6.9	2.2	52	ADCY9|ADRB2|ZFP36L1|CAPN2|CCND3|CHRM3|DRD1|FDX1|FYN|GJA1|GLRA2|GRB14|HDAC2|HTR1B|IGFBP5|ITPR2|KCNC2|KCNQ1|MDM2|MEF2C|MYO5A|P2RY6|PDE4D|PIK3C2A|PPARG|PRKCI|MAPK13|PRLR|PTK2|RAD51|RGS10|RYR2|SLC9A1|SRC|TLR3|C2CD5|CIB2|CYFIP1|SIK2|PTPN22|ATP6V0A4|BCL11A|GNG2|COLEC12|SESN2|PPP1R9B|MGARP|SYAP1|OSBPL8|LYPD1|SESN3|C1QTNF12	ZT20 vs. ZT12 Down
GO Cellular Components	GO:0042641	actomyosin	-6.9	5.3	15	ACTN4|ACTN1|ILK|ABLIM1|MYO5A|PTK2|STX1A|PDLIM4|PDLIM7|NEBL|PDLIM5|FERMT2|SYNPO|ABLIM3|PDLIM3	ZT20 vs. ZT12 Down
GO Biological Processes	GO:0050769	positive regulation of neurogenesis	-6.9	2.4	42	ABL2|BMP7|ECT2|EFNA5|FKBP1B|FYN|GLI3|HDAC1|HDAC2|FOXA1|ILK|LRP2|MEF2C|MYB|NAP1L1|PLXNA2|PLXNB3|PPARG|PRKCI|PROX1|CXCL12|SKIL|CDKL5|TNFRSF1B|VEGFA|VLDLR|NUMB|RIMS2|RGS14|CYFIP1|GRIP1|OTP|MMD|ITSN2|CDON|SEMA6A|ISLR2|CAPRIN2|LLPH|PLXNA4|RNF157|VWC2	ZT20 vs. ZT12 Down
GO Cellular Components	GO:0098984	neuron to neuron synapse	-6.8	2.7	35	CACNA1C|CDH2|CHRM3|CTNNA2|CTNND1|EPS8|FYN|OPRD1|PTPRO|PTPRS|SPOCK1|SRC|CDKL5|STX1A|MTMR2|P2RX6|HOMER1|PDLIM5|RGS14|RAPGEF4|SYNPO|TNIK|EPB41L3|GRIP1|RNF19A|ZDHHC2|BCL11A|SYNJ2BP|ABHD17C|BAALC|PRR7|GRIP2|ADGRA1|PPP1R9B|DYNLL2	ZT20 vs. ZT12 Down
GO Cellular Components	GO:0070160	tight junction	-6.8	4.1	19	ADCYAP1R1|ANK3|SHROOM2|ECT2|GJA1|EPCAM|NHS|PRKCI|CLDN10|TJP2|SYNPO|PARD6A|AMOTL2|USP53|PLXDC1|RAP2C|MPP5|AMOTL1|MAGI3	ZT20 vs. ZT12 Down
GO Cellular Components	GO:0014069	postsynaptic density	-6.7	2.7	33	CACNA1C|CDH2|CHRM3|CTNNA2|CTNND1|EPS8|FYN|OPRD1|PTPRO|PTPRS|SPOCK1|SRC|CDKL5|STX1A|MTMR2|P2RX6|HOMER1|PDLIM5|RGS14|SYNPO|TNIK|EPB41L3|GRIP1|ZDHHC2|BCL11A|SYNJ2BP|ABHD17C|BAALC|PRR7|GRIP2|ADGRA1|PPP1R9B|DYNLL2	ZT20 vs. ZT12 Down
GO Molecular Functions	GO:0022838	substrate-specific channel activity	-6.7	2.5	38	ANXA6|SHROOM2|CACNA1C|CACNB4|CHRNA5|CLCN6|FKBP1B|GABRR2|GLRA2|GRIK3|HTR1B|ITPR2|KCNA4|KCNA5|KCNC2|KCNK2|KCNQ1|TRPM1|RYR2|SCN2A|SCN4B|SLC1A4|CACNA1H|P2RX6|TMEM63A|P2RX2|SLC24A2|MCUB|TMEM63B|KCNK12|TRPC7|TMEM63C|KCNT1|ANO8|PIEZO2|KCNG4|SLC24A4|TMEM120B	ZT20 vs. ZT12 Down
GO Cellular Components	GO:0005938	cell cortex	-6.7	2.9	31	ACTN4|SHROOM2|RHOC|DST|CAPN2|CDH2|CTBP2|CTNNA2|CTNND1|ECT2|EPS8|ITPR2|MARCKS|MYO7A|PTK2|TMOD1|TNFAIP2|RIMS2|C2CD5|CIB2|FERMT2|RHOBTB3|PHLDB1|RHOBTB2|RAI14|PARD6A|MICAL3|PPP1R9B|PHLDB2|KDF1|FAM110C	ZT20 vs. ZT12 Down
GO Biological Processes	GO:0006935	chemotaxis	-6.7	2.2	51	ADAM8|BMP7|BMPR1B|CD74|CHN1|MAPK14|HBEGF|EFNA5|ERBB2|FYN|GLI3|GPC1|NRG1|HMGB2|IL16|ITGA9|KIF5C|PDE4D|PLAU|PLCG1|PLD1|PLXNA2|PLXNB3|PTK2|PTPRM|PTPRO|RYK|CXCL12|SRC|VEGFA|VLDLR|LHX3|PLA2G10|KLF7|TNFRSF11A|CH25H|USP14|NOG|PDLIM7|CYP7B1|B3GNT2|MYCBP2|NFASC|CYFIP1|SH3KBP1|DOK4|MTUS1|SEMA6A|PLXNA4|CNTN4|LAMA1	ZT20 vs. ZT12 Down
GO Molecular Functions	GO:0005244	voltage-gated ion channel activity	-6.9	2.8	32	HCN2|CACNA1D|CACNA1E|CACNB4|CLCN1|CLCN6|CYBB|HTR1B|KCNA2|KCNA5|KCNF1|KCNJ3|KCNJ8|KCNK1|KCNQ1|KCNQ2|KCNQ3|SCN1A|SCN2A|SCN4B|SCN9A|SNAP25|KCNK5|KCNH4|CLIC4|CACNG5|SCN3B|KCNQ5|KCNK15|HVCN1|KCNK17|ANO6	ZT20 vs. ZT12 UP
GO Biological Processes	GO:0098693	regulation of synaptic vesicle cycle	-6.9	3.5	23	ATP2A2|CACNA1D|CDH2|CHRNA4|CHRNA5|DGKQ|DNM1|HTR1B|PLD1|RAB3A|SNCA|STX1A|SYT4|WNT7A|PPFIA2|BSN|STXBP5L|RIMS2|MAGI2|GIPC1|CYFIP1|PCDH17|SYT9	ZT20 vs. ZT12 UP
Reactome Gene Sets	R-HSA-449147	Signaling by Interleukins	-6.9	2.1	56	BIRC5|BCL6|CD80|CDKN1A|CEBPD|COL1A2|MAP3K8|DUSP7|FN1|RAPGEF1|HGF|HSPA8|HSP90AA1|IL6R|IL10RB|IL13RA1|IL16|IL18|JAK2|JUN|MCL1|MEF2C|MMP1|MMP9|MSN|MYC|PITPNA|MAP2K3|PSMA4|PSMD12|PTGS2|PTPN2|PTPN12|RPS6KA2|SDC1|SHC1|SNAP25|STAT2|STAT5A|STX1A|ZEB1|TEC|TNFRSF1A|TNFRSF1B|VEGFA|SOCS1|AIP|GAB2|TAB1|NKIRAS2|IRAK4|IL20RA|RHOU|TNIP2|NANOG|PTPN5	ZT20 vs. ZT12 UP
GO Biological Processes	GO:0098661	inorganic anion transmembrane transport	-6.9	3.4	24	CLCN1|CLCN6|SLC26A3|GABRA1|GABRA2|GABRA4|GABRR2|SLC26A4|SLC1A3|SLC1A4|SLC20A2|XPR1|CLCA2|SLC26A1|CLIC4|SLC37A1|SLC12A5|ANO3|SLC26A6|TTYH3|SLC26A7|ANO6|SLC25A30|SLC26A5	ZT20 vs. ZT12 UP
GO Biological Processes	GO:0007265	Ras protein signal transduction	-6.9	2.3	46	APOC3|ARHGAP6|BCL6|CDKN1A|COL1A2|LPAR1|F2R|F2RL1|F2RL2|FOXM1|GPR20|RAPGEF1|NRG1|JAK2|JUN|NGFR|OPHN1|PLD1|PTH|RAB4A|RAP2B|RASGRF2|RIT1|RRAS|RREB1|SHC1|F2RL3|RAB9A|NTN1|ELMO1|KIF14|RASGRP1|SPRY1|NCKAP1|NISCH|CYFIP1|FBXO8|RAB30|SGSM3|ARHGEF3|PLCE1|RAB39A|SYNJ2BP|RHOU|RAB33B|DAB2IP	ZT20 vs. ZT12 UP
GO Cellular Components	GO:0098797	plasma membrane protein complex	-6.9	1.9	75	ADAM8|ALCAM|APC|B2M|HCN2|BMP2|CACNA1D|CACNA1E|CACNB4|CALCR|CD3D|CDH1|CDH2|CHRNA4|CHRNA5|CHRNB4|CLTC|CTNNA1|CYBB|DLG1|DPP6|ERBB2|GJA4|GNAI2|GNAO1|GRIA2|GRIK3|HSPG2|IL6R|IL10RB|IL13RA1|INSR|ITGA9|KCNA2|KCNA5|KCNF1|KCNJ3|KCNJ8|KCNK1|KCNQ1|KCNQ2|KCNQ3|LRP6|PRKCA|SCN1A|SCN2A|SCN4B|SCN9A|SHC1|SLC6A6|SNAP25|STX1A|TFRC|TGFBR3|TRAF2|SLC7A5|RAMP1|GNB5|KCNH4|CNTNAP2|CACNG5|KCNMB4|DUOX2|SYNJ2BP|SCN3B|KCNQ5|D…	ZT20 vs. ZT12 UP
GO Cellular Components	GO:0044309	neuron spine	-6.9	2.8	31	DAGLA|CRYAB|DNM1|LPAR1|GRIA2|DNAJB1|KCNN2|MT3|NEDD4|NGFR|NTRK2|OPHN1|PPP1CC|PPP3CA|PTK2|PTPRO|STRN|PPFIA2|PDLIM4|MTMR2|NEURL1|FARP1|GIPC1|CYFIP1|ARC|TANC2|PPP1R9A|TENM2|ABHD17C|CPEB4|SHISA9	ZT20 vs. ZT12 UP
GO Biological Processes	GO:0006936	muscle contraction	-6.8	2.3	47	ACTA1|ADA|ADRA2C|ATP2A2|CACNA1D|CALCA|CHRM3|CHRNB4|CLCN1|CNN1|CRYAB|DLG1|DSP|F2R|GATA4|GNAO1|KCNA5|KCNJ3|KCNJ8|KCNN2|KCNQ1|SMAD5|MYH11|MYL2|MYLK|PKP2|MAP2K3|PTGS2|RAP1GDS1|RGS2|SCN1A|SCN4B|TACR2|TBXA2R|TMOD1|CXCR4|PDE5A|NMUR1|SULF1|SYNM|CTNNA3|ASB3|PLCE1|ATP8A2|SCN3B|PROK2|GRIP2	ZT20 vs. ZT12 UP
GO Biological Processes	GO:0070201	regulation of establishment of protein localization	-6.8	1.9	75	ADAM8|ADRA2C|ANK3|SLC25A4|ARNTL|BMP4|CACNA1D|CACNA1E|CDK1|CDH1|CPT1A|DRD4|ECT2|ERBB2|F2R|F2RL1|ACSL3|FN1|GAPDH|GLP1R|GLUL|GPLD1|GPR27|HSPA8|IFNGR1|ITPR1|ITPR2|JAK2|KCNA5|MDM2|CD200|CCN3|OAZ2|PPP3CA|PKIA|PRKCA|PRKCZ|PTGS2|SLC2A1|SNAP25|SOX4|STX1A|SYT4|TRAF2|XBP1|DOC2B|KLF7|SOCS1|PER2|RAB29|STXBP5L|CARTPT|GCC2|C2CD5|NR1H3|TENM1|CORO2B|PKIG|RGCC|PHPT1|SH3GLB1|TM7SF3|FBXW7|VPS35|THOC2|CEMIP|RHOU|NADK…	ZT20 vs. ZT12 UP
GO Biological Processes	GO:0007346	regulation of mitotic cell cycle	-6.8	1.9	73	APC|BCL6|BMP4|BMP7|BTG1|BUB1|CDK1|CDK11B|CDC20|CDKN1A|CETN2|CKS1B|CLTC|DLG1|DMRT1|ARID3A|DUSP1|FOXA1|HES1|HSP90AA1|INSR|KCNA5|KIF11|KIF25|MAD2L1|MDM2|CNOT2|PKIA|PRKCA|PSMA4|PSMD12|SOX4|DYNLT3|CDC7|CRADD|ZW10|MAD2L1BP|DLGAP5|MAGI2|KIF14|TOM1L1|TUBB4B|ANAPC10|NDC80|GPNMB|TACC3|UBE2C|FAM107A|TPX2|FBXL7|PLCB1|USP22|TTC28|SIRT1|FBXO5|RGCC|NUSAP1|DTL|ANLN|BTG4|NDE1|CEP192|RPRM|MIIP|HAUS3|CEP76|AFAP1L2|…	ZT20 vs. ZT12 UP
GO Molecular Functions	GO:0005516	calmodulin binding	-6.8	2.8	32	CNN1|EPB41|KCNN2|KCNQ1|KCNQ2|KCNQ3|MAP2|MBP|MYH11|MYLK|MYO5A|NGFR|PCYT1A|PDE1A|PDE1C|PHKA2|PPP3CA|RASGRF2|RGS1|RGS2|RGS4|RGS16|RIT1|STRN|PLCB1|FBXL2|NDUFAF4|TRPV6|KCNQ5|CAMK1D|CAMKK1|SPATA17	ZT20 vs. ZT12 UP
GO Biological Processes	GO:0051963	regulation of synapse assembly	-6.8	3.6	22	CBLN1|GPC4|MEF2C|NTRK2|PTK2|PTPRS|SIX1|SNCA|TPBG|WNT7A|NTN1|ADGRL3|CUX2|IL1RAPL2|SIX4|LRRN3|PPP1R9A|VPS35|LRRN1|NTNG2|SLITRK4|LRTM2	ZT20 vs. ZT12 UP
GO Molecular Functions	GO:0015293	symporter activity	-6.8	3.1	26	SLC11A2|SLC1A3|SLC1A4|SLC6A6|SLC15A2|SLC20A2|SLC22A3|SLC22A4|SLC4A4|SLC16A3|SLC4A7|SLC34A2|SLC38A2|SLC38A4|SLC17A6|SLC45A4|SLC24A3|SLC12A5|SLC46A2|SLC2A10|SLC38A1|MFSD2A|SLC45A3|SLC5A12|SLC16A9|SLC13A5	ZT20 vs. ZT12 UP
GO Biological Processes	GO:0045995	regulation of embryonic development	-6.7	3.2	25	AR|BMP4|BMP7|CDK1|HES1|INSR|LAMA3|MBP|SIX1|TULP3|FZD7|DMRT2|CLASP2|PHLDB1|SULF1|PLCB1|NOCT|TENM4|RPS6KA6|SIX4|MKS1|GRHL3|CCSAP|DHX36|NRK	ZT20 vs. ZT12 UP
GO Biological Processes	GO:0048511	rhythmic process	-6.7	2.8	31	ADRB1|BMPR1B|CREM|CRY2|ESR1|NR5A1|HDAC1|HDAC2|HLF|HTR7|ID3|INHBA|JUN|JUND|PPARG|PROX1|RORA|RORB|SRC|TIMP4|NR0B2|TNFRSF11A|PER3|USP2|NCOA2|MYCBP2|PHLPP1|OPN3|NOCT|FBXL17|C3orf70	ZT20 vs. ZT12 Down
GO Biological Processes	GO:0007169	transmembrane receptor protein tyrosine kinase signaling pathway	-6.7	2.1	56	ADRB2|AR|CBL|CCND3|CHN1|AP2M1|MAPK14|DGKQ|HBEGF|EFNA5|ERBB2|FGFR4|FGR|FYN|GPC1|GRB14|NRG1|NDST1|IGFBP2|IGFBP5|LCK|PIK3C2A|PLCG1|POU1F1|PRLR|PTK2|PTPN12|RYK|SRC|VAV2|VEGFA|CPNE3|REPS2|NOG|RASSF2|C2CD5|MVP|WASF2|STAM2|RGS14|ESM1|CYFIP1|SIK2|RBFOX2|TSPAN12|SH3KBP1|ATP6V0A4|CRIM1|FGFRL1|SEMA6A|FAT4|AFAP1L2|OSBPL8|SESN3|CCBE1|C1QTNF12	ZT20 vs. ZT12 Down
GO Biological Processes	GO:0042330	taxis	-6.7	2.2	51	ADAM8|BMP7|BMPR1B|CD74|CHN1|MAPK14|HBEGF|EFNA5|ERBB2|FYN|GLI3|GPC1|NRG1|HMGB2|IL16|ITGA9|KIF5C|PDE4D|PLAU|PLCG1|PLD1|PLXNA2|PLXNB3|PTK2|PTPRM|PTPRO|RYK|CXCL12|SRC|VEGFA|VLDLR|LHX3|PLA2G10|KLF7|TNFRSF11A|CH25H|USP14|NOG|PDLIM7|CYP7B1|B3GNT2|MYCBP2|NFASC|CYFIP1|SH3KBP1|DOK4|MTUS1|SEMA6A|PLXNA4|CNTN4|LAMA1	ZT20 vs. ZT12 Down
Reactome Gene Sets	R-HSA-109582	Hemostasis	-6.7	2.2	49	ACTN4|ACTN1|CD74|CENPE|MAPK14|DGKQ|FGR|FYN|GNB3|GPC1|GRB14|GUCY1A2|HDAC1|HDAC2|IRF1|ITPR2|LCK|EPCAM|MYB|PLAU|PLCG1|PTK2|RAD51B|SRC|TBXA2R|TIMP3|VAV2|VCL|VEGFA|H3C10|DGKE|PDE5A|TNFRSF10B|P2RX6|SDC3|LHFPL2|ABCC4|FAM3C|PROCR|GNB5|RAPGEF4|HABP4|P2RX2|PHF21A|GNG2|KIF26B|KIF15|TRPC7|DOCK8	ZT20 vs. ZT12 Down
GO Biological Processes	GO:0030203	glycosaminoglycan metabolic process	-6.7	3.7	21	CLTC|FMOD|B4GALT1|GPC1|HMMR|NDST1|SLC9A1|CHST1|SDC3|ABCC5|B3GNT3|ST3GAL6|B3GNT2|CHST11|SPOCK3|CHST7|CEMIP|NDST4|HS6ST2|B3GAT2|HS3ST5	ZT20 vs. ZT12 Down
GO Biological Processes	GO:0001568	blood vessel development	-6.6	2.1	58	ADAM8|BMP7|ZFP36L1|BTG1|CDH2|MAPK14|ERBB2|FOXM1|B4GALT1|GLI3|HMOX1|HOXA7|NDST1|JUN|LOXL2|LRP2|SMAD1|MCAM|MDM2|MEF2C|PIK3C2A|PLCG1|PPARG|PROX1|PTK2|PTPRM|RORA|RRAS|SAT1|TBXA2R|TBX3|TLR3|TNFAIP2|VAV2|VEGFA|ZBTB14|LUZP1|NOG|AKT3|WASF2|TAB1|FBLN5|ESM1|VASH1|JMJD6|TSPAN12|AGO2|AMOTL2|SUFU|SYNJ2BP|PLXDC1|SEMA6A|STRA6|ISM1|E2F7|CCBE1|AMOTL1|LAMA1	ZT20 vs. ZT12 Down
GO Cellular Components	GO:0030027	lamellipodium	-6.6	3.4	24	CDH2|CTNNA2|CTNND1|ILK|ABLIM1|NHS|PLCG1|PTK2|PTPRM|PTPRO|SLC9A1|SORBS2|PDLIM4|WASF2|FERMT2|ABLIM3|CYFIP1|PLEK2|CTTNBP2NL|RAPH1|DOCK8|PPP1R9B|FGD4|AMOTL1	ZT20 vs. ZT12 Down
GO Biological Processes	GO:0006813	potassium ion transport	-6.7	2.6	36	ANK3|HCN2|CACNA1D|DLG1|DPP6|KCNA2|KCNA5|KCNF1|KCNJ3|KCNJ8|KCNK1|KCNN2|KCNQ1|KCNQ2|KCNQ3|NEDD4|RGS4|SLC1A3|SLC9A5|SNAP25|VIP|KCNK5|KCNH4|KCNMB4|KLHL24|KCNQ5|SLC24A3|SLC12A5|DPP10|KCNK15|WNK2|NETO2|SLC9A7|KCNK17|ANO6|SLC9A9	ZT20 vs. ZT12 UP
GO Biological Processes	GO:0000226	microtubule cytoskeleton organization	-6.7	1.9	68	APC|BIRC5|CDK1|CDC20|CETN1|CETN2|CLTC|CNP|CRYAB|DLG1|DNAH5|DNAH8|EML1|GAPDH|GAS2|KIF11|KIF25|LIMK2|MAD2L1|MAP2|MYBL2|NPM1|PRKCZ|PTK2|SNCA|NEURL1|ZW10|KIF23|GCC2|DLGAP5|KIF14|SPRY1|TUBB4B|NDC80|TACC3|FAM107A|WDR47|TPX2|CLASP2|PHLDB1|SYNE2|SIK3|FBXO5|TUBGCP4|HDGFL3|NUSAP1|HYDIN|NDE1|CEP192|MAP7D1|CCDC88A|GBA2|MID1IP1|FIGNL1|HAUS3|TUBAL3|CEP76|TUBB6|DIXDC1|SAPCD2|HAUS1|CEP20|DNAAF1|CCSAP|DNAAF4|TUBB…	ZT20 vs. ZT12 UP
GO Molecular Functions	GO:0008081	phosphoric diester hydrolase activity	-6.7	3.8	20	CHRM3|CNP|F2RL2|GPLD1|PDE1A|PDE1C|PDE3B|PDE8A|PLCB2|PLCB4|PLD1|PDE5A|PDE10A|PLCB1|PDE7B|PLCE1|PLCXD1|GPCPD1|GDPD5|NAPEPLD	ZT20 vs. ZT12 UP
GO Biological Processes	GO:1901215	negative regulation of neuron death	-6.7	2.7	33	ADAM8|F2R|JAK2|JUN|MEF2C|CD200|MT3|NTF3|NTRK2|SERPINF1|PPT1|SIX1|SNCB|SNCA|TNFRSF1B|TRAF2|NR4A3|GDF5|FZD9|KIF14|GPNMB|PPARGC1A|SIRT1|NENF|SIX4|RETREG1|OXR1|VPS35|CPEB4|BTBD10|VSTM2L|NRBP2|DRAXIN	ZT20 vs. ZT12 UP
GO Molecular Functions	GO:0046943	carboxylic acid transmembrane transporter activity	-6.7	3	28	SLC26A3|SLC26A4|SLC1A3|SLC1A4|SLC6A6|SLC7A2|SLCO2A1|SLC22A4|SLC7A5|SLC16A3|SLC26A1|SLCO2B1|SLC38A2|SLC38A4|SLC17A6|SLC26A6|SLC38A1|MFSD2A|SLC26A7|SLC25A29|SLC43A2|SLC38A6|SLC5A12|SLC16A9|SLC25A30|SLC13A5|MPC1L|SLC26A5	ZT20 vs. ZT12 UP
GO Biological Processes	GO:0016311	dephosphorylation	-6.7	2	58	ALPL|BMP2|CDKN3|CRY2|DLG1|DUSP1|DUSP7|DUSP8|GNAI2|GPLD1|JAK2|LGALS3|MEF2C|PFKFB3|PON1|PPP1CC|PPP2R5A|PPP3CA|PTPN2|PTPN12|PTPRB|PTPRF|PTPRO|PTPRR|PTPRS|ELL|PLPP2|RNGTT|INPP4B|MTMR2|RGN|MTMR7|LPIN2|MAGI2|PLPPR4|FARP1|TAB1|ARPP19|PPM1E|PHLPP1|NOCT|PPP1R16B|DAPP1|PHPT1|CEP192|CPPED1|NT5M|NT5DC2|PPP1R3B|LRRK1|PLPPR3|DUSP16|PTPN5|MASTL|PTPDC1|PLPPR5|PLPP4|PPP1R42	ZT20 vs. ZT12 UP
GO Biological Processes	GO:0051348	negative regulation of transferase activity	-6.7	2.4	41	APC|BMP4|BMP7|CDKN1A|DUSP1|DUSP7|DUSP8|GMFB|HHEX|LRP6|MAD2L1|NPM1|PPARG|PPP2R5A|PKIA|PRKAR2A|PTPN2|PTPRB|PTPRO|RGS2|RGS3|RGS4|SNCA|TESK1|SOCS1|RGN|RUBCN|MVP|SH2B3|SPRY1|TAB1|PKIG|PPM1E|SIRT1|WWTR1|FBXO5|PHPT1|DUSP16|PIK3IP1|SOCS4|DAB2IP	ZT20 vs. ZT12 UP
GO Cellular Components	GO:0005788	endoplasmic reticulum lumen	-6.7	2.4	42	APOA4|STS|SERPINC1|B2M|BMP4|C3|CDH2|CHGB|COL1A2|COL6A3|COL12A1|FBN1|FN1|GPC3|IGFBP5|CCN1|LGALS1|LIPC|LTBP1|MATN3|MELTF|P4HA1|PDGFA|PROC|PTGS2|SDC2|COL14A1|WNT7A|SCG2|STC2|RNASET2|SPON1|ADAMTS7|MGAT4A|TSPAN15|CERCAM|TOR4A|PDGFC|PNPLA2|VWA1|WNT5B|TSPAN14	ZT20 vs. ZT12 UP
GO Molecular Functions	GO:0042562	hormone binding	-6.7	3.6	21	ADCYAP1R1|ALDH1A3|AR|CALCR|CHRM3|CHRNA4|CHRNB4|CRHBP|CRHR2|CRYM|ECE1|GLP1R|INSR|NQO2|SHC1|THRA|VIPR1|VIPR2|RAMP1|ABHD2|SLC40A1	ZT20 vs. ZT12 UP
GO Biological Processes	GO:0043687	post-translational protein modification	-6.7	2.2	47	SERPINC1|BMP4|C3|CDH2|CHGB|DDB2|EPAS1|FBN1|FN1|GPC3|GPLD1|IGFBP5|CCN1|LGALS1|LTBP1|MATN3|MELTF|PROC|PSMA4|PSMD12|RAB3A|RBBP5|SDC2|SCG2|STC2|COPS5|MGAT4A|FBXL7|KLHL3|KLHL5|ASB3|DTL|FBXW7|CAND1|KLHL9|PNPLA2|KLHL25|VWA1|DSCC1|DCAF10|FBXO32|ANKRD9|AGBL1|UBE2F|NEURL2|ASB14|ESCO2	ZT20 vs. ZT12 UP
GO Cellular Components	GO:0044304	main axon	-6.7	4.3	17	ANK3|DAGLA|CCK|CRHBP|DLG1|DNM1|KCNA2|KCNQ2|KCNQ3|MAP2|MBP|SCN1A|SCN2A|SPOCK1|TNFRSF1B|CNTNAP2|ERMN	ZT20 vs. ZT12 UP
GO Biological Processes	GO:0097435	supramolecular fiber organization	-6.6	2.1	54	ACTN4|ACTN1|SHROOM2|RHOC|ARHGAP6|DST|CTNNA2|EPS8|FMOD|ILK|LIMK2|LOXL2|MARCKS|MDM2|MEF2C|MYO5A|MYO7A|PKP2|PRKCI|PROX1|CXCL12|SLC9A1|SRC|TESK1|TMOD1|SORBS2|PSTPIP2|MICAL2|FCHSD2|KIF14|WASF2|FBLN5|NEBL|SYNPO|RHOBTB3|PPM1E|CYFIP1|RHOBTB2|PDLIM3|TMOD2|SH3KBP1|KLHL24|BIN3|MICAL3|GBA2|FIGNL1|MARCKSL1|ARHGAP28|CYRIA|PPP1R9B|NAV3|PHLDB2|FRMD7|SH3PXD2B	ZT20 vs. ZT12 Down
GO Biological Processes	GO:0045661	regulation of myoblast differentiation	-6.6	6.4	12	ZFP36L1|BTG1|MAPK14|ID3|ILK|MEF2C|TBX3|GDF3|NMRK2|CDON|MBNL3|RBM24	ZT20 vs. ZT12 Down
GO Cellular Components	GO:0032279	asymmetric synapse	-6.6	2.7	33	CACNA1C|CDH2|CHRM3|CTNNA2|CTNND1|EPS8|FYN|OPRD1|PTPRO|PTPRS|SPOCK1|SRC|CDKL5|STX1A|MTMR2|P2RX6|HOMER1|PDLIM5|RGS14|SYNPO|TNIK|EPB41L3|GRIP1|ZDHHC2|BCL11A|SYNJ2BP|ABHD17C|BAALC|PRR7|GRIP2|ADGRA1|PPP1R9B|DYNLL2	ZT20 vs. ZT12 Down
GO Biological Processes	GO:0006024	glycosaminoglycan biosynthetic process	-6.6	4.4	17	CLTC|FMOD|B4GALT1|GPC1|NDST1|CHST1|SDC3|ABCC5|B3GNT3|ST3GAL6|B3GNT2|CHST11|CHST7|CEMIP|NDST4|HS6ST2|HS3ST5	ZT20 vs. ZT12 Down
KEGG Pathway	ko05205	Proteoglycans in cancer	-6.5	3.3	24	ANK3|CBL|MAPK14|HBEGF|ERBB2|ESR1|GPC1|ITPR2|MDM2|MSN|MYC|PLAU|PLCG1|MAPK13|PTK2|RRAS|SLC9A1|SRC|TFAP4|TIMP3|VAV2|VEGFA|AKT3|WNT16	ZT20 vs. ZT12 Down
KEGG Pathway	ko04360	Axon guidance	-6.5	3.5	22	BMP7|BMPR1B|EFNA5|FYN|ILK|ABLIM1|LIMK2|PDK1|PLCG1|PLXNA2|PLXNB3|PTK2|RGS3|RRAS|RYK|CXCL12|SRC|SRGAP3|ABLIM3|PARD6A|SEMA6A|PLXNA4	ZT20 vs. ZT12 Down
GO Biological Processes	GO:0010959	regulation of metal ion transport	-6.5	2.6	36	ACTN4|ADCYAP1R1|ADRB2|ANK3|CACNA1C|CACNB4|DRD1|FGF14|FKBP1B|FYN|GJA1|IL16|KCNA5|KCNC2|KCNQ1|MLLT6|MYO5A|OPRD1|P2RY6|PDE4D|PKP2|PLCG1|RYR2|SCN4B|CXCL12|SLC9A1|RGN|HOMER1|GNB5|P2RX2|KLHL24|CEMIP|HECW2|DPP10|WNK2|NKAIN3	ZT20 vs. ZT12 Down
GO Biological Processes	GO:0006066	alcohol metabolic process	-6.5	2.6	35	ADCYAP1R1|CETP|CYP1A1|DGKQ|DHFR|FDX1|GNB3|NFYB|NFYC|P2RY6|PLCB2|PLCG1|POU1F1|AKR1D1|VLDLR|NR0B2|PLPP2|INPP4B|MTMR2|CACNA1H|CH25H|MTMR7|DHRS3|CYP7B1|SPTLC2|AKR1A1|BPNT1|ISYNA1|SPTLC3|ACER3|GBA2|PCBD2|OSBPL5|TTC39B|ACER2	ZT20 vs. ZT12 Down
GO Biological Processes	GO:0048729	tissue morphogenesis	-6.5	2.1	51	AR|RHOC|BMP7|CA9|AP2M1|CLTC|HBEGF|ESR1|GJA1|GLI3|NRG1|FOXA1|TNC|IGFBP5|ILK|INHBA|LRP2|LRP6|SMAD1|MDM2|MEF2C|MSN|MYC|PKP2|PROX1|PSMA4|PSMC6|BRD2|RYK|RYR2|SRC|TBX3|TULP3|TXNRD1|VCL|VEGFA|LUZP1|NOG|CYP7B1|MICAL2|ANKRD6|PARD6A|WNT16|SUFU|KIF26B|MPP5|FAT4|PHLDB2|KDF1|BBS5|LAMA1	ZT20 vs. ZT12 Down
GO Biological Processes	GO:0044772	mitotic cell cycle phase transition	-6.7	1.9	67	APC|BUB1|CCNE1|CDK1|CDC20|CDKN1A|CDKN3|CETN2|CKS1B|DHFR|ARID3A|DUSP1|E2F3|FOXM1|HSP90AA1|KCNA5|MAD2L1|MCM6|MDM2|MYC|CNOT2|ORC5|PPP3CA|PKIA|PSMA4|PSMD12|RPA1|SOX4|TPD52L1|CDC7|CRADD|ZW10|MAD2L1BP|DLGAP5|KIF14|TUBB4B|ANAPC10|NDC80|GPNMB|TACC3|ARPP19|UBE2C|FAM107A|TPX2|CLASP2|FBXL7|PLCB1|ORC6|FBXO5|RGCC|GMNN|DTL|ANLN|NDE1|CEP192|MCM10|RHOU|MIIP|HAUS3|CEP76|MASTL|ZFYVE19|TICRR|HAUS1|TRIM71|CACUL1|CCNY	ZT20 vs. ZT12 UP
Reactome Gene Sets	R-HSA-5663202	Diseases of signal transduction by growth factor receptors and second messengers	-6.7	2.2	49	APC|CD80|CDKN1A|CLCN6|CTBP2|HBEGF|DUSP7|DUSP8|ERBB2|ESR1|ETV6|FGFR3|FN1|HGF|NRG1|HES1|HSP90AA1|JAK2|LRP6|MDM2|MYC|PDGFA|PPP1CC|PPP2R5A|PSMA4|PSMD12|PTPN12|SHC1|STAT5A|STRN|TBL1X|FZD4|FGF18|PAPSS1|NEURL1|LRRFIP1|GAB2|BCL2L11|MAMLD1|NEURL1B|FBXW7|ZC3HAV1|AGTRAP|PORCN|DUSP16|KREMEN1|AMER1|MIB2|NRG4	ZT20 vs. ZT12 UP
GO Molecular Functions	GO:0005342	organic acid transmembrane transporter activity	-6.6	3	28	SLC26A3|SLC26A4|SLC1A3|SLC1A4|SLC6A6|SLC7A2|SLCO2A1|SLC22A4|SLC7A5|SLC16A3|SLC26A1|SLCO2B1|SLC38A2|SLC38A4|SLC17A6|SLC26A6|SLC38A1|MFSD2A|SLC26A7|SLC25A29|SLC43A2|SLC38A6|SLC5A12|SLC16A9|SLC25A30|SLC13A5|MPC1L|SLC26A5	ZT20 vs. ZT12 UP
GO Biological Processes	GO:0014066	regulation of phosphatidylinositol 3-kinase signaling	-6.6	3.3	24	F2R|F2RL1|HGF|IL18|INSR|JAK2|NEDD4|NTF3|NTRK2|PDGFA|PIP4K2A|RELN|PTK2|SOX9|PIP5K1B|RASGRP1|SIRT1|PIK3R5|FBXL2|PPP1R16B|PDGFC|PIK3IP1|DAB2IP|DIPK2A	ZT20 vs. ZT12 UP
GO Biological Processes	GO:0001659	temperature homeostasis	-6.6	2.9	29	ADRB1|APC|ARNTL|EGR1|EPAS1|ESRRG|ACSL1|GATM|ID1|IL18|JAK2|NOVA1|PTGS2|THRA|TLE3|TSHR|VEGFA|CXCR4|TNFRSF11A|PER2|NR1H3|PEMT|PPARGC1A|ZNF423|G0S2|ACOT13|PDGFC|PCTP|NAPEPLD	ZT20 vs. ZT12 UP
GO Biological Processes	GO:0030100	regulation of endocytosis	-6.6	2.4	40	ACTN4|APOC3|B2M|C3|DGKQ|DNM1|DRD4|F2RL1|GPC3|RAPGEF1|HIP1|INSR|LGALS3|MBL2|NTF3|OPHN1|PPARG|PPP3CA|PPT1|RAB4A|SFRP4|SNCA|SYT4|VEGFA|DGKD|MTMR2|WASL|RUBCN|MAGI2|NR1H3|ARC|PACSIN3|SYNJ2BP|CAMK1D|CBLL1|RUFY1|WDR54|SIRPA|GSG1L|ANO6	ZT20 vs. ZT12 UP
Reactome Gene Sets	R-HSA-1640170	Cell Cycle	-6.6	1.9	74	BIRC5|BUB1|CCNE1|CDK1|CDK11B|CDC20|CDKN1A|CETN2|CKS1B|DHFR|DYNC1I1|E2F3|FOXM1|HSP90AA1|JAK2|MAD2L1|MCM6|MDM2|MYBL2|MYC|NPM1|ORC5|PPP1CC|PPP2R5A|PRKCA|PSMA4|PSMD12|RPA1|CDC7|ZW10|KIF23|LPIN2|TUBB4B|ANAPC10|NDC80|STAG3|ARPP19|UBE2C|TPX2|CLASP2|FBXL7|SYNE2|ANKRD28|ORC6|NSL1|FBXO5|TUBGCP4|NME7|GMNN|PIAS4|NDE1|NCAPG2|CEP192|SHQ1|MCM10|NCAPG|CENPM|DSCC1|HAUS3|TUBAL3|CEP76|SEH1L|RHNO1|TUBB6|MASTL|CABLES…	ZT20 vs. ZT12 UP
GO Biological Processes	GO:0007015	actin filament organization	-6.6	2.1	53	ACTA1|ACTN4|ARHGAP6|DLG1|DPYSL3|LPAR1|F2RL1|GAS2|GMFB|HIP1|ID1|JAK2|MYO5A|MYO7B|NRAP|SERPINF2|TWF1|RGS4|SVIL|TESK1|TMOD1|WIPF1|WASL|PSTPIP2|PDLIM1|ELMO1|FCHSD2|RHOBTB1|ACTR3|TENM1|CORO2B|NCKAP1|WASF3|FAM107A|PPM1E|CLASP2|CYFIP1|COBL|TMEFF2|CYFIP2|RGCC|SH3KBP1|CARMIL1|PPP1R9A|CCDC88A|ERMN|MICAL3|SHROOM3|GBA2|ELMO3|AIF1L|MCU|SH3PXD2B	ZT20 vs. ZT12 UP
GO Molecular Functions	GO:0015103	inorganic anion transmembrane transporter activity	-6.6	3.1	26	CLCN1|CLCN6|SLC26A3|GABRA1|GABRA2|GABRA4|GABRR2|SLC26A4|SLC1A4|SLC22A3|SLC4A4|XPR1|SLC4A7|CLCA2|SLC26A1|LRRC8B|CLIC4|SLC37A1|SLC12A5|ANO3|SLC26A6|TTYH3|SLC26A7|ANO6|SLC25A30|SLC26A5	ZT20 vs. ZT12 UP
GO Molecular Functions	GO:0015631	tubulin binding	-6.6	2.2	47	APC|BIRC5|CETN1|CETN2|CRYAB|DNM1|DYNC1I1|EML1|GAPDH|GAS2|KIF5C|KIF11|KIF25|IRAG2|MAP2|RGS2|SNCA|TBCA|KIF23|SNPH|DLGAP5|KIF14|BCL2L11|ARL4C|HSPH1|PPARGC1A|TPX2|CLASP2|MACF1|RABGAP1|TUBGCP4|IFT81|HDGFL3|NUSAP1|REEP2|NDE1|CCDC88A|MTUS1|VASH2|MAP1LC3A|DIXDC1|AGBL1|CCSAP|NEIL2|JAKMIP3|PPP1R42|SKA2	ZT20 vs. ZT12 UP
GO Biological Processes	GO:0051952	regulation of amine transport	-6.6	3.7	20	ADRA2C|CCK|CHRNA4|DRD4|HTR1B|KCNA2|RAB3A|RGS2|RGS4|SNCA|STX1A|SYT4|TACR2|VIP|PER2|CARTPT|SV2A|SYT17|SLC43A2|SYT9	ZT20 vs. ZT12 UP
GO Biological Processes	GO:0048659	smooth muscle cell proliferation	-6.6	2.9	29	BMP4|CDKN1A|CNN1|HBEGF|GNAI2|HPGD|HTR1B|IGFBP5|IL6R|IL18|JAK2|JUN|MDM2|MEF2C|MAP3K5|MMP9|NQO2|CCN3|P2RY6|PDE1A|SERPINF2|PPARG|PTGS2|VIP|VIPR2|NR4A3|PPARGC1A|IRAK4|RBPMS2	ZT20 vs. ZT12 UP
GO Cellular Components	GO:0005923	bicellular tight junction	-6.5	4.1	18	ADCYAP1R1|ANK3|SHROOM2|ECT2|EPCAM|NHS|PRKCI|CLDN10|TJP2|SYNPO|PARD6A|AMOTL2|USP53|PLXDC1|RAP2C|MPP5|AMOTL1|MAGI3	ZT20 vs. ZT12 Down
GO Biological Processes	GO:0005975	carbohydrate metabolic process	-6.5	2.2	49	ADCYAP1R1|ALDOB|AMY1A|CLTC|CREM|MAPK14|DGKQ|ENO2|ESRRB|FUT8|B4GALT1|GNB3|NDST1|P2RY6|PDK1|POU1F1|RORA|ST8SIA1|SRC|ST8SIA2|CHST1|ST3GAL5|MTMR2|RGN|MTMR7|SLC23A2|AKR1A1|B3GNT3|BPNT1|ST3GAL6|FAM3C|NCOA2|B3GNT2|ARPP19|CHST11|DERA|ISYNA1|GALNT7|FGGY|ST6GALNAC1|CHST7|NDST4|SESN2|STK40|SLC45A3|MDH1B|B3GAT2|PRXL2C|C1QTNF12	ZT20 vs. ZT12 Down
GO Biological Processes	GO:0002009	morphogenesis of an epithelium	-6.5	2.3	45	AR|RHOC|BMP7|CA9|AP2M1|CLTC|HBEGF|ESR1|GJA1|GLI3|FOXA1|TNC|IGFBP5|ILK|LRP2|LRP6|MEF2C|MSN|MYC|PROX1|PSMA4|PSMC6|BRD2|RYK|RYR2|SRC|TBX3|TULP3|VCL|VEGFA|LUZP1|NOG|CYP7B1|MICAL2|ANKRD6|PARD6A|WNT16|SUFU|KIF26B|MPP5|FAT4|PHLDB2|KDF1|BBS5|LAMA1	ZT20 vs. ZT12 Down
GO Biological Processes	GO:0043269	regulation of ion transport	-6.5	2.1	53	ACTN4|ADCYAP1R1|ADRB2|ANK3|CACNA1C|CACNB4|CETP|CHRM3|CRY2|DRD1|FGF14|FKBP1B|FYN|GJA1|HTR1B|IL16|KCNA4|KCNA5|KCNC2|KCNQ1|MEF2C|MLLT6|MYO5A|OPRD1|P2RY6|PDE4D|PKP2|PLCG1|RAB3A|RYR2|SCN2A|SCN4B|CXCL12|SLC9A1|PLA2G10|TNFRSF11A|CACNA1H|CLDN10|RGN|HOMER1|PPIF|ATP8A1|GNB5|P2RX2|KLHL24|KCNK12|CEMIP|HECW2|DPP10|WNK2|KCNG4|CNIH3|NKAIN3	ZT20 vs. ZT12 Down
GO Cellular Components	GO:0031012	extracellular matrix	-6.6	1.9	64	ALPL|APOA4|APOC3|SERPINC1|BMP7|CBLN1|CDH2|COL1A2|COL6A3|COL12A1|DLG1|FBN1|GPC4|FN1|GPC3|GPLD1|HSPG2|CCN1|ANOS1|LAMA3|LAMB3|LGALS1|LGALS3|LTBP1|MATN3|MBL2|MMP1|MMP9|CCN3|SERPINF1|SERPINB6|SERPINF2|PLSCR1|RELN|SDC2|SOD3|TGFBR3|COL14A1|VEGFA|WNT7A|ZP2|SRPX|ADAM19|NTN1|ADAMTS3|ADAMTS2|SPON1|ADAMTS7|ADAMTS6|NTNG1|SULF1|TMEFF2|ANGPTL4|HSD17B12|LRRN3|ADAMTS9|LRRN1|VWA1|ADAMTS20|WNT5B|NTNG2|LRRC15|CCBE1|…	ZT20 vs. ZT12 UP
Reactome Gene Sets	R-HSA-373760	L1CAM interactions	-6.5	3.3	23	ALCAM|ANK3|CLTC|CNTN1|DLG1|DNM1|HSPA8|ITGA9|KCNQ2|KCNQ3|MSN|RPS6KA2|SCN1A|SCN2A|SCN4B|SCN9A|VAV2|TUBB4B|RPS6KA6|SCN3B|TUBAL3|TUBB6|TUBB2B	ZT20 vs. ZT12 UP
GO Biological Processes	GO:0006066	alcohol metabolic process	-6.5	2.2	48	ADCYAP1R1|ADH4|ALDH1A3|ALDH3A2|APOA4|BMP2|CEL|CHKA|CYP1B1|CYP2D6|DGKQ|DHFR|GCH1|LIPC|MT3|NPC1|P2RY6|PLCB2|PLCB4|PON1|PTH|PTS|SNCA|SORD|PNPLA4|PLPP2|INPP4B|MTMR2|MTMR7|CYP7B1|AKR1A1|PLCB1|PLCE1|ISYNA1|SPTLC3|PNPLA2|DISP3|GBA2|IPPK|DGAT2|CBR4|OSBPL5|NUS1|MOGAT1|CYP2R1|RDH10|NAPEPLD|IPMK	ZT20 vs. ZT12 UP
GO Biological Processes	GO:0008277	regulation of G protein-coupled receptor signaling pathway	-6.5	3	27	ADA|C3|CALCR|CNGA1|CRY1|DGKQ|DNM1|GNAI2|GPR27|GRP|HTR1B|PRKCA|RGS1|RGS2|RGS3|RGS4|RGS13|RGS16|SNCA|TULP3|RGS6|RAMP1|PLCB1|PLCE1|VPS35|RGS18|RNF157	ZT20 vs. ZT12 UP
GO Biological Processes	GO:0030522	intracellular receptor signaling pathway	-6.5	2.5	38	ACTN4|NR0B1|BIRC3|AR|ARNTL|CBFB|CREM|CRY1|CRY2|CTBP2|CYP26A1|ESR1|ESRRG|NR5A2|FOXA1|IRF7|JAK2|NEDD4|CNOT2|PGR|PPARG|PRCP|RARB|SEC14L1|THRA|NR4A3|CYP7B1|NR1H3|KLF2|TAB1|SIRT1|LMO3|PMEPA1|SLC46A2|DHX58|NLRX1|FAM120B|DNAAF4	ZT20 vs. ZT12 UP
GO Biological Processes	GO:0006816	calcium ion transport	-6.5	2.1	52	ADCYAP1R1|ATP2A2|CACNA1D|CACNA1E|CACNB4|CALCR|CHRNA4|DRD4|EPB41|F2R|GJA4|GNAI2|IL16|ITPR1|ITPR2|LGALS3|TRPM1|MYLK|MYO5A|P2RY6|PPP3CA|PTH|PTGS2|RGS4|SNCA|TRPC6|CXCR4|STC2|F2RL3|RGN|RAMP1|NMUR1|GNB5|LPAR3|PKD2L2|CACNG5|PACSIN3|TRPM7|TRPV6|JPH1|TRPC7|CEMIP|SLC24A3|MCU|SESTD1|SLC25A25|SLC35G1|PLPP4|ANO6|MCOLN2|CRACR2B|FAM155A	ZT20 vs. ZT12 UP
GO Cellular Components	GO:0099240	intrinsic component of synaptic membrane	-6.5	2.9	28	ADRA2C|DAGLA|CACNA1D|CDH2|CHRM3|CHRNA4|CNTN1|GPC4|GABRA1|GABRA4|GRM2|HTR1B|KCNA2|KCNJ3|PTPRO|PTPRS|SCN2A|STX1A|ADAM23|SLC16A3|PLPPR4|NTNG1|CACNG5|PCDH17|CNTN5|NTNG2|GSG1L|SHISA9	ZT20 vs. ZT12 UP
GO Biological Processes	GO:0051588	regulation of neurotransmitter transport	-6.5	3.1	26	ATP2A2|CACNA1D|CHRNA4|CHRNA5|CHRNB4|DRD4|GPM6B|HTR1B|MEF2C|RAB3A|RGS2|RGS4|SNCA|STX1A|SYT4|TACR2|WNT7A|PPFIA2|PER2|STXBP5L|RIMS2|SV2A|GIPC1|KCNMB4|PPP1R9A|SYT9	ZT20 vs. ZT12 UP
GO Biological Processes	GO:0007423	sensory organ development	-6.4	2.2	46	SHROOM2|BMP7|BMPR1B|CACNA1C|CYP1A1|ESRRB|GLI3|HDAC1|HDAC2|INHBA|JUN|KCNK2|KCNQ1|LIMK2|LRP6|MAF|TRPM1|MYO7A|NHS|NINJ1|PRKCI|PROX1|PTPRM|RORB|SKIL|TMOD1|TULP3|VEGFA|LHX3|NOG|GDF3|JMJD6|TDRD7|TSPAN12|FJX1|TSKU|LRIG1|CDON|WNT16|STRA6|FAT4|RAB11FIP4|MYO3B|TBC1D32|LAMA1|SH3PXD2B	ZT20 vs. ZT12 Down
GO Molecular Functions	GO:0005261	cation channel activity	-6.4	2.8	31	ANXA6|SHROOM2|CACNA1C|CACNB4|CHRNA5|FKBP1B|GRIK3|HTR1B|ITPR2|KCNA4|KCNA5|KCNC2|KCNK2|KCNQ1|TRPM1|RYR2|SCN2A|SCN4B|CACNA1H|P2RX6|TMEM63A|P2RX2|SLC24A2|TMEM63B|KCNK12|TRPC7|TMEM63C|KCNT1|PIEZO2|KCNG4|SLC24A4	ZT20 vs. ZT12 Down
GO Cellular Components	GO:0030017	sarcomere	-6.4	3.3	24	ACTN4|ACTN1|ANK3|DST|CACNA1C|FKBP1B|ILK|KCNA5|RYR2|TIMP4|TMOD1|SORBS2|PDLIM4|PDLIM7|HOMER1|NEBL|PDLIM5|FERMT2|SYNPO|HABP4|PDLIM3|TMOD2|SYNC|LRRC10	ZT20 vs. ZT12 Down
GO Cellular Components	GO:0044449	contractile fiber part	-6.3	3.1	25	ACTN4|ACTN1|ANK3|DST|CACNA1C|FKBP1B|ILK|KCNA5|RYR2|TIMP4|TMOD1|VCL|SORBS2|PDLIM4|PDLIM7|HOMER1|NEBL|PDLIM5|FERMT2|SYNPO|HABP4|PDLIM3|TMOD2|SYNC|LRRC10	ZT20 vs. ZT12 Down
GO Biological Processes	GO:0044772	mitotic cell cycle phase transition	-6.3	2.2	47	BCAT1|ZFP36L1|CCND3|CCNG1|CDC20|CDK7|CDKN2B|CENPE|CENPF|CYP1A1|DHFR|EPS8|ESRRB|FOXM1|HMMR|INHBA|KCNA5|MDM2|MYC|NASP|CNOT2|PKIA|PSMA4|PSMC6|RAD51B|TFAP4|TPD52L1|BTG2|ZW10|MAD2L1BP|KIF14|ANAPC10|KHDRBS1|ARPP19|PHLDA1|CRLF3|AVEN|HECW2|MIIP|FBXL17|PPP1R9B|CCNB3|TICRR|E2F7|TUBB|CCNY|SPDYA	ZT20 vs. ZT12 Down
GO Cellular Components	GO:0032432	actin filament bundle	-6.3	5.1	14	ACTN4|ACTN1|ILK|ABLIM1|MARCKS|PTK2|PDLIM4|PDLIM7|NEBL|PDLIM5|FERMT2|SYNPO|ABLIM3|PDLIM3	ZT20 vs. ZT12 Down
GO Biological Processes	GO:0006639	acylglycerol metabolic process	-6.5	3.1	25	APOA4|APOC3|C3|DAGLA|CPT1A|DGKQ|FABP2|ACSL1|GPLD1|LIPC|SLC22A4|PNPLA4|DGKD|RGN|LPIN2|NR1H3|ABHD2|SIRT1|PLCE1|FBXW7|PNPLA2|DGAT2|MFSD2A|MOGAT1|SIK1	ZT20 vs. ZT12 UP
GO Biological Processes	GO:0006638	neutral lipid metabolic process	-6.5	3.1	25	APOA4|APOC3|C3|DAGLA|CPT1A|DGKQ|FABP2|ACSL1|GPLD1|LIPC|SLC22A4|PNPLA4|DGKD|RGN|LPIN2|NR1H3|ABHD2|SIRT1|PLCE1|FBXW7|PNPLA2|DGAT2|MFSD2A|MOGAT1|SIK1	ZT20 vs. ZT12 UP
GO Biological Processes	GO:0001508	action potential	-6.5	3.1	25	ANK3|ATP2A2|HCN2|CACNA1D|CHRNA4|CHRNB4|CLCN1|DLG1|DSP|KCNA2|KCNA5|KCNJ3|KCNJ8|KCNN2|KCNQ1|NTRK2|PKP2|SCN1A|SCN2A|SCN4B|SCN9A|KCNMB4|CTNNA3|USP53|SCN3B	ZT20 vs. ZT12 UP
GO Biological Processes	GO:0046717	acid secretion	-6.5	3.2	24	CCK|DRD4|GRM2|HRH2|HTR1B|KCNQ1|NMB|NTRK2|RAB3A|SGK1|SLC1A3|SNAP25|STX1A|SYT4|PLA2G10|PPFIA2|TNFRSF11A|SV2A|GIPC1|PLA2R1|SNX10|SLC38A2|SLC26A6|SLC26A7	ZT20 vs. ZT12 UP
GO Cellular Components	GO:0016323	basolateral plasma membrane	-6.5	2.5	36	ANK3|CA9|CDH2|CHRM3|DLG1|DSP|EPB41|ERBB2|B4GALT1|HPGD|IL6R|ITGA9|KCNQ1|ABCC1|MSN|MST1R|P2RY6|SLC1A3|SLC2A1|SLC6A6|TFRC|TSHR|SLC7A5|SLC4A4|SLC16A3|SLC4A7|CLCA2|HEPH|SLC26A1|SLC40A1|SYNJ2BP|SLC26A6|SLC38A1|SLC26A7|MARVELD2|SLC26A5	ZT20 vs. ZT12 UP
GO Biological Processes	GO:0048661	positive regulation of smooth muscle cell proliferation	-6.4	3.5	21	BMP4|HBEGF|GNAI2|HPGD|HTR1B|IGFBP5|IL6R|IL18|JAK2|JUN|MDM2|MAP3K5|MMP9|NQO2|P2RY6|SERPINF2|PTGS2|NR4A3|PPARGC1A|IRAK4|RBPMS2	ZT20 vs. ZT12 UP
GO Biological Processes	GO:0006821	chloride transport	-6.4	3.4	22	CLCN1|CLCN6|SLC26A3|GABRA1|GABRA2|GABRA4|GABRR2|P2RY6|SLC26A4|SLC1A3|SLC1A4|CLCA2|NMUR1|SLC26A1|CLIC4|SLC12A5|ANO3|SLC26A6|TTYH3|SLC26A7|ANO6|SLC26A5	ZT20 vs. ZT12 UP
GO Biological Processes	GO:0032535	regulation of cellular component size	-6.4	2.2	48	CLCN6|DLG1|DSCAM|F2RL1|FN1|GMFB|MAP2|MSN|MT3|TWF1|PTPRS|RYK|CDKL5|SVIL|TMOD1|VAV2|VEGFA|WNT7A|XK|PEX11B|WASL|NTN1|KIAA0319|FCHSD2|ACTR3|TENM1|VAV3|SEMA6C|NCKAP1|WASF3|FSTL4|RAP1GAP2|CYFIP1|MACF1|LPAR3|CYFIP2|HP1BP3|CARMIL1|PPP1R9A|SLC12A5|SEMA6A|GBA2|RILP|PLXNA4|PEX11G|ANO6|DRAXIN|SLC26A5	ZT20 vs. ZT12 UP
GO Biological Processes	GO:0071773	cellular response to BMP stimulus	-6.4	2.9	28	BMP2|BMP4|BMP7|EGR1|FBN1|GATA4|GPC3|HES1|ID1|CCN1|SMAD1|SMAD5|NBL1|SFRP4|SKI|SOX9|TGFBR3|GDF5|GDF3|TOB1|ADAMTS7|ZNF423|SULF1|UBE2O|GREM2|HTRA3|RBPMS2|RNF165	ZT20 vs. ZT12 UP
GO Cellular Components	GO:0005924	cell-substrate adherens junction	-6.3	2.5	37	ACTN4|ACTN1|ANXA6|DST|CAPN5|CAPN2|CBL|CDH2|CLTC|GJA1|TNC|ILK|LIMS1|MARCKS|MCAM|MSN|NHS|PLAU|PTK2|PTPN12|RRAS|SLC9A1|SRC|TLE2|VCL|SORBS2|NUMB|CPNE3|PDLIM7|CIB2|PROCR|FERMT2|NFASC|CYFIP1|SH3KBP1|FOCAD|PHLDB2	ZT20 vs. ZT12 Down
GO Cellular Components	GO:0097060	synaptic membrane	-6.3	2.5	35	ANK3|CACNA1C|CBLN1|CDH2|CDH8|CHRM3|CHRNA5|CTNNA2|DRD1|GABRR2|GLRA2|GRIK3|HTR1B|KCNC2|OPRD1|PTPRO|PTPRS|SCN2A|STX1A|PDLIM4|ADAM23|MTMR2|P2RX6|RIMS2|GRIP1|ITSN2|SYNJ2BP|ABHD17C|PRR7|GRIP2|SLITRK2|PPP1R9B|SYAP1|KCTD12|CNIH3	ZT20 vs. ZT12 Down
GO Biological Processes	GO:0030155	regulation of cell adhesion	-6.3	2.1	54	ABL2|ACTN4|ADAM8|ANK3|ARG2|ARHGAP6|BMP7|CD74|MAPK14|EFNA5|ERBB2|FYN|GLI3|HLX|FOXA1|HOXA7|TNC|IGFBP2|ILK|IRF1|LCK|LIMS1|EPCAM|MYB|NINJ1|PLAU|PLXNA2|PLXNB3|PRLR|PTK2|PTPRO|RRAS|CXCL12|SLC9A1|SPOCK1|SRC|VCL|VEGFA|AP3B1|PDE5A|KIF14|FGL2|ICOSLG|PTPN22|ICOS|ZDHHC2|KIF26B|SEMA6A|DOCK8|PHLDB2|PLXNA4|LAMA1|ACER2|VWC2	ZT20 vs. ZT12 Down
KEGG Pathway	hsa04360	Axon guidance	-6.2	3.3	23	BMP7|BMPR1B|EFNA5|FYN|ILK|ABLIM1|LIMK2|PDK1|PLCG1|PLXNA2|PLXNB3|PTK2|RGS3|RRAS|RYK|CXCL12|SRC|VPS72|SRGAP3|ABLIM3|PARD6A|SEMA6A|PLXNA4	ZT20 vs. ZT12 Down
GO Cellular Components	GO:0030016	myofibril	-6.2	3.1	25	ACTN4|ACTN1|ANK3|DST|CACNA1C|FKBP1B|ILK|KCNA5|RYR2|TIMP4|TMOD1|VCL|SORBS2|PDLIM4|PDLIM7|HOMER1|NEBL|PDLIM5|FERMT2|SYNPO|HABP4|PDLIM3|TMOD2|SYNC|LRRC10	ZT20 vs. ZT12 Down
GO Biological Processes	GO:0010720	positive regulation of cell development	-6.2	2.2	45	ABL2|BMP7|ECT2|EFNA5|FKBP1B|FYN|GLI3|HDAC1|HDAC2|FOXA1|ILK|LIMS1|LRP2|MEF2C|MYB|NAP1L1|PLXNA2|PLXNB3|PPARG|PRKCI|PROX1|RFX3|CXCL12|SKIL|CDKL5|TNFRSF1B|VEGFA|VLDLR|NUMB|PDE5A|RIMS2|RGS14|CYFIP1|GRIP1|OTP|MMD|ITSN2|CDON|SEMA6A|ISLR2|CAPRIN2|LLPH|PLXNA4|RNF157|VWC2	ZT20 vs. ZT12 Down
GO Molecular Functions	GO:0022836	gated channel activity	-6.2	2.6	32	ANXA6|SHROOM2|CACNA1C|CACNB4|CHRNA5|CLCN6|FKBP1B|GABRR2|GLRA2|GRIK3|HTR1B|ITPR2|KCNA4|KCNA5|KCNC2|KCNK2|KCNQ1|RYR2|SCN2A|SCN4B|CACNA1H|P2RX6|TMEM63A|P2RX2|TMEM63B|KCNK12|TMEM63C|KCNT1|ANO8|PIEZO2|KCNG4|TMC3	ZT20 vs. ZT12 Down
GO Biological Processes	GO:0071772	response to BMP	-6.4	2.9	28	BMP2|BMP4|BMP7|EGR1|FBN1|GATA4|GPC3|HES1|ID1|CCN1|SMAD1|SMAD5|NBL1|SFRP4|SKI|SOX9|TGFBR3|GDF5|GDF3|TOB1|ADAMTS7|ZNF423|SULF1|UBE2O|GREM2|HTRA3|RBPMS2|RNF165	ZT20 vs. ZT12 UP
GO Biological Processes	GO:0097479	synaptic vesicle localization	-6.4	2.9	28	ATP2A2|CACNA1D|CDH2|CHRNA4|CHRNA5|AP3S1|CTBP2|DNM1|HTR1B|KIF5C|MAP2|RAB3A|SNAP25|SNCA|STX1A|SYT4|WNT7A|DOC2B|PPFIA2|STXBP5L|RIMS2|SNPH|MAGI2|SV2A|GIPC1|PCDH17|SYT17|SYT9	ZT20 vs. ZT12 UP
GO Biological Processes	GO:0009100	glycoprotein metabolic process	-6.4	2.1	51	BMP2|HBEGF|GALNT2|GALNT3|GCNT1|B4GALT1|IDS|MT3|NPC1|PLOD2|ST8SIA1|UGDH|HS6ST1|CHST3|HS2ST1|UST|RAMP1|RXYLT1|ST3GAL6|FUT9|MAN1B1|MGAT4A|CHSY1|SULF1|PLCB1|B3GAT1|AGO2|A4GNT|GCNT4|GALNT10|ST6GALNAC1|CHST7|ADAMTS9|MAN1C1|GALNT11|XYLT1|PORCN|SLC2A10|ST6GALNAC5|CHST9|FUT10|B3GNT9|DERL3|B3GNT7|NUS1|LARGE2|B3GALNT2|ALG14|ST6GALNAC3|HS6ST3|GALNTL6	ZT20 vs. ZT12 UP
GO Cellular Components	GO:0005769	early endosome	-6.4	2.2	48	ADRB1|APOA4|APOC3|B2M|DAGLA|ERBB2|F2R|F2RL1|RAPGEF1|KCNQ1|LRP6|MELTF|MME|MYO5A|SLC11A2|NTRK2|RAB4A|SIAH2|TFRC|CXCR4|CLTCL1|STX7|PDLIM4|PLPP2|MTMR2|RAB29|RUBCN|KIAA0319|ATP9A|STAM2|GPNMB|NISCH|RFTN1|ARC|LAMP5|CNTNAP2|RPS6KC1|NSG2|NEURL1B|VPS35|PMEPA1|RBSN|RUFY1|NIPA2|RNF157|MIB2|PHETA1|NAPEPLD	ZT20 vs. ZT12 UP
GO Molecular Functions	GO:0017147	Wnt-protein binding	-6.3	6.4	11	FRZB|LRP6|PTPRO|RYK|SFRP4|FZD4|FZD7|FZD9|PORCN|APCDD1|APCDD1L	ZT20 vs. ZT12 UP
Hallmark Gene Sets	M5893	HALLMARK MITOTIC SPINDLE	-6.3	2.7	31	ACTN4|APC|BIRC5|BUB1|CDK1|DLG1|ECT2|EPB41|KIF11|OPHN1|WASL|KIF23|RAPGEF5|DLGAP5|BCL2L11|FARP1|NDC80|SEPTIN9|TPX2|RABGAP1|FBXO5|ARHGEF3|NUSAP1|ANLN|CEP192|CCDC88A|FGD6|MID1IP1|ARHGAP10|PCGF5|FGD4	ZT20 vs. ZT12 UP
GO Molecular Functions	GO:0004672	protein kinase activity	-6.3	1.9	64	BUB1|DDR1|CDK1|CDK11B|CDKN1A|MAP3K8|EPHB6|ERBB2|FGFR3|INSR|JAK2|LIMK2|LTBP1|MAP3K1|MAP3K5|MST1R|MYLK|NTRK2|PDK4|PHKA2|PRKCA|PRKCZ|MAP2K3|PTK2|TWF1|ROS1|RPS6KA2|RYK|SGK1|CDKL5|STK10|TEC|TESK1|TGFBR3|CDC7|DYRK3|DYRK2|TNIK|SIK3|MMD|PRKD3|RPS6KC1|RPS6KA6|IRAK4|NLK|RIPK4|TRPM7|STYK1|PBK|CAMK1D|WNK2|LRRK1|STK40|CAMKK1|MASTL|MYLK3|ACVR1C|STK35|SIK1|NEK10|STK32A|NRK|NRBP2|SBK2	ZT20 vs. ZT12 UP
KEGG Pathway	ko04015	Rap1 signaling pathway	-6.3	2.6	32	ADCY6|CDH1|LPAR1|F2R|FGFR3|GNAI2|GNAO1|RAPGEF1|HGF|ID1|INSR|NGFR|PDGFA|PLCB2|PLCB4|PRKCA|PRKCZ|MAP2K3|RAP1GAP|RRAS|VAV2|VEGFA|FGF18|F2RL3|RAPGEF5|MAGI2|PLCB1|LPAR3|PRKD3|PLCE1|PDGFC|RASSF5	ZT20 vs. ZT12 UP
Hallmark Gene Sets	M5901	HALLMARK G2M CHECKPOINT	-6.3	2.7	31	BIRC5|BUB1|CDK1|CDC20|CDKN3|CKS1B|E2F3|HSPA8|KIF11|KPNA2|MAD2L1|MCM6|MYBL2|MYC|ODC1|ORC5|SMARCC1|TLE3|SLC7A5|CDC7|KIF23|TRAIP|NDC80|TACC3|UBE2C|TPX2|ORC6|FBXO5|NUSAP1|PBK|SLC38A1	ZT20 vs. ZT12 UP
KEGG Pathway	ko04540	Gap junction	-6.3	3.7	19	ADCY6|ADRB1|CDK1|LPAR1|GNAI2|GUCY1A2|GUCY1B1|ITPR1|ITPR2|PDGFA|PLCB2|PLCB4|PRKCA|TUBB4B|PLCB1|PDGFC|TUBAL3|TUBB6|TUBB2B	ZT20 vs. ZT12 UP
GO Biological Processes	GO:0046883	regulation of hormone secretion	-6.3	2.4	38	ADRA2C|SLC25A4|ARNTL|CACNA1D|CACNA1E|CPT1A|CRHBP|CRY1|GLP1R|GLUL|GPLD1|GPR27|GRP|ITPR1|ITPR2|JAK2|KCNA5|NMB|CCN3|PPP3CA|PRKCA|SLC2A1|SNAP25|SOX4|STX1A|TACR2|VIP|DOC2B|KLF7|PER2|STXBP5L|CARTPT|PHPT1|TM7SF3|NADK|MCU|ACVR1C|SYT9	ZT20 vs. ZT12 UP
GO Biological Processes	GO:0016101	diterpenoid metabolic process	-6.3	3.3	22	ADH4|ALDH1A3|ALDH3A2|APOA4|APOC3|CYP1B1|CYP2D6|CYP26A1|GPC4|GPC3|HSPG2|RBP1|SDC1|SDC2|LRP8|PNPLA4|UGT1A1|PNPLA2|BCO2|DGAT2|RDH10|NAPEPLD	ZT20 vs. ZT12 UP
KEGG Pathway	hsa04921	Oxytocin signaling pathway	-6.3	2.9	27	ADCY6|CACNA1D|CACNB4|CDKN1A|GNAI2|GNAO1|GUCY1A2|GUCY1B1|ITPR1|ITPR2|JUN|KCNJ3|MEF2C|MYLK|PLCB2|PLCB4|PPP1CC|PPP3CA|PRKCA|PTGS2|RGS2|PLCB1|KCNH4|PIK3R5|CACNG5|CAMK1D|MYLK3	ZT20 vs. ZT12 UP
GO Cellular Components	GO:0030027	lamellipodium	-6.2	2.7	31	ACTA1|APC|CDH1|CDH2|CTNNA1|DPYSL3|KCNA2|ABLIM1|MCC|MYLK|NHS|PODXL|PTK2|PTPRO|PDLIM4|WASL|ACTR3|NCKAP1|WASF3|CYFIP1|SYNE2|CTNNA3|PARVB|PLCE1|CARMIL1|PPP1R9A|CCDC88A|FGD6|SH3RF1|DOCK8|FGD4	ZT20 vs. ZT12 UP
GO Biological Processes	GO:0072073	kidney epithelium development	-6.2	3	25	BMP2|BMP4|BMP7|DLG1|GPC3|HES1|SMAD1|SMAD5|MEF2C|MYC|PODXL|PTPRO|RARB|SALL1|SDC1|SIX1|SOX9|VEGFA|MAGI2|SPRY1|BASP1|WWTR1|KLHL3|SIX4|FAT4	ZT20 vs. ZT12 UP
GO Biological Processes	GO:1901184	regulation of ERBB signaling pathway	-6.2	3.6	20	HBEGF|ERBB2|HIP1|MMP9|PTPN2|PTPN12|SHC1|DGKD|NEURL1|MVP|SPRY1|STAM2|SH3KBP1|FBXW7|CCDC88A|EPS15L1|WDR54|AFAP1L2|SOCS4|DAB2IP	ZT20 vs. ZT12 UP
GO Biological Processes	GO:0030323	respiratory tube development	-6.2	2.8	29	ADA|BMP4|EPAS1|GPC3|FOXA1|HES1|ID1|IGFBP5|MME|PDGFA|PGR|RAB3A|SOX9|THRA|TULP3|VEGFA|FGF18|TIMELESS|HS6ST1|ADAMTS2|SPRY1|KLF2|TAB1|JMJD6|FBXW7|STK40|DNAAF1|CCBE1|RDH10	ZT20 vs. ZT12 UP
GO Cellular Components	GO:0030055	cell-substrate junction	-6.2	2.4	37	ACTN4|ACTN1|ANXA6|DST|CAPN5|CAPN2|CBL|CDH2|CLTC|GJA1|TNC|ILK|LIMS1|MARCKS|MCAM|MSN|NHS|PLAU|PTK2|PTPN12|RRAS|SLC9A1|SRC|TLE2|VCL|SORBS2|NUMB|CPNE3|PDLIM7|CIB2|PROCR|FERMT2|NFASC|CYFIP1|SH3KBP1|FOCAD|PHLDB2	ZT20 vs. ZT12 Down
GO Biological Processes	GO:0006023	aminoglycan biosynthetic process	-6.2	4.2	17	CLTC|FMOD|B4GALT1|GPC1|NDST1|CHST1|SDC3|ABCC5|B3GNT3|ST3GAL6|B3GNT2|CHST11|CHST7|CEMIP|NDST4|HS6ST2|HS3ST5	ZT20 vs. ZT12 Down
GO Biological Processes	GO:0044770	cell cycle phase transition	-6.2	2.1	49	BCAT1|ZFP36L1|CCND3|CCNG1|CDC20|CDK7|CDKN2B|CENPE|CENPF|CYP1A1|DHFR|EPS8|ESRRB|FOXM1|HMMR|INHBA|KCNA5|MDM2|MYC|NASP|CNOT2|PKIA|PSMA4|PSMC6|RAD51B|TFAP4|TPD52L1|BTG2|DYRK3|PLPP2|ZW10|MAD2L1BP|KIF14|ANAPC10|KHDRBS1|ARPP19|PHLDA1|CRLF3|AVEN|HECW2|MIIP|FBXL17|PPP1R9B|CCNB3|TICRR|E2F7|TUBB|CCNY|SPDYA	ZT20 vs. ZT12 Down
GO Biological Processes	GO:0060537	muscle tissue development	-6.1	2.5	36	BMP7|CENPF|MAPK14|GJA1|GPC1|NRG1|HLF|HLX|IGFBP5|KCNK2|LRP2|SMAD1|MEF2C|PKP2|PROX1|RYR2|SLC9A1|TBX3|VEGFA|BTG2|SORBS2|SAP30|NOG|HOMER1|ZBTB18|NEBL|PDLIM5|P2RX2|CDON|ASB2|SOX6|BIN3|STRA6|RBM24|BCL9L|LRRC10	ZT20 vs. ZT12 Down
Reactome Gene Sets	R-HSA-112316	Neuronal System	-6.1	2.5	36	ADCY9|CACNB4|CHRNA5|AP2M1|GABRR2|GLRA2|GNB3|GRIK3|NRG1|KCNA4|KCNA5|KCNC2|KCNK2|KCNQ1|MDM2|PLCB2|PTPRF|PTPRS|RAB3A|RASGRF2|RPS6KA2|SRC|STX1A|PPFIA2|HOMER1|PDLIM5|GNB5|PPM1E|EPB41L3|GRIP1|IL1RAPL2|GLS2|GNG2|GRIP2|SLITRK2|KCNG4	ZT20 vs. ZT12 Down
Reactome Gene Sets	R-HSA-446728	Cell junction organization	-6.1	4.6	15	ACTN1|DST|CDH2|CDH8|CDH11|CDH18|CTNND1|ILK|LIMS1|PRKCI|TESK1|CLDN10|FERMT2|PARD6A|MPP5	ZT20 vs. ZT12 Down
GO Biological Processes	GO:0060562	epithelial tube morphogenesis	-6.2	2.3	43	AR|BMP2|BMP4|BMP7|DDR1|DLG1|ESR1|GATA4|GPC3|FOXA1|HES1|LRP6|MEF2C|MTHFD1|MTHFR|MYC|PGR|PODXL|SALL1|SIX1|SKI|SOX4|SOX9|TULP3|VEGFA|CXCR4|LMO4|HESX1|TIMELESS|NTN1|SPRY1|COBL|CLIC4|KLHL3|SIX4|MKS1|SALL4|SHROOM3|GRHL3|FAT4|DNAAF1|TRIM71|RDH10	ZT20 vs. ZT12 UP
GO Biological Processes	GO:0045926	negative regulation of growth	-6.2	2.5	36	ADRB1|BCL6|BMP4|BTG1|CDKN1A|CRYAB|FGFR3|FXN|FRZB|GPC3|IGFBP5|ING1|MAP2|MT3|MYL2|CCN3|PPARG|PPT1|PTK2|PTPRS|RGS2|RGS4|RYK|TLL2|STC2|NTN1|SERTAD2|KIAA0319|SEMA6C|FSTL4|WWC1|SIRT1|EAF2|SEMA6A|WWC2|DRAXIN	ZT20 vs. ZT12 UP
KEGG Pathway	ko04921	Oxytocin signaling pathway	-6.2	3	26	ADCY6|CACNA1D|CACNB4|CDKN1A|GNAI2|GNAO1|GUCY1A2|GUCY1B1|ITPR1|ITPR2|JUN|KCNJ3|MEF2C|MYLK|PLCB2|PLCB4|PPP1CC|PPP3CA|PRKCA|PTGS2|RGS2|PLCB1|PIK3R5|CACNG5|CAMK1D|MYLK3	ZT20 vs. ZT12 UP
Reactome Gene Sets	R-HSA-1630316	Glycosaminoglycan metabolism	-6.2	3.2	23	GPC4|B4GALT1|GPC3|HSPG2|IDS|SDC1|SDC2|CHST1|PAPSS1|HS6ST1|CHST3|HS2ST1|UST|ST3GAL6|SLC26A1|CHSY1|B3GAT1|CHST7|CEMIP|XYLT1|CHST9|B3GNT7|HS6ST3	ZT20 vs. ZT12 UP
GO Biological Processes	GO:0048640	negative regulation of developmental growth	-6.2	3.3	22	ADRB1|BMP4|CDKN1A|FGFR3|FXN|MAP2|MT3|PTK2|PTPRS|RGS2|RGS4|RYK|TLL2|STC2|NTN1|KIAA0319|SEMA6C|FSTL4|WWC1|SEMA6A|WWC2|DRAXIN	ZT20 vs. ZT12 UP
GO Biological Processes	GO:0033002	muscle cell proliferation	-6.2	2.5	35	BMP4|CDK1|CDKN1A|CNN1|HBEGF|GNAI2|HPGD|HTR1B|IGFBP5|IL6R|IL18|JAK2|JUN|SMAD1|MDM2|MEF2C|MAP3K5|MMP9|NQO2|CCN3|P2RY6|PDE1A|SERPINF2|PPARG|PTGS2|SIX1|TGFBR3|VIP|VIPR2|NR4A3|PPARGC1A|TENM4|IRAK4|DIPK2A|RBPMS2	ZT20 vs. ZT12 UP
GO Biological Processes	GO:1901214	regulation of neuron death	-6.2	2.3	42	ADAM8|EGR1|F2R|JAK2|JUN|MCL1|MEF2C|MAP3K5|CD200|MT3|MYBL2|NQO2|NTF3|NTRK2|SERPINF1|PPT1|SIX1|SNCB|SNCA|TNFRSF1B|TRAF2|NR4A3|GDF5|FZD9|RAB29|KIF14|BCL2L11|GPNMB|PPARGC1A|SIRT1|NENF|SIX4|RETREG1|DDIT4|OXR1|FBXW7|VPS35|CPEB4|BTBD10|VSTM2L|NRBP2|DRAXIN	ZT20 vs. ZT12 UP
GO Biological Processes	GO:0046879	hormone secretion	-6.2	2.3	42	ADRA2C|SLC25A4|ARNTL|CACNA1D|CACNA1E|CPT1A|CRHBP|CRY1|GLP1R|GLUL|GPLD1|GPR27|GRP|ITPR1|ITPR2|JAK2|KCNA5|MYO5A|NMB|CCN3|PPP3CA|PRKCA|SLC2A1|SNAP25|SOX4|STX1A|TACR2|VIP|FZD4|DOC2B|KLF7|PER2|STXBP5L|CARTPT|RIMS2|PHPT1|TM7SF3|FAM3B|NADK|MCU|ACVR1C|SYT9	ZT20 vs. ZT12 UP
GO Biological Processes	GO:0043434	response to peptide hormone	-6.2	2	53	ADCY6|APC|BMP7|CDO1|AP3S1|CRHBP|CRHR2|CRY1|CYBB|EGR1|FBN1|GCNT1|GLP1R|GNAI2|GPLD1|GPR21|HHEX|IGFBP5|INSR|JAK2|JUND|LRP6|MDM2|MYO5A|PDE3B|PDK4|PPARG|PRKAR2A|PRKCZ|PTGS2|PTK2|PTPN2|SHC1|SLC2A1|SMARCC1|STAT2|STAT5A|TGFBR3|TSHR|XBP1|NR4A3|STC2|SOCS1|TNFSF10|LPIN2|C2CD5|CYFIP1|SIRT1|ATP6V0A4|PRLH|AGTRAP|MGARP|ACVR1C	ZT20 vs. ZT12 UP
GO Molecular Functions	GO:0030695	GTPase regulator activity	-6.2	2.3	41	ARHGAP6|CHN1|ECT2|JUN|OPHN1|PDE6D|RAP1GAP|RAP1GDS1|RGS1|RGS2|RGS3|RGS4|RGS7|RGS16|RP2|WASL|STXBP5L|RGS6|SRGAP3|VAV3|GNB5|ARHGAP26|TBC1D2B|RAP1GAP2|TBC1D9|PLCB1|ARHGAP45|RABGAP1|SGSM3|TBC1D2|CCDC88A|DEPDC1B|TBC1D24|RGS18|ARHGAP10|PREX2|SYDE2|AGAP1|STXBP5|SIRPA|DAB2IP	ZT20 vs. ZT12 UP
GO Biological Processes	GO:1902476	chloride transmembrane transport	-6.2	3.5	20	CLCN1|CLCN6|SLC26A3|GABRA1|GABRA2|GABRA4|GABRR2|SLC26A4|SLC1A3|SLC1A4|CLCA2|SLC26A1|CLIC4|SLC12A5|ANO3|SLC26A6|TTYH3|SLC26A7|ANO6|SLC26A5	ZT20 vs. ZT12 UP
KEGG Pathway	ko04080	Neuroactive ligand-receptor interaction	-6.2	2.4	38	ADCYAP1R1|ADRA2C|ADRB1|CALCR|CHRM3|CHRM4|CHRNA4|CHRNA5|CHRNB4|CRHR2|DRD4|LPAR1|F2R|F2RL1|F2RL2|GABRA1|GABRA2|GABRA4|GABRR2|GLP1R|GRIA2|GRIK3|GRM2|HRH2|HTR1B|HTR1F|P2RY6|TACR2|TBXA2R|THRA|TSHR|VIPR1|VIPR2|S1PR4|F2RL3|P2RY14|NMUR1|LPAR3	ZT20 vs. ZT12 UP
KEGG Pathway	ko05205	Proteoglycans in cancer	-6.2	2.6	31	ANK3|CDKN1A|HBEGF|ERBB2|ESR1|FN1|GPC3|HGF|HSPB2|HSPG2|ITPR1|ITPR2|MDM2|MMP9|MSN|MYC|PPP1CC|PRKCA|PTK2|RRAS|SDC1|SDC2|VAV2|VEGFA|WNT7A|FZD4|FZD7|FZD9|PLCE1|NANOG|WNT5B	ZT20 vs. ZT12 UP
Reactome Gene Sets	R-HSA-381426	Regulation of Insulin-like Growth Factor (IGF) transport and uptake by Insulin-like Growth Factor Binding Proteins (IGFBPs)	-6.1	3.2	23	SERPINC1|BMP4|C3|CDH2|CHGB|FBN1|FN1|GPC3|IGFBP2|IGFBP5|CCN1|LGALS1|LTBP1|MATN3|MELTF|MMP1|PROC|SDC2|SCG2|STC2|MGAT4A|PNPLA2|VWA1	ZT20 vs. ZT12 UP
GO Biological Processes	GO:0055088	lipid homeostasis	-6.1	2.9	27	ACOX1|APOA4|APOC3|NR5A2|IL18|LIPC|NPC1|PPARG|RBP1|XBP1|PNPLA4|ACOX2|PLA2G10|CYP7B1|MED13|NR1H3|SIRT1|MYLIP|MLXIPL|ANGPTL4|FBXW7|PNPLA2|GRAMD1B|DISP3|DGAT2|NUS1|TLCD2	ZT20 vs. ZT12 UP
GO Biological Processes	GO:0048660	regulation of smooth muscle cell proliferation	-6.1	2.8	28	BMP4|CDKN1A|CNN1|HBEGF|GNAI2|HPGD|HTR1B|IGFBP5|IL6R|IL18|JAK2|JUN|MDM2|MEF2C|MAP3K5|MMP9|NQO2|P2RY6|PDE1A|SERPINF2|PPARG|PTGS2|VIP|VIPR2|NR4A3|PPARGC1A|IRAK4|RBPMS2	ZT20 vs. ZT12 UP
KEGG Pathway	hsa04540	Gap junction	-6.1	3.7	19	ADCY6|ADRB1|CDK1|LPAR1|GNAI2|GUCY1A2|GUCY1B1|ITPR1|ITPR2|PDGFA|PLCB2|PLCB4|PRKCA|TUBB4B|PLCB1|PDGFC|TUBAL3|TUBB6|TUBB2B	ZT20 vs. ZT12 UP
GO Biological Processes	GO:0042058	regulation of epidermal growth factor receptor signaling pathway	-6.1	3.7	19	HBEGF|HIP1|MMP9|PTPN2|PTPN12|SHC1|DGKD|NEURL1|MVP|SPRY1|STAM2|SH3KBP1|FBXW7|CCDC88A|EPS15L1|WDR54|AFAP1L2|SOCS4|DAB2IP	ZT20 vs. ZT12 UP
GO Biological Processes	GO:0072006	nephron development	-6.1	3	25	BMP2|BMP4|BMP7|DLG1|EGR1|GPC3|HES1|IL6R|MEF2C|MYC|PDGFA|PODXL|PTPRO|SALL1|SIX1|SOX9|VEGFA|MAGI2|BASP1|SULF1|WWTR1|KLHL3|PLCE1|SIX4|FAT4	ZT20 vs. ZT12 UP
GO Biological Processes	GO:0120161	regulation of cold-induced thermogenesis	-6.1	3	25	ADRB1|APC|ARNTL|EPAS1|ESRRG|ACSL1|GATM|ID1|IL18|JAK2|NOVA1|THRA|TLE3|TSHR|VEGFA|CXCR4|PER2|NR1H3|PEMT|PPARGC1A|ZNF423|G0S2|ACOT13|PDGFC|PCTP	ZT20 vs. ZT12 UP
GO Cellular Components	GO:0001725	stress fiber	-6.1	5.3	13	ACTN4|ACTN1|ILK|ABLIM1|PTK2|PDLIM4|PDLIM7|NEBL|PDLIM5|FERMT2|SYNPO|ABLIM3|PDLIM3	ZT20 vs. ZT12 Down
GO Cellular Components	GO:0097517	contractile actin filament bundle	-6.1	5.3	13	ACTN4|ACTN1|ILK|ABLIM1|PTK2|PDLIM4|PDLIM7|NEBL|PDLIM5|FERMT2|SYNPO|ABLIM3|PDLIM3	ZT20 vs. ZT12 Down
GO Cellular Components	GO:0099572	postsynaptic specialization	-6.1	2.6	33	CACNA1C|CDH2|CHRM3|CTNNA2|CTNND1|EPS8|FYN|OPRD1|PTPRO|PTPRS|SPOCK1|SRC|CDKL5|STX1A|MTMR2|P2RX6|HOMER1|PDLIM5|RGS14|SYNPO|TNIK|EPB41L3|GRIP1|ZDHHC2|BCL11A|SYNJ2BP|ABHD17C|BAALC|PRR7|GRIP2|ADGRA1|PPP1R9B|DYNLL2	ZT20 vs. ZT12 Down
GO Biological Processes	GO:0070482	response to oxygen levels	-6	2.5	35	ACTN4|ADAM8|BMP7|ZFP36L1|CA9|CAPN2|CBL|CD38|CYP1A1|HDAC2|HMOX1|ITPR2|KCNA5|KCNK2|LOXL2|MDM2|MYB|MYC|OPRD1|PDK1|PLAU|PPARG|PSMA4|PSMC6|RORA|RYR2|SCN2A|CXCL12|SLC9A1|SRC|VEGFA|P2RX2|MGARP|VASN|FUNDC1	ZT20 vs. ZT12 Down
GO Biological Processes	GO:0034762	regulation of transmembrane transport	-6	2.2	45	ACTN4|ADRB2|ANK3|CACNA1C|CACNB4|CHRM3|MAPK14|DRD1|FGF14|FKBP1B|FYN|GJA1|KCNA4|KCNA5|KCNC2|KCNQ1|MEF2C|MYO5A|P2RY6|PDE4D|PLCG1|PRKCI|RYR2|SCN2A|SCN4B|SLC9A1|CLTCL1|CACNA1H|RGN|HOMER1|C2CD5|PPIF|GNB5|ARPP19|KLHL24|CTTNBP2NL|KCNK12|CEMIP|HECW2|DPP10|WNK2|KCNG4|OSBPL8|CNIH3|C1QTNF12	ZT20 vs. ZT12 Down
GO Biological Processes	GO:0006022	aminoglycan metabolic process	-6	3.4	21	CLTC|FMOD|B4GALT1|GPC1|HMMR|NDST1|SLC9A1|CHST1|SDC3|ABCC5|B3GNT3|ST3GAL6|B3GNT2|CHST11|SPOCK3|CHST7|CEMIP|NDST4|HS6ST2|B3GAT2|HS3ST5	ZT20 vs. ZT12 Down
GO Biological Processes	GO:0106106	cold-induced thermogenesis	-6.1	3	25	ADRB1|APC|ARNTL|EPAS1|ESRRG|ACSL1|GATM|ID1|IL18|JAK2|NOVA1|THRA|TLE3|TSHR|VEGFA|CXCR4|PER2|NR1H3|PEMT|PPARGC1A|ZNF423|G0S2|ACOT13|PDGFC|PCTP	ZT20 vs. ZT12 UP
Reactome Gene Sets	R-HSA-69278	Cell Cycle, Mitotic	-6.1	1.9	62	BIRC5|BUB1|CCNE1|CDK1|CDK11B|CDC20|CDKN1A|CETN2|CKS1B|DHFR|DYNC1I1|E2F3|FOXM1|HSP90AA1|JAK2|MAD2L1|MCM6|MYBL2|MYC|ORC5|PPP1CC|PPP2R5A|PRKCA|PSMA4|PSMD12|RPA1|CDC7|ZW10|KIF23|LPIN2|TUBB4B|ANAPC10|NDC80|ARPP19|UBE2C|TPX2|CLASP2|FBXL7|ORC6|NSL1|FBXO5|TUBGCP4|NME7|GMNN|NDE1|NCAPG2|CEP192|MCM10|NCAPG|CENPM|HAUS3|TUBAL3|CEP76|SEH1L|TUBB6|MASTL|CABLES1|HAUS1|ESCO2|TUBB2B|SKA2|CENPS	ZT20 vs. ZT12 UP
GO Biological Processes	GO:0014065	phosphatidylinositol 3-kinase signaling	-6.1	2.9	26	ERBB2|F2R|F2RL1|HGF|IL18|INSR|JAK2|NEDD4|NTF3|NTRK2|PDGFA|PIP4K2A|RELN|PTK2|SOX9|PIP5K1B|RASGRP1|SIRT1|PIK3R5|FBXL2|PPP1R16B|PDGFC|PREX2|PIK3IP1|DAB2IP|DIPK2A	ZT20 vs. ZT12 UP
GO Biological Processes	GO:0008016	regulation of heart contraction	-6.1	2.4	36	ADA|ADRB1|ATP2A2|CACNA1D|CACNB4|CALCA|CYP2J2|DLG1|DSP|HBEGF|EPAS1|GATA4|GCH1|GLP1R|GNAO1|ITPR1|ITPR2|JAK2|KCNA5|KCNJ3|KCNK1|KCNN2|KCNQ1|MDM2|MYL2|PKP2|RGS2|RGS4|SCN4B|THRA|PDE5A|CACNG5|CTNNA3|ASB3|SCN3B|KCNK15	ZT20 vs. ZT12 UP
GO Biological Processes	GO:0001764	neuron migration	-6.1	2.9	27	CCK|GFRA3|NRG1|MEF2C|NTRK2|RELN|PTK2|SPOCK1|CDKL5|VEGFA|CXCR4|NTN1|KIAA0319|NTNG1|ADGRL3|LRP12|TLX3|DCDC2|DDIT4|NDE1|SEMA6A|SH3RF1|NTNG2|DAB2IP|DNAAF4|FBXO45|TUBB2B	ZT20 vs. ZT12 UP
GO Biological Processes	GO:0015850	organic hydroxy compound transport	-6.1	2.4	37	ADRA2C|APOA4|APOC3|CEL|CHRNA4|DRD4|GPM6B|HTR1B|KCNA2|LIPC|LRP6|NPC1|PON1|PPARG|RAB3A|SLC22A3|SNCA|STX1A|SYT4|VIP|PLA2G10|SLC16A3|CARTPT|NR1H3|NCOA2|NISCH|SLCO2B1|SIRT1|SYT17|GRAMD1B|ABCG4|SLC26A6|STARD5|OSBPL5|NUS1|SYT9|SLC5A12	ZT20 vs. ZT12 UP
GO Biological Processes	GO:0033673	negative regulation of kinase activity	-6.1	2.4	37	APC|BMP4|BMP7|CDKN1A|DUSP1|DUSP7|DUSP8|GMFB|HHEX|LRP6|NPM1|PPP2R5A|PKIA|PRKAR2A|PTPN2|PTPRB|PTPRO|RGS2|RGS3|RGS4|SNCA|TESK1|SOCS1|RGN|RUBCN|MVP|SH2B3|SPRY1|TAB1|PKIG|PPM1E|SIRT1|WWTR1|DUSP16|PIK3IP1|SOCS4|DAB2IP	ZT20 vs. ZT12 UP
GO Biological Processes	GO:0001523	retinoid metabolic process	-6.1	3.4	21	ADH4|ALDH1A3|APOA4|APOC3|CYP1B1|CYP2D6|CYP26A1|GPC4|GPC3|HSPG2|RBP1|SDC1|SDC2|LRP8|PNPLA4|UGT1A1|PNPLA2|BCO2|DGAT2|RDH10|NAPEPLD	ZT20 vs. ZT12 UP
Reactome Gene Sets	R-HSA-163685	Integration of energy metabolism	-6.1	3.4	21	ADCY6|ADRA2C|CACNA1D|CACNA1E|CHRM3|ACSL3|GLP1R|GNAI2|ITPR1|ITPR2|PLCB2|PRKAR2A|PRKCA|SLC2A1|SNAP25|STX1A|TKT|GNB5|PLCB1|MLXIPL|GNB4	ZT20 vs. ZT12 UP
Reactome Gene Sets	R-HSA-8957275	Post-translational protein phosphorylation	-6.1	3.4	21	SERPINC1|BMP4|C3|CDH2|CHGB|FBN1|FN1|GPC3|IGFBP5|CCN1|LGALS1|LTBP1|MATN3|MELTF|PROC|SDC2|SCG2|STC2|MGAT4A|PNPLA2|VWA1	ZT20 vs. ZT12 UP
GO Biological Processes	GO:0045444	fat cell differentiation	-6.1	2.5	34	ADRB1|ARNTL|BMP2|BMP7|BNIP3|CEBPD|CTBP2|FRZB|HES1|LAMB3|PPARG|PTGS2|RGS2|RREB1|SIX1|XBP1|NR4A3|SOCS1|PER2|GDF3|PPARGC1A|PLCB1|SIRT1|NOCT|WWTR1|PRLH|LMO3|WNT5B|FAM120B|TMEM120B|GLIS1|TMEM64|NAPEPLD|SH3PXD2B	ZT20 vs. ZT12 UP
GO Biological Processes	GO:0001656	metanephros development	-6.1	3.6	19	BMP4|BMP7|EGR1|FBN1|GPC3|HES1|ID3|MYC|PDGFA|SALL1|SIX1|SOX9|SPRY1|BASP1|WWTR1|SIX4|FAT4|OSR2|RDH10	ZT20 vs. ZT12 UP
GO Biological Processes	GO:0030509	BMP signaling pathway	-6.1	2.9	26	BMP2|BMP4|BMP7|EGR1|FBN1|GATA4|GPC3|HES1|ID1|CCN1|SMAD1|SMAD5|NBL1|SFRP4|SKI|TGFBR3|GDF5|GDF3|TOB1|ZNF423|SULF1|UBE2O|GREM2|HTRA3|RBPMS2|RNF165	ZT20 vs. ZT12 UP
GO Biological Processes	GO:0007269	neurotransmitter secretion	-6	2.8	28	ATP2A2|CACNA1D|CHRNA4|CHRNA5|CHRNB4|CTBP2|HSPA8|HTR1B|MEF2C|PPT1|RAB3A|SNAP25|SNCA|STX1A|SYT4|TACR2|WNT7A|DOC2B|PPFIA2|STXBP5L|RIMS2|SNPH|SV2A|GIPC1|KCNMB4|SYT17|PPP1R9A|SYT9	ZT20 vs. ZT12 UP
GO Biological Processes	GO:0099643	signal release from synapse	-6	2.8	28	ATP2A2|CACNA1D|CHRNA4|CHRNA5|CHRNB4|CTBP2|HSPA8|HTR1B|MEF2C|PPT1|RAB3A|SNAP25|SNCA|STX1A|SYT4|TACR2|WNT7A|DOC2B|PPFIA2|STXBP5L|RIMS2|SNPH|SV2A|GIPC1|KCNMB4|SYT17|PPP1R9A|SYT9	ZT20 vs. ZT12 UP
GO Biological Processes	GO:0048598	embryonic morphogenesis	-6	1.9	65	ALDH1A3|AR|BMP4|BMP7|COL12A1|DLG1|DUSP1|ECE1|FBN1|FN1|FRZB|GATA4|GPC3|HES1|CCN1|LAMA3|LAMB3|LRP4|LRP6|SMAD1|MBP|MEF2C|MMP9|MTHFD1|MTHFR|RARB|SALL1|SHOX2|SIX1|SKI|SOX4|SOX9|ZEB1|TULP3|UGDH|WNT7A|NR4A3|GDF5|FZD7|LMO4|HESX1|NTN1|GDF3|BCL2L11|CLASP2|PHLDB1|SULF1|COBL|TENM4|FLVCR1|ATP8A2|SIX4|MKS1|SALL4|DSCAML1|SHROOM3|GRHL3|GREM2|NANOG|LNPK|OSR2|DNAAF1|TRIM71|RDH10|RBPMS2	ZT20 vs. ZT12 UP
GO Biological Processes	GO:0140014	mitotic nuclear division	-6	2.3	38	APC|BIRC5|BMP4|BMP7|BUB1|CDC20|DMRT1|DUSP1|INSR|KIF11|KIF25|MAD2L1|MYBL2|ZW10|KIF23|MAD2L1BP|DLGAP5|KIF14|TOM1L1|NDC80|TACC3|UBE2C|TPX2|CLASP2|NSL1|FBXO5|RGCC|NUSAP1|ANLN|NDE1|NCAPG2|CEP192|NCAPG|DSCC1|SEH1L|CCSAP|FBXO43|RAD21L1	ZT20 vs. ZT12 UP
GO Biological Processes	GO:2000241	regulation of reproductive process	-6	3.6	20	AR|BMP7|CDC20|DAZL|DMRT1|ESR1|NR5A1|B4GALT1|GJA1|HDAC2|INHBA|SRC|VEGFA|PLA2G10|PDE5A|CACNA1H|LHFPL2|AGO2|HPGDS|FBXO43	ZT20 vs. ZT12 Down
KEGG Pathway	hsa05205	Proteoglycans in cancer	-6	3.1	24	ANK3|CBL|MAPK14|HBEGF|ERBB2|ESR1|GPC1|ITPR2|MDM2|MSN|MYC|PLAU|PLCG1|MAPK13|PTK2|RRAS|SLC9A1|SRC|TFAP4|TIMP3|VAV2|VEGFA|AKT3|WNT16	ZT20 vs. ZT12 Down
GO Biological Processes	GO:0007623	circadian rhythm	-6	3.1	24	ADRB1|CREM|CRY2|HDAC1|HDAC2|HTR7|ID3|JUN|JUND|PPARG|PROX1|RORA|RORB|NR0B2|TNFRSF11A|PER3|USP2|NCOA2|MYCBP2|PHLPP1|OPN3|NOCT|FBXL17|C3orf70	ZT20 vs. ZT12 Down
GO Biological Processes	GO:0097237	cellular response to toxic substance	-5.9	2.9	26	BMP7|DHFR|ECT2|FXN|GLRA2|HDAC2|HMOX1|ITPR2|KCNC2|MDM2|MYB|OPRD1|MAPK13|RAD51|SRC|TXNRD1|RGN|GPR37L1|PPIF|AKR1A1|FBLN5|SZT2|SESN2|PRXL2C|IYD|GPX8	ZT20 vs. ZT12 Down
GO Cellular Components	GO:0005925	focal adhesion	-5.9	2.4	36	ACTN4|ACTN1|ANXA6|DST|CAPN5|CAPN2|CBL|CDH2|CLTC|GJA1|TNC|ILK|LIMS1|MARCKS|MCAM|MSN|NHS|PLAU|PTK2|PTPN12|RRAS|SLC9A1|SRC|TLE2|VCL|SORBS2|NUMB|CPNE3|PDLIM7|PROCR|FERMT2|NFASC|CYFIP1|SH3KBP1|FOCAD|PHLDB2	ZT20 vs. ZT12 Down
GO Molecular Functions	GO:0008022	protein C-terminus binding	-5.9	3.3	22	DST|CDC20|CDK7|CENPF|ERBB2|LCK|PPARG|RAB3A|RAD51|SRC|TBL1X|TESK1|FBLN5|GRIP1|AGO2|PIAS4|RBFOX1|SYNJ2BP|IFT46|PDZD3|PPP1R9B|LAMA1	ZT20 vs. ZT12 Down
GO Biological Processes	GO:0045216	cell-cell junction organization	-5.9	3.4	21	ACTN4|RHOC|CDH8|CDH11|CDH18|CTNND1|ECT2|GJA1|LIMS1|PKP2|PRKCI|PTPRO|UGT8|VCL|CLDN10|TJP2|NFASC|EPB41L3|PARD6A|MPP5|PLEKHA7	ZT20 vs. ZT12 Down
GO Biological Processes	GO:0071417	cellular response to organonitrogen compound	-5.9	2.1	46	ADCY9|ADRB2|ZFP36L1|CAPN2|CCND3|DRD1|FDX1|FYN|GJA1|GLRA2|GRB14|HDAC2|HTR1B|IGFBP5|ITPR2|KCNQ1|MDM2|MEF2C|MYO5A|P2RY6|PDE4D|PIK3C2A|PPARG|PRKCI|MAPK13|PRLR|PTK2|RAD51|RYR2|SLC9A1|SRC|C2CD5|CIB2|CYFIP1|SIK2|PTPN22|ATP6V0A4|BCL11A|GNG2|SESN2|PPP1R9B|MGARP|SYAP1|OSBPL8|SESN3|C1QTNF12	ZT20 vs. ZT12 Down
Reactome Gene Sets	R-HSA-500792	GPCR ligand binding	-6	2	54	ADCYAP1R1|ADRA2C|ADRB1|C3|CALCA|CALCR|CCK|CHRM3|CHRM4|CRHBP|CRHR2|DRD4|ECE1|LPAR1|F2R|F2RL1|F2RL2|GLP1R|GRM2|GRP|HRH2|HTR1B|HTR1F|NMB|P2RY6|PTH|TACR2|TBXA2R|TSHR|VIP|VIPR1|VIPR2|WNT7A|XK|CXCR4|FZD4|FZD7|FZD9|PTCH2|S1PR4|F2RL3|PLPPR4|P2RY14|RAMP1|NMUR1|GNB5|LPAR3|PRLH|NLN|GNB4|PROK2|PLPPR3|RLN3|PLPPR5	ZT20 vs. ZT12 UP
GO Cellular Components	GO:0042734	presynaptic membrane	-6	2.9	26	CACNA1D|CDH2|CHRM3|CHRNA4|CNTN1|DNM1|GPC4|GRIK3|GRM2|HIP1|HTR1B|KCNA2|KCNJ3|PTPRS|SCN2A|SNAP25|STX1A|ADAM23|RIMS2|SNPH|NTNG1|PCDH17|CNTN5|NTNG2|STXBP5|FBXO45	ZT20 vs. ZT12 UP
GO Biological Processes	GO:0008360	regulation of cell shape	-6	2.9	26	DLG1|LPAR1|EPB41|FN1|GAS2|MSN|PLXNA2|PTK2|VEGFA|RHOBTB1|PLXNC1|WASF3|CYFIP1|PARVB|SH3KBP1|PLEKHO1|FGD6|ATP10A|ERMN|SHROOM3|RHOU|PLXNA4|FGD4|SYNE3|SLC26A5|PALM2AKAP2	ZT20 vs. ZT12 UP
GO Biological Processes	GO:0007423	sensory organ development	-6	1.9	63	ACTL6A|ALDH1A3|ASCL2|BMP2|BMP4|BMP7|DDR1|CEBPD|CRYAB|CYP1B1|DLG1|DSCAM|ECE1|FBN1|FRZB|HES1|JUN|KCNQ1|LIMK2|LRP6|MAB21L1|TRPM1|MYCL|MYO7B|NHS|NTRK2|SERPINF1|RARB|SALL1|SIX1|SKI|SOX9|ZEB1|TMOD1|TULP3|VEGFA|WNT7A|NR4A3|FZD4|HESX1|NTN1|SLC4A7|GDF3|PLPPR4|BCL2L11|SPRY1|JMJD6|TDRD7|CLIC4|ATP8A2|SIX4|MKS1|SLC17A6|GRHL3|PCDH15|FAT4|WNT5B|MFSD2A|SLC25A25|OSR2|RDH10|SH3PXD2B|SLC26A5	ZT20 vs. ZT12 UP
GO Molecular Functions	GO:0005085	guanyl-nucleotide exchange factor activity	-6	2.6	32	ADRB1|ECT2|EEF1B2|RAPGEF1|RASGRF2|TBXA2R|VAV2|RAPGEF5|ARHGEF17|ELMO1|SH2D3C|RASGRP1|FARP1|VAV3|RGL1|ARHGEF9|ARHGEF26|FBXO8|ARHGEF4|ARHGEF3|PLCE1|CCDC88A|FGD6|RIC1|PREX2|DOCK8|ARHGEF39|FNIP1|FGD4|DENND2C|DENND1B|RASGEF1C	ZT20 vs. ZT12 UP
GO Biological Processes	GO:0007611	learning or memory	-6	2.4	36	B2M|CCK|CRHBP|AFF2|GATM|GLP1R|GMFB|HRH2|INSR|JUN|MEF2C|MME|NQO2|SLC11A2|NTF3|NTRK2|SERPINF1|PPT1|PRKCZ|RELN|PTGS2|SCN2A|SGK1|SNAP25|SYT4|TACR2|THRA|VIP|FZD9|PLCB1|ARC|CUX2|CNTNAP2|SLC12A5|PTCHD1|LRRN4	ZT20 vs. ZT12 UP
GO Biological Processes	GO:0010876	lipid localization	-6	2.1	50	APOA4|APOC3|C3|CEL|CHKA|CPT1A|CRY1|DRD4|FABP2|ACSL1|ACSL3|LIPC|LRP6|ABCC1|NMB|NPC1|PITPNA|PON1|PPARG|PTPN2|SLC2A1|SLCO2A1|FZD4|PLA2G10|TNFRSF11A|NR1H3|ATP9A|NCOA2|SLC27A4|SLCO2B1|PLA2R1|SIRT1|SLCO3A1|ATP8A2|FBXW7|PNPLA2|ATP10A|ATP10D|GRAMD1B|DISP3|PCTP|MID1IP1|ABCG4|STARD5|DGAT2|MFSD2A|OSBPL5|NUS1|SPNS2|ACVR1C	ZT20 vs. ZT12 UP
GO Biological Processes	GO:0006644	phospholipid metabolic process	-6	2	53	APOA4|CHKA|DGKQ|ACSL3|FGFR3|GPLD1|LIPC|PCYT1A|PDGFA|PI4KB|PIP4K2A|PLCB2|PLD1|PLSCR1|PON1|PTK2|RAB4A|VAV2|PIP5K1B|PLA2G10|DGKD|PLPP2|SOCS1|INPP4B|MTMR2|MTMR7|LPIN2|RUBCN|PLPPR4|NR1H3|PEMT|VAV3|PLCB1|PIK3R5|ISYNA1|ETNK1|GPCPD1|AGPAT4|PCTP|PLPPR3|RUFY1|MFSD2A|PIK3IP1|OSBPL5|NUS1|SOCS4|DAB2IP|MBOAT1|PLPPR5|ABHD3|PLPP4|NAPEPLD|IPMK	ZT20 vs. ZT12 UP
GO Biological Processes	GO:0019932	second-messenger-mediated signaling	-6	2	53	ADA|ADCY6|ADCYAP1R1|ADRA2C|ADRB1|ATP2A2|CALCA|CALCR|CHRM3|DGKQ|LPAR1|NR5A2|GLP1R|GNAI2|GUCY1A2|GUCY1B1|NRG1|ITPR1|ITPR2|MYO5A|P2RY6|PDE3B|PPP3CA|PRKAR2A|PRKCA|PTH|RGS2|SOX9|TBXA2R|TSHR|VEGFA|VIP|CXCR4|DYRK2|DGKD|PDE5A|S1PR4|RGN|RIMS2|RAMP1|NMUR1|PDE10A|ADGRL3|LPAR3|DDAH1|PDE7B|LMCD1|PLCE1|PPP1R9A|JPH1|MCU|RNF157|CGAS	ZT20 vs. ZT12 UP
GO Cellular Components	GO:0005912	adherens junction	-6	1.9	61	ACTN4|ALCAM|APC|ATP2A2|B2M|CAPN1|CDH1|CDH2|CLTC|CNN1|CTNNA1|DLG1|DSP|FGFR3|HSPA8|HSPG2|JAK2|LIMS1|MME|MSN|NHS|NPM1|NRAP|PKP2|PPP1CC|PRKAR2A|PTK2|TWF1|PTPN12|RRAS|SVIL|TLE2|VEGFA|PPFIBP1|PDLIM4|PDLIM1|TJP2|KIF23|ACTR3|CORO2B|CIB2|PROCR|NCKAP1|LDB3|FAM107A|ARHGAP26|CLASP2|CYFIP1|SYNE2|SYNM|CTNNA3|PARVB|SH3KBP1|KLHL24|JCAD|SHROOM3|RHOU|TMEM204|AIF1L|DIXDC1|NEXN	ZT20 vs. ZT12 UP
GO Biological Processes	GO:0009306	protein secretion	-6	1.9	58	ADAM8|ADRA2C|SLC25A4|ARNTL|CACNA1D|CACNA1E|CBLN1|CPT1A|DRD4|F2R|F2RL1|FN1|GAPDH|GLP1R|GLUL|GPLD1|GPR27|IFNGR1|ITPR1|ITPR2|JAK2|KCNA5|CD200|MYO5A|CCN3|PPP3CA|PRKCA|RAB3A|SLC2A1|SNAP25|SOX4|STX1A|SYT4|TACR2|TRAF2|VIP|XBP1|SCG2|DOC2B|KLF7|SOCS1|PER2|STXBP5L|CARTPT|RIMS2|NR1H3|RGCC|PHPT1|TM7SF3|FAM3B|VPS35|PORCN|NADK|MCU|NLRP3|ACVR1C|STXBP5|SYT9	ZT20 vs. ZT12 UP
GO Biological Processes	GO:0051784	negative regulation of nuclear division	-6	4.3	15	APC|BMP4|BMP7|BUB1|CDC20|DMRT1|DUSP1|KIF25|MAD2L1|ZW10|TOM1L1|NDC80|FBXO5|RGCC|FBXO43	ZT20 vs. ZT12 UP
GO Biological Processes	GO:0045936	negative regulation of phosphate metabolic process	-5.9	2.1	46	BMP7|CBL|CDKN2B|CRY2|DGKQ|FKBP1B|FOXM1|ILK|INHBA|JUN|LRP6|MGAT5|MYC|GADD45B|PDE4D|PKIA|PTPRO|RGS3|TESK1|TFAP4|TIMP3|UCHL1|ELL|RGN|NOG|RASSF2|MVP|PPIF|TAB1|RGS14|ARPP19|PPM1E|INPP5F|PTPN22|PARD6A|SYNJ2BP|DBNDD2|PMEPA1|SEMA6A|PPP4R4|SMYD3|WNK2|PDZD3|DUSP16|PPP1R9B|PIK3IP1	ZT20 vs. ZT12 Down
GO Biological Processes	GO:0030522	intracellular receptor signaling pathway	-5.9	2.8	27	ACTN4|NR0B1|AR|CREM|CRY2|CTBP2|ESR1|NR5A2|NR5A1|HDAC1|FOXA1|CNOT2|PPARG|RORA|RORB|SEC14L1|SRC|TRIM25|DHRS3|CYP7B1|ZNF536|TAB1|RBFOX2|PTPN22|PMEPA1|NLRX1|DCBLD2	ZT20 vs. ZT12 Down
GO Biological Processes	GO:0010563	negative regulation of phosphorus metabolic process	-5.9	2.1	46	BMP7|CBL|CDKN2B|CRY2|DGKQ|FKBP1B|FOXM1|ILK|INHBA|JUN|LRP6|MGAT5|MYC|GADD45B|PDE4D|PKIA|PTPRO|RGS3|TESK1|TFAP4|TIMP3|UCHL1|ELL|RGN|NOG|RASSF2|MVP|PPIF|TAB1|RGS14|ARPP19|PPM1E|INPP5F|PTPN22|PARD6A|SYNJ2BP|DBNDD2|PMEPA1|SEMA6A|PPP4R4|SMYD3|WNK2|PDZD3|DUSP16|PPP1R9B|PIK3IP1	ZT20 vs. ZT12 Down
GO Biological Processes	GO:0009792	embryo development ending in birth or egg hatching	-5.8	2.1	49	ADCY9|AR|BMP7|ZFP36L1|CAPN2|ESRRB|FXN|NR5A2|FUT8|GLI3|FOXA1|HOXA4|HOXA6|HOXA7|HOXA9|NDST1|LRP2|LRP6|MEF2C|NASP|CNOT2|PLCG1|PLXNA2|PROX1|BRD2|SKIL|TBX3|TULP3|VEGFA|LUZP1|TFEB|ELL|SCEL|NOG|GDF3|SEC24D|TAB1|DMRT2|RAI2|VASH1|SSBP3|CHST11|SUFU|SOX6|PPP4R4|CMIP|KBTBD8|E2F7|TBC1D32	ZT20 vs. ZT12 Down
GO Cellular Components	GO:0043292	contractile fiber	-5.8	2.9	25	ACTN4|ACTN1|ANK3|DST|CACNA1C|FKBP1B|ILK|KCNA5|RYR2|TIMP4|TMOD1|VCL|SORBS2|PDLIM4|PDLIM7|HOMER1|NEBL|PDLIM5|FERMT2|SYNPO|HABP4|PDLIM3|TMOD2|SYNC|LRRC10	ZT20 vs. ZT12 Down
GO Biological Processes	GO:0034332	adherens junction organization	-5.8	3.6	19	ACTN1|ARHGAP6|CDH2|CDH8|CDH11|CDH18|CTNND1|EFNA5|LIMS1|PTK2|SLC9A1|SRC|VCL|VEGFA|NUMB|FERMT2|RASSF8|PHLDB2|PLEKHA7	ZT20 vs. ZT12 Down
GO Biological Processes	GO:0036293	response to decreased oxygen levels	-5.8	2.5	33	ACTN4|ADAM8|BMP7|ZFP36L1|CA9|CAPN2|CBL|CD38|CYP1A1|HMOX1|ITPR2|KCNA5|KCNK2|LOXL2|MDM2|MYB|MYC|OPRD1|PDK1|PLAU|PSMA4|PSMC6|RORA|RYR2|SCN2A|CXCL12|SLC9A1|SRC|VEGFA|P2RX2|MGARP|VASN|FUNDC1	ZT20 vs. ZT12 Down
GO Biological Processes	GO:0015837	amine transport	-6	3.4	20	ADRA2C|CCK|CHRNA4|DRD4|HTR1B|KCNA2|RAB3A|RGS2|RGS4|SNCA|STX1A|SYT4|TACR2|VIP|PER2|CARTPT|SV2A|SYT17|SLC43A2|SYT9	ZT20 vs. ZT12 UP
GO Cellular Components	GO:0031253	cell projection membrane	-5.9	2.2	45	APC|DAGLA|CA9|CNGA1|DLG1|SLC26A3|GABRA1|GABRA2|GABRA4|B4GALT1|INSR|KCNA2|KCNK1|MSN|SLC11A2|SLC26A4|PODXL|TWF1|SLC6A6|CDKL5|SLC7A5|FZD9|C2CD5|SH2D3C|PEMT|SLC34A2|NCKAP1|SLC27A4|FAM107A|CLASP2|SYNE2|WWC1|MACF1|ARHGAP45|LAMP5|CNTNAP2|ATP6V0A4|ARHGEF4|PLEKHO1|JCAD|SLC26A6|DOCK8|AIF1L|NAPEPLD|SHISA9	ZT20 vs. ZT12 UP
KEGG Pathway	hsa05205	Proteoglycans in cancer	-5.9	2.5	32	ANK3|CDKN1A|HBEGF|ERBB2|ESR1|FN1|GPC3|HGF|HSPB2|HSPG2|ITPR1|ITPR2|MDM2|MMP9|MSN|MYC|PPP1CC|PRKCA|PTK2|RRAS|SDC1|SDC2|VAV2|VEGFA|WNT7A|FZD4|FZD7|FZD9|KCNH4|PLCE1|NANOG|WNT5B	ZT20 vs. ZT12 UP
GO Biological Processes	GO:0030324	lung development	-5.9	2.7	28	ADA|BMP4|EPAS1|GPC3|FOXA1|HES1|ID1|IGFBP5|MME|PDGFA|PGR|RAB3A|SOX9|THRA|VEGFA|FGF18|TIMELESS|HS6ST1|ADAMTS2|SPRY1|KLF2|TAB1|JMJD6|FBXW7|STK40|DNAAF1|CCBE1|RDH10	ZT20 vs. ZT12 UP
GO Biological Processes	GO:0055065	metal ion homeostasis	-5.9	1.8	69	ADCYAP1R1|ANK3|ATP2A2|B2M|BNIP3|CACNA1D|CALCA|CALCR|DRD4|LPAR1|EPAS1|ESR1|F2R|F2RL1|F2RL2|FXN|GLP1R|GNAI2|GPR20|HTR1B|ITPR1|ITPR2|JAK2|KCNA5|LRP6|MELTF|MLLT6|TRPM1|MT3|MYC|MYO5A|NMB|SLC11A2|P2RY6|PTH|RAP1GDS1|SNCA|TBXA2R|TFRC|TRPC6|XK|CXCR4|FZD9|STC2|S1PR4|F2RL3|RGN|HEPH|SV2A|CIB2|LPAR3|FLVCR1|SNX10|SLC40A1|PLCE1|TRPM7|TRPV6|CAND1|JPH1|TRPC7|CEMIP|SLC24A3|SLC12A5|PROK2|MCU|SLC35G1|TMEM64|MCOLN2|F…	ZT20 vs. ZT12 UP
GO Biological Processes	GO:0099172	presynapse organization	-5.9	4.6	14	CBLN1|CEL|GPC4|LRP4|SNCA|WNT7A|PPFIA2|BSN|IL1RAPL2|PCDH17|CNTN5|VPS35|NTNG2|SLITRK4	ZT20 vs. ZT12 UP
GO Biological Processes	GO:0030510	regulation of BMP signaling pathway	-5.9	3.5	19	BMP4|FBN1|GATA4|GPC3|HES1|CCN1|NBL1|SFRP4|SKI|GDF5|GDF3|TOB1|ZNF423|SULF1|UBE2O|GREM2|HTRA3|RBPMS2|RNF165	ZT20 vs. ZT12 UP
GO Biological Processes	GO:0070493	thrombin-activated receptor signaling pathway	-5.9	10	7	DGKQ|F2R|F2RL1|F2RL2|HPGD|SNCA|F2RL3	ZT20 vs. ZT12 UP
GO Molecular Functions	GO:0015108	chloride transmembrane transporter activity	-5.9	3.4	20	CLCN1|CLCN6|SLC26A3|GABRA1|GABRA2|GABRA4|GABRR2|SLC26A4|SLC1A4|SLC22A3|CLCA2|SLC26A1|CLIC4|SLC12A5|ANO3|SLC26A6|TTYH3|SLC26A7|ANO6|SLC26A5	ZT20 vs. ZT12 UP
GO Cellular Components	GO:0070161	anchoring junction	-5.9	1.9	62	ACTN4|ALCAM|APC|ATP2A2|B2M|CAPN1|CDH1|CDH2|CLTC|CNN1|CTNNA1|DLG1|DSP|FGFR3|B4GALT1|HSPA8|HSPG2|JAK2|LIMS1|MME|MSN|NHS|NPM1|NRAP|PKP2|PPP1CC|PRKAR2A|PTK2|TWF1|PTPN12|RRAS|SVIL|TLE2|VEGFA|PPFIBP1|PDLIM4|PDLIM1|TJP2|KIF23|ACTR3|CORO2B|CIB2|PROCR|NCKAP1|LDB3|FAM107A|ARHGAP26|CLASP2|CYFIP1|SYNE2|SYNM|CTNNA3|PARVB|SH3KBP1|KLHL24|JCAD|SHROOM3|RHOU|TMEM204|AIF1L|DIXDC1|NEXN	ZT20 vs. ZT12 UP
GO Biological Processes	GO:0120032	regulation of plasma membrane bounded cell projection assembly	-5.9	2.6	31	APC|DPYSL3|F2RL1|PLD1|PODXL|TWF1|RAP1GAP|CDKL5|WASL|NEURL1|ACTR3|TENM1|NCKAP1|SEPTIN9|TBC1D2B|CYFIP1|SYNE2|COBL|RABGAP1|PPP1R16B|SGSM3|PLCE1|DCDC2|ANLN|TBC1D2|PPP1R9A|CCDC88A|TENM2|TBC1D24|ODF2L|PLPPR5	ZT20 vs. ZT12 UP
GO Biological Processes	GO:0042391	regulation of membrane potential	-5.8	2.3	37	ADRB1|ADRB2|ANK3|CACNA1C|CACNB4|CBLN1|CHRNA5|DRD1|FGF14|FKBP1B|GABRR2|GJA1|GLRA2|GRIK3|JUN|KCNA5|KCNC2|KCNK2|KCNQ1|MEF2C|OPRD1|PKP2|RYR2|SCN2A|SCN4B|SLC9A1|SRC|STX1A|MTMR2|CACNA1H|P2RX6|RIMS2|P2RX2|USP53|KCNK12|PIEZO2|CNIH3	ZT20 vs. ZT12 Down
GO Molecular Functions	GO:0050839	cell adhesion molecule binding	-5.8	2.2	41	ACTN4|ACTN1|ADAM8|ANK3|DST|CBL|CDH2|CDH8|CDH11|CDH18|CTNNA2|CTNND1|EIF5|NRG1|ILK|EPCAM|MSN|PKP2|PTK2|PTPRF|PTPRM|PTPRO|CXCL12|SRC|VCL|TRIM25|H3C10|NUMB|ADAM23|TJP2|WASF2|FBLN5|CIB2|PDLIM5|FERMT2|ESM1|COBLL1|TBC1D2|ZC3HAV1|PHLDB2|VASN	ZT20 vs. ZT12 Down
GO Biological Processes	GO:0014706	striated muscle tissue development	-5.8	2.4	34	BMP7|CENPF|MAPK14|GJA1|GPC1|NRG1|HLF|HLX|KCNK2|LRP2|SMAD1|MEF2C|PKP2|PROX1|RYR2|SLC9A1|TBX3|VEGFA|BTG2|SORBS2|SAP30|NOG|HOMER1|ZBTB18|NEBL|PDLIM5|P2RX2|CDON|ASB2|SOX6|BIN3|RBM24|BCL9L|LRRC10	ZT20 vs. ZT12 Down
GO Biological Processes	GO:0021953	central nervous system neuron differentiation	-5.7	3.2	22	CBLN1|CDH11|DRD1|GLI3|INHBA|LRP6|PROX1|PTK2|RORA|RYK|SPOCK1|TULP3|BTG2|LHX3|MYCBP2|SZT2|OTP|TSKU|SUFU|GBA2|DMRT3|PLXNA4	ZT20 vs. ZT12 Down
GO Cellular Components	GO:0048471	perinuclear region of cytoplasm	-5.7	2	52	ACTN4|ANXA6|BICD1|CAPN2|CAPN6|CBL|CDC20|CDK7|CENPF|ERBB2|FYN|HMGB2|HMOX1|INHBA|KCNA5|LIMS1|MSN|PDE4D|PLD1|PPARG|PTPRM|RAB3A|RAD51|SLC9A1|SRC|CDKL5|TNFRSF1B|TPD52L1|SORBS2|PDLIM4|SCEL|MTMR2|USP2|HEPH|MVP|PROCR|CYFIP1|ATXN10|NOCT|PTPN22|TRPC7|NMRAL1|FIGNL1|MTMR14|PRR7|SYNC|RAB11FIP4|RELT|ATCAY|SYAP1|OSBPL6|RAB3C	ZT20 vs. ZT12 Down
GO Biological Processes	GO:2000243	positive regulation of reproductive process	-5.7	4.9	13	AR|DAZL|DMRT1|NR5A1|HDAC2|INHBA|SRC|VEGFA|PLA2G10|PDE5A|CACNA1H|LHFPL2|AGO2	ZT20 vs. ZT12 Down
GO Biological Processes	GO:0050730	regulation of peptidyl-tyrosine phosphorylation	-5.9	2.4	36	CCK|CD80|CNTN1|DGKQ|HBEGF|FGFR3|HGF|NRG1|HES1|IL6R|IL18|JAK2|LRP4|NTF3|NTRK2|PDGFA|PRKCZ|RELN|PTPN2|RAP2B|SHC1|TEC|TNFRSF1A|VEGFA|LRP8|SOCS1|NEURL1|MVP|SH2B3|GPRC5B|NCAPG2|FBXW7|PDGFC|LRRK1|AFAP1L2|SOCS4	ZT20 vs. ZT12 UP
GO Biological Processes	GO:0021987	cerebral cortex development	-5.8	3.1	22	BNIP3|CDH2|LRP6|NTRK2|RELN|PTPRS|SLC2A1|LRP8|KIF14|TACC3|BTBD3|WDR47|SYNE2|PLCB1|CNTNAP2|SLC38A2|NDE1|FAT4|FUT10|DIXDC1|DAB2IP|FBXO45	ZT20 vs. ZT12 UP
GO Biological Processes	GO:0001823	mesonephros development	-5.8	3.4	20	BMP2|BMP4|BMP7|DLG1|GPC3|HES1|SMAD1|SMAD5|MYC|RARB|SALL1|SDC1|SIX1|SOX9|VEGFA|SPRY1|BASP1|SIX4|FAT4|OSR2	ZT20 vs. ZT12 UP
GO Biological Processes	GO:0043112	receptor metabolic process	-5.8	2.6	30	CAPN1|CLTC|DNM1|DRD4|ECE1|NRG1|HTR1B|INSR|JAK2|NEDD4|NTF3|OPHN1|PPARG|SFRP4|SNAP25|SNCA|TFRC|VEGFA|MTMR2|RAB29|MAGI2|NR1H3|RAMP1|ARC|CACNG5|MYLIP|SH3GLB1|WDR54|PHETA1|GSG1L	ZT20 vs. ZT12 UP
Hallmark Gene Sets	M5930	HALLMARK EPITHELIAL MESENCHYMAL TRANSITION	-5.8	2.6	30	CDH2|COL1A2|COL6A3|COL12A1|DPYSL3|FBN1|FN1|IGFBP2|CCN1|JUN|LAMA3|LGALS1|MATN3|MMP1|MYLK|PLOD2|RGS4|SAT1|SDC1|SFRP4|SPOCK1|TAGLN|TGFBR3|VEGFA|WIPF1|SCG2|PDLIM4|BASP1|PMEPA1|LRRC15	ZT20 vs. ZT12 UP
Hallmark Gene Sets	M5924	HALLMARK MTORC1 SIGNALING	-5.8	2.6	30	ATP2A2|BUB1|CDKN1A|DHFR|ACSL3|GAPDH|HPRT1|IGFBP5|LDHA|NFIL3|P4HA1|PLOD2|MAP2K3|PSMA4|PSMD12|RIT1|RPA1|SLC1A4|SLC2A1|SLC6A6|SORD|TFRC|XBP1|CXCR4|SLC7A5|SKAP2|ACTR3|COPS5|DAPP1|DDIT4	ZT20 vs. ZT12 UP
GO Biological Processes	GO:0060491	regulation of cell projection assembly	-5.8	2.5	31	APC|DPYSL3|F2RL1|PLD1|PODXL|TWF1|RAP1GAP|CDKL5|WASL|NEURL1|ACTR3|TENM1|NCKAP1|SEPTIN9|TBC1D2B|CYFIP1|SYNE2|COBL|RABGAP1|PPP1R16B|SGSM3|PLCE1|DCDC2|ANLN|TBC1D2|PPP1R9A|CCDC88A|TENM2|TBC1D24|ODF2L|PLPPR5	ZT20 vs. ZT12 UP
GO Biological Processes	GO:0062013	positive regulation of small molecule metabolic process	-5.8	2.8	26	ADCYAP1R1|APOA4|CDK1|CPT1A|GPLD1|INSR|P2RY6|PFKFB3|PPARG|PTH|PTGS2|PTPN2|SNCA|NR4A3|DYRK2|SLC4A4|RGN|NR1H3|ARPP19|PPARGC1A|SIRT1|MLXIPL|MID1IP1|DGAT2|SLC45A3|RDH10	ZT20 vs. ZT12 UP
GO Biological Processes	GO:0042752	regulation of circadian rhythm	-5.8	3.1	22	ADA|ADRB1|ARNTL|CDK1|CREM|CRY1|CRY2|DRD4|KCNA2|PPARG|PPP1CC|SIAH2|PER3|PER2|TIMELESS|NR1H3|PPARGC1A|PHLPP1|NOCT|FBXW7|SUV39H2|SIK1	ZT20 vs. ZT12 UP
GO Biological Processes	GO:0043954	cellular component maintenance	-5.8	4.2	15	CBLN1|CTBP2|DLG1|F2R|F2RL1|INSR|MTHFR|OPHN1|RAB3A|MTMR2|BSN|RASSF8|SIRT1|VPS35|LNPK	ZT20 vs. ZT12 UP
GO Biological Processes	GO:0060993	kidney morphogenesis	-5.8	3.5	19	BMP2|BMP4|BMP7|DLG1|GCNT1|GPC3|HES1|MYC|SALL1|SIX1|SOX4|SOX9|VEGFA|BASP1|WWTR1|KLHL3|GCNT4|SIX4|FAT4	ZT20 vs. ZT12 UP
GO Biological Processes	GO:0051403	stress-activated MAPK cascade	-5.7	2.3	38	BMP2|MAP3K8|CRYAB|DLG1|DUSP1|F2RL1|FOXM1|RAPGEF1|HGF|MAP3K5|MYC|SERPINF2|MAP2K3|TGFBR3|TPD52L1|TRAF2|VEGFA|WNT7A|FZD4|FZD7|TNFRSF11A|SH2D3C|RASGRP1|TAB1|COPS5|ANKRD6|TNIK|PLCB1|PHLPP1|IRAK4|PBK|SH3RF1|EDA2R|TNIP2|SIRPA|DAB2IP|NRK|SH3RF3	ZT20 vs. ZT12 UP
GO Cellular Components	GO:0030427	site of polarized growth	-5.7	2.6	29	DPYSL3|DSCAM|HSP90AA1|KIF5C|MAP2|TRPM1|MYO5A|NGFR|PTPRO|PTPRS|SNAP25|SNCA|CDKL5|FRY|BASP1|WDR47|SETX|CYFIP1|COBL|LAMP5|EXOC6|PPP1R9A|TENM2|PTBP2|CPEB4|GDPD5|ATCAY|BOC|NRSN1	ZT20 vs. ZT12 UP
GO Cellular Components	GO:0055037	recycling endosome	-5.7	2.6	29	B2M|DYNC1I1|KCNK1|MELTF|MYO5A|SLC11A2|RAB4A|RAP2B|TFRC|CLTCL1|FZD7|STX7|PDLIM4|RAB29|FCHSD2|ATP9A|NISCH|TNIK|LAMP5|TUBGCP4|AMOTL2|PLEKHB2|ABHD17C|SLC9A7|SLC26A7|PHETA1|UNC13D|MCOLN2|SLC9A9	ZT20 vs. ZT12 UP
GO Biological Processes	GO:0030278	regulation of ossification	-5.7	2.5	31	BMP2|BMP4|BMP7|CALCA|CEBPD|GPM6B|HGF|ID1|ID3|IGFBP5|CCN1|IL6R|JUND|LRP4|LRP6|SMAD1|SMAD5|MEF2C|PTH|PTK2|SKI|SOX9|FZD9|TOB1|CHSY1|NOCT|FBXO5|KREMEN1|OSR2|TMEM64|ANO6	ZT20 vs. ZT12 UP
KEGG Pathway	ko04010	MAPK signaling pathway	-5.7	2.4	35	CACNA1D|CACNA1E|CACNB4|MAP3K8|DUSP1|DUSP7|DUSP8|FGFR3|HSPA8|JUN|JUND|MEF2C|MAP3K1|MAP3K5|MYC|NTF3|NTRK2|PDGFA|PPP3CA|PRKCA|MAP2K3|PTPRR|RASGRF2|RPS6KA2|RRAS|TNFRSF1A|TRAF2|FGF18|RASGRP1|TAB1|CACNG5|RPS6KA6|NLK|DUSP16|PTPN5	ZT20 vs. ZT12 UP
GO Molecular Functions	GO:0004721	phosphoprotein phosphatase activity	-5.7	2.7	28	CDKN3|DLG1|DUSP1|DUSP7|DUSP8|PPP1CC|PPP2R5A|PPP3CA|PTPN2|PTPN12|PTPRB|PTPRF|PTPRO|PTPRR|PTPRS|RNGTT|MTMR2|MTMR7|TAB1|PPM1E|PHLPP1|PHPT1|CPPED1|PPP1R3B|LRRK1|DUSP16|PTPN5|PTPDC1	ZT20 vs. ZT12 UP
Hallmark Gene Sets	M5902	HALLMARK APOPTOSIS	-5.7	2.8	26	BIRC3|ATF3|BMP2|CASP7|CDKN1A|DAP|DPYD|ERBB2|F2R|GCH1|HGF|IFNGR1|IL18|IRF1|JUN|LGALS3|MCL1|PLCB2|PPT1|PTK2|SAT1|TGFBR3|PEA15|TNFSF10|PLPPR4|BCL2L11	ZT20 vs. ZT12 UP
GO Biological Processes	GO:0051648	vesicle localization	-5.7	2.2	42	ACTN4|ATP2A2|CACNA1D|CDH2|CHRNA4|CHRNA5|AP3S1|CTBP2|DNM1|DYNC1I1|HTR1B|KIF5C|IRAG2|MAP2|MYO5A|MYO7B|PRKCZ|RAB3A|SNAP25|SNCA|STX1A|SYT4|WNT7A|DOC2B|PPFIA2|WASL|KIF23|STXBP5L|RIMS2|SNPH|MAGI2|SV2A|RASGRP1|GIPC1|CLASP2|ANKRD28|TANC2|PCDH17|SYT17|NDE1|MREG|SYT9	ZT20 vs. ZT12 UP
GO Biological Processes	GO:0019751	polyol metabolic process	-5.7	3	23	ADCYAP1R1|DHFR|GCH1|P2RY6|PLCB2|PLCB4|PTH|PTS|SNCA|SORD|PLPP2|INPP4B|MTMR2|MTMR7|PLCB1|PLCE1|ISYNA1|SPTLC3|IPPK|DGAT2|MOGAT1|CYP2R1|IPMK	ZT20 vs. ZT12 UP
GO Biological Processes	GO:0050708	regulation of protein secretion	-5.7	2.1	48	ADAM8|ADRA2C|SLC25A4|ARNTL|CACNA1D|CACNA1E|CPT1A|DRD4|F2R|F2RL1|FN1|GAPDH|GLP1R|GLUL|GPLD1|GPR27|IFNGR1|ITPR1|ITPR2|JAK2|KCNA5|CD200|CCN3|PPP3CA|PRKCA|SLC2A1|SNAP25|SOX4|STX1A|SYT4|TRAF2|XBP1|DOC2B|KLF7|SOCS1|PER2|STXBP5L|CARTPT|NR1H3|RGCC|PHPT1|TM7SF3|VPS35|NADK|MCU|ACVR1C|STXBP5|SYT9	ZT20 vs. ZT12 UP
GO Molecular Functions	GO:0005096	GTPase activator activity	-5.7	2.3	37	ARHGAP6|CHN1|ECT2|JUN|OPHN1|RAP1GAP|RAP1GDS1|RGS1|RGS2|RGS3|RGS4|RGS7|RGS16|RP2|STXBP5L|RGS6|SRGAP3|VAV3|GNB5|ARHGAP26|TBC1D2B|RAP1GAP2|TBC1D9|PLCB1|ARHGAP45|RABGAP1|SGSM3|TBC1D2|DEPDC1B|TBC1D24|RGS18|ARHGAP10|PREX2|SYDE2|AGAP1|STXBP5|DAB2IP	ZT20 vs. ZT12 UP
GO Cellular Components	GO:0099513	polymeric cytoskeletal fiber	-5.7	1.7	76	ACTA1|APC|BIRC5|ARHGAP6|CDK1|CLTC|CRHBP|DLG1|DNM1|DNAH5|DNAH8|DYNC1I1|DPYSL3|DSP|EML1|GAS2|KIF5C|KIF11|KIF25|MAP2|MT3|MYO5A|PKP2|TWF1|SLC1A4|SVIL|TBCA|DYNLT3|TMOD1|WIPF1|PDLIM4|WASL|PSTPIP2|PDLIM1|ZW10|KIF23|SPAG6|SNPH|KIF14|TUBB4B|NCKAP1|SEPTIN9|HSPH1|LDB3|WDR47|TPX2|CLASP2|COBL|SYNM|MACF1|IFFO1|STAU2|TUBGCP4|NUSAP1|REEP2|DCDC2|NDE1|TCP11L1|CARMIL1|MTUS1|SHROOM3|MID1IP1|HAUS3|CLMP|TUBAL3|AIF1L|R…	ZT20 vs. ZT12 UP
GO Cellular Components	GO:0044291	cell-cell contact zone	-5.7	4.9	13	ACTN1|ANK3|CDH2|GJA1|KCNA5|PKP2|SCN2A|SCN4B|SLC9A1|VCL|TJP2|FGFRL1|RAP2C	ZT20 vs. ZT12 Down
GO Biological Processes	GO:0001666	response to hypoxia	-5.7	2.5	32	ACTN4|ADAM8|BMP7|ZFP36L1|CA9|CAPN2|CD38|CYP1A1|HMOX1|ITPR2|KCNA5|KCNK2|LOXL2|MDM2|MYB|MYC|OPRD1|PDK1|PLAU|PSMA4|PSMC6|RORA|RYR2|SCN2A|CXCL12|SLC9A1|SRC|VEGFA|P2RX2|MGARP|VASN|FUNDC1	ZT20 vs. ZT12 Down
GO Biological Processes	GO:0006936	muscle contraction	-5.7	2.5	32	ADRB2|ANXA6|ARG2|CACNA1C|CD38|CHRM3|DRD1|DTNA|FKBP1B|GJA1|HTR7|KCNA5|KCNQ1|SMAD5|PDE4D|PIK3C2A|PKP2|RYR2|SCN4B|SMTN|SLC9A1|TBXA2R|TMOD1|VCL|PDE5A|CACNA1H|P2RX6|HOMER1|P2RX2|TMOD2|GRIP2|RCSD1	ZT20 vs. ZT12 Down
GO Biological Processes	GO:0030278	regulation of ossification	-5.6	3	23	ADRB2|BMP7|BMPR1B|MAPK14|GLI3|ID3|IGFBP5|ILK|JUND|LRP6|SMAD1|SMAD5|MEF2C|MGP|PTK2|RORB|NOG|DHRS3|PDLIM7|RASSF2|NOCT|SUFU|TXLNG	ZT20 vs. ZT12 Down
GO Biological Processes	GO:0048705	skeletal system morphogenesis	-5.6	3	24	ANXA6|BMP7|BMPR1B|MAPK14|FGR|GLI3|HOXA4|HOXA6|HOXA7|HOXA9|NDST1|LRP6|MEF2C|MGP|NAB1|RYK|TULP3|NOG|DHRS3|CHST11|SOX6|PAPPA2|RAB33B|SH3PXD2B	ZT20 vs. ZT12 Down
GO Biological Processes	GO:0051347	positive regulation of transferase activity	-5.6	2	50	ADAM8|ADCY9|ADRB2|CCND3|CD74|CDC20|CENPE|MAPK14|DGKQ|HBEGF|ECT2|EFNA5|ERBB2|FGFR4|FGR|FYN|NRG1|ILK|MAP3K1|CD200|MYC|GADD45B|PRLR|PROX1|PTK2|RFC3|RYK|SRC|TLR3|TPD52L1|VAV2|VEGFA|VLDLR|PDE5A|TNFRSF11A|TNFRSF10B|RASSF2|KIF14|TOM1L1|TAB1|TNIK|MMD|CEMIP|AFAP1L2|SYAP1|OSBPL8|DIRAS1|CCNY|SPDYA|SERINC2	ZT20 vs. ZT12 Down
GO Biological Processes	GO:1903510	mucopolysaccharide metabolic process	-5.6	4	16	CLTC|FMOD|B4GALT1|HMMR|NDST1|SLC9A1|CHST1|ABCC5|B3GNT3|ST3GAL6|B3GNT2|CHST11|SPOCK3|CHST7|CEMIP|NDST4	ZT20 vs. ZT12 Down
Reactome Gene Sets	R-HSA-9006934	Signaling by Receptor Tyrosine Kinases	-5.6	2.2	40	ADCYAP1R1|CBL|AP2M1|CLTC|MAPK14|CTNND1|HBEGF|ERBB2|ESR1|FGFR4|FOSB|FYN|NRG1|ID3|ITPR2|JUND|LCK|MEF2C|NAB1|PLCG1|MAPK13|PTK2|PTPN12|PTPRO|PTPRS|RPS6KA2|CXCL12|SRC|VAV2|VEGFA|AKT3|WASF2|STAM2|CYFIP1|RBFOX2|LRIG1|SH3KBP1|ATP6V0A4|FGFRL1|LAMA1	ZT20 vs. ZT12 Down
GO Cellular Components	GO:0031674	I band	-5.6	3.6	18	ACTN4|ACTN1|ANK3|DST|CACNA1C|FKBP1B|KCNA5|RYR2|SORBS2|PDLIM4|PDLIM7|HOMER1|NEBL|PDLIM5|FERMT2|SYNPO|PDLIM3|SYNC	ZT20 vs. ZT12 Down
GO Molecular Functions	GO:0008017	microtubule binding	-5.7	2.3	36	APC|BIRC5|CETN1|CETN2|CRYAB|DNM1|DYNC1I1|EML1|GAPDH|GAS2|KIF5C|KIF11|KIF25|IRAG2|MAP2|KIF23|SNPH|DLGAP5|KIF14|BCL2L11|TPX2|CLASP2|MACF1|TUBGCP4|HDGFL3|NUSAP1|REEP2|NDE1|CCDC88A|MTUS1|VASH2|MAP1LC3A|CCSAP|NEIL2|JAKMIP3|SKA2	ZT20 vs. ZT12 UP
GO Biological Processes	GO:2000027	regulation of animal organ morphogenesis	-5.7	2.4	35	AR|BMP2|BMP4|BMP7|CLTC|ESR1|GPC4|GPC3|HGF|HES1|MYC|NGFR|PDGFA|PSMA4|PSMD12|RYK|SIX1|SOX9|VEGFA|WNT7A|XBP1|FZD4|FZD7|MAGI2|SPRY1|BASP1|ANKRD6|SULF1|SIX4|MKS1|FBXW7|GRHL3|DMRT3|SAPCD2|APCDD1	ZT20 vs. ZT12 UP
Reactome Gene Sets	R-HSA-112043	PLC beta mediated events	-5.7	4.4	14	ADCY6|GNAI2|GNAO1|ITPR1|ITPR2|KPNA2|PDE1A|PDE1C|PLCB2|PLCB4|PRKAR2A|PRKCA|PLCB1|CAMKK1	ZT20 vs. ZT12 UP
GO Biological Processes	GO:0071396	cellular response to lipid	-5.7	1.8	63	ADCY6|NR0B1|AR|ARNTL|BMP4|BMP7|CBFB|CD80|CPT1A|CRHBP|CRY1|CRY2|LPAR1|ESR1|ESRRG|GPLD1|FOXA1|ID3|IL18|JAK2|LRP6|MEF2C|MSN|NEDD4|CNOT2|NPC1|P2RY6|PDK4|SERPINF1|PGR|PPARG|PRKCA|SOX9|TBXA2R|TNFRSF1B|XBP1|LRP8|NR4A3|FZD4|FZD7|CYP7B1|BCL2L11|NR1H3|PPARGC1A|ABHD2|FAM107A|SETX|SIRT1|DDIT4|UGT1A1|LMO3|PMEPA1|GRAMD1B|TNIP2|WNT5B|DGAT2|MGARP|PAQR8|NLRP3|FBXO32|SIRPA|DAB2IP|DNAAF4	ZT20 vs. ZT12 UP
GO Biological Processes	GO:0051186	cofactor metabolic process	-5.7	1.8	64	ADH4|AHCY|ALAS1|APOA4|CBR3|CYBB|DHFR|ACSL1|ACSL3|FXN|GAPDH|GCH1|HK1|INSR|LDHA|MAT1A|ABCC1|MT3|MTHFD1|MTHFR|SLC11A2|PDK4|PFKFB3|PPT1|PTGS2|PTS|SLC2A1|SNCA|TKT|PDXK|SLC4A4|RGN|AKR1A1|PEMT|PPARGC1A|ACOT9|NOCT|NUDT13|NMRK2|DUOX2|GLRX2|MLXIPL|HSD17B12|AADAT|SLC25A39|DDIT4|UGT1A1|PARP16|MOCOS|FAR2|ACOT13|KYAT3|AASDHPPT|NADK|CHAC1|ELOVL7|SEH1L|COQ5|DGAT2|GPT2|CBR4|MDH1B|CHAC2|D2HGDH	ZT20 vs. ZT12 UP
GO Cellular Components	GO:0034705	potassium channel complex	-5.7	3.4	19	HCN2|DPP6|GRIK3|KCNA2|KCNA5|KCNF1|KCNJ3|KCNJ8|KCNK1|KCNQ1|KCNQ2|KCNQ3|SNAP25|STX1A|KCNH4|CNTNAP2|KCNMB4|KCNQ5|DPP10	ZT20 vs. ZT12 UP
GO Biological Processes	GO:0060395	SMAD protein signal transduction	-5.7	3.7	17	BMP2|BMP4|BMP7|JAK2|JUN|SMAD1|SMAD5|CCN3|SKI|GDF5|GDF3|KIAA0319|MAGI2|TOB1|WWTR1|SLC2A10|BTBD11	ZT20 vs. ZT12 UP
KEGG Pathway	hsa04810	Regulation of actin cytoskeleton	-5.7	2.4	33	ACTN4|APC|CHRM3|CHRM4|LPAR1|F2R|FGFR3|FN1|ITGA9|LIMK2|MSN|MYL2|MYLK|PDGFA|PIP4K2A|PPP1CC|PROC|PTK2|RRAS|VPS72|VAV2|CXCR4|PIP5K1B|FGF18|WASL|VAV3|NCKAP1|CYFIP1|CYFIP2|ARHGEF4|MOCOS|PDGFC|MYLK3	ZT20 vs. ZT12 UP
GO Molecular Functions	GO:0008134	transcription factor binding	-5.7	1.8	67	ACTN4|TLE5|NR0B1|AR|ARNTL|ASCL2|CREM|CRY1|CTBP2|DGKQ|E2F3|EPAS1|ESR1|FOSB|GATA4|GTF2A1|HHEX|FOXA1|HES1|ID1|ID3|JUN|JUND|SMAD1|SMAD5|MEF2C|MYC|CNOT2|NPM1|PGR|PPARG|RARB|SIX1|SKI|SOX9|STRN|TAF12|TBL1X|THRA|TLE2|TLE3|TLE4|NR4A3|LMO4|PER3|PER2|AIP|MED13|NCOA2|PPARGC1A|SIRT1|GRIP1|CSDC2|GMNN|MLXIPL|PIAS4|NLK|ZNHIT6|NCAPG2|HES6|YEATS2|CAND1|SALL4|NLRP3|SIK1|DNAAF4|SLC26A5	ZT20 vs. ZT12 UP
GO Biological Processes	GO:0006469	negative regulation of protein kinase activity	-5.7	2.4	34	APC|BMP4|BMP7|CDKN1A|DUSP1|DUSP7|DUSP8|GMFB|HHEX|LRP6|NPM1|PKIA|PRKAR2A|PTPN2|PTPRB|PTPRO|RGS2|RGS3|RGS4|SNCA|TESK1|SOCS1|RGN|MVP|SH2B3|SPRY1|TAB1|PKIG|PPM1E|SIRT1|WWTR1|DUSP16|SOCS4|DAB2IP	ZT20 vs. ZT12 UP
GO Molecular Functions	GO:0001228	DNA-binding transcription activator activity, RNA polymerase II-specific	-5.7	1.9	57	AR|ARNTL|ATF3|CEBPD|DMRT1|ARID3A|E2F3|EGR1|ELK3|EPAS1|ESR1|ESRRG|ETV6|FOSB|FOSL2|NR5A2|GATA4|HLF|FOXA1|IRF1|JUN|JUND|SMAD1|SMAD5|MDM2|MEF2C|MYBL1|MYBL2|MYC|MYCL|MYCN|PGR|PLSCR1|RFX5|RREB1|SIX1|SOX4|SOX9|STAT2|STAT5A|TEAD1|UBP1|NR4A3|KLF7|DMRT2|PRDM4|PATZ1|EHF|TLX3|KLF13|SIX4|EAF2|GRHL3|NEUROD6|TOX2|HDX|GLIS1	ZT20 vs. ZT12 UP
GO Biological Processes	GO:0007173	epidermal growth factor receptor signaling pathway	-5.6	3.1	22	HBEGF|HIP1|MMP9|PTK2|PTPN2|PTPN12|SHC1|SOX9|DGKD|NEURL1|MVP|SPRY1|STAM2|SH3KBP1|PLCE1|FBXW7|CCDC88A|EPS15L1|WDR54|AFAP1L2|SOCS4|DAB2IP	ZT20 vs. ZT12 UP
GO Biological Processes	GO:0006721	terpenoid metabolic process	-5.6	3.1	22	ADH4|ALDH1A3|ALDH3A2|APOA4|APOC3|CYP1B1|CYP2D6|CYP26A1|GPC4|GPC3|HSPG2|RBP1|SDC1|SDC2|LRP8|PNPLA4|UGT1A1|PNPLA2|BCO2|DGAT2|RDH10|NAPEPLD	ZT20 vs. ZT12 UP
GO Cellular Components	GO:0008076	voltage-gated potassium channel complex	-5.6	3.5	18	HCN2|DPP6|KCNA2|KCNA5|KCNF1|KCNJ3|KCNJ8|KCNK1|KCNQ1|KCNQ2|KCNQ3|SNAP25|STX1A|KCNH4|CNTNAP2|KCNMB4|KCNQ5|DPP10	ZT20 vs. ZT12 UP
Reactome Gene Sets	R-HSA-68877	Mitotic Prometaphase	-5.6	2.5	30	BIRC5|BUB1|CDK1|CDC20|CETN2|DYNC1I1|HSP90AA1|MAD2L1|PPP1CC|PPP2R5A|ZW10|TUBB4B|NDC80|CLASP2|NSL1|TUBGCP4|NME7|NDE1|CEP192|NCAPG|CENPM|HAUS3|TUBAL3|CEP76|SEH1L|TUBB6|HAUS1|TUBB2B|SKA2|CENPS	ZT20 vs. ZT12 UP
GO Biological Processes	GO:0048608	reproductive structure development	-5.6	2	51	ADA|NR0B1|AR|ASCL2|BMP4|BMP7|CTNNA1|DLG1|DMRT1|EPAS1|ESR1|FANCA|GAS2|GATA4|FOXA1|HES1|CCN1|INSR|LRP6|MME|SERPINF1|PGR|SERPINB5|PPARG|PTGS2|PTK2|SALL1|SDC1|SMARCC1|SOX9|VEGFA|WNT7A|FZD4|STC2|ADAM19|TNFSF10|HS6ST1|CYP7B1|BCL2L11|MAMLD1|BASP1|SULF1|SIRT1|PATZ1|SIX4|EAF2|VASH2|RDH10|NRK|GPR149|RAD21L1	ZT20 vs. ZT12 UP
GO Biological Processes	GO:0006023	aminoglycan biosynthetic process	-5.6	3.2	21	CLTC|GPC4|B4GALT1|GPC3|HSPG2|SDC1|SDC2|UGDH|CHST1|HS6ST1|CHST3|HS2ST1|UST|ST3GAL6|CHSY1|CHST7|CEMIP|XYLT1|CHST9|B3GNT9|B3GNT7	ZT20 vs. ZT12 UP
GO Biological Processes	GO:1904062	regulation of cation transmembrane transport	-5.6	2.1	43	ACTN4|ANK3|CACNA1D|CACNB4|CALCR|CAPN1|CRHBP|DLG1|DPP6|DRD4|F2R|GRIA2|KCNN2|KCNQ1|MEF2C|MMP9|MYO5A|NEDD4|P2RY6|RELN|RGS2|RGS4|SCN4B|SNCA|F2RL3|RGN|PPIF|GNB5|PPARGC1A|ARC|CACNG5|KLHL24|SCN3B|JPH1|CEMIP|DPP10|WNK2|NETO2|SESTD1|SLC43A2|GSG1L|ANO6|SHISA9	ZT20 vs. ZT12 UP
GO Biological Processes	GO:0052547	regulation of peptidase activity	-5.6	2	53	BIRC3|BIRC5|SERPINC1|C3|CCK|COL6A3|CRYAB|DAP|F2R|FN1|GAPDH|GPC3|HGF|HIP1|CCN1|JAK2|ANOS1|MBP|MDM2|MAP3K5|MMP9|MT3|MYC|NGFR|SERPINF1|SERPINB5|SERPINB6|SERPINB10|SERPINF2|PPARG|PTGS2|RARRES1|SIAH2|SNCA|SPOCK1|TRAF2|VEGFA|CRADD|TNFSF10|TANK|BCL2L11|WFDC2|CLPX|SIRT1|BCL2L13|CYFIP2|SH3RF1|UBE2O|SERPINB11|FNIP1|NLRP3|ACVR1C|CD109	ZT20 vs. ZT12 UP
GO Biological Processes	GO:0016051	carbohydrate biosynthetic process	-5.6	3	23	ADCYAP1R1|ALDOB|CLTC|DGKQ|ENO2|ESRRB|FUT8|B4GALT1|NDST1|P2RY6|POU1F1|RGN|AKR1A1|B3GNT3|FAM3C|B3GNT2|ARPP19|CHST11|ISYNA1|ST6GALNAC1|NDST4|SESN2|C1QTNF12	ZT20 vs. ZT12 Down
GO Biological Processes	GO:0071559	response to transforming growth factor beta	-5.6	2.8	26	ZFP36L1|CBL|CDKN2B|FMOD|FUT8|FYN|HDAC2|JUN|LIMS1|SMAD1|SMAD5|MEF2C|PTK2|SKIL|SRC|TAB1|FERMT2|LEMD3|CHST11|PARD6A|SOX6|PMEPA1|FNDC4|RASL11B|VASN|BCL9L	ZT20 vs. ZT12 Down
GO Biological Processes	GO:0046474	glycerophospholipid biosynthetic process	-5.6	2.9	24	CAPN2|DGKQ|PIGA|PIGH|PIK3C2A|PIP4K2A|PLD1|PIP5K1B|PLA2G10|DGKE|INPP4B|CPNE3|MTMR2|MTMR7|INPP5F|SH3YL1|LPCAT2|ETNK1|PCTP|MTMR14|ETNPPL|PIGM|TAMM41|ABHD3	ZT20 vs. ZT12 Down
GO Biological Processes	GO:0007043	cell-cell junction assembly	-5.5	3.6	18	ACTN4|RHOC|CDH8|CDH11|CDH18|CTNND1|ECT2|GJA1|PKP2|PRKCI|PTPRO|UGT8|VCL|CLDN10|NFASC|EPB41L3|PARD6A|MPP5	ZT20 vs. ZT12 Down
GO Molecular Functions	GO:0022839	ion gated channel activity	-5.5	2.6	30	ANXA6|SHROOM2|CACNA1C|CACNB4|CHRNA5|CLCN6|FKBP1B|GABRR2|GLRA2|GRIK3|HTR1B|ITPR2|KCNA4|KCNA5|KCNC2|KCNK2|KCNQ1|RYR2|SCN2A|SCN4B|CACNA1H|P2RX6|TMEM63A|P2RX2|TMEM63B|KCNK12|TMEM63C|KCNT1|ANO8|KCNG4	ZT20 vs. ZT12 Down
GO Biological Processes	GO:0051271	negative regulation of cellular component movement	-5.5	2.4	34	ACTN4|ACTN1|CD74|GJA1|NRG1|HMOX1|HOXA7|IGFBP5|ILK|MEF2C|CD200|PLXNB3|PPARG|PTPRM|PTPRO|RRAS|RYK|CXCL12|TBXA2R|VCL|RGN|NOG|SRGAP3|VASH1|SPOCK3|SYNJ2BP|SEMA6A|RAP2C|MIIP|MCTP1|NAV3|PHLDB2|OSBPL8|SCAI	ZT20 vs. ZT12 Down
GO Molecular Functions	GO:0051393	alpha-actinin binding	-5.5	8.3	8	CACNA1C|KCNA5|PPARG|PDLIM4|PDLIM7|PDLIM5|PDLIM3|LRRC10	ZT20 vs. ZT12 Down
GO Cellular Components	GO:0030018	Z disc	-5.5	3.7	17	ACTN4|ACTN1|ANK3|DST|CACNA1C|FKBP1B|KCNA5|RYR2|SORBS2|PDLIM4|PDLIM7|HOMER1|NEBL|PDLIM5|SYNPO|PDLIM3|SYNC	ZT20 vs. ZT12 Down
GO Biological Processes	GO:0008360	regulation of cell shape	-5.5	3.4	19	RHOC|EPS8|FGR|FYN|MSN|PLXNA2|PLXNB3|PTK2|VEGFA|FERMT2|RHOBTB3|EPB41L3|CYFIP1|RHOBTB2|SH3KBP1|ATP10A|PLXNA4|FGD4|PALM2AKAP2	ZT20 vs. ZT12 Down
GO Biological Processes	GO:0046546	development of primary male sexual characteristics	-5.5	3.6	18	NR0B1|AR|CBL|DMRT1|ESR1|NR5A1|HMGB2|HOXA9|HOXA10|INHBA|LRP2|NASP|TLR3|TNFSF10|LHFPL2|RHOBTB3|FNDC3A|PATZ1	ZT20 vs. ZT12 Down
GO Biological Processes	GO:0002790	peptide secretion	-5.6	1.9	60	ADAM8|ADRA2C|SLC25A4|ARNTL|CACNA1D|CACNA1E|CBLN1|CPT1A|CRHBP|DRD4|F2R|F2RL1|FN1|GAPDH|GLP1R|GLUL|GPLD1|GPR27|GRP|IFNGR1|ITPR1|ITPR2|JAK2|KCNA5|CD200|MYO5A|CCN3|PPP3CA|PRKCA|RAB3A|SLC2A1|SNAP25|SOX4|STX1A|SYT4|TACR2|TRAF2|VIP|XBP1|SCG2|DOC2B|KLF7|SOCS1|PER2|STXBP5L|CARTPT|RIMS2|NR1H3|RGCC|PHPT1|TM7SF3|FAM3B|VPS35|PORCN|NADK|MCU|NLRP3|ACVR1C|STXBP5|SYT9	ZT20 vs. ZT12 UP
GO Biological Processes	GO:2000242	negative regulation of reproductive process	-5.6	4.3	14	ADA|BMP4|BMP7|DMRT1|DUSP1|SERPINF1|ZP2|SULF1|FBXO5|EAF2|ZP4|ACVR1C|FBXO43|GPR149	ZT20 vs. ZT12 UP
GO Biological Processes	GO:0090183	regulation of kidney development	-5.6	4.3	14	BMP4|BMP7|EGR1|IL6R|MMP9|MYC|PDGFA|SIX1|SOX9|VEGFA|BASP1|WWTR1|SIX4|FAT4	ZT20 vs. ZT12 UP
Reactome Gene Sets	R-HSA-112040	G-protein mediated events	-5.6	4.3	14	ADCY6|GNAI2|GNAO1|ITPR1|ITPR2|KPNA2|PDE1A|PDE1C|PLCB2|PLCB4|PRKAR2A|PRKCA|PLCB1|CAMKK1	ZT20 vs. ZT12 UP
GO Biological Processes	GO:0048588	developmental cell growth	-5.6	2.4	33	ALCAM|DDR1|DSCAM|FN1|GATA4|HSP90AA1|MAP2|MT3|PRKCZ|PTPRS|RGS2|RGS4|RYK|SOX9|CDKL5|SYT4|VEGFA|CXCR4|NTN1|RIMS2|KIAA0319|SEMA6C|FSTL4|CYFIP1|COBL|MACF1|LPAR3|CYFIP2|SYT17|SEMA6A|PLXNA4|RNF157|DRAXIN	ZT20 vs. ZT12 UP
GO Molecular Functions	GO:0031267	small GTPase binding	-5.6	2	50	ADCYAP1R1|ADRB1|BIRC5|ECT2|RAPGEF1|MYO5A|NGFR|PDE6D|RAP1GAP|RASGRF2|CDKL5|RAB29|STXBP5L|RIMS2|RAPGEF5|ARHGEF17|ELMO1|SRGAP3|RASGRP1|FARP1|VAV3|NCKAP1|TBC1D2B|TBC1D9|RGL1|CYFIP1|RABGAP1|ARHGEF26|CYFIP2|SGSM3|ARHGEF4|ARHGEF3|PLCE1|ANLN|TBC1D2|FGD6|MICAL3|RIC1|RBSN|ELMO3|PREX2|RILP|RASSF5|SYTL5|FGD4|STXBP5|DENND2C|DENND1B|UNC13D|RNF152	ZT20 vs. ZT12 UP
GO Biological Processes	GO:0045017	glycerolipid biosynthetic process	-5.6	2.3	36	C3|CHKA|DGKQ|ACSL1|ACSL3|GPLD1|PCYT1A|PDGFA|PI4KB|PIP4K2A|PLD1|PLSCR1|RAB4A|PIP5K1B|PLA2G10|DGKD|INPP4B|MTMR2|RGN|MTMR7|LPIN2|NR1H3|PEMT|PIK3R5|PLCE1|FBXW7|ETNK1|AGPAT4|PNPLA2|PCTP|RUFY1|DGAT2|MFSD2A|MOGAT1|SIK1|ABHD3	ZT20 vs. ZT12 UP
GO Biological Processes	GO:0006720	isoprenoid metabolic process	-5.6	2.9	24	ADH4|ALDH1A3|ALDH3A2|APOA4|APOC3|CYP1B1|CYP2D6|CYP26A1|GPC4|GPC3|HSPG2|RBP1|SDC1|SDC2|LRP8|PNPLA4|SLC27A4|UGT1A1|PNPLA2|BCO2|DGAT2|NUS1|RDH10|NAPEPLD	ZT20 vs. ZT12 UP
KEGG Pathway	hsa04390	Hippo signaling pathway	-5.6	2.7	27	APC|BIRC5|BMP2|BMP4|BMP7|CDH1|CTNNA1|DLG1|ID1|SMAD1|MPP3|MYC|PPP1CC|PRKCZ|PROC|TEAD1|WNT7A|GDF5|FZD4|FZD7|FZD9|WWC1|WWTR1|CTNNA3|FAT4|WNT5B|MOB1B	ZT20 vs. ZT12 UP
Reactome Gene Sets	R-HSA-427601	Multifunctional anion exchangers	-5.6	12	6	SLC26A3|SLC26A4|SLC26A1|SLC26A6|SLC26A7|SLC5A12	ZT20 vs. ZT12 UP
GO Biological Processes	GO:0002791	regulation of peptide secretion	-5.6	2	50	ADAM8|ADRA2C|SLC25A4|ARNTL|CACNA1D|CACNA1E|CPT1A|CRHBP|DRD4|F2R|F2RL1|FN1|GAPDH|GLP1R|GLUL|GPLD1|GPR27|GRP|IFNGR1|ITPR1|ITPR2|JAK2|KCNA5|CD200|CCN3|PPP3CA|PRKCA|SLC2A1|SNAP25|SOX4|STX1A|SYT4|TRAF2|XBP1|DOC2B|KLF7|SOCS1|PER2|STXBP5L|CARTPT|NR1H3|RGCC|PHPT1|TM7SF3|VPS35|NADK|MCU|ACVR1C|STXBP5|SYT9	ZT20 vs. ZT12 UP
GO Biological Processes	GO:0010771	negative regulation of cell morphogenesis involved in differentiation	-5.5	3.4	19	ACTN4|ID1|LRP4|MAP2|MELTF|MT3|NGFR|PPP3CA|PTK2|PTPRO|PTPRS|RYK|TRPC6|NTN1|KIAA0319|SEMA6C|FSTL4|SEMA6A|DRAXIN	ZT20 vs. ZT12 UP
GO Biological Processes	GO:0001657	ureteric bud development	-5.5	3.4	19	BMP2|BMP4|BMP7|DLG1|GPC3|HES1|SMAD1|SMAD5|MYC|RARB|SALL1|SDC1|SIX1|SOX9|VEGFA|SPRY1|BASP1|SIX4|FAT4	ZT20 vs. ZT12 UP
GO Biological Processes	GO:1990845	adaptive thermogenesis	-5.5	2.8	25	ADRB1|APC|ARNTL|EPAS1|ESRRG|ACSL1|GATM|ID1|IL18|JAK2|NOVA1|THRA|TLE3|TSHR|VEGFA|CXCR4|PER2|NR1H3|PEMT|PPARGC1A|ZNF423|G0S2|ACOT13|PDGFC|PCTP	ZT20 vs. ZT12 UP
GO Biological Processes	GO:0016311	dephosphorylation	-5.5	2.2	39	CRY2|FKBP1B|LCK|MEF2C|MGAT5|NT5E|PTPN12|PTPN14|PTPRF|PTPRM|PTPRO|PTPRS|SRC|PTP4A2|ELL|PLPP2|RNGTT|INPP4B|MTMR2|RGN|MTMR7|BPNT1|TAB1|ARPP19|PPM1E|INPP5F|PHLPP1|NOCT|PTPN22|PLPPR1|CTTNBP2NL|SLC39A10|PPM1H|PPP4R4|MTMR14|DUSP16|PPP1R9B|PPM1J|PHOSPHO2	ZT20 vs. ZT12 Down
GO Biological Processes	GO:0019932	second-messenger-mediated signaling	-5.5	2.3	37	ADCY9|ADCYAP1R1|ADRB1|ADRB2|CACNA1C|CHRM3|DGKQ|DRD1|FKBP1B|NR5A2|NR5A1|GUCY1A2|NRG1|ITPR2|KCNC2|MYO5A|P2RY6|PDE4D|PDE7A|PLCG1|RYR2|SLC9A1|TBXA2R|VEGFA|PDE5A|S1PR4|RGN|RIMS2|RAPGEF4|P2RX2|LMCD1|GNG2|MCTP1|PDZD3|PPP1R9B|RNF157|ADGRG5	ZT20 vs. ZT12 Down
GO Molecular Functions	GO:0016791	phosphatase activity	-5.5	2.7	27	LCK|NT5E|PTPN12|PTPN14|PTPRF|PTPRM|PTPRO|PTPRS|PTP4A2|PLPP2|RNGTT|INPP4B|MTMR2|MTMR7|BPNT1|TAB1|PPM1E|INPP5F|PHLPP1|NOCT|PTPN22|PLPPR1|PPM1H|MTMR14|DUSP16|PPM1J|PHOSPHO2	ZT20 vs. ZT12 Down
GO Biological Processes	GO:0007610	behavior	-5.4	2.1	45	ABL2|ADRB1|CAPN2|CHRNA5|DRD1|EPS8|FXN|FYN|GJA1|GLI3|GNB3|HDAC2|NRG1|HTR1B|JUN|KCNK2|MEF2C|MYO5A|OPRD1|SCN2A|CXCL12|TMOD1|UCHL1|VLDLR|BTG2|PER3|USP2|HOMER1|ATP8A1|NCOA2|RGS14|SYNPO|INPP5F|P2RX2|SLC24A2|HPGDS|TMOD2|UNC79|DMRT3|STRA6|USP46|PPP1R9B|LYPD1|C3orf70|EIF2AK4	ZT20 vs. ZT12 Down
GO Cellular Components	GO:0000139	Golgi membrane	-5.4	1.9	53	ARL3|CD74|CLTC|FUT8|B4GALT1|GJA1|HPD|NDST1|MGAT5|PLD1|PRKCI|RAB2A|ST8SIA1|TLR3|ST8SIA2|CHST1|ST3GAL5|SEC24D|FAM20B|B3GNT3|ST3GAL6|COG5|B3GNT2|KDELR3|RHOBTB3|FNDC3A|ABCA5|CHST11|ZDHHC2|GALNT7|LPCAT2|ACER3|ST6GALNAC1|CHST7|PMEPA1|MAN1C1|GALNT16|GBA2|SCOC|GALNT11|NDST4|ACBD3|RAB33B|SLC9A7|HS6ST2|LARGE2|B3GAT2|CNIH3|HS3ST5|RAB43|ZDHHC21|ACER2|GALNTL6	ZT20 vs. ZT12 Down
GO Biological Processes	GO:0097305	response to alcohol	-5.4	2.9	24	ADCYAP1R1|CBL|EEF1B2|EFNA5|EPS8|FDX1|FOSB|FYN|GLRA2|HDAC2|HTR1B|TNC|INHBA|ITPR2|KCNC2|LRP6|P2RY6|PPARG|RAD51|TBXA2R|GNG2|UNC79|USP46|PPP1R9B	ZT20 vs. ZT12 Down
GO Molecular Functions	GO:0001228	DNA-binding transcription activator activity, RNA polymerase II-specific	-5.4	2.2	40	AR|DMRT1|ESR1|ESRRB|ETV6|FOSB|NR5A2|HLF|FOXA1|HOXA4|HOXA7|HOXA9|HOXA10|HSF2|IRF1|JUN|JUND|SMAD1|SMAD5|MAF|MDM2|MEF2C|MYB|MYC|NFYB|NFYC|POU1F1|POU2F1|RFX2|RLF|RORB|TFAP4|LHX3|KLF7|DMRT2|ZNF292|PATZ1|KLF13|ZNF319|GLIS1	ZT20 vs. ZT12 Down
GO Biological Processes	GO:0048638	regulation of developmental growth	-5.4	2.5	31	ADRB1|ADRB2|AR|MAPK14|EFNA5|FXN|GJA1|HLX|ILK|KCNK2|MEF2C|POU1F1|PROX1|PTK2|PTPRS|RYK|CXCL12|CDKL5|VEGFA|NOG|RIMS2|BASP1|CYFIP1|ITSN2|BCL11A|SEMA6A|ISLR2|PLXNA4|RNF157|GJD4|SH3PXD2B	ZT20 vs. ZT12 Down
KEGG Pathway	hsa04015	Rap1 signaling pathway	-5.5	2.4	32	ADCY6|CDH1|LPAR1|F2R|FGFR3|GNAI2|GNAO1|RAPGEF1|HGF|ID1|INSR|NGFR|PDGFA|PLCB2|PLCB4|PRKCA|PRKCZ|MAP2K3|RAP1GAP|RRAS|VAV2|VEGFA|FGF18|F2RL3|RAPGEF5|MAGI2|PLCB1|LPAR3|PRKD3|PLCE1|PDGFC|RASSF5	ZT20 vs. ZT12 UP
GO Biological Processes	GO:0043254	regulation of protein complex assembly	-5.5	1.9	55	CCK|CRYAB|DDB2|DLG1|ESR1|GMFB|NRG1|HSPA8|HSP90AA1|JUN|LGALS3|MAP2|MMP1|MSN|CNOT2|PRKCZ|TWF1|RAB3A|RPA1|SNCA|STX1A|SVIL|TFRC|THRA|TMOD1|TRAF2|VEGFA|XPA|LMO4|WASL|BCLAF1|FCHSD2|KIF14|MED13|BCL2L11|ACTR3|TENM1|NCKAP1|WASF3|SETX|CYFIP1|CYFIP2|SH3GLB1|CARMIL1|PPP1R9A|VPS35|CAND1|PMEPA1|FNIP2|GBA2|FNIP1|DAB2IP|DHX36|SVIP|GTF2H5	ZT20 vs. ZT12 UP
GO Biological Processes	GO:0061458	reproductive system development	-5.5	2	51	ADA|NR0B1|AR|ASCL2|BMP4|BMP7|CTNNA1|DLG1|DMRT1|EPAS1|ESR1|FANCA|GAS2|GATA4|FOXA1|HES1|CCN1|INSR|LRP6|MME|SERPINF1|PGR|SERPINB5|PPARG|PTGS2|PTK2|SALL1|SDC1|SMARCC1|SOX9|VEGFA|WNT7A|FZD4|STC2|ADAM19|TNFSF10|HS6ST1|CYP7B1|BCL2L11|MAMLD1|BASP1|SULF1|SIRT1|PATZ1|SIX4|EAF2|VASH2|RDH10|NRK|GPR149|RAD21L1	ZT20 vs. ZT12 UP
GO Biological Processes	GO:0097164	ammonium ion metabolic process	-5.5	2.5	31	APOA4|CHKA|CPT1A|DRD4|ACSL3|GCH1|GPLD1|HDC|HPRT1|LIPC|ODC1|PCYT1A|PON1|SAT1|SLC22A3|SLC22A4|SNCB|SNCA|PLA2G10|PLPP2|LPIN2|NR1H3|AKR1A1|PEMT|SPTLC3|VPS35|PCTP|CBR4|MFSD2A|MBOAT1|ABHD3	ZT20 vs. ZT12 UP
GO Biological Processes	GO:0043281	regulation of cysteine-type endopeptidase activity involved in apoptotic process	-5.5	2.5	31	BIRC3|BIRC5|CCK|CRYAB|DAP|F2R|HGF|HIP1|CCN1|JAK2|MDM2|MAP3K5|MMP9|MT3|MYC|NGFR|PPARG|PTGS2|SIAH2|SNCA|TRAF2|VEGFA|CRADD|TNFSF10|BCL2L11|SIRT1|BCL2L13|SH3RF1|FNIP1|NLRP3|ACVR1C	ZT20 vs. ZT12 UP
KEGG Pathway	hsa00561	Glycerolipid metabolism	-5.5	4	15	ALDH3A2|CEL|DGKQ|LIPC|DGKD|PLPP2|LPIN2|AKR1A1|AGPAT4|PNPLA2|DGAT2|MOGAT1|GLYCTK|MBOAT1|PLPP4	ZT20 vs. ZT12 UP
GO Biological Processes	GO:0098739	import across plasma membrane	-5.5	2.8	24	HCN2|CALCR|KCNJ3|KCNJ8|RGS2|RGS4|SLC1A3|SLC1A4|SLC2A1|SLC6A6|SLC7A2|SLC9A5|SLC15A2|SLC22A4|SLC7A5|KCNK5|PER2|TRPV6|SLC12A5|SLC2A10|SLC9A7|SLC43A2|SLC9A9|FAM155A	ZT20 vs. ZT12 UP
GO Biological Processes	GO:0006024	glycosaminoglycan biosynthetic process	-5.5	3.2	20	CLTC|GPC4|B4GALT1|GPC3|HSPG2|SDC1|SDC2|UGDH|CHST1|HS6ST1|CHST3|HS2ST1|UST|ST3GAL6|CHSY1|CHST7|CEMIP|XYLT1|CHST9|B3GNT7	ZT20 vs. ZT12 UP
GO Biological Processes	GO:0072164	mesonephric tubule development	-5.5	3.3	19	BMP2|BMP4|BMP7|DLG1|GPC3|HES1|SMAD1|SMAD5|MYC|RARB|SALL1|SDC1|SIX1|SOX9|VEGFA|SPRY1|BASP1|SIX4|FAT4	ZT20 vs. ZT12 UP
GO Biological Processes	GO:0072163	mesonephric epithelium development	-5.5	3.3	19	BMP2|BMP4|BMP7|DLG1|GPC3|HES1|SMAD1|SMAD5|MYC|RARB|SALL1|SDC1|SIX1|SOX9|VEGFA|SPRY1|BASP1|SIX4|FAT4	ZT20 vs. ZT12 UP
GO Biological Processes	GO:0097190	apoptotic signaling pathway	-5.5	1.8	64	AR|ATF3|BMP4|BNIP3|CCK|CDKN1A|CTNNA1|CYP1B1|DAP|FGFR3|FXN|GATA4|GNAI2|HGF|HIC1|HIP1|IL6R|ITPR1|JAK2|JUN|LGALS3|MCL1|MDM2|MAP3K5|MMP9|NGFR|PRKCA|PTH|PTGS2|PTPN2|SCN2A|SIAH2|TNFRSF1A|TNFRSF1B|TPD52L1|TRAF2|XBP1|XPA|SCG2|FZD9|SRPX|DYRK2|PEA15|CRADD|TNFSF10|BCLAF1|BCL2L11|PPIF|SIRT1|G0S2|PIAS4|IL20RA|DDIT4|FBXW7|FNIP2|SH3RF1|EDA2R|FIGNL1|CHAC1|PLEKHF1|IFI27L2|TMEM117|ZNF385B|DAB2IP	ZT20 vs. ZT12 UP
GO Biological Processes	GO:0099054	presynapse assembly	-5.4	4.5	13	CBLN1|CEL|GPC4|LRP4|SNCA|WNT7A|BSN|IL1RAPL2|PCDH17|CNTN5|VPS35|NTNG2|SLITRK4	ZT20 vs. ZT12 UP
Reactome Gene Sets	R-HSA-1793185	Chondroitin sulfate/dermatan sulfate metabolism	-5.4	4.5	13	GPC4|GPC3|HSPG2|IDS|SDC1|SDC2|CHST3|UST|CHSY1|B3GAT1|CHST7|XYLT1|CHST9	ZT20 vs. ZT12 UP
GO Biological Processes	GO:0051346	negative regulation of hydrolase activity	-5.4	1.9	53	BIRC3|BIRC5|APOC3|SERPINC1|C3|COL6A3|CRY2|CRYAB|GAPDH|GPC3|GNAI2|HGF|ANOS1|LGALS3|MAP2|MDM2|MMP9|MT3|NGFR|PDE6D|SERPINF1|SERPINB5|SERPINB6|SERPINB10|SERPINF2|PRKCZ|PTGS2|RARRES1|RGS2|SIAH2|SNCA|SPOCK1|VEGFA|ELL|AIP|RGN|PPIF|FARP1|SPRY1|WFDC2|ARPP19|SLC27A4|PLA2R1|SIRT1|ANGPTL4|CEP192|SH3RF1|UBE2O|MASTL|SERPINB11|FNIP1|CD109|DAB2IP	ZT20 vs. ZT12 UP
GO Biological Processes	GO:0009792	embryo development ending in birth or egg hatching	-5.4	1.8	68	ACTL6A|ADA|AR|ASCL2|BMP2|BMP4|BMP7|DLG1|ECE1|EPAS1|FXN|NR5A2|FOXA1|HES1|CCN1|LRP6|MEF2C|MTHFD1|MTHFR|CNOT2|PLXNA2|PTPRR|SHOX2|SIX1|SKI|SOX4|SOX9|ZEB1|TULP3|VEGFA|ELL|LMO4|HS6ST1|ADAMTS3|GDF3|SH3PXD2A|BCL2L11|KLF2|PEMT|TAB1|SLC34A2|DMRT2|SULF1|COBL|USP22|TANC2|FLVCR1|SIX4|NCAPG2|MKS1|OTUD7B|SALL4|THOC2|DSCAML1|SHROOM3|GRHL3|XYLT1|VASH2|SLC2A10|OSR2|ACVR1C|TRIM71|PNLDC1|RDH10|PLPP4|NRK|RPL7L1|KPNA7	ZT20 vs. ZT12 UP
GO Biological Processes	GO:0097480	establishment of synaptic vesicle localization	-5.4	2.8	25	ATP2A2|CACNA1D|CHRNA4|CHRNA5|AP3S1|CTBP2|DNM1|HTR1B|KIF5C|MAP2|RAB3A|SNAP25|SNCA|STX1A|SYT4|WNT7A|DOC2B|PPFIA2|STXBP5L|RIMS2|SNPH|SV2A|GIPC1|SYT17|SYT9	ZT20 vs. ZT12 UP
GO Biological Processes	GO:0051668	localization within membrane	-5.4	2.8	25	CDH2|DLG1|DNM1|DRD4|GPC4|HIP1|KIF5C|LRP4|OPHN1|PRKCZ|RELN|SNAP25|FZD9|STX7|LGI1|MAGI2|RFTN1|ARC|GRIP1|CACNG5|REEP2|SYNJ2BP|VPS35|GRIP2|GSG1L	ZT20 vs. ZT12 UP
GO Biological Processes	GO:0048489	synaptic vesicle transport	-5.4	2.8	25	ATP2A2|CACNA1D|CHRNA4|CHRNA5|AP3S1|CTBP2|DNM1|HTR1B|KIF5C|MAP2|RAB3A|SNAP25|SNCA|STX1A|SYT4|WNT7A|DOC2B|PPFIA2|STXBP5L|RIMS2|SNPH|SV2A|GIPC1|SYT17|SYT9	ZT20 vs. ZT12 UP
GO Biological Processes	GO:0006939	smooth muscle contraction	-5.4	3.2	20	ADA|ADRA2C|CALCA|CHRM3|CHRNB4|CNN1|DLG1|F2R|MYH11|MYLK|PTGS2|RAP1GDS1|RGS2|TACR2|TBXA2R|NMUR1|SULF1|PLCE1|PROK2|GRIP2	ZT20 vs. ZT12 UP
GO Biological Processes	GO:0009612	response to mechanical stimulus	-5.4	2.5	30	ACTA1|BNIP3|CLCN6|FOSB|GATA4|IGFBP2|IRF1|JUN|KCNA5|MAP3K1|PPARG|PTGS2|SCN1A|SLC1A3|SLC2A1|SOX9|TNFRSF1A|XPA|CXCR4|GDF5|CRADD|KIAA0319|CNTNAP2|PKD2L2|ATP8A2|SLC38A2|USP53|PIEZO2|ANO3|SLC26A5	ZT20 vs. ZT12 UP
GO Molecular Functions	GO:0051015	actin filament binding	-5.4	2.5	30	ACTN4|CTNNA1|GAS2|HIP1|ABLIM1|MYH11|MYO5A|MYO7B|NRAP|TWF1|ITPRID2|SVIL|TAGLN|TMOD1|CORO2A|PSTPIP2|ACTR3|CORO2B|CYFIP1|SYNE2|MACF1|CTNNA3|PPP1R9A|ERMN|SHROOM3|CLMN|AIF1L|NEXN|ADSS1|SYNE3	ZT20 vs. ZT12 UP
GO Biological Processes	GO:0045667	regulation of osteoblast differentiation	-5.4	3.6	17	BMP7|BMPR1B|GLI3|ID3|IGFBP5|ILK|JUND|SMAD1|SMAD5|MEF2C|PTK2|RORB|NOG|PDLIM7|RASSF2|NOCT|SUFU	ZT20 vs. ZT12 Down
GO Biological Processes	GO:0060560	developmental growth involved in morphogenesis	-5.4	2.9	24	EFNA5|ESR1|TNC|ILK|LRP6|PTPRS|RYK|CXCL12|CDKL5|VCL|VEGFA|RIMS2|CYFIP1|ITSN2|BCL11A|KIF26B|BIN3|SEMA6A|ISLR2|RAPH1|LLPH|PLXNA4|RNF157|EIF2AK4	ZT20 vs. ZT12 Down
GO Biological Processes	GO:0007517	muscle organ development	-5.4	2.3	34	CENPF|CHD2|MAPK14|HBEGF|GJA1|GPC1|NRG1|HLF|HLX|ID3|KCNK2|LRP2|MEF2C|PKP2|PROX1|RYR2|SMTN|BTG2|SAP30|CACNA1H|USP2|NOG|HOMER1|BASP1|ZBTB18|P2RX2|CDON|ASB2|FGFRL1|SOX6|BIN3|STRA6|RBM24|BCL9L	ZT20 vs. ZT12 Down
GO Molecular Functions	GO:0016788	hydrolase activity, acting on ester bonds	-5.3	1.9	53	MPPED2|CHRM3|HMOX1|NDST1|LCK|CNOT2|NT5E|PDE4D|PDE7A|PLCB2|PLCG1|PLD1|PTPN12|PTPN14|PTPRF|PTPRM|PTPRO|PTPRS|PTP4A2|PLA2G10|PLPP2|PDE5A|RNGTT|INPP4B|MTMR2|RGN|MTMR7|BPNT1|TAB1|RPP30|PPM1E|INPP5F|PLCL2|PHLPP1|ACOT9|NOCT|ACOT11|PTPN22|AGO2|PLPPR1|EXD2|PPM1H|NCEH1|ABHD17C|MTMR14|USB1|TSEN2|DUSP16|ZC3H12C|ABHD3|PLCXD2|PPM1J|PHOSPHO2	ZT20 vs. ZT12 Down
GO Cellular Components	GO:0034703	cation channel complex	-5.3	2.9	23	CACNA1C|CACNB4|EPS8|FKBP1B|GRIK3|KCNA4|KCNA5|KCNC2|KCNK2|KCNQ1|PDE4D|RYR2|SCN2A|SCN4B|STX1A|CACNA1H|MCUB|TRPC7|DPP10|KCNG4|CNIH3|MICU3|VWC2	ZT20 vs. ZT12 Down
GO Biological Processes	GO:0019751	polyol metabolic process	-5.3	3.6	17	ADCYAP1R1|DHFR|P2RY6|PLCB2|PLCG1|POU1F1|PLPP2|INPP4B|MTMR2|MTMR7|SPTLC2|BPNT1|ISYNA1|SPTLC3|ACER3|PCBD2|ACER2	ZT20 vs. ZT12 Down
GO Biological Processes	GO:0033674	positive regulation of kinase activity	-5.3	2.1	45	ADAM8|ADCY9|ADRB2|CCND3|CD74|CENPE|MAPK14|DGKQ|HBEGF|ECT2|EFNA5|ERBB2|FGFR4|FGR|FYN|NRG1|ILK|MAP3K1|GADD45B|PRLR|PROX1|PTK2|RYK|SRC|TLR3|TPD52L1|VAV2|VEGFA|VLDLR|PDE5A|TNFRSF11A|TNFRSF10B|RASSF2|KIF14|TOM1L1|TAB1|TNIK|MMD|CEMIP|AFAP1L2|SYAP1|OSBPL8|DIRAS1|CCNY|SPDYA	ZT20 vs. ZT12 Down
GO Biological Processes	GO:0045926	negative regulation of growth	-5.3	2.8	25	ADRB1|ADRB2|BTG1|FXN|GJA1|IGFBP5|INHBA|KCNK2|PPARG|PTK2|PTPRS|RBBP7|RYK|SMARCA2|NOG|SERTAD2|CRLF3|BCL11A|NDRG3|SEMA6A|WFDC1|CAPRIN2|SESN2|PPP1R9B|DCBLD2	ZT20 vs. ZT12 Down
GO Molecular Functions	GO:0008324	cation transmembrane transporter activity	-5.3	2	46	ANXA6|SHROOM2|CACNA1C|CACNB4|CHRNA5|FKBP1B|GRIK3|HTR1B|ITPR2|KCNA4|KCNA5|KCNC2|KCNK2|KCNQ1|TRPM1|RYR2|SCN2A|SCN4B|SLC1A4|SLC7A2|SLC9A1|SLC22A4|CACNA1H|P2RX6|TMEM63A|SLC23A2|ATP8A1|P2RX2|SLC24A2|ATP6V0A4|SLC45A2|SLC25A37|CNNM2|TMEM63B|KCNK12|TRPC7|TMEM63C|SLC39A10|KCNT1|PIEZO2|NIPA2|SLC41A2|SLC9A7|SLC45A3|KCNG4|SLC24A4	ZT20 vs. ZT12 Down
Hallmark Gene Sets	M5902	HALLMARK APOPTOSIS	-5.3	3.3	19	CD38|DPYD|EMP1|ENO2|ERBB2|HMGB2|HMOX1|IRF1|JUN|GADD45B|PLCB2|PTK2|SAT1|TIMP3|BTG2|TNFSF10|BCL2L10|BMF|AIFM3	ZT20 vs. ZT12 Down
GO Biological Processes	GO:0008654	phospholipid biosynthetic process	-5.3	2.7	26	CAPN2|DGKQ|PIGA|PIGH|PIK3C2A|PIP4K2A|PLD1|PIP5K1B|PLA2G10|DGKE|INPP4B|CPNE3|MTMR2|MTMR7|SPTLC2|INPP5F|SH3YL1|ISYNA1|LPCAT2|ETNK1|PCTP|MTMR14|ETNPPL|PIGM|TAMM41|ABHD3	ZT20 vs. ZT12 Down
GO Biological Processes	GO:0030900	forebrain development	-5.3	2.4	33	NR0B1|CCKAR|CDH2|DRD1|FYN|GLI3|HDAC1|NRG1|NDST1|INHBA|KCNC2|LRP2|LRP6|POU1F1|PROX1|PTPRS|RYK|CXCL12|SRC|TBX3|BTG2|LHX3|NUMB|NOG|KIF14|BTBD3|SZT2|OTP|TSKU|CDON|FAT4|PPP1R9B|PLXNA4	ZT20 vs. ZT12 Down
GO Biological Processes	GO:0003013	circulatory system process	-5.3	2.1	42	ADRB1|ADRB2|AR|CACNA1C|CACNB4|CD38|CHRM3|CYP2J2|DRD1|HBEGF|FKBP1B|FYN|GJA1|GNB3|HMOX1|HTR1B|HTR7|ITPR2|KCNA5|KCNQ1|SMAD5|MDM2|PDE4D|PIK3C2A|PKP2|PPARG|PTPRM|PTPRO|RYR2|SCN4B|CXCL12|SLC9A1|SRC|TBXA2R|VEGFA|PDE5A|CACNA1H|GPR37L1|CELF2|P2RX2|GRIP2|LVRN	ZT20 vs. ZT12 Down
GO Biological Processes	GO:0032288	myelin assembly	-5.3	9.4	7	GPC1|ILK|UGT8|MTMR2|NFASC|EPB41L3|MPP5	ZT20 vs. ZT12 Down
GO Cellular Components	GO:0044291	cell-cell contact zone	-5.4	3.7	16	ANK3|CDH2|CTNNA1|DLG1|DSP|KCNA5|NRAP|PKP2|RAP2B|SCN1A|SCN2A|SCN4B|SLC2A1|TJP2|CTNNA3|JAM2	ZT20 vs. ZT12 UP
GO Biological Processes	GO:0070301	cellular response to hydrogen peroxide	-5.4	3.3	19	BNIP3|CDK1|CYP1B1|ECT2|FXN|HGF|MDM2|MAP3K5|PDE8A|PYCR1|TRPC6|NR4A3|PPIF|KLF2|SETX|SIRT1|OSER1|MAP1LC3A|SIRPA	ZT20 vs. ZT12 UP
GO Biological Processes	GO:0002521	leukocyte differentiation	-5.4	1.9	58	ADA|ADAM8|B2M|BCL6|BMP4|CBFB|CD3D|CD80|EGR1|ERBB2|F2RL1|FANCA|FBN1|GPC3|HHEX|IL18|IRF1|IRF7|JUN|LGALS1|LGALS3|MEF2C|MMP9|MYC|PPARG|PRKCA|PRKCZ|PTPN2|RRAS|SOX4|ZEB1|TFRC|VEGFA|XBP1|FZD7|FZD9|SOCS1|TNFRSF11A|CARTPT|SH3PXD2A|GAB2|TSPAN2|RASGRP1|JMJD6|SIRT1|PATZ1|SNX10|FBXW7|BATF3|SH3RF1|SLC46A2|LRRK1|FNIP1|NLRP3|CD109|TMEM64|IRF2BP2|NRROS	ZT20 vs. ZT12 UP
GO Biological Processes	GO:0032922	circadian regulation of gene expression	-5.4	3.9	15	ARNTL|CRY1|CRY2|EGR1|ID1|ID3|NGFR|PPP1CC|PER3|PER2|CARTPT|NCOA2|PPARGC1A|SIRT1|NOCT	ZT20 vs. ZT12 UP
GO Cellular Components	GO:0062023	collagen-containing extracellular matrix	-5.4	2	49	APOA4|APOC3|SERPINC1|BMP7|CBLN1|CDH2|COL1A2|COL6A3|COL12A1|DLG1|FBN1|GPC4|FN1|GPC3|HSPG2|CCN1|LAMA3|LAMB3|LGALS1|LGALS3|LTBP1|MATN3|MBL2|MMP9|CCN3|SERPINF1|SERPINB6|SERPINF2|PLSCR1|SDC2|SOD3|COL14A1|ZP2|SRPX|ADAM19|NTN1|ADAMTS3|ADAMTS2|SPON1|NTNG1|SULF1|TMEFF2|ANGPTL4|ADAMTS9|VWA1|ADAMTS20|WNT5B|NTNG2|LRRC15	ZT20 vs. ZT12 UP
GO Biological Processes	GO:0007626	locomotory behavior	-5.4	2.5	29	ALDH1A3|CHRNA4|CHRNB4|CNP|DRD4|DSCAM|EGR1|FXN|GMFB|GNAO1|NRG1|HPRT1|MYO5A|NOVA1|NPC1|PPT1|RELN|SCN1A|SNAP25|STRN|TMOD1|FZD4|NCOA2|WDR47|ADGRL3|OXR1|VPS35|DMRT3|PREX2	ZT20 vs. ZT12 UP
Reactome Gene Sets	R-HSA-194840	Rho GTPase cycle	-5.4	2.9	23	ARHGAP6|CHN1|ECT2|OPHN1|RASGRF2|VAV2|ARHGEF17|RHOBTB1|SRGAP3|VAV3|ARHGAP26|ARHGEF9|ARHGAP45|ARHGEF26|ARHGEF4|ARHGEF3|DEPDC1B|RHOU|ARHGAP10|SYDE2|ARHGEF39|DEPDC7|FGD4	ZT20 vs. ZT12 UP
GO Biological Processes	GO:1905039	carboxylic acid transmembrane transport	-5.4	2.8	24	CPT1A|RGS2|RGS4|SLC1A3|SLC1A4|SLC2A1|SLC6A6|SLC7A2|SLC22A4|SLC7A5|PER2|SLC16A3|SLC38A2|SLC38A4|SLC17A6|MID1IP1|SLC38A1|SLC25A29|SLC43A2|SLC38A6|SLC5A12|SLC25A30|SLC13A5|MPC1L	ZT20 vs. ZT12 UP
GO Biological Processes	GO:0031644	regulation of neurological system process	-5.4	2.8	24	ADRA2C|CBLN1|CCK|CHRNB4|F2R|HGF|CCN3|PRKCZ|RELN|RGS4|STX1A|TNFRSF1B|VIP|WNT7A|MTMR2|DLGAP1|CARTPT|RIMS2|WASF3|CUX2|TENM4|CACNG5|JAM2|SHISA9	ZT20 vs. ZT12 UP
Hallmark Gene Sets	M5935	HALLMARK FATTY ACID METABOLISM	-5.4	2.7	25	ACOX1|ADSL|ALDH3A2|CBR3|CEL|CPT1A|EHHADH|ETFDH|FABP2|ACSL1|GLUL|HPGD|HSP90AA1|LDHA|LGALS1|LTC4S|ODC1|PTS|RAP1GDS1|UGDH|HSPH1|G0S2|AADAT|HAO2|D2HGDH	ZT20 vs. ZT12 UP
GO Cellular Components	GO:0098889	intrinsic component of presynaptic membrane	-5.4	3.5	17	CACNA1D|CDH2|CHRM3|CHRNA4|CNTN1|GPC4|HTR1B|KCNA2|KCNJ3|PTPRS|SCN2A|STX1A|ADAM23|NTNG1|PCDH17|CNTN5|NTNG2	ZT20 vs. ZT12 UP
GO Biological Processes	GO:0006641	triglyceride metabolic process	-5.3	3.1	20	APOA4|APOC3|C3|CPT1A|FABP2|ACSL1|GPLD1|LIPC|SLC22A4|PNPLA4|RGN|LPIN2|NR1H3|SIRT1|FBXW7|PNPLA2|DGAT2|MFSD2A|MOGAT1|SIK1	ZT20 vs. ZT12 UP
GO Biological Processes	GO:1990778	protein localization to cell periphery	-5.3	2.1	41	ANK3|AR|CDH1|CDH2|CLTC|DLG1|DPP6|EPB41|ACSL3|GPC4|LGALS3|LRP6|MYO5A|PKP2|PPP2R5A|PRKCZ|RAB3A|SNAP25|TNFRSF1A|STX7|RAB29|LGI1|GCC2|C2CD5|RAMP1|TNIK|CLASP2|GRIP1|MACF1|TSPAN15|ASB3|CCDC88A|VPS35|SCN3B|DPP10|PLEKHF1|GRIP2|TSPAN14|SAPCD2|LYPD1|LRRC15	ZT20 vs. ZT12 UP
KEGG Pathway	hsa04911	Insulin secretion	-5.3	3.4	18	ADCY6|ADCYAP1R1|CACNA1D|CCK|CHRM3|GLP1R|GNAI2|KCNN2|PLCB2|PLCB4|PRKCA|RAB3A|SLC2A1|SNAP25|STX1A|RIMS2|PLCB1|KCNMB4	ZT20 vs. ZT12 UP
KEGG Pathway	hsa04611	Platelet activation	-5.3	3	22	ADCY6|COL1A2|F2R|GNAI2|GUCY1A2|GUCY1B1|ITPR1|ITPR2|MYLK|PLCB2|PLCB4|PPP1CC|PRKCA|PRKCZ|PTGS1|TBXA2R|TBXAS1|F2RL3|RASGRP1|PLCB1|PIK3R5|MYLK3	ZT20 vs. ZT12 UP
GO Biological Processes	GO:0050878	regulation of body fluid levels	-5.3	1.9	56	ADA|ADCY6|ADRA2C|SERPINC1|DDR1|CDO1|CEL|CHRM3|COL1A2|DGKQ|F2R|F2RL1|F2RL2|FN1|GATA4|GNAI2|IRF1|ITPR1|ITPR2|JAK2|MLLT6|PDGFA|SERPINF2|PLSCR1|PRCP|PRKAR2A|PRKCA|PROC|PTPRO|RAP2B|SLC22A4|STAT5A|TBXA2R|TEC|TRPC6|VAV2|VEGFA|VIP|XBP1|DGKD|F2RL3|NEURL1|SH2B3|NR1H3|CORO2B|VAV3|PROCR|PIK3R5|PHF21A|CARMIL1|TRPC7|GRHL3|RBSN|LNPK|DOCK8|ANO6	ZT20 vs. ZT12 UP
GO Biological Processes	GO:0046463	acylglycerol biosynthetic process	-5.3	4.4	13	C3|ACSL1|GPLD1|RGN|LPIN2|NR1H3|PLCE1|FBXW7|PNPLA2|DGAT2|MFSD2A|MOGAT1|SIK1	ZT20 vs. ZT12 UP
GO Biological Processes	GO:0046460	neutral lipid biosynthetic process	-5.3	4.4	13	C3|ACSL1|GPLD1|RGN|LPIN2|NR1H3|PLCE1|FBXW7|PNPLA2|DGAT2|MFSD2A|MOGAT1|SIK1	ZT20 vs. ZT12 UP
GO Cellular Components	GO:0014704	intercalated disc	-5.3	4.4	13	ANK3|CDH2|CTNNA1|DLG1|DSP|KCNA5|NRAP|PKP2|SCN1A|SCN2A|SCN4B|SLC2A1|CTNNA3	ZT20 vs. ZT12 UP
GO Biological Processes	GO:0007215	glutamate receptor signaling pathway	-5.3	3.3	19	DAGLA|CAPN1|CRHBP|DLG1|GRIA2|GRIK3|GRM2|MEF2C|TRPM1|RELN|PPARGC1A|PLCB1|ARC|CACNG5|KLHL24|CPEB4|NETO2|GSG1L|SHISA9	ZT20 vs. ZT12 UP
Hallmark Gene Sets	M5907	HALLMARK ESTROGEN RESPONSE LATE	-5.3	2.5	29	ALDH3A2|CALCR|CDC20|CDH1|FGFR3|HPRT1|JAK2|NBL1|PGR|RPS6KA2|SGK1|SIAH2|SLC1A4|SORD|DYNLT3|TPBG|TPD52L1|UGDH|XBP1|SLC7A5|ACOX2|KCNK5|PPIF|TOB1|FARP1|ABHD2|SNX10|DNAJC12|SLC24A3	ZT20 vs. ZT12 UP
GO Biological Processes	GO:0086001	cardiac muscle cell action potential	-5.3	3.7	16	ANK3|ATP2A2|HCN2|CACNA1D|DLG1|DSP|KCNA5|KCNJ3|KCNJ8|KCNN2|KCNQ1|PKP2|SCN1A|SCN4B|CTNNA3|SCN3B	ZT20 vs. ZT12 UP
GO Molecular Functions	GO:0017016	Ras GTPase binding	-5.3	2	48	ADRB1|BIRC5|ECT2|RAPGEF1|MYO5A|NGFR|PDE6D|RAP1GAP|RASGRF2|CDKL5|RAB29|STXBP5L|RIMS2|RAPGEF5|ARHGEF17|ELMO1|SRGAP3|RASGRP1|FARP1|VAV3|NCKAP1|TBC1D2B|TBC1D9|RGL1|CYFIP1|RABGAP1|ARHGEF26|CYFIP2|SGSM3|ARHGEF4|ARHGEF3|PLCE1|ANLN|TBC1D2|FGD6|MICAL3|RIC1|RBSN|ELMO3|PREX2|RILP|RASSF5|SYTL5|FGD4|STXBP5|DENND2C|DENND1B|UNC13D	ZT20 vs. ZT12 UP
GO Biological Processes	GO:0010639	negative regulation of organelle organization	-5.3	2	48	APC|ARHGAP6|BMP4|BMP7|BNIP3|BUB1|CDC20|DMRT1|DUSP1|FXN|GMFB|HGF|KIF25|MAD2L1|MAP2|MLLT6|NPM1|TWF1|SKI|SNCA|SVIL|SYT4|TFRC|TMOD1|FZD9|H1-10|ZW10|TOM1L1|PPIF|CORO2B|NDC80|PPARGC1A|TPX2|CLASP2|SIRT1|TMEFF2|FBXO5|RGCC|HDGFL3|CARMIL1|PPP1R9A|ODF2L|FNIP2|MID1IP1|FNIP1|DCP2|SIAH3|FBXO43	ZT20 vs. ZT12 UP
GO Biological Processes	GO:1903825	organic acid transmembrane transport	-5.3	2.8	24	CPT1A|RGS2|RGS4|SLC1A3|SLC1A4|SLC2A1|SLC6A6|SLC7A2|SLC22A4|SLC7A5|PER2|SLC16A3|SLC38A2|SLC38A4|SLC17A6|MID1IP1|SLC38A1|SLC25A29|SLC43A2|SLC38A6|SLC5A12|SLC25A30|SLC13A5|MPC1L	ZT20 vs. ZT12 UP
GO Biological Processes	GO:0044282	small molecule catabolic process	-5.3	1.9	51	ACOX1|ADA|ADH4|AHCY|ALDH3A2|ASPA|CBR3|CDO1|CEL|CPT1A|CRYM|CYP26A1|DPYD|EHHADH|ETFDH|FAH|GAPDH|GLUL|HAL|HDC|HK1|HPD|HPGD|HPRT1|MAT1A|MT3|PON1|SORD|ACOX2|MTMR2|MTMR7|LPIN2|AKR1A1|FUT9|SLC27A4|ABHD2|DDAH1|AADAT|HAO2|ADA2|NT5M|CEMIP|NPL|GPT2|FUT10|MFSD2A|HYKK|GLYCTK|AMDHD1|UPP2|ABHD3	ZT20 vs. ZT12 UP
GO Biological Processes	GO:0051493	regulation of cytoskeleton organization	-5.3	1.8	59	APC|ARHGAP6|CLTC|DLG1|ECT2|LPAR1|F2RL1|GMFB|GPM6B|ID1|KIF11|KIF25|MAP2|MEF2C|NPM1|NTF3|PDGFA|SERPINF2|PTK2|TWF1|RGS4|SNCA|SVIL|TESK1|TMOD1|WASL|FCHSD2|RHOBTB1|ACTR3|TENM1|CORO2B|TACC3|NCKAP1|WASF3|FAM107A|PPM1E|TPX2|CLASP2|PHLDB1|CYFIP1|TMEFF2|CLIC4|CYFIP2|RGCC|PHPT1|HDGFL3|CARMIL1|PPP1R9A|CCDC88A|GBA2|GRHL3|MID1IP1|CEP76|DIXDC1|NEXN|MYLK3|CCSAP|SH3PXD2B|SKA2	ZT20 vs. ZT12 UP
GO Biological Processes	GO:0007188	adenylate cyclase-modulating G protein-coupled receptor signaling pathway	-5.3	2.4	32	ADCY6|ADCYAP1R1|ADRA2C|ADRB1|CACNA1D|CALCA|CALCR|CHRM3|CHRM4|CRHR2|DRD4|LPAR1|GLP1R|GNAI2|GNAO1|GRIK3|GRM2|HTR1B|HTR1F|PRKCA|PTH|RGS1|RGS2|TBXA2R|TSHR|VIP|VIPR1|VIPR2|S1PR4|RAMP1|ADGRL3|LPAR3	ZT20 vs. ZT12 UP
GO Biological Processes	GO:0010463	mesenchymal cell proliferation	-5.3	4.7	12	BMP2|BMP4|BMP7|GPC3|MYC|PDGFA|SHOX2|SIX1|SOX9|ZEB1|VEGFA|FAT4	ZT20 vs. ZT12 UP
KEGG Pathway	ko00561	Glycerolipid metabolism	-5.3	4.1	14	ALDH3A2|CEL|DGKQ|LIPC|DGKD|PLPP2|LPIN2|AKR1A1|AGPAT4|PNPLA2|DGAT2|MOGAT1|GLYCTK|MBOAT1	ZT20 vs. ZT12 UP
GO Biological Processes	GO:0031032	actomyosin structure organization	-5.3	2.5	29	ACTA1|ARHGAP6|CNN1|ECT2|LPAR1|EPB41|MEF2C|MYH11|MYL2|NRAP|SERPINF2|TESK1|TMOD1|PDLIM1|KIF23|CORO2B|LDB3|PPM1E|CLASP2|TMEFF2|RGCC|SIX4|ANLN|TRPM7|CARMIL1|PPP1R9A|CCDC88A|MYLK3|SH3PXD2B	ZT20 vs. ZT12 UP
GO Cellular Components	GO:0043235	receptor complex	-5.3	1.9	56	ADCYAP1R1|ALCAM|B2M|BMP2|DDR1|CALCR|CD3D|CHRNA4|CHRNA5|CHRNB4|DLG1|EPHB6|ERBB2|FGFR3|GABRA1|GABRA2|GABRA4|GABRR2|GFRA3|GPR20|GRIA2|GRIK3|IL6R|IL10RB|IL13RA1|INSR|ITGA9|ITPR2|MST1R|NTRK2|PLXNA2|PTPRB|ROS1|RYK|TFRC|TGFBR3|TNFRSF1A|TNFRSF1B|TRAF2|TSHR|VIPR1|LRP8|AIP|NR1H3|PLXNC1|RAMP1|PLA2R1|CACNG5|GPRC5B|SYNJ2BP|PLXDC1|PORCN|PLXNA4|ACVR1C|STXBP5|SHISA9	ZT20 vs. ZT12 UP
GO Biological Processes	GO:0045913	positive regulation of carbohydrate metabolic process	-5.3	3.5	17	ADCYAP1R1|GPLD1|INSR|P2RY6|PFKFB3|PTH|PTPN2|SNCA|DYRK2|SLC4A4|RGN|ARPP19|PPARGC1A|SIRT1|MLXIPL|DGAT2|SLC45A3	ZT20 vs. ZT12 UP
Reactome Gene Sets	R-HSA-5173105	O-linked glycosylation	-5.3	3.1	20	GALNT2|GALNT3|GCNT1|ADAMTS3|ADAMTS2|SPON1|ADAMTS7|ADAMTS6|A4GNT|GALNT10|ADAMTS9|GALNT11|ADAMTS20|B3GNT9|B3GNT7|LARGE2|B3GALNT2|ADAMTS17|ST6GALNAC3|GALNTL6	ZT20 vs. ZT12 UP
GO Cellular Components	GO:0099091	postsynaptic specialization, intracellular component	-5.3	9.4	7	CTNNA2|CTNND1|FYN|SRC|CDKL5|TNIK|PRR7	ZT20 vs. ZT12 Down
GO Biological Processes	GO:0042326	negative regulation of phosphorylation	-5.3	2.2	38	BMP7|CBL|CDKN2B|DGKQ|FOXM1|ILK|INHBA|JUN|LRP6|MYC|GADD45B|PDE4D|PKIA|PTPRO|RGS3|TESK1|TFAP4|TIMP3|UCHL1|RGN|NOG|RASSF2|MVP|PPIF|TAB1|RGS14|PPM1E|INPP5F|PTPN22|PARD6A|SYNJ2BP|DBNDD2|PMEPA1|SEMA6A|SMYD3|WNK2|DUSP16|PIK3IP1	ZT20 vs. ZT12 Down
GO Biological Processes	GO:0045860	positive regulation of protein kinase activity	-5.3	2.1	41	ADAM8|ADCY9|ADRB2|CCND3|CD74|CENPE|MAPK14|DGKQ|HBEGF|ECT2|EFNA5|ERBB2|FYN|NRG1|ILK|MAP3K1|GADD45B|PRLR|PROX1|PTK2|SRC|TLR3|TPD52L1|VEGFA|VLDLR|PDE5A|TNFRSF11A|TNFRSF10B|RASSF2|KIF14|TOM1L1|TAB1|TNIK|MMD|CEMIP|AFAP1L2|SYAP1|OSBPL8|DIRAS1|CCNY|SPDYA	ZT20 vs. ZT12 Down
GO Biological Processes	GO:0071560	cellular response to transforming growth factor beta stimulus	-5.2	2.7	25	ZFP36L1|CBL|CDKN2B|FMOD|FUT8|FYN|HDAC2|JUN|LIMS1|SMAD1|SMAD5|MEF2C|PTK2|SKIL|SRC|TAB1|FERMT2|LEMD3|CHST11|PARD6A|SOX6|PMEPA1|RASL11B|VASN|BCL9L	ZT20 vs. ZT12 Down
GO Biological Processes	GO:0040013	negative regulation of locomotion	-5.2	2.3	34	CD74|GJA1|NRG1|HMOX1|HOXA7|IGFBP5|ILK|MEF2C|CD200|PLXNB3|PPARG|PTPRM|PTPRO|RRAS|RYK|CXCL12|TBXA2R|VCL|TRIM25|RGN|NOG|SRGAP3|MID2|VASH1|SPOCK3|SYNJ2BP|SEMA6A|RAP2C|MIIP|MCTP1|NAV3|PHLDB2|OSBPL8|SCAI	ZT20 vs. ZT12 Down
GO Biological Processes	GO:0001503	ossification	-5.2	2.3	34	ADRB2|BMP7|BMPR1B|CDH11|CLTC|MAPK14|FGR|GLI3|TNC|ID3|IGFBP5|ILK|JUND|LRP6|SMAD1|SMAD5|MEF2C|MGP|NAB1|PTK2|RORB|TNFRSF11A|NOG|DHRS3|PDLIM7|RASSF2|NOCT|ATP6V0A4|SUFU|TXLNG|FIGNL1|FAT4|GLIS1|SH3PXD2B	ZT20 vs. ZT12 Down
GO Molecular Functions	GO:0022890	inorganic cation transmembrane transporter activity	-5.2	2.1	43	ANXA6|SHROOM2|CACNA1C|CACNB4|CHRNA5|FKBP1B|GRIK3|HTR1B|ITPR2|KCNA4|KCNA5|KCNC2|KCNK2|KCNQ1|TRPM1|RYR2|SCN2A|SCN4B|SLC9A1|CACNA1H|P2RX6|TMEM63A|SLC23A2|ATP8A1|P2RX2|SLC24A2|ATP6V0A4|SLC45A2|SLC25A37|CNNM2|TMEM63B|KCNK12|TRPC7|TMEM63C|SLC39A10|KCNT1|PIEZO2|NIPA2|SLC41A2|SLC9A7|SLC45A3|KCNG4|SLC24A4	ZT20 vs. ZT12 Down
KEGG Pathway	hsa04114	Oocyte meiosis	-5.3	2.9	22	ADCY6|AR|BUB1|CCNE1|CDK1|CDC20|ITPR1|ITPR2|MAD2L1|PGR|PPP1CC|PPP2R5A|PPP3CA|PRKCA|RPS6KA2|ANAPC10|STAG3|FBXO5|RPS6KA6|MOCOS|CPEB4|FBXO43	ZT20 vs. ZT12 UP
GO Biological Processes	GO:0032386	regulation of intracellular transport	-5.3	2	50	ANK3|ATP2A2|BMP4|CACNA1D|CDK1|CDH1|CHRNA4|CHRNA5|CRYAB|ECT2|ERBB2|HTR1B|JAK2|MAP2|MDM2|MSN|NEDD4|OAZ2|PPP1CC|PKIA|PTGS2|RAB3A|STX1A|SYT4|WNT7A|PPFIA2|MTMR2|RAB29|STXBP5L|GCC2|RIMS2|GAB2|C2CD5|TENM1|GIPC1|PKIG|WWC1|SH3GLB1|REEP2|FBXW7|THOC2|CEMIP|RHOU|TTC21B|DERL3|NUS1|SYT9|UNC13D|SVIP|SIAH3	ZT20 vs. ZT12 UP
GO Biological Processes	GO:0090257	regulation of muscle system process	-5.3	2.3	34	ADA|ADRA2C|ATP2A2|CALCA|CHRM3|CHRNB4|CNN1|DLG1|DSP|F2R|GATA4|IGFBP5|KCNQ1|MYL2|PKP2|PPP3CA|PRKCA|PTGS2|PTK2|RGS2|RGS4|TACR2|TBXA2R|TNFRSF1A|TNFRSF1B|NR4A3|PDE5A|PPARGC1A|CTNNA3|LMCD1|ASB3|PLCE1|PROK2|FBXO32	ZT20 vs. ZT12 UP
GO Biological Processes	GO:0051402	neuron apoptotic process	-5.3	2.3	33	ADAM8|BNIP3|F2R|GAPDH|JAK2|JUN|MCL1|MEF2C|MT3|MYBL2|NGFR|NQO2|NTF3|NTRK2|PPT1|SCN2A|SIX1|SNCB|NR4A3|GDF5|FZD9|KIF14|BCL2L11|PPARGC1A|SIX4|RETREG1|USP53|OXR1|FBXW7|CPEB4|VSTM2L|NRBP2|DRAXIN	ZT20 vs. ZT12 UP
GO Biological Processes	GO:0055074	calcium ion homeostasis	-5.3	1.9	52	ADCYAP1R1|ATP2A2|BNIP3|CACNA1D|CALCA|CALCR|DRD4|LPAR1|ESR1|F2R|F2RL1|F2RL2|GLP1R|GPR20|HTR1B|ITPR1|ITPR2|JAK2|KCNA5|LRP6|TRPM1|MYO5A|NMB|P2RY6|PTH|RAP1GDS1|SNCA|TBXA2R|TRPC6|XK|CXCR4|FZD9|STC2|S1PR4|F2RL3|RGN|SV2A|CIB2|LPAR3|SNX10|PLCE1|TRPV6|JPH1|TRPC7|CEMIP|SLC24A3|PROK2|MCU|SLC35G1|TMEM64|MCOLN2|FAM155A	ZT20 vs. ZT12 UP
GO Biological Processes	GO:0035108	limb morphogenesis	-5.3	2.8	24	BMP4|BMP7|ECE1|GPC3|LRP4|LRP6|PLXNA2|RARB|SALL1|SHOX2|SKI|SOX4|SOX9|TULP3|WNT7A|GDF5|BCL2L11|FLVCR1|MKS1|SALL4|LNPK|OSR2|RDH10|RNF165	ZT20 vs. ZT12 UP
GO Biological Processes	GO:0035107	appendage morphogenesis	-5.3	2.8	24	BMP4|BMP7|ECE1|GPC3|LRP4|LRP6|PLXNA2|RARB|SALL1|SHOX2|SKI|SOX4|SOX9|TULP3|WNT7A|GDF5|BCL2L11|FLVCR1|MKS1|SALL4|LNPK|OSR2|RDH10|RNF165	ZT20 vs. ZT12 UP
GO Biological Processes	GO:0006874	cellular calcium ion homeostasis	-5.3	1.9	51	ADCYAP1R1|ATP2A2|BNIP3|CACNA1D|CALCA|CALCR|DRD4|LPAR1|ESR1|F2R|F2RL1|F2RL2|GLP1R|GPR20|HTR1B|ITPR1|ITPR2|JAK2|KCNA5|LRP6|TRPM1|MYO5A|NMB|P2RY6|PTH|RAP1GDS1|SNCA|TBXA2R|TRPC6|XK|CXCR4|FZD9|STC2|S1PR4|F2RL3|RGN|SV2A|CIB2|LPAR3|PLCE1|TRPV6|JPH1|TRPC7|CEMIP|SLC24A3|PROK2|MCU|SLC35G1|TMEM64|MCOLN2|FAM155A	ZT20 vs. ZT12 UP
GO Biological Processes	GO:0031098	stress-activated protein kinase signaling cascade	-5.3	2.2	38	BMP2|MAP3K8|CRYAB|DLG1|DUSP1|F2RL1|FOXM1|RAPGEF1|HGF|MAP3K5|MYC|SERPINF2|MAP2K3|TGFBR3|TPD52L1|TRAF2|VEGFA|WNT7A|FZD4|FZD7|TNFRSF11A|SH2D3C|RASGRP1|TAB1|COPS5|ANKRD6|TNIK|PLCB1|PHLPP1|IRAK4|PBK|SH3RF1|EDA2R|TNIP2|SIRPA|DAB2IP|NRK|SH3RF3	ZT20 vs. ZT12 UP
GO Biological Processes	GO:0016079	synaptic vesicle exocytosis	-5.3	3	21	ATP2A2|CACNA1D|CHRNA4|CHRNA5|CTBP2|HTR1B|RAB3A|SNAP25|SNCA|STX1A|SYT4|WNT7A|DOC2B|PPFIA2|STXBP5L|RIMS2|SNPH|SV2A|GIPC1|SYT17|SYT9	ZT20 vs. ZT12 UP
GO Cellular Components	GO:0005813	centrosome	-5.3	1.8	61	NR0B1|APC|CCNE1|CDK1|CDC20|CETN1|CETN2|GNAI2|ID1|KIF25|NPM1|PODXL|PPP2R5A|PRKAR2A|SKI|SLC1A4|CDKL5|DYRK3|KIF23|DLGAP5|C2CD5|MAMLD1|NDC80|TACC3|PROCR|RAP1GAP2|FBXL7|PIK3R5|RABGAP1|CLIC4|AK5|TUBGCP4|IFT81|RGCC|SNX10|NME7|DCDC2|DTL|NDE1|MKS1|CEP192|RABL6|CCDC88A|IFT46|ODF2L|FNIP2|CCDC14|HAUS3|HMBOX1|CEP76|TSEN2|NLRC5|PCGF5|MASTL|ZFYVE19|CEP95|HAUS1|CEP20|CCSAP|DNAAF4|PPP1R42	ZT20 vs. ZT12 UP
GO Biological Processes	GO:1905330	regulation of morphogenesis of an epithelium	-5.2	2.6	27	AR|BMP4|BMP7|CLTC|ESR1|GPC4|GPC3|HGF|PDGFA|PSMA4|PSMD12|RREB1|RYK|SIX1|SOX9|VEGFA|WNT7A|FZD4|FZD7|MAGI2|ANKRD6|CLASP2|SULF1|SIX4|MKS1|GRHL3|SAPCD2	ZT20 vs. ZT12 UP
GO Biological Processes	GO:0060193	positive regulation of lipase activity	-5.2	3.6	16	ADCYAP1R1|APOA4|ARHGAP6|LPAR1|ESR1|FGFR3|CCN1|NTF3|NTRK2|P2RY6|PLCB2|PRKCZ|PTH|S1PR4|NR1H3|NMUR1	ZT20 vs. ZT12 UP
GO Biological Processes	GO:0030099	myeloid cell differentiation	-5.2	2	49	ALAS1|B2M|BCL6|BMP4|CBFB|EPAS1|F2RL1|FBN1|GPC3|IRF7|JAK2|JUN|LGALS3|SMAD5|MEF2C|MMP9|MYC|SLC11A2|PIP4K2A|PPARG|PRKCA|PTPN2|RBBP5|TFRC|TGFBR3|THRA|VEGFA|NR4A3|DYRK3|TNFRSF11A|CARTPT|SH3PXD2A|GAB2|SH2B3|TSPAN2|KLF2|JMJD6|SIRT1|FLVCR1|SNX10|KLF13|NCAPG2|FBXW7|BATF3|KMT2C|LRRK1|CD109|TMEM64|NRROS	ZT20 vs. ZT12 UP
GO Biological Processes	GO:0045839	negative regulation of mitotic nuclear division	-5.2	4.3	13	APC|BMP4|BMP7|BUB1|CDC20|DUSP1|KIF25|MAD2L1|ZW10|TOM1L1|NDC80|FBXO5|RGCC	ZT20 vs. ZT12 UP
GO Biological Processes	GO:0006869	lipid transport	-5.2	2	44	APOA4|APOC3|CEL|CHKA|CPT1A|CRY1|DRD4|FABP2|ACSL1|ACSL3|LIPC|LRP6|ABCC1|NMB|NPC1|PITPNA|PON1|PPARG|SLC2A1|SLCO2A1|FZD4|PLA2G10|TNFRSF11A|NR1H3|ATP9A|NCOA2|SLC27A4|SLCO2B1|PLA2R1|SIRT1|SLCO3A1|ATP8A2|ATP10A|ATP10D|GRAMD1B|DISP3|PCTP|MID1IP1|ABCG4|STARD5|MFSD2A|OSBPL5|NUS1|SPNS2	ZT20 vs. ZT12 UP
GO Biological Processes	GO:0099072	regulation of postsynaptic membrane neurotransmitter receptor levels	-5.2	3.8	15	DLG1|DNM1|DRD4|GPC4|OPHN1|PRKCZ|SNAP25|LGI1|ARC|GRIP1|CACNG5|VPS35|PORCN|GRIP2|GSG1L	ZT20 vs. ZT12 UP
GO Molecular Functions	GO:0015081	sodium ion transmembrane transporter activity	-5.2	2.8	24	HCN2|GRIK3|KCNK1|SCN1A|SCN2A|SCN4B|SCN9A|SLC1A3|SLC6A6|SLC9A5|SLC20A2|SLC22A3|SLC4A4|SLC4A7|SLC34A2|ASIC5|SLC38A2|SCN3B|SLC24A3|SLC38A1|SLC9A7|SLC5A12|SLC13A5|SLC9A9	ZT20 vs. ZT12 UP
GO Cellular Components	GO:0098793	presynapse	-5.2	2.1	40	CDH2|CDH8|CHRM3|CTBP2|CTNNA2|CTNND1|DGKQ|DRD1|GRIK3|HTR1B|ILK|KCNC2|KCNK2|OPRD1|PTPRS|RAB3A|RGS10|SCN2A|STX1A|DOC2B|PPFIA2|ADAM23|MTMR2|SYNGR1|RIMS2|SV2B|ATP8A1|PDLIM5|GNB5|TNIK|CYFIP1|METTL5|ITSN2|MCTP1|RAB33B|ATCAY|SYAP1|TRIM9|KCTD12|RAB3C	ZT20 vs. ZT12 Down
GO Biological Processes	GO:0031400	negative regulation of protein modification process	-5.2	2	46	BMP7|CBL|CDKN2B|CRY2|DGKQ|FKBP1B|FOXM1|FYN|HDAC2|ILK|JUN|LRP6|MGAT5|MLLT6|MYC|GADD45B|PDE4D|PKIA|PTPRO|RGS3|TESK1|TFAP4|TIMP3|UCHL1|RGN|NOG|RASSF2|MVP|TAB1|RGS14|ARPP19|PPM1E|INPP5F|PTPN22|PARD6A|SYNJ2BP|DBNDD2|PMEPA1|SEMA6A|PPP4R4|SMYD3|WNK2|PRR7|DUSP16|PPP1R9B|ACER2	ZT20 vs. ZT12 Down
GO Biological Processes	GO:0048598	embryonic morphogenesis	-5.2	2.1	44	AR|BMP7|ZFP36L1|CACNA1C|GJA1|GLI3|HDAC1|HDAC2|HLX|HOXA4|HOXA6|HOXA7|HOXA9|HOXA10|NDST1|INHBA|LRP2|LRP6|SMAD1|MEF2C|MYO7A|PROX1|BRD2|RYR2|TBX3|TULP3|TXNRD1|LUZP1|NOG|GDF3|MICAL2|PHLDB1|LRIG1|CHST11|CDON|WNT16|SUFU|STRA6|LNPK|PHLDB2|KDF1|BBS5|MYO3B|TBC1D32	ZT20 vs. ZT12 Down
GO Biological Processes	GO:0009101	glycoprotein biosynthetic process	-5.1	2.4	30	BMPR1B|HBEGF|FUT8|B4GALT1|NDST1|MGAT5|ST8SIA1|ST8SIA2|ST3GAL5|FAM20B|B3GNT3|ST3GAL6|B3GNT2|PHLDA1|AGO2|CHST11|GALNT7|TET2|ST6GALNAC1|CHST7|MAN1C1|GALNT16|GALNT11|NDST4|HS6ST2|LARGE2|B3GAT2|HS3ST5|ACER2|GALNTL6	ZT20 vs. ZT12 Down
GO Biological Processes	GO:0008015	blood circulation	-5.1	2.1	41	ADRB1|ADRB2|AR|CACNA1C|CACNB4|CD38|CHRM3|CYP2J2|DRD1|HBEGF|FKBP1B|GJA1|GNB3|HMOX1|HTR1B|HTR7|ITPR2|KCNA5|KCNQ1|SMAD5|MDM2|PDE4D|PIK3C2A|PKP2|PPARG|PTPRM|PTPRO|RYR2|SCN4B|CXCL12|SLC9A1|SRC|TBXA2R|VEGFA|PDE5A|CACNA1H|GPR37L1|CELF2|P2RX2|GRIP2|LVRN	ZT20 vs. ZT12 Down
GO Biological Processes	GO:0050804	modulation of chemical synaptic transmission	-5.1	2.2	36	ADRB2|CBLN1|CD38|CDC20|CDH2|CDH11|CHRNA5|DRD1|FGF14|FYN|GRIK3|HTR1B|MEF2C|PLCG1|PTPRS|RAB3A|SRC|STX1A|PPFIA2|DGKE|MTMR2|SYNGR1|HOMER1|RIMS2|RGS14|SYNPO|CYFIP1|PLCL2|SLC24A2|RNF19A|ZDHHC2|USP46|MCTP1|PPP1R9B|CNTN4|EIF2AK4	ZT20 vs. ZT12 Down
GO Biological Processes	GO:0007178	transmembrane receptor protein serine/threonine kinase signaling pathway	-5.1	2.4	31	BMP7|BMPR1B|CBL|CDKN2B|MAPK14|DMRT1|FMOD|FUT8|ILK|INHBA|JUN|LRP2|SMAD1|SMAD5|PTK2|SKIL|SRC|NOG|GDF3|TAB1|FERMT2|ZNF423|LEMD3|CHST11|PARD6A|PMEPA1|UBE2O|RASL11B|VASN|BCL9L|VWC2	ZT20 vs. ZT12 Down
GO Biological Processes	GO:0007389	pattern specification process	-5.1	2.2	36	AR|BMP7|BMPR1B|GLI3|FOXA1|HOXA4|HOXA6|HOXA7|HOXA9|HOXA10|LRP2|LRP6|SMAD1|SMAD5|MEF2C|PLXNA2|RFX3|TBX3|TULP3|BTG2|LHX3|NOG|GDF3|MICAL2|BASP1|DMRT2|SSBP3|CDON|SUFU|HES4|DMRT3|GALNT11|BICC1|BBS5|TDRD5|TBC1D32	ZT20 vs. ZT12 Down
GO Biological Processes	GO:0099177	regulation of trans-synaptic signaling	-5.1	2.2	36	ADRB2|CBLN1|CD38|CDC20|CDH2|CDH11|CHRNA5|DRD1|FGF14|FYN|GRIK3|HTR1B|MEF2C|PLCG1|PTPRS|RAB3A|SRC|STX1A|PPFIA2|DGKE|MTMR2|SYNGR1|HOMER1|RIMS2|RGS14|SYNPO|CYFIP1|PLCL2|SLC24A2|RNF19A|ZDHHC2|USP46|MCTP1|PPP1R9B|CNTN4|EIF2AK4	ZT20 vs. ZT12 Down
GO Biological Processes	GO:0044262	cellular carbohydrate metabolic process	-5.1	2.6	27	ADCYAP1R1|DGKQ|ESRRB|B4GALT1|GNB3|NDST1|P2RY6|PDK1|POU1F1|RORA|SRC|MTMR2|RGN|MTMR7|B3GNT3|BPNT1|FAM3C|NCOA2|B3GNT2|ARPP19|ISYNA1|FGGY|NDST4|SESN2|STK40|SLC45A3|C1QTNF12	ZT20 vs. ZT12 Down
GO Biological Processes	GO:0043065	positive regulation of apoptotic process	-5.1	2	48	ADAM8|TLE5|BMP7|BMPR1B|BTG1|CAPN2|ECT2|B4GALT1|HMOX1|FOXA1|ID3|INHBA|JUN|LCK|MEF2C|MYB|MYC|GADD45B|PLCG1|PPARG|PRKCI|RASGRF2|RPS6KA2|SKIL|SLC9A1|SRC|TFAP4|TIMP3|TLR3|TNFRSF1B|TPD52L1|VAV2|TNFSF10|TNFRSF10B|STK17B|RASSF2|ARHGEF17|BCL2L10|PPIF|PHLDA1|BCL2L13|PIAS4|CARD9|PRR7|BMF|FNIP1|FGD4|ACER2	ZT20 vs. ZT12 Down
GO Biological Processes	GO:0045137	development of primary sexual characteristics	-5.1	2.8	23	ADCYAP1R1|NR0B1|AR|BMPR1B|CBL|DMRT1|ESR1|NR5A1|HMGB2|HOXA9|HOXA10|INHBA|LRP2|NASP|SRC|TLR3|VEGFA|TNFSF10|LHFPL2|BASP1|RHOBTB3|FNDC3A|PATZ1	ZT20 vs. ZT12 Down
GO Biological Processes	GO:0050807	regulation of synapse organization	-5.1	2.8	23	CBLN1|CDC20|CDH2|CDH8|MAPK14|CTNNA2|EFNA5|FYN|MEF2C|PTK2|PTPRO|PTPRS|CDKL5|PPFIA2|HOMER1|PDLIM5|CYFIP1|IL1RAPL2|ZDHHC2|ABHD17C|CAPRIN2|SLITRK2|TUBB	ZT20 vs. ZT12 Down
GO Biological Processes	GO:0060537	muscle tissue development	-5.2	2	47	ACTA1|ARNTL|ATF3|BMP2|BMP4|BMP7|CDK1|DLG1|DSP|EGR1|GATA4|NRG1|HLF|IGFBP5|SMAD1|MEF2C|MYH11|MYL2|MYLK|NRAP|PKP2|PPP3CA|RARB|RGS2|RGS4|SHOX2|SIX1|SKI|SOX9|SVIL|TGFBR3|TLL2|VEGFA|XK|FZD7|NEURL1|PPARGC1A|TENM4|SIX4|GPCPD1|ADAMTS9|NLN|MYLK3|SIK1|DIPK2A|BCL9L|LRRC10	ZT20 vs. ZT12 UP
GO Biological Processes	GO:0008361	regulation of cell size	-5.2	2.6	27	CLCN6|DSCAM|FN1|MAP2|MSN|MT3|PTPRS|RYK|CDKL5|VAV2|VEGFA|XK|NTN1|KIAA0319|VAV3|SEMA6C|FSTL4|RAP1GAP2|CYFIP1|MACF1|LPAR3|SLC12A5|SEMA6A|PLXNA4|ANO6|DRAXIN|SLC26A5	ZT20 vs. ZT12 UP
GO Molecular Functions	GO:0019531	oxalate transmembrane transporter activity	-5.2	10	6	SLC26A3|SLC26A4|SLC26A1|SLC26A6|SLC26A7|SLC26A5	ZT20 vs. ZT12 UP
GO Biological Processes	GO:0045923	positive regulation of fatty acid metabolic process	-5.2	5	11	APOA4|CPT1A|PPARG|PTGS2|NR4A3|RGN|NR1H3|PPARGC1A|MLXIPL|MID1IP1|SLC45A3	ZT20 vs. ZT12 UP
GO Biological Processes	GO:1990138	neuron projection extension	-5.2	2.6	26	ALCAM|DDR1|DSCAM|FN1|HSP90AA1|MAP2|MT3|PRKCZ|PTPRS|RYK|CDKL5|SYT4|VEGFA|CXCR4|NTN1|RIMS2|KIAA0319|SEMA6C|CYFIP1|MACF1|CYFIP2|SYT17|SEMA6A|PLXNA4|RNF157|DRAXIN	ZT20 vs. ZT12 UP
GO Biological Processes	GO:0006875	cellular metal ion homeostasis	-5.2	1.8	61	ADCYAP1R1|ATP2A2|BNIP3|CACNA1D|CALCA|CALCR|DRD4|LPAR1|ESR1|F2R|F2RL1|F2RL2|FXN|GLP1R|GPR20|HTR1B|ITPR1|ITPR2|JAK2|KCNA5|LRP6|TRPM1|MT3|MYC|MYO5A|NMB|SLC11A2|P2RY6|PTH|RAP1GDS1|SNCA|TBXA2R|TFRC|TRPC6|XK|CXCR4|FZD9|STC2|S1PR4|F2RL3|RGN|HEPH|SV2A|CIB2|LPAR3|FLVCR1|SLC40A1|PLCE1|TRPM7|TRPV6|CAND1|JPH1|TRPC7|CEMIP|SLC24A3|PROK2|MCU|SLC35G1|TMEM64|MCOLN2|FAM155A	ZT20 vs. ZT12 UP
GO Cellular Components	GO:0016324	apical plasma membrane	-5.2	2.1	43	CDH2|DLG1|SLC26A3|ERBB2|F2RL2|FN1|IGFBP2|IL6R|KCNA5|KCNK1|LCT|ABCC1|MSN|NHS|SLC11A2|P2RY6|SLC26A4|PLD1|PODXL|PRKCZ|PTK2|PTPRO|SLC2A1|SLC6A6|SLC15A2|SLC22A4|SLC7A5|SLC16A3|SLC4A7|AKR1A1|SLC34A2|SLCO2B1|TNIK|DUOX2|ATP6V0A4|AMOTL2|MREG|SHROOM3|SLC26A6|SLC38A1|SAPCD2|MARVELD2|SLC5A12	ZT20 vs. ZT12 UP
GO Biological Processes	GO:0002274	myeloid leukocyte activation	-5.2	1.7	67	ADAM8|B2M|C3|CAPN1|CHRNB4|CYBB|CFD|DNASE1L3|DSP|F2RL1|B4GALT1|HSPA8|HSP90AA1|IFNGR1|IL18|JAK2|JUN|LGALS3|IRAG2|MME|MMP9|CD200|SERPINB6|SERPINB10|PLD1|PLSCR1|PRCP|PSMD12|PTPRB|PYGB|RAB3A|RAP2B|SLC7A2|SNAP25|SNCA|STK10|TNFAIP6|TNFRSF1B|NR4A3|PLA2G10|PDXK|RNASET2|STBD1|SYNGR1|GAB2|MVP|NR1H3|RASGRP1|TUBB4B|PPIE|TMC6|CYFIP1|JMJD6|COMMD3|ARHGAP45|QPCT|ADA2|CPPED1|BATF3|CAND1|TNIP2|TSPAN14|HVCN1|SIRPA|A…	ZT20 vs. ZT12 UP
GO Biological Processes	GO:0009117	nucleotide metabolic process	-5.2	1.7	71	ADA|ADCY6|ADSL|CDK1|CNP|DCTD|DGUOK|DLG1|ACSL1|ACSL3|FXN|GAPDH|GUCY1A2|GUCY1B1|HK1|HPRT1|HSPA8|INSR|LDHA|MTHFD1|PDE1A|PDE8A|PDK4|PFKFB3|PPT1|PTH|PTGS2|SNCA|TKT|PDE5A|SLC4A4|PAPSS1|TJP2|PPIF|CLPX|PDE10A|SLC26A1|PPARGC1A|ACOT9|NOCT|SULT4A1|NUDT13|AK5|PDE7B|NMRK2|NME7|MLXIPL|NDUFAF1|HSD17B12|AADAT|GMPR2|DDIT4|PARP16|MOCOS|FAR2|ACOT13|AGPAT4|NT5M|FIGNL1|NADK|ELOVL7|SEH1L|UCK1|DGAT2|CBR4|SLC25A25|ADSS1…	ZT20 vs. ZT12 UP
GO Biological Processes	GO:0003006	developmental process involved in reproduction	-5.2	1.7	70	ADA|ADCYAP1R1|NR0B1|ALPL|AR|ASCL2|BMP4|BMP7|CTNNA1|DAZL|DLG1|DMRT1|SLC26A3|EPAS1|ESR1|FANCA|GAS2|GATA4|B4GALT1|FOXA1|HES1|CCN1|INSR|LRP6|SMAD5|MME|SERPINF1|PGR|SERPINB5|PPARG|PTGS2|PTK2|SALL1|SDC1|SMARCC1|SOX9|VEGFA|WNT7A|FZD4|STC2|PDE5A|ADAM19|TNFSF10|NEURL1|HS6ST1|CYP7B1|SPAG6|BCL2L11|MAMLD1|BASP1|DMRT2|ABHD2|SULF1|SIRT1|PATZ1|PYGO1|FBXO5|AFF4|SIX4|MOV10L1|EAF2|JAM2|DMRT3|SLC26A6|VASH2|PAQR8|RD…	ZT20 vs. ZT12 UP
Reactome Gene Sets	R-HSA-2029480	Fcgamma receptor (FCGR) dependent phagocytosis	-5.1	3.4	17	HSP90AA1|ITPR1|ITPR2|MYO5A|PLD1|PTK2|VAV2|WIPF1|WASL|ELMO1|ACTR3|VAV3|NCKAP1|WASF3|CYFIP1|CYFIP2|PLPP4	ZT20 vs. ZT12 UP
GO Biological Processes	GO:0021953	central nervous system neuron differentiation	-5.1	2.5	28	B2M|CBLN1|EPHB6|HPRT1|HES1|HSP90AA1|LRP6|MAP2|NTRK2|OPHN1|PTK2|RYK|SALL1|SOX4|SPOCK1|TULP3|WNT7A|LMO4|SZT2|OTP|GBA2|DMRT3|TTC21B|GDPD5|PLXNA4|MDGA2|FBXO45|DRAXIN	ZT20 vs. ZT12 UP
GO Biological Processes	GO:0099173	postsynapse organization	-5.1	2.6	26	CBLN1|CDH2|CEL|DLG1|HSPA8|INSR|LRP4|OPHN1|RELN|PTPRS|CDKL5|WNT7A|LRP8|FZD9|PPFIA2|MTMR2|WASL|MAGI2|ARC|CUX2|TANC2|PPP1R9A|VPS35|ABHD17C|NTNG2|DHX36	ZT20 vs. ZT12 UP
GO Biological Processes	GO:0015718	monocarboxylic acid transport	-5.1	2.6	26	CPT1A|DRD4|ACSL1|ACSL3|HTR1B|NMB|PPARG|SLC2A1|SLC6A6|SLCO2A1|PLA2G10|TNFRSF11A|SLC16A3|SV2A|NCOA2|SLC27A4|SLCO2B1|PLA2R1|SLCO3A1|MID1IP1|SLC26A6|STARD5|MFSD2A|SLC5A12|SLC16A9|MPC1L	ZT20 vs. ZT12 UP
GO Biological Processes	GO:0030258	lipid modification	-5.1	2.2	35	ACOX1|ADH4|ALDH3A2|APOA4|CPT1A|DGKQ|EHHADH|ETFDH|PDK4|PI4KB|PIP4K2A|PPARG|SOX9|NR4A3|ACOX2|PIP5K1B|DGKD|PLPP2|SOCS1|MTMR2|MTMR7|PLPPR4|PPARGC1A|HAO2|GBA2|CERK|PORCN|PLPPR3|DGAT2|MFSD2A|SOCS4|MBOAT1|PLPPR5|PLPP4|IPMK	ZT20 vs. ZT12 UP
GO Biological Processes	GO:0001885	endothelial cell development	-5.1	3.8	15	F2RL1|RAPGEF1|ID1|MSN|PROC|PTPRS|RAP2B|TNFRSF1A|VEGFA|WNT7A|TJP2|CLIC4|PPP1R16B|ARHGEF26|MARVELD2	ZT20 vs. ZT12 UP
Reactome Gene Sets	R-HSA-373080	Class B/2 (Secretin family receptors)	-5.1	3.3	18	ADCYAP1R1|CALCA|CALCR|CRHBP|CRHR2|GLP1R|PTH|VIP|VIPR1|VIPR2|WNT7A|FZD4|FZD7|FZD9|PTCH2|RAMP1|GNB5|GNB4	ZT20 vs. ZT12 UP
GO Biological Processes	GO:0052548	regulation of endopeptidase activity	-5.1	1.9	49	BIRC3|BIRC5|SERPINC1|C3|CCK|COL6A3|CRYAB|DAP|F2R|GAPDH|HGF|HIP1|CCN1|JAK2|ANOS1|MBP|MDM2|MAP3K5|MMP9|MT3|MYC|NGFR|SERPINF1|SERPINB5|SERPINB6|SERPINB10|SERPINF2|PPARG|PTGS2|RARRES1|SIAH2|SNCA|SPOCK1|TRAF2|VEGFA|CRADD|TNFSF10|BCL2L11|WFDC2|SIRT1|BCL2L13|CYFIP2|SH3RF1|UBE2O|SERPINB11|FNIP1|NLRP3|ACVR1C|CD109	ZT20 vs. ZT12 UP
GO Biological Processes	GO:0042180	cellular ketone metabolic process	-5.1	2.3	34	ADH4|APOA4|APOC3|BMP2|CBR3|CPT1A|DGKQ|EGR1|HPGD|OAZ2|ODC1|PDK4|PPARG|PSMA4|PSMD12|PTGS2|SOX9|NR4A3|RGN|NR1H3|AKR1A1|PPARGC1A|SIRT1|MLXIPL|AADAT|KYAT3|MID1IP1|COQ5|DGAT2|CBR4|MFSD2A|ATCAY|SLC45A3|RDH10	ZT20 vs. ZT12 UP
GO Biological Processes	GO:0072507	divalent inorganic cation homeostasis	-5.1	1.9	55	ADCYAP1R1|ANK3|ATP2A2|BNIP3|CACNA1D|CALCA|CALCR|DRD4|LPAR1|ESR1|F2R|F2RL1|F2RL2|GLP1R|GPR20|HTR1B|ITPR1|ITPR2|JAK2|KCNA5|LRP6|TRPM1|MT3|MYO5A|NMB|P2RY6|PTH|RAP1GDS1|SNCA|TBXA2R|TRPC6|XK|CXCR4|FZD9|STC2|S1PR4|F2RL3|RGN|SV2A|CIB2|LPAR3|SNX10|PLCE1|TRPM7|TRPV6|JPH1|TRPC7|CEMIP|SLC24A3|PROK2|MCU|SLC35G1|TMEM64|MCOLN2|FAM155A	ZT20 vs. ZT12 UP
Reactome Gene Sets	R-HSA-9006925	Intracellular signaling by second messengers	-5.1	2.2	38	ADCY6|CD80|CDKN1A|HBEGF|EGR1|ERBB2|ESR1|FGFR3|HGF|NRG1|INSR|ITPR1|ITPR2|JUN|KPNA2|MDM2|NEDD4|PDE1A|PDE1C|PDGFA|PIP4K2A|PPARG|PPP2R5A|PRKAR2A|PRKCA|PSMA4|PSMD12|STRN|PIP5K1B|FGF18|PHLPP1|AGO2|IRAK4|GATAD2A|SALL4|PREX2|CAMKK1|NRG4	ZT20 vs. ZT12 UP
GO Biological Processes	GO:0045834	positive regulation of lipid metabolic process	-5.1	2.7	24	APOA4|CPT1A|ACSL3|FGFR3|GPLD1|CCN1|PPARG|PTGS2|PTK2|TNFRSF1A|VAV2|NR4A3|RGN|NR1H3|VAV3|PPARGC1A|MLXIPL|PNPLA2|DISP3|MID1IP1|DGAT2|MFSD2A|SLC45A3|RDH10	ZT20 vs. ZT12 UP
GO Cellular Components	GO:0030426	growth cone	-5.1	2.5	27	DPYSL3|DSCAM|HSP90AA1|KIF5C|MAP2|MYO5A|NGFR|PTPRO|PTPRS|SNAP25|SNCA|CDKL5|BASP1|WDR47|SETX|CYFIP1|COBL|LAMP5|EXOC6|PPP1R9A|TENM2|PTBP2|CPEB4|GDPD5|ATCAY|BOC|NRSN1	ZT20 vs. ZT12 UP
GO Cellular Components	GO:0015629	actin cytoskeleton	-5.1	1.9	55	ACTA1|ACTN4|ADAM8|ARHGAP6|CDH1|CDH2|CRYAB|CTNNA1|DPYSL3|GAS2|ABLIM1|MST1R|MYH11|MYL2|MYLK|MYO5A|MYO7B|OPHN1|PRKCZ|PTK2|TWF1|PTPN12|SLC2A1|SNCA|STX1A|SVIL|TMOD1|WIPF1|PDLIM4|WASL|PSTPIP2|PDLIM1|SH3PXD2A|ACTR3|CORO2B|CIB2|NCKAP1|SEPTIN9|LDB3|FAM107A|ARC|COBL|MACF1|CLIC4|PARVB|DCDC2|ANLN|CARMIL1|PPP1R9A|SHROOM3|RHOU|AIF1L|NEXN|MYLK3|SH3PXD2B	ZT20 vs. ZT12 UP
Reactome Gene Sets	R-HSA-71387	Metabolism of carbohydrates	-5.1	2.2	37	GPC4|GAPDH|B4GALT1|GPC3|HK1|HSPG2|IDS|PFKFB3|PHKA2|PYGB|SDC1|SDC2|SLC2A1|SORD|TKT|CHST1|PAPSS1|HS6ST1|CHST3|HS2ST1|UST|AKR1A1|ST3GAL6|FUT9|SLC26A1|CHSY1|B3GAT1|SLC37A1|CHST7|CEMIP|XYLT1|SEH1L|CHST9|FUT10|B3GNT7|GLYCTK|HS6ST3	ZT20 vs. ZT12 UP
GO Biological Processes	GO:0007219	Notch signaling pathway	-5.1	2.5	28	BCL6|BMP2|BMP7|CNTN1|CFD|GAS2|FOXA1|HES1|KCNA5|MYC|CCN3|SOX9|NEURL1|DLGAP5|ZNF423|WWC1|TSPAN15|NEURL1B|FBXW7|SYNJ2BP|GALNT11|CHAC1|FAT4|GRIP2|GDPD5|TSPAN14|ARRDC1|MIB2	ZT20 vs. ZT12 UP
GO Biological Processes	GO:0035725	sodium ion transmembrane transport	-5.1	2.6	26	ACTN4|ANK3|HCN2|DLG1|DRD4|KCNK1|NEDD4|SCN1A|SCN2A|SCN4B|SCN9A|SLC6A6|SLC9A5|SLC20A2|SLC4A4|SLC4A7|SLC34A2|ASIC5|KLHL24|SCN3B|SLC24A3|WNK2|NETO2|SLC9A7|ANO6|SLC9A9	ZT20 vs. ZT12 UP
GO Biological Processes	GO:0042594	response to starvation	-5.1	2.4	29	ADSL|ATF3|CDKN1A|DAP|GLUL|HSPA8|JUN|MAP3K5|PDK4|PPARG|SLC2A1|XBP1|XPR1|CARTPT|PPARGC1A|SZT2|SIRT1|TBL2|SH3GLB1|SLC38A2|UGT1A1|CPEB4|SEH1L|MAP1LC3A|MFSD2A|FNIP1|ADSS1|SIK1|RNF152	ZT20 vs. ZT12 UP
GO Molecular Functions	GO:0016757	transferase activity, transferring glycosyl groups	-5.1	2.2	36	GALNT2|GALNT3|GCNT1|B4GALT1|HPRT1|PLOD2|PYGB|ST8SIA1|RXYLT1|ST3GAL6|FUT9|MGAT4A|CHSY1|SIRT1|B3GAT1|A4GNT|CERCAM|GCNT4|UGT1A1|PARP16|GALNT10|ST6GALNAC1|ZC3HAV1|GBA2|GALNT11|XYLT1|PARP12|ST6GALNAC5|FUT10|B3GNT9|B3GNT7|LARGE2|B3GALNT2|UPP2|ST6GALNAC3|GALNTL6	ZT20 vs. ZT12 UP
KEGG Pathway	ko04020	Calcium signaling pathway	-5.1	3.1	20	ADCY9|ADRB1|ADRB2|CACNA1C|CCKAR|CCKBR|CD38|CHRM3|DRD1|ERBB2|HTR7|ITPR2|PLCB2|PLCG1|RYR2|TBXA2R|CACNA1H|P2RX6|PPIF|P2RX2	ZT20 vs. ZT12 Down
KEGG Pathway	ko04024	cAMP signaling pathway	-5.1	3	21	ADCY9|ADCYAP1R1|ADRB1|ADRB2|CACNA1C|DRD1|GLI3|HTR1B|HTR1F|JUN|PDE4D|PLD1|RRAS|RYR2|SLC9A1|VAV2|VIPR2|CREB5|AKT3|ABCC4|RAPGEF4	ZT20 vs. ZT12 Down
GO Cellular Components	GO:0045211	postsynaptic membrane	-5	2.6	26	ANK3|CACNA1C|CBLN1|CDH2|CHRM3|CHRNA5|CTNNA2|DRD1|GABRR2|GLRA2|GRIK3|KCNC2|OPRD1|PTPRO|PTPRS|PDLIM4|P2RX6|GRIP1|SYNJ2BP|ABHD17C|PRR7|GRIP2|SLITRK2|SYAP1|KCTD12|CNIH3	ZT20 vs. ZT12 Down
GO Biological Processes	GO:0051146	striated muscle cell differentiation	-5	2.6	27	CAPN2|CDH2|MAPK14|HDAC1|NRG1|IGFBP5|MEF2C|PROX1|SLC9A1|TBX3|TMOD1|UCHL1|VEGFA|SORBS2|CACNA1H|HOMER1|NEBL|PDLIM5|P2RX2|TMOD2|CDON|RBM38|SOX6|BIN3|SMYD3|RBM24|LRRC10	ZT20 vs. ZT12 Down
GO Biological Processes	GO:0016358	dendrite development	-5	2.7	24	BMP7|CDC20|CTNNA2|FYN|HDAC2|ILK|MARK1|MEF2C|PTPRS|CDKL5|VLDLR|PPFIA2|KLF7|PDLIM5|BTBD3|TNIK|CYFIP1|GRIP1|RBFOX2|BCL11A|HECW2|CAPRIN2|LLPH|PPP1R9B	ZT20 vs. ZT12 Down
Hallmark Gene Sets	M5947	HALLMARK IL2 STAT5 SIGNALING	-5	3	21	CCND3|EMP1|FAH|MYC|GADD45B|NT5E|POU2F1|RORA|TNFRSF1B|TRAF1|TNFSF10|DHRS3|FGL2|IKZF2|PHLDA1|CYFIP1|AMACR|LRIG1|ICOS|CDCP1|TTC39B	ZT20 vs. ZT12 Down
KEGG Pathway	hsa04927	cortisol synthesis and secretion	-5	4.6	12	ADCY9|NR0B1|CACNA1C|NR5A1|GUCY2C|ITPR2|KCNA4|KCNK2|PLCB2|CACNA1H|CREB5|NCEH1	ZT20 vs. ZT12 Down
GO Cellular Components	GO:0016323	basolateral plasma membrane	-5	2.7	24	ANK3|DST|CA9|CD38|CDH2|CHRM3|CTNNA2|ERBB2|B4GALT1|ITGA9|KCNC2|KCNQ1|EPCAM|MSN|P2RY6|SLC9A1|NUMB|HEPH|SLC23A2|ABCC5|WASF2|ABCC4|CNNM2|SYNJ2BP	ZT20 vs. ZT12 Down
Hallmark Gene Sets	M5891	HALLMARK HYPOXIA	-5	2.9	21	ALDOB|BTG1|DTNA|ENO2|GPC1|HMOX1|NDST1|JUN|MAP3K1|PDK1|RORA|VEGFA|VLDLR|KLF7|SAP30|SDC3|KDELR3|ZNF292|JMJD6|NOCT|KLHL24	ZT20 vs. ZT12 Down
GO Cellular Components	GO:0034702	ion channel complex	-5	2.5	27	CACNA1C|CACNB4|CHRNA5|EPS8|FKBP1B|GABRR2|GLRA2|GRIK3|KCNA4|KCNA5|KCNC2|KCNK2|KCNQ1|PDE4D|RYR2|SCN2A|SCN4B|STX1A|CACNA1H|MCUB|SYNJ2BP|TRPC7|DPP10|KCNG4|CNIH3|MICU3|VWC2	ZT20 vs. ZT12 Down
GO Biological Processes	GO:0010927	cellular component assembly involved in morphogenesis	-5	3.8	15	GPC1|ILK|MEF2C|PROX1|RFX2|TMOD1|UGT8|MTMR2|NEBL|NFASC|EPB41L3|PHLDB1|TMOD2|MPP5|PHLDB2	ZT20 vs. ZT12 Down
GO Cellular Components	GO:0014704	intercalated disc	-5	5.5	10	ACTN1|ANK3|CDH2|GJA1|KCNA5|PKP2|SCN2A|SCN4B|SLC9A1|VCL	ZT20 vs. ZT12 Down
GO Biological Processes	GO:0043954	cellular component maintenance	-5	5	11	CBLN1|CTBP2|FYN|HDAC2|RAB3A|MTMR2|HOMER1|RASSF8|PARD6A|LNPK|PLEKHA7	ZT20 vs. ZT12 Down
GO Biological Processes	GO:0051650	establishment of vesicle localization	-5.1	2.1	39	ACTN4|ATP2A2|CACNA1D|CHRNA4|CHRNA5|AP3S1|CTBP2|DNM1|DYNC1I1|HTR1B|KIF5C|IRAG2|MAP2|MYO5A|MYO7B|PRKCZ|RAB3A|SNAP25|SNCA|STX1A|SYT4|WNT7A|DOC2B|PPFIA2|WASL|KIF23|STXBP5L|RIMS2|SNPH|SV2A|RASGRP1|GIPC1|CLASP2|ANKRD28|TANC2|SYT17|NDE1|MREG|SYT9	ZT20 vs. ZT12 UP
GO Biological Processes	GO:0070328	triglyceride homeostasis	-5.1	4.9	11	APOA4|APOC3|IL18|LIPC|XBP1|MED13|NR1H3|SIRT1|MLXIPL|ANGPTL4|DGAT2	ZT20 vs. ZT12 UP
GO Biological Processes	GO:0055090	acylglycerol homeostasis	-5.1	4.9	11	APOA4|APOC3|IL18|LIPC|XBP1|MED13|NR1H3|SIRT1|MLXIPL|ANGPTL4|DGAT2	ZT20 vs. ZT12 UP
GO Biological Processes	GO:0017156	calcium ion regulated exocytosis	-5.1	2.7	24	ATP2A2|CACNA1D|CHRNA4|CHRNA5|CTBP2|GNAI2|HTR1B|RAB3A|SNAP25|SNCA|STX1A|SYT4|WNT7A|DOC2B|PPFIA2|STXBP5L|RIMS2|SNPH|SV2A|GIPC1|SYT17|TRPV6|ZP4|SYT9	ZT20 vs. ZT12 UP
GO Biological Processes	GO:0045807	positive regulation of endocytosis	-5.1	2.7	24	ACTN4|B2M|C3|DNM1|F2RL1|GPC3|RAPGEF1|HIP1|INSR|MBL2|NTF3|PPARG|PPP3CA|PPT1|SFRP4|SNCA|VEGFA|DGKD|WASL|MAGI2|CAMK1D|CBLL1|SIRPA|ANO6	ZT20 vs. ZT12 UP
KEGG Pathway	ko04390	Hippo signaling pathway	-5.1	2.7	24	APC|BIRC5|BMP2|BMP4|BMP7|CDH1|CTNNA1|DLG1|ID1|SMAD1|MYC|PPP1CC|PRKCZ|TEAD1|WNT7A|GDF5|FZD4|FZD7|FZD9|WWC1|WWTR1|CTNNA3|WNT5B|MOB1B	ZT20 vs. ZT12 UP
GO Biological Processes	GO:0005996	monosaccharide metabolic process	-5.1	2.2	37	ATF3|CPT1A|CREM|CRY1|DGKQ|GAPDH|B4GALT1|GPLD1|HK1|INSR|PDK4|PFKFB3|PTH|PTPN2|SLC2A1|SORD|TKT|DYRK2|CHST1|PER2|RGN|AKR1A1|NCOA2|FUT9|ARPP19|PPARGC1A|NISCH|SIRT1|UGT1A1|FGGY|NLN|PPP1R3B|DGAT2|FUT10|SLC45A3|GLYCTK|SIK1	ZT20 vs. ZT12 UP
Hallmark Gene Sets	M5942	HALLMARK UV RESPONSE DN	-5.1	2.8	23	COL1A2|DLG1|DUSP1|LPAR1|ERBB2|GCNT1|ID1|IGFBP5|CCN1|LTBP1|ABCC1|MYC|PLCB4|PPARG|PRKCA|RGS4|SDC2|TGFBR3|VAV2|INPP4B|MAGI2|ARHGEF9|DDAH1	ZT20 vs. ZT12 UP
Reactome Gene Sets	R-HSA-400253	Circadian Clock	-5.1	3.7	15	ARNTL|CPT1A|CREM|CRY1|CRY2|MEF2C|NFIL3|PPP1CC|TBL1X|PER2|NCOA2|PPARGC1A|SIRT1|NOCT|SIK1	ZT20 vs. ZT12 UP
GO Molecular Functions	GO:0035091	phosphatidylinositol binding	-5.1	2.2	34	EPB41|HIP1|ITPR1|ITPR2|KCNQ1|PITPNA|PLD1|TWF1|SVIL|TULP3|FZD7|SH3PXD2A|RUBCN|GAB2|FCHSD2|NISCH|PLCB1|RPS6KC1|DAPP1|SNX10|PLEKHB2|MREG|CCDC88A|PLEKHF1|ZFYVE19|SESTD1|OSBPL5|CGAS|AMER1|SYT9|DAB2IP|DENND1B|PXDC1|SH3PXD2B	ZT20 vs. ZT12 UP
GO Cellular Components	GO:0033268	node of Ranvier	-5	8.1	7	ANK3|DLG1|KCNQ2|KCNQ3|SCN1A|SCN2A|SPOCK1	ZT20 vs. ZT12 UP
GO Biological Processes	GO:0035637	multicellular organismal signaling	-5	2.4	29	ANK3|ATP2A2|CACNA1D|CACNB4|CHRNB4|CLCN1|DSP|ITPR1|ITPR2|KCNA2|KCNA5|KCNJ3|KCNK1|KCNN2|KCNQ1|NTRK2|PKP2|SCN1A|SCN2A|SCN4B|SCN9A|CARTPT|CNTNAP2|CACNG5|KCNMB4|CTNNA3|SCN3B|DMRT3|KCNK15	ZT20 vs. ZT12 UP
GO Biological Processes	GO:0010676	positive regulation of cellular carbohydrate metabolic process	-5	3.9	14	ADCYAP1R1|GPLD1|INSR|P2RY6|PTH|PTPN2|SNCA|DYRK2|RGN|ARPP19|PPARGC1A|SIRT1|DGAT2|SLC45A3	ZT20 vs. ZT12 UP
GO Biological Processes	GO:0010518	positive regulation of phospholipase activity	-5	3.9	14	ADCYAP1R1|ARHGAP6|LPAR1|ESR1|FGFR3|CCN1|NTF3|NTRK2|P2RY6|PLCB2|PRKCZ|PTH|S1PR4|NMUR1	ZT20 vs. ZT12 UP
GO Biological Processes	GO:0042692	muscle cell differentiation	-5	2	45	ACTA1|ATP2A2|BMP2|BMP4|CDK1|CDH2|CTNNA1|GATA4|NRG1|HES1|IGFBP5|MDM2|MEF2C|MYH11|MYL2|CCN3|NRAP|PPP3CA|RARB|RGS2|RGS4|SDC1|SHOX2|SIX1|SKI|SOX9|ZEB1|TMOD1|VEGFA|XBP1|XK|FZD7|LDB3|SIRT1|PLEKHO1|SIX4|RBM38|NLN|JAM2|TMEM204|BOC|MYLK3|SIK1|RBPMS2|LRRC10	ZT20 vs. ZT12 UP
GO Biological Processes	GO:0046928	regulation of neurotransmitter secretion	-5	3.1	19	ATP2A2|CACNA1D|CHRNA4|CHRNA5|CHRNB4|HTR1B|MEF2C|RAB3A|STX1A|SYT4|TACR2|WNT7A|PPFIA2|STXBP5L|RIMS2|GIPC1|KCNMB4|PPP1R9A|SYT9	ZT20 vs. ZT12 UP
Reactome Gene Sets	R-HSA-76002	Platelet activation, signaling and aggregation	-5	2.2	34	ACTN4|ADRA2C|DAGLA|COL1A2|DGKQ|CFD|F2R|F2RL2|FN1|GNAI2|HGF|ITPR1|ITPR2|PCDH7|PDGFA|SERPINF2|PRKCA|PRKCZ|PTK2|SHC1|TBXA2R|TRPC6|VAV2|VEGFA|DGKD|F2RL3|RASGRP1|VAV3|GNB5|PIK3R5|TOR4A|TRPC7|GNB4|CD109	ZT20 vs. ZT12 UP
GO Biological Processes	GO:0099601	regulation of neurotransmitter receptor activity	-5	3.5	16	CAPN1|CRHBP|DLG1|GRIA2|MEF2C|RELN|DLGAP1|PPARGC1A|ARC|CACNG5|KLHL24|NETO2|LYPD6|LYPD6B|GSG1L|SHISA9	ZT20 vs. ZT12 UP
GO Biological Processes	GO:0006753	nucleoside phosphate metabolic process	-5	1.7	71	ADA|ADCY6|ADSL|CDK1|CNP|DCTD|DGUOK|DLG1|ACSL1|ACSL3|FXN|GAPDH|GUCY1A2|GUCY1B1|HK1|HPRT1|HSPA8|INSR|LDHA|MTHFD1|PDE1A|PDE8A|PDK4|PFKFB3|PPT1|PTH|PTGS2|SNCA|TKT|PDE5A|SLC4A4|PAPSS1|TJP2|PPIF|CLPX|PDE10A|SLC26A1|PPARGC1A|ACOT9|NOCT|SULT4A1|NUDT13|AK5|PDE7B|NMRK2|NME7|MLXIPL|NDUFAF1|HSD17B12|AADAT|GMPR2|DDIT4|PARP16|MOCOS|FAR2|ACOT13|AGPAT4|NT5M|FIGNL1|NADK|ELOVL7|SEH1L|UCK1|DGAT2|CBR4|SLC25A25|ADSS1…	ZT20 vs. ZT12 UP
GO Biological Processes	GO:0051216	cartilage development	-5	2.5	28	BMP2|BMP4|BMP7|FGFR3|FRZB|GPLD1|CCN1|LRP6|SMAD1|SMAD5|MATN3|MEF2C|CCN3|PTH|RARB|SHOX2|SOX9|ZEB1|THRA|WNT7A|GDF5|FGF18|ADAMTS7|CHSY1|SULF1|LNPK|WNT5B|OSR2	ZT20 vs. ZT12 UP
GO Biological Processes	GO:0010564	regulation of cell cycle process	-5	1.7	76	APC|BCL6|BMP4|BMP7|BUB1|CDK1|CDC20|CDKN1A|CETN2|CLTC|DAZL|DMRT1|ARID3A|DUSP1|ECT2|FOXM1|HSP90AA1|INSR|KCNA5|KIF11|KIF25|MAD2L1|MDM2|CNOT2|NPM1|PKIA|PSMA4|PSMD12|SOX4|SOX9|SVIL|CDC7|FZD9|DYRK3|PLPP2|CRADD|ZW10|KIF23|MAD2L1BP|DLGAP5|KIF14|TOM1L1|TUBB4B|ANAPC10|NDC80|GPNMB|TACC3|GIPC1|UBE2C|FAM107A|TPX2|FBXL7|PLCB1|FBXO5|RGCC|MLXIPL|SH3GLB1|NUSAP1|DTL|ANLN|NDE1|CEP192|FBXW7|KLHL9|SUSD2|MIIP|HAUS3|CE…	ZT20 vs. ZT12 UP
GO Biological Processes	GO:0051188	cofactor biosynthetic process	-5	2.1	39	ALAS1|CYBB|DHFR|ACSL1|ACSL3|FXN|GAPDH|GCH1|HK1|INSR|LDHA|MAT1A|MTHFD1|SLC11A2|PDK4|PFKFB3|PPT1|PTGS2|PTS|PDXK|SLC4A4|RGN|AKR1A1|PPARGC1A|NMRK2|DUOX2|MLXIPL|HSD17B12|SLC25A39|DDIT4|PARP16|MOCOS|NADK|CHAC1|ELOVL7|SEH1L|COQ5|CBR4|CHAC2	ZT20 vs. ZT12 UP
GO Biological Processes	GO:2001023	regulation of response to drug	-5	3.2	18	CHRNA4|DRD4|GABRA4|HGF|HTR1B|KCNA2|PDE8A|PYCR1|RAB3A|RGS2|RGS4|SNCA|SYT4|TACR2|NR4A3|PER2|SYT17|SYT9	ZT20 vs. ZT12 UP
GO Biological Processes	GO:0021543	pallium development	-5	2.6	26	BNIP3|CDH2|HSD3B1|LRP6|NTRK2|RELN|PTPRS|SLC2A1|LRP8|NR4A3|KIF14|TACC3|BTBD3|WDR47|SYNE2|PLCB1|CNTNAP2|SLC38A2|NDE1|NEUROD6|FAT4|FUT10|MFSD2A|DIXDC1|DAB2IP|FBXO45	ZT20 vs. ZT12 UP
GO Cellular Components	GO:0031256	leading edge membrane	-5	2.6	26	APC|DAGLA|GABRA1|GABRA2|GABRA4|INSR|KCNA2|TWF1|CDKL5|C2CD5|SH2D3C|NCKAP1|FAM107A|CLASP2|SYNE2|WWC1|MACF1|ARHGAP45|LAMP5|CNTNAP2|ARHGEF4|PLEKHO1|JCAD|DOCK8|AIF1L|SHISA9	ZT20 vs. ZT12 UP
GO Biological Processes	GO:0031623	receptor internalization	-5	3	20	CLTC|DNM1|DRD4|HTR1B|INSR|NEDD4|NTF3|OPHN1|SFRP4|SNAP25|SNCA|TFRC|VEGFA|MTMR2|MAGI2|RAMP1|ARC|CACNG5|WDR54|GSG1L	ZT20 vs. ZT12 UP
GO Biological Processes	GO:0051090	regulation of DNA-binding transcription factor activity	-5	1.9	50	ADAM8|NR0B1|AR|BMP7|CYP1B1|DAP|ESR1|FANCA|FOXA1|HES1|ID1|ID3|IL18|JAK2|JUN|LRP6|CD200|NPM1|PPARG|PPP3CA|PRKCZ|RELN|SFRP4|SGK1|TAF12|TFRC|TRAF2|VEGFA|LRP8|FZD4|PLA2G10|TNFRSF11A|LRRFIP1|MED13|TRAIP|TAB1|PPARGC1A|COPS5|SIRT1|SLCO3A1|RGCC|PIAS4|RIPK4|HES6|CAMK1D|EDA2R|NLRC5|NLRP3|SIK1|DAB2IP	ZT20 vs. ZT12 UP
GO Biological Processes	GO:0043409	negative regulation of MAPK cascade	-5	2.5	27	ATF3|BMP4|BMP7|DLG1|DUSP1|DUSP7|DUSP8|F2RL1|FOXM1|RAPGEF1|MYC|PTPN2|PTPRR|RGS2|RGS3|RGS4|SH2B3|SPRY1|RPS6KA6|SYNJ2BP|PBK|LMO3|SEMA6A|WNK2|DUSP16|SIRPA|DAB2IP	ZT20 vs. ZT12 UP
GO Biological Processes	GO:0032970	regulation of actin filament-based process	-5	2	46	ARHGAP6|ATP2A2|DLG1|DSP|ECT2|LPAR1|F2RL1|GATA4|GMFB|GPM6B|ID1|MEF2C|NTF3|PDGFA|PKP2|SERPINF2|TWF1|RGS4|SVIL|TESK1|TMOD1|WASL|FCHSD2|RHOBTB1|ACTR3|TENM1|CORO2B|NCKAP1|WASF3|FAM107A|PPM1E|CLASP2|CYFIP1|TMEFF2|CYFIP2|RGCC|PHPT1|CTNNA3|CARMIL1|PPP1R9A|CCDC88A|GBA2|GRHL3|DIXDC1|MYLK3|SH3PXD2B	ZT20 vs. ZT12 UP
GO Biological Processes	GO:0043009	chordate embryonic development	-5	1.7	65	ACTL6A|ADA|AR|ASCL2|BMP2|BMP4|BMP7|DLG1|ECE1|EPAS1|FOXA1|HES1|CCN1|LRP6|MEF2C|MTHFD1|MTHFR|CNOT2|PLXNA2|PTPRR|SHOX2|SIX1|SKI|SOX4|SOX9|ZEB1|TULP3|VEGFA|ELL|LMO4|HS6ST1|ADAMTS3|GDF3|SH3PXD2A|BCL2L11|KLF2|PEMT|TAB1|SLC34A2|DMRT2|SULF1|COBL|TANC2|FLVCR1|SIX4|NCAPG2|MKS1|OTUD7B|SALL4|THOC2|DSCAML1|SHROOM3|GRHL3|XYLT1|VASH2|SLC2A10|OSR2|ACVR1C|TRIM71|PNLDC1|RDH10|PLPP4|NRK|RPL7L1|KPNA7	ZT20 vs. ZT12 UP
GO Biological Processes	GO:0045445	myoblast differentiation	-5	4.2	13	ZFP36L1|BTG1|MAPK14|NRG1|ID3|ILK|MEF2C|TBX3|GDF3|NMRK2|CDON|MBNL3|RBM24	ZT20 vs. ZT12 Down
GO Molecular Functions	GO:0008013	beta-catenin binding	-5	4.2	13	SHROOM2|AR|CDH2|ESR1|GJA1|GLI3|RORA|TBL1X|VCL|NUMB|GRIP1|SUFU|BCL9L	ZT20 vs. ZT12 Down
GO Biological Processes	GO:0001933	negative regulation of protein phosphorylation	-4.9	2.2	35	BMP7|CBL|CDKN2B|DGKQ|FOXM1|ILK|JUN|LRP6|MYC|GADD45B|PDE4D|PKIA|PTPRO|RGS3|TESK1|TFAP4|TIMP3|UCHL1|RGN|NOG|RASSF2|MVP|TAB1|RGS14|PPM1E|INPP5F|PTPN22|PARD6A|SYNJ2BP|DBNDD2|PMEPA1|SEMA6A|SMYD3|WNK2|DUSP16	ZT20 vs. ZT12 Down
GO Biological Processes	GO:0043068	positive regulation of programmed cell death	-4.9	1.9	48	ADAM8|TLE5|BMP7|BMPR1B|BTG1|CAPN2|ECT2|B4GALT1|HMOX1|FOXA1|ID3|INHBA|JUN|LCK|MEF2C|MYB|MYC|GADD45B|PLCG1|PPARG|PRKCI|RASGRF2|RPS6KA2|SKIL|SLC9A1|SRC|TFAP4|TIMP3|TLR3|TNFRSF1B|TPD52L1|VAV2|TNFSF10|TNFRSF10B|STK17B|RASSF2|ARHGEF17|BCL2L10|PPIF|PHLDA1|BCL2L13|PIAS4|CARD9|PRR7|BMF|FNIP1|FGD4|ACER2	ZT20 vs. ZT12 Down
GO Biological Processes	GO:0008584	male gonad development	-4.9	3.4	17	NR0B1|AR|CBL|DMRT1|ESR1|NR5A1|HMGB2|HOXA9|HOXA10|INHBA|LRP2|NASP|TLR3|TNFSF10|RHOBTB3|FNDC3A|PATZ1	ZT20 vs. ZT12 Down
GO Biological Processes	GO:0050770	regulation of axonogenesis	-4.9	3	20	CDH2|CHN1|EFNA5|ILK|PLXNA2|PLXNB3|PTK2|PTPRO|PTPRS|RYK|CXCL12|SKIL|CDKL5|VEGFA|MYCBP2|CYFIP1|SEMA6A|ISLR2|LINGO1|PLXNA4	ZT20 vs. ZT12 Down
GO Biological Processes	GO:0007162	negative regulation of cell adhesion	-4.9	2.5	27	ACTN4|ARG2|ARHGAP6|CD74|EFNA5|ERBB2|GLI3|HLX|HOXA7|TNC|IRF1|EPCAM|PLXNA2|PLXNB3|PTK2|PTPRO|CXCL12|SPOCK1|SRC|VEGFA|PDE5A|FGL2|PTPN22|SEMA6A|PHLDB2|PLXNA4|ACER2	ZT20 vs. ZT12 Down
GO Biological Processes	GO:0048592	eye morphogenesis	-4.9	3.2	18	SHROOM2|BMP7|GLI3|LRP6|TRPM1|MYO7A|PRKCI|PROX1|PTPRM|RORB|VEGFA|TDRD7|TSPAN12|FJX1|TSKU|CDON|WNT16|STRA6	ZT20 vs. ZT12 Down
GO Biological Processes	GO:1901652	response to peptide	-4.9	2.1	40	ADCY9|ADRB2|BMP7|ZFP36L1|CCND3|MAPK14|NR5A1|FYN|GJA1|GRB14|IGFBP5|JUND|LRP6|MDM2|MYO5A|PIK3C2A|PPARG|PRKCI|PRLR|PTK2|CXCL12|SLC9A1|SRC|TIMP4|BTG2|TNFSF10|C2CD5|CYFIP1|SIK2|PTPN22|ATP6V0A4|MEAK7|CARD9|SESN2|PPP1R9B|MGARP|SYAP1|OSBPL8|SESN3|C1QTNF12	ZT20 vs. ZT12 Down
GO Biological Processes	GO:0090066	regulation of anatomical structure size	-4.9	2.1	39	ADRB1|ADRB2|CD38|CHRM3|AP2M1|CLCN6|CTNNA2|DRD1|EFNA5|EPS8|GJA1|GNB3|HMOX1|HTR1B|HTR7|ILK|KCNA5|MSN|PIK3C2A|PTPRM|PTPRS|RYK|CXCL12|CDKL5|TBXA2R|TMOD1|VAV2|VEGFA|FCHSD2|WASF2|CYFIP1|TMOD2|SEMA6A|ISLR2|GBA2|ARHGAP28|GRIP2|CYRIA|PLXNA4	ZT20 vs. ZT12 Down
Reactome Gene Sets	R-HSA-383280	Nuclear Receptor transcription pathway	-4.9	5.4	10	NR0B1|AR|ESR1|ESRRB|NR5A2|NR5A1|PPARG|RORA|NR2F1|NR0B2	ZT20 vs. ZT12 Down
GO Cellular Components	GO:0019897	extrinsic component of plasma membrane	-4.9	3.1	19	CDH2|CDH8|CDH11|CDH18|CTNNA2|CTNND1|DTNA|FGR|FYN|GNB3|LCK|PTK2|SRC|NUMB|GNB5|FERMT2|GNG2|SYAP1|SNX18	ZT20 vs. ZT12 Down
GO Biological Processes	GO:0072503	cellular divalent inorganic cation homeostasis	-5	1.9	53	ADCYAP1R1|ATP2A2|BNIP3|CACNA1D|CALCA|CALCR|DRD4|LPAR1|ESR1|F2R|F2RL1|F2RL2|GLP1R|GPR20|HTR1B|ITPR1|ITPR2|JAK2|KCNA5|LRP6|TRPM1|MT3|MYO5A|NMB|P2RY6|PTH|RAP1GDS1|SNCA|TBXA2R|TRPC6|XK|CXCR4|FZD9|STC2|S1PR4|F2RL3|RGN|SV2A|CIB2|LPAR3|PLCE1|TRPM7|TRPV6|JPH1|TRPC7|CEMIP|SLC24A3|PROK2|MCU|SLC35G1|TMEM64|MCOLN2|FAM155A	ZT20 vs. ZT12 UP
Reactome Gene Sets	R-HSA-2500257	Resolution of Sister Chromatid Cohesion	-5	2.9	21	BIRC5|BUB1|CDK1|CDC20|DYNC1I1|MAD2L1|PPP1CC|PPP2R5A|ZW10|TUBB4B|NDC80|CLASP2|NSL1|NDE1|CENPM|TUBAL3|SEH1L|TUBB6|TUBB2B|SKA2|CENPS	ZT20 vs. ZT12 UP
GO Biological Processes	GO:2000116	regulation of cysteine-type endopeptidase activity	-5	2.3	32	BIRC3|BIRC5|CCK|CRYAB|DAP|F2R|HGF|HIP1|CCN1|JAK2|MDM2|MAP3K5|MMP9|MT3|MYC|NGFR|PPARG|PTGS2|SIAH2|SNCA|TRAF2|VEGFA|CRADD|TNFSF10|BCL2L11|SIRT1|BCL2L13|CYFIP2|SH3RF1|FNIP1|NLRP3|ACVR1C	ZT20 vs. ZT12 UP
GO Biological Processes	GO:0051048	negative regulation of secretion	-5	2.4	29	ADA|ADRA2C|CRHBP|CRY1|DRD4|F2R|F2RL1|FN1|GNAI2|NRG1|HTR1B|CD200|NMB|CCN3|PPP3CA|SNCA|SYT4|TACR2|TNFRSF1A|TNFRSF1B|KLF7|STXBP5L|CARTPT|NR1H3|PLA2R1|RGCC|PPP1R9A|RAB33B|ACVR1C	ZT20 vs. ZT12 UP
KEGG Pathway	ko04072	Phospholipase D signaling pathway	-5	2.7	23	ADCY6|DGKQ|DNM1|LPAR1|F2R|GRM2|INSR|PDGFA|PLCB2|PLCB4|PLD1|PRKCA|RRAS|SHC1|PIP5K1B|DGKD|PLPP2|GAB2|PLCB1|PIK3R5|LPAR3|PDGFC|AGPAT4	ZT20 vs. ZT12 UP
GO Cellular Components	GO:0098858	actin-based cell projection	-5	2.4	30	ACTA1|ADCY6|CA9|CNP|B4GALT1|FOXA1|MAP2|MSN|MYO5A|MYO7B|PDGFA|PODXL|TWF1|SLC6A6|SLC7A5|FZD9|SLC4A7|FCHSD2|ARL4C|FARP1|CIB2|SLC27A4|CYFIP1|SYNE2|CLIC4|PPP1R9A|TENM2|ERMN|PCDH15|FGD4	ZT20 vs. ZT12 UP
Reactome Gene Sets	R-HSA-8978868	Fatty acid metabolism	-5	2.5	26	ACOX1|ALDH3A2|CPT1A|CYP1B1|CYP2J2|EHHADH|ACSL1|ACSL3|HPGD|LTC4S|ABCC1|PON1|PPT1|PTGS1|PTGS2|TBXAS1|ACOX2|ACOT9|HSD17B12|HAO2|ACOT13|PCTP|MID1IP1|DPEP2|ELOVL7|CBR4	ZT20 vs. ZT12 UP
Reactome Gene Sets	R-HSA-5250968	Toxicity of botulinum toxin type A (BoNT/A)	-5	17	4	SNAP25|SV2B|SV2A|SV2C	ZT20 vs. ZT12 UP
GO Biological Processes	GO:0072521	purine-containing compound metabolic process	-5	1.8	63	ADA|ADCY6|ADSL|AHCY|CDK1|DGUOK|DLG1|DPYD|ACSL1|ACSL3|FXN|GAPDH|GUCY1A2|GUCY1B1|HK1|HPRT1|HSPA8|INSR|LDHA|MTHFD1|PDE1A|PDE8A|PDK4|PFKFB3|PPT1|PTH|SNCA|PDE5A|SLC4A4|PAPSS1|TJP2|PPIF|PEMT|CLPX|PDE10A|SLC26A1|PPARGC1A|ACOT9|SULT4A1|AK5|PDE7B|NME7|MLXIPL|NDUFAF1|HSD17B12|AADAT|GMPR2|ADA2|DDIT4|MOCOS|CARMIL1|FAR2|ACOT13|FIGNL1|NADK|ELOVL7|SEH1L|DGAT2|CBR4|SLC25A25|ADSS1|SLC16A9|SULT6B1	ZT20 vs. ZT12 UP
GO Molecular Functions	GO:0005310	dicarboxylic acid transmembrane transporter activity	-5	4.8	11	SLC26A3|SLC26A4|SLC1A3|SLC1A4|SLC26A1|SLC17A6|SLC26A6|SLC26A7|SLC25A30|SLC13A5|SLC26A5	ZT20 vs. ZT12 UP
GO Biological Processes	GO:0072593	reactive oxygen species metabolic process	-4.9	2.2	36	APOA4|BMP7|BNIP3|CDKN1A|CRYAB|CYBB|CYP1B1|DHFR|F2RL1|FOXM1|GCH1|GNAI2|HSP90AA1|CCN1|INSR|JAK2|MT3|NQO2|PDK4|PRCP|PTGS2|SLC7A2|SNCA|SOD3|RGN|SH3PXD2A|KLF2|PLA2R1|SZT2|DDAH1|DUOX2|DDIT4|BCO2|SIRPA|SH3PXD2B|NRROS	ZT20 vs. ZT12 UP
GO Biological Processes	GO:0045833	negative regulation of lipid metabolic process	-4.9	3.2	18	NR0B1|APOC3|BMP2|GPLD1|PDE3B|PDGFA|PPP2R5A|SOX9|RUBCN|SLC27A4|SIRT1|UGT1A1|FBXW7|DGAT2|MFSD2A|PIK3IP1|SIK1|DAB2IP	ZT20 vs. ZT12 UP
GO Biological Processes	GO:0048010	vascular endothelial growth factor receptor signaling pathway	-4.9	3.2	18	CYBB|HHEX|HSP90AA1|MT3|NEDD4|PTK2|VAV2|VEGFA|FZD4|FGF18|ELMO1|VAV3|NCKAP1|CYFIP1|SULF1|CYFIP2|TMEM204|DAB2IP	ZT20 vs. ZT12 UP
GO Biological Processes	GO:0001101	response to acid chemical	-4.9	2	41	ADCY6|CDO1|COL1A2|CPT1A|CYBB|CYP26A1|DHFR|DUSP1|EGR1|ACSL1|ID3|IGFBP2|MTHFR|NTRK2|P2RY6|PDK4|SERPINF1|PON1|PPARG|PTGS2|SIX1|SOX9|ZEB1|TGFBR3|VEGFA|XBP1|FZD4|FZD7|SOCS1|NEURL1|KLF2|PEMT|PPARGC1A|SETX|SLC38A2|PDGFC|CPEB4|WNT5B|DGAT2|SLC26A5|CASTOR1	ZT20 vs. ZT12 UP
GO Biological Processes	GO:0019318	hexose metabolic process	-4.9	2.3	33	ATF3|CPT1A|CREM|CRY1|DGKQ|GAPDH|B4GALT1|GPLD1|HK1|INSR|PDK4|PFKFB3|PTH|PTPN2|SORD|DYRK2|CHST1|PER2|RGN|AKR1A1|NCOA2|FUT9|ARPP19|PPARGC1A|NISCH|SIRT1|NLN|PPP1R3B|DGAT2|FUT10|SLC45A3|GLYCTK|SIK1	ZT20 vs. ZT12 UP
Reactome Gene Sets	R-HSA-9648025	EML4 and NUDC in mitotic spindle formation	-4.9	3	20	BIRC5|BUB1|CDC20|DYNC1I1|MAD2L1|PPP1CC|PPP2R5A|ZW10|TUBB4B|NDC80|CLASP2|NSL1|NDE1|CENPM|TUBAL3|SEH1L|TUBB6|TUBB2B|SKA2|CENPS	ZT20 vs. ZT12 UP
GO Biological Processes	GO:0019933	cAMP-mediated signaling	-4.9	2.4	28	ADCY6|ADCYAP1R1|ADRA2C|ADRB1|CALCA|CALCR|DGKQ|LPAR1|GLP1R|GNAI2|PDE3B|PRKAR2A|PRKCA|PTH|RGS2|SOX9|TBXA2R|TSHR|VIP|S1PR4|RIMS2|RAMP1|PDE10A|ADGRL3|LPAR3|PDE7B|RNF157|CGAS	ZT20 vs. ZT12 UP
GO Biological Processes	GO:0006732	coenzyme metabolic process	-4.9	2	46	AHCY|CBR3|DHFR|ACSL1|ACSL3|GAPDH|GCH1|HK1|INSR|LDHA|MAT1A|MTHFD1|MTHFR|PDK4|PFKFB3|PPT1|PTGS2|PTS|SLC2A1|TKT|PDXK|SLC4A4|RGN|AKR1A1|PEMT|PPARGC1A|ACOT9|NOCT|NUDT13|NMRK2|MLXIPL|HSD17B12|AADAT|DDIT4|PARP16|MOCOS|FAR2|ACOT13|AASDHPPT|NADK|ELOVL7|SEH1L|COQ5|DGAT2|CBR4|MDH1B	ZT20 vs. ZT12 UP
GO Biological Processes	GO:0001649	osteoblast differentiation	-4.9	2.3	31	ALPL|BMP2|BMP4|BMP7|CBFB|CEBPD|CLTC|HGF|ID1|ID3|IGFBP5|CCN1|IL6R|JUND|SMAD1|SMAD5|MEF2C|PTK2|SHOX2|SKI|SOX9|TOB1|GPNMB|NOCT|WWTR1|FBXO5|BCAP29|FIGNL1|GLIS1|TMEM64|SH3PXD2B	ZT20 vs. ZT12 UP
GO Biological Processes	GO:0071229	cellular response to acid chemical	-4.9	2.4	29	ADCY6|COL1A2|CPT1A|CYBB|EGR1|ID3|NTRK2|P2RY6|PDK4|SERPINF1|PPARG|SIX1|SOX9|ZEB1|VEGFA|XBP1|FZD4|FZD7|SOCS1|NEURL1|KLF2|PPARGC1A|SETX|SLC38A2|PDGFC|CPEB4|WNT5B|DGAT2|CASTOR1	ZT20 vs. ZT12 UP
GO Molecular Functions	GO:0015079	potassium ion transmembrane transporter activity	-4.9	2.6	24	HCN2|GRIK3|KCNA2|KCNA5|KCNF1|KCNJ3|KCNJ8|KCNK1|KCNN2|KCNQ1|KCNQ2|KCNQ3|SLC9A5|SNAP25|KCNK5|KCNH4|KCNMB4|KCNQ5|SLC24A3|SLC12A5|KCNK15|SLC9A7|KCNK17|SLC9A9	ZT20 vs. ZT12 UP
GO Biological Processes	GO:0071241	cellular response to inorganic substance	-4.9	2.4	30	ANK3|B2M|BNIP3|CDH1|CRHBP|CYBB|ECT2|FOSB|GPLD1|GUCY1B1|JUN|JUND|MEF2C|MMP9|MT3|SERPINF1|PTGS2|SNCA|SYT4|TRAF2|TIMELESS|PPIF|PPARGC1A|CLIC4|SLC40A1|SYT17|HVCN1|MAP1LC3A|CPNE4|SYT9	ZT20 vs. ZT12 UP
GO Biological Processes	GO:0010469	regulation of signaling receptor activity	-4.9	2.5	26	ADRA2C|CALCR|CAPN1|CRHBP|DLG1|HBEGF|GRIA2|MEF2C|RELN|SHC1|NEURL1|DLGAP1|PPARGC1A|ARC|CACNG5|KLHL24|NCAPG2|FBXW7|GREM2|NETO2|LYPD1|SOCS4|LYPD6|LYPD6B|GSG1L|SHISA9	ZT20 vs. ZT12 UP
GO Biological Processes	GO:0060048	cardiac muscle contraction	-4.9	2.8	22	ATP2A2|CACNA1D|DLG1|DSP|GATA4|KCNA5|KCNJ3|KCNJ8|KCNN2|KCNQ1|SMAD5|MYL2|PKP2|MAP2K3|RGS2|SCN1A|SCN4B|CXCR4|PDE5A|CTNNA3|ASB3|SCN3B	ZT20 vs. ZT12 UP
GO Molecular Functions	GO:0015106	bicarbonate transmembrane transporter activity	-4.9	6.6	8	SLC26A3|SLC26A4|SLC4A4|SLC4A7|SLC26A1|SLC26A6|SLC26A7|SLC26A5	ZT20 vs. ZT12 UP
Reactome Gene Sets	R-HSA-1474244	Extracellular matrix organization	-4.9	2.1	37	ADAM8|BMP2|BMP4|BMP7|DDR1|CAPN1|CDH1|COL1A2|COL6A3|COL12A1|FBN1|FN1|HSPG2|ITGA9|LAMA3|LAMB3|LRP4|LTBP1|MATN3|MMP1|MMP9|P4HA1|PDGFA|PLOD2|PRKCA|PTPRS|SDC1|SDC2|TLL2|COL14A1|GDF5|ADAM19|ADAMTS3|ADAMTS2|SH3PXD2A|ADAMTS9|JAM2	ZT20 vs. ZT12 UP
GO Biological Processes	GO:0045600	positive regulation of fat cell differentiation	-4.9	3.6	15	BMP2|BMP7|FRZB|PPARG|PTGS2|RREB1|SIX1|XBP1|GDF3|NOCT|LMO3|WNT5B|TMEM64|NAPEPLD|SH3PXD2B	ZT20 vs. ZT12 UP
GO Biological Processes	GO:0051937	catecholamine transport	-4.9	3.6	15	ADRA2C|CHRNA4|DRD4|HTR1B|KCNA2|RAB3A|SLC22A3|SNCA|STX1A|SYT4|VIP|CARTPT|NISCH|SYT17|SYT9	ZT20 vs. ZT12 UP
GO Molecular Functions	GO:0051393	alpha-actinin binding	-4.9	5.8	9	CACNA1D|KCNA5|KCNN2|NRAP|PPARG|PDLIM4|PDLIM1|LDB3|LRRC10	ZT20 vs. ZT12 UP
GO Biological Processes	GO:0010565	regulation of cellular ketone metabolic process	-4.9	2.5	27	APOA4|APOC3|BMP2|CPT1A|DGKQ|EGR1|HPGD|OAZ2|ODC1|PDK4|PPARG|PSMA4|PSMD12|PTGS2|SOX9|NR4A3|RGN|NR1H3|PPARGC1A|SIRT1|MLXIPL|MID1IP1|DGAT2|MFSD2A|ATCAY|SLC45A3|RDH10	ZT20 vs. ZT12 UP
Hallmark Gene Sets	M5937	HALLMARK GLYCOLYSIS	-4.9	2.4	28	CDK1|GPC4|B4GALT1|GPC3|IL13RA1|LCT|LDHA|P4HA1|PHKA2|PKP2|PLOD2|PYGB|SDC1|SDC2|SOX9|TPBG|VEGFA|CXCR4|CHST1|STC2|SLC16A3|HS2ST1|AKR1A1|DPYSL4|ARPP19|B3GAT1|ANGPTL4|DDIT4	ZT20 vs. ZT12 UP
Hallmark Gene Sets	M5934	HALLMARK XENOBIOTIC METABOLISM	-4.9	2.4	28	ACOX1|AHCY|ALAS1|ATP2A2|CDO1|CYP2J2|CYP26A1|ESR1|ETFDH|FAH|GCH1|HPRT1|MBL2|MTHFD1|NPC1|PDK4|PTS|PYCR1|RAP1GAP|SLC6A6|TNFRSF1A|UGDH|ACOX2|LPIN2|PEMT|ARPP19|CYFIP2|HES6	ZT20 vs. ZT12 UP
Hallmark Gene Sets	M5939	HALLMARK P53 PATHWAY	-4.9	2.4	28	ADA|ATF3|BMP2|BTG1|CDKN1A|DDB2|HBEGF|F2R|JUN|IRAG2|MDM2|PDGFA|SERPINB5|RAP2B|RGS16|SAT1|SDC1|TPD52L1|SOCS1|TSC22D1|CLCA2|TOB1|PROCR|MXD4|CYFIP2|TM7SF3|DDIT4|FBXW7	ZT20 vs. ZT12 UP
GO Biological Processes	GO:1902532	negative regulation of intracellular signal transduction	-4.9	2	42	ABL2|BMP7|CD74|MAPK14|ESR1|FKBP1B|FOXM1|HDAC1|MDM2|MYC|PDE4D|RGS3|RORA|CXCL12|SEC14L1|SRC|TIMP3|UCHL1|DYRK3|RASSF2|BCL2L10|PPIF|RGS14|INPP5F|PHLPP1|SZT2|PTPN22|SYNJ2BP|SEMA6A|FIGNL1|WNK2|NLRX1|PDZD3|DUSP16|SESN2|FNIP1|PIK3IP1|RNF157|TNFAIP8L1|SESN3|OTUD7A|SCAI	ZT20 vs. ZT12 Down
GO Biological Processes	GO:0000302	response to reactive oxygen species	-4.9	2.7	23	BMP7|CAPN2|DHFR|ECT2|FKBP1B|FXN|FYN|HDAC2|HMOX1|JUN|KCNA5|KCNC2|MDM2|MYB|MAPK13|SRC|RGN|GPR37L1|PPIF|FBLN5|SZT2|SESN2|SESN3	ZT20 vs. ZT12 Down
GO Biological Processes	GO:0045017	glycerolipid biosynthetic process	-4.8	2.6	25	CAPN2|DGKQ|PIGA|PIGH|PIK3C2A|PIP4K2A|PLD1|PIP5K1B|PLA2G10|DGKE|INPP4B|CPNE3|MTMR2|RGN|MTMR7|INPP5F|SH3YL1|LPCAT2|ETNK1|PCTP|MTMR14|ETNPPL|PIGM|TAMM41|ABHD3	ZT20 vs. ZT12 Down
GO Biological Processes	GO:0043434	response to peptide hormone	-4.8	2.2	35	ADCY9|BMP7|ZFP36L1|CCND3|NR5A1|FYN|GJA1|GRB14|IGFBP5|JUND|LRP6|MDM2|MYO5A|PIK3C2A|PPARG|PRKCI|PRLR|PTK2|CXCL12|SLC9A1|SRC|TIMP4|BTG2|TNFSF10|C2CD5|CYFIP1|SIK2|ATP6V0A4|MEAK7|SESN2|MGARP|SYAP1|OSBPL8|SESN3|C1QTNF12	ZT20 vs. ZT12 Down
GO Cellular Components	GO:1902495	transmembrane transporter complex	-4.8	2.4	28	CACNA1C|CACNB4|CHRNA5|EPS8|FKBP1B|GABRR2|GLRA2|GRIK3|KCNA4|KCNA5|KCNC2|KCNK2|KCNQ1|PDE4D|RYR2|SCN2A|SCN4B|SLC9A1|STX1A|CACNA1H|MCUB|SYNJ2BP|TRPC7|DPP10|KCNG4|CNIH3|MICU3|VWC2	ZT20 vs. ZT12 Down
GO Cellular Components	GO:0030659	cytoplasmic vesicle membrane	-4.8	1.9	52	ADAM8|ADRB2|CD3D|CD38|CD74|AP2M1|CLTC|HBEGF|B4GALT1|ITPR2|KCNQ1|LRP2|MDM2|OPRD1|PLAU|PLD1|PTPRS|RAB3A|RYR2|STK10|STX1A|TNFRSF1B|CLTCL1|AP3B1|DEGS1|CPNE3|SYNGR1|TMEM63A|RNF144A|C2CD5|SEC24D|SV2B|LHFPL2|ABCC4|ATP8A1|APPBP2|KDELR3|SYNRG|NFASC|SH3KBP1|ATP6V0A4|SLC45A2|CEMIP|RAP2C|MCTP1|COLEC12|SNX18|RAB3C|ARL8A|CNIH3|RAB43|IYD	ZT20 vs. ZT12 Down
GO Biological Processes	GO:0006470	protein dephosphorylation	-4.8	2.4	28	CRY2|FKBP1B|LCK|MGAT5|PTPN12|PTPN14|PTPRF|PTPRM|PTPRO|PTPRS|PTP4A2|RNGTT|MTMR2|RGN|MTMR7|TAB1|ARPP19|PPM1E|PHLPP1|PTPN22|CTTNBP2NL|SLC39A10|PPM1H|PPP4R4|MTMR14|DUSP16|PPP1R9B|PPM1J	ZT20 vs. ZT12 Down
GO Biological Processes	GO:0003205	cardiac chamber development	-4.8	3.1	19	BMP7|NRG1|NDST1|KCNK2|LRP2|MDM2|MEF2C|PKP2|PROX1|RYR2|TBX3|ZBTB14|LUZP1|NOG|DHRS3|TAB1|SUFU|FGFRL1|STRA6	ZT20 vs. ZT12 Down
GO Biological Processes	GO:0048514	blood vessel morphogenesis	-4.8	1.9	48	ADAM8|ZFP36L1|BTG1|CDH2|MAPK14|ERBB2|FOXM1|B4GALT1|HMOX1|HOXA7|JUN|LOXL2|LRP2|SMAD1|MCAM|PIK3C2A|PLCG1|PPARG|PROX1|PTK2|PTPRM|RORA|RRAS|SAT1|TBXA2R|TLR3|TNFAIP2|VAV2|VEGFA|NOG|AKT3|WASF2|FBLN5|ESM1|VASH1|JMJD6|TSPAN12|AGO2|AMOTL2|SYNJ2BP|PLXDC1|SEMA6A|STRA6|ISM1|E2F7|CCBE1|AMOTL1|LAMA1	ZT20 vs. ZT12 Down
Reactome Gene Sets	R-HSA-8939211	ESR-mediated signaling	-4.8	2.8	22	HBEGF|ESR1|FOSB|NR5A2|GNB3|HDAC1|FOXA1|JUN|JUND|MYB|MYC|POU2F1|PTK2|CXCL12|SRC|H3C10|AKT3|NCOA2|GNB5|AGO2|GNG2|ZDHHC21	ZT20 vs. ZT12 Down
GO Biological Processes	GO:0043009	chordate embryonic development	-4.8	2	45	ADCY9|AR|BMP7|ZFP36L1|CAPN2|ESRRB|FUT8|GLI3|FOXA1|HOXA4|HOXA6|HOXA7|HOXA9|NDST1|LRP2|LRP6|MEF2C|NASP|CNOT2|PLCG1|PLXNA2|PROX1|BRD2|SKIL|TBX3|TULP3|VEGFA|LUZP1|TFEB|ELL|NOG|GDF3|SEC24D|TAB1|DMRT2|VASH1|SSBP3|CHST11|SUFU|SOX6|PPP4R4|CMIP|KBTBD8|E2F7|TBC1D32	ZT20 vs. ZT12 Down
GO Biological Processes	GO:0006650	glycerophospholipid metabolic process	-4.8	2.4	29	CAPN2|CETP|DGKQ|PIGA|PIGH|PIK3C2A|PIP4K2A|PLD1|PIP5K1B|PLA2G10|DGKE|INPP4B|CPNE3|MTMR2|MTMR7|BPNT1|INPP5F|SH3YL1|LPCAT2|ETNK1|PCTP|MTMR14|ETNPPL|PIGM|OSBPL5|OSBPL8|TAMM41|ABHD3|SERINC2	ZT20 vs. ZT12 Down
GO Biological Processes	GO:0007264	small GTPase mediated signal transduction	-4.8	2.1	38	ABL2|ADCYAP1R1|RHOC|ARHGAP6|ARL3|CBL|CHN1|MAPK14|ECT2|EPS8|FOXM1|NRG1|HMOX1|JUN|PLD1|RASGRF2|RRAS|SRC|VAV2|ARHGEF17|SRGAP3|KIF14|WASF2|RAPGEF4|CYFIP1|RHOBTB2|CDON|RALGPS2|SYNJ2BP|RAP2C|ARHGAP28|DOCK8|RAB33B|PSD2|FRMD7|ARAP2|FGD4|SCAI	ZT20 vs. ZT12 Down
GO Biological Processes	GO:0009895	negative regulation of catabolic process	-4.9	2.1	39	APOC3|DAP|DAZL|ELAVL1|GATA4|GPLD1|HGF|NRG1|KIF25|MAD2L1|MCL1|MT3|NPC1|OPHN1|PDE3B|PTK2|SMARCC1|SNCA|VIP|EIF4G3|MTMR2|RGN|RUBCN|TOB1|GIPC1|PPARGC1A|NOCT|DDIT4|VPS35|PBK|RIC1|RILP|MFSD2A|DERL3|DAB2IP|TENT5D|DHX36|SVIP|NRBP2	ZT20 vs. ZT12 UP
GO Biological Processes	GO:0031952	regulation of protein autophosphorylation	-4.9	4.3	12	JUN|PDGFA|PPP2R5A|RAP2B|TESK1|VEGFA|MVP|TOM1L1|GPNMB|PDGFC|MOB1B|NEK10	ZT20 vs. ZT12 UP
GO Biological Processes	GO:0019532	oxalate transport	-4.9	9.4	6	SLC26A3|SLC26A4|SLC26A1|SLC26A6|SLC26A7|SLC26A5	ZT20 vs. ZT12 UP
GO Cellular Components	GO:0099634	postsynaptic specialization membrane	-4.9	2.9	20	ADRA2C|DAGLA|CDH2|CHRM3|DLG1|GABRA1|GABRA4|GRIA2|HSPA8|KPNA2|PTPRO|PTPRS|SLC16A3|PLPPR4|ARC|CACNG5|SYNJ2BP|ABHD17C|GSG1L|SHISA9	ZT20 vs. ZT12 UP
GO Biological Processes	GO:1903827	regulation of cellular protein localization	-4.9	1.8	57	ANK3|APC|AR|BMP4|CCNE1|CDK1|CDH1|CDH2|CLTC|DLG1|ECT2|EPB41|ERBB2|ACSL3|GPC4|GPC3|GLUL|GPM6B|HSP90AA1|JAK2|LGALS3|LRP4|MAP2|MDM2|MSN|NGFR|OAZ2|PPP2R5A|PKIA|PRKCZ|PTGS2|TFRC|FZD9|STX7|RAB29|GCC2|C2CD5|TENM1|NDC80|PKIG|SH3GLB1|FBXW7|CCDC88A|VPS35|OTUD7B|THOC2|CEMIP|DPP10|RHOU|ABHD17C|RASSF5|SAPCD2|DERL3|LYPD1|LRRC15|SVIP|SIAH3	ZT20 vs. ZT12 UP
Hallmark Gene Sets	M5941	HALLMARK UV RESPONSE UP	-4.9	2.6	24	ALAS1|SLC25A4|ATF3|BMP2|BTG1|CCK|CCNE1|CDO1|CHKA|CHRNA5|CNP|FOSB|GCH1|DNAJB1|IGFBP2|IRF1|PPT1|SHOX2|TFRC|FGF18|BCL2L11|PPIF|RASGRP1|AGO2	ZT20 vs. ZT12 UP
GO Biological Processes	GO:0030048	actin filament-based movement	-4.9	2.7	23	ACTA1|ACTN4|CACNA1D|DLG1|DSP|GATA4|KCNA5|KCNJ3|KCNJ8|KCNN2|KCNQ1|MYL2|MYO5A|MYO7B|PKP2|SCN1A|SCN4B|TMOD1|WIPF1|WASL|SYNE2|CTNNA3|SCN3B	ZT20 vs. ZT12 UP
GO Biological Processes	GO:0086002	cardiac muscle cell action potential involved in contraction	-4.9	4	13	CACNA1D|DLG1|DSP|KCNA5|KCNJ3|KCNJ8|KCNN2|KCNQ1|PKP2|SCN1A|SCN4B|CTNNA3|SCN3B	ZT20 vs. ZT12 UP
GO Molecular Functions	GO:0003924	GTPase activity	-4.9	2.1	39	DNM1|GCH1|GNAI2|GNAO1|MTIF2|RAB3A|RAB4A|RAP1GAP|RAP2B|RGS1|RGS2|RGS3|RGS4|RGS7|RGS13|RGS16|RIT1|RRAS|RAB29|RAB9A|RGS6|RHOBTB1|ARL4C|TUBB4B|GNB5|SEPTIN9|RABL2A|RAB30|NKIRAS2|RAB39A|RHOU|RGS18|TUBAL3|RAB33B|TUBB6|AGAP1|ADSS1|RAB43|TUBB2B	ZT20 vs. ZT12 UP
GO Biological Processes	GO:0031334	positive regulation of protein complex assembly	-4.8	2.1	36	CCK|DDB2|DLG1|ESR1|GMFB|NRG1|HSP90AA1|JUN|LGALS3|MMP1|MSN|CNOT2|RPA1|SNCA|TFRC|VEGFA|XPA|WASL|BCLAF1|FCHSD2|MED13|BCL2L11|ACTR3|TENM1|NCKAP1|WASF3|SETX|CYFIP1|SH3GLB1|CARMIL1|CAND1|FNIP2|FNIP1|DAB2IP|DHX36|GTF2H5	ZT20 vs. ZT12 UP
GO Molecular Functions	GO:0005539	glycosaminoglycan binding	-4.8	2.3	31	SERPINC1|BMP4|BMP7|CEL|DPYSL3|HBEGF|FBN1|FN1|HK1|CCN1|ANOS1|LIPC|CCN3|PTPRF|PTPRS|SOD3|TGFBR3|TNFAIP6|VEGFA|ADAMTS3|TENM1|GPNMB|STAB1|SULF1|HSD17B12|ADA2|CEMIP|EVA1C|GREM2|NLRP3|LRTM2	ZT20 vs. ZT12 UP
GO Biological Processes	GO:0001763	morphogenesis of a branching structure	-4.8	2.4	28	AR|BMP2|BMP4|BMP7|DDR1|DLG1|ESR1|GPC3|HGF|FOXA1|LRP6|MYC|PDGFA|PGR|SALL1|SHOX2|SIX1|SOX9|VEGFA|TIMELESS|SPRY1|SULF1|CLIC4|SIX4|MKS1|ERMN|FAT4|RDH10	ZT20 vs. ZT12 UP
GO Biological Processes	GO:0002062	chondrocyte differentiation	-4.8	3	19	BMP2|BMP4|FGFR3|GPLD1|MEF2C|CCN3|PTH|RARB|SHOX2|SOX9|WNT7A|GDF5|FGF18|ADAMTS7|CHSY1|SULF1|LNPK|WNT5B|OSR2	ZT20 vs. ZT12 UP
KEGG Pathway	ko05219	Bladder cancer	-4.8	4.6	11	CDH1|CDKN1A|HBEGF|E2F3|ERBB2|FGFR3|MDM2|MMP1|MMP9|MYC|VEGFA	ZT20 vs. ZT12 UP
GO Biological Processes	GO:0048872	homeostasis of number of cells	-4.8	2.2	33	ADA|ALAS1|B2M|BCL6|BMP4|CDH2|EPAS1|F2R|JAK2|LMO1|SMAD5|MEF2C|CCN3|SLC11A2|PTH|PTPN2|SOX9|TGFBR3|THRA|VEGFA|DYRK3|BCL2L11|SH2B3|KLF2|JMJD6|FLVCR1|SLC40A1|GCNT4|KLF13|NCAPG2|SLC46A2|SPNS2|NAPEPLD	ZT20 vs. ZT12 UP
GO Biological Processes	GO:0031330	negative regulation of cellular catabolic process	-4.8	2.2	35	APOC3|DAP|DAZL|ELAVL1|GATA4|GPLD1|HGF|KIF25|MCL1|MT3|NPC1|OPHN1|PTK2|SMARCC1|SNCA|VIP|EIF4G3|MTMR2|RGN|RUBCN|TOB1|GIPC1|PPARGC1A|NOCT|DDIT4|VPS35|PBK|RIC1|MFSD2A|DERL3|DAB2IP|TENT5D|DHX36|SVIP|NRBP2	ZT20 vs. ZT12 UP
GO Biological Processes	GO:0090130	tissue migration	-4.8	2	43	ACTA1|BMP4|CYP1B1|HBEGF|GLUL|GPLD1|ID1|JUN|MCC|MEF2C|MMP9|CCN3|SERPINF1|PPARG|PRCP|PRKCA|MAP2K3|PTGS2|PTK2|PTPRR|RRAS|RREB1|SOX9|STAT5A|TBXA2R|VEGFA|WNT7A|SCG2|FGF18|GIPC1|CLASP2|SIRT1|MACF1|RGCC|ANLN|FBXW7|SYNJ2BP|ADAMTS9|JCAD|NUS1|CCBE1|GLIPR2|DAB2IP	ZT20 vs. ZT12 UP
Reactome Gene Sets	R-HSA-195258	RHO GTPase Effectors	-4.8	2.1	39	BIRC5|AR|BUB1|CDC20|CDH1|CTNNA1|CYBB|DYNC1I1|LIMK2|MAD2L1|MYH11|MYLK|PPP1CC|PPP2R5A|PRKCA|PRKCZ|PTK2|WIPF1|WASL|ZW10|KIF14|ACTR3|TUBB4B|NDC80|NCOA2|NCKAP1|WASF3|CLASP2|CYFIP1|NSL1|CYFIP2|NDE1|CENPM|TUBAL3|SEH1L|TUBB6|TUBB2B|SKA2|CENPS	ZT20 vs. ZT12 UP
KEGG Pathway	hsa04726	Serotonergic synapse	-4.8	2.9	20	CACNA1D|CYP2D6|CYP2J2|DUSP1|GNAI2|GNAO1|HTR1B|HTR1F|ITPR1|ITPR2|KCNJ3|KCNN2|PLCB2|PLCB4|PRKCA|PTGS1|PTGS2|GNB5|PLCB1|GNB4	ZT20 vs. ZT12 UP
KEGG Pathway	hsa04713	circadian entrainment	-4.8	3.1	18	ADCY6|ADCYAP1R1|CACNA1D|GNAI2|GNAO1|GRIA2|GUCY1A2|GUCY1B1|ITPR1|KCNJ3|PLCB2|PLCB4|PRKCA|PER3|PER2|GNB5|PLCB1|GNB4	ZT20 vs. ZT12 UP
GO Cellular Components	GO:0044306	neuron projection terminus	-4.8	2.7	23	ADRA2C|CALCA|CCK|CHRM3|CRHBP|CRHR2|GCH1|GLUL|GRIK3|HSPA8|HTR1B|KCNA2|MME|NTRK2|OPHN1|RAB3A|SNCB|SNCA|SYT4|BSN|CYFIP1|TBC1D24|ATCAY	ZT20 vs. ZT12 UP
GO Biological Processes	GO:0043524	negative regulation of neuron apoptotic process	-4.8	2.7	23	ADAM8|F2R|JAK2|JUN|MEF2C|MT3|NTF3|NTRK2|PPT1|SIX1|SNCB|NR4A3|GDF5|FZD9|KIF14|PPARGC1A|SIX4|RETREG1|OXR1|CPEB4|VSTM2L|NRBP2|DRAXIN	ZT20 vs. ZT12 UP
GO Biological Processes	GO:0097305	response to alcohol	-4.8	2.3	31	ADCY6|ADCYAP1R1|CDK1|CDH1|CDKN1A|CDO1|CRHBP|CTNNA1|CYBB|DRD4|EEF1B2|FOSB|GPLD1|HPGD|HSD3B1|HTR1B|ITPR2|LRP6|P2RY6|PPARG|PTH|RGS2|RGS4|TBXA2R|TGFBR3|LRP8|KLF2|PEMT|UGT1A1|GRAMD1B|UNC79	ZT20 vs. ZT12 UP
GO Molecular Functions	GO:0004674	protein serine/threonine kinase activity	-4.8	1.9	48	BUB1|CDK1|CDK11B|MAP3K8|LIMK2|LTBP1|MAP3K1|MAP3K5|MYLK|PDK4|PHKA2|PRKCA|PRKCZ|MAP2K3|RPS6KA2|SGK1|CDKL5|STK10|TESK1|TGFBR3|CDC7|DYRK3|DYRK2|TNIK|SIK3|PRKD3|RPS6KC1|RPS6KA6|IRAK4|NLK|RIPK4|TRPM7|PBK|CAMK1D|WNK2|LRRK1|STK40|CAMKK1|MASTL|MYLK3|ACVR1C|STK35|SIK1|NEK10|STK32A|NRK|NRBP2|SBK2	ZT20 vs. ZT12 UP
KEGG Pathway	ko05032	Morphine addiction	-4.8	3.2	17	ADCY6|GABRA1|GABRA2|GABRA4|GABRR2|GNAI2|GNAO1|KCNJ3|PDE1A|PDE1C|PDE3B|PDE8A|PRKCA|GNB5|PDE10A|PDE7B|GNB4	ZT20 vs. ZT12 UP
GO Biological Processes	GO:0031646	positive regulation of neurological system process	-4.8	3.7	14	CCK|CHRNB4|HGF|PRKCZ|RELN|RGS4|STX1A|TNFRSF1B|WNT7A|CARTPT|RIMS2|WASF3|CUX2|TENM4	ZT20 vs. ZT12 UP
GO Biological Processes	GO:0032835	glomerulus development	-4.8	3.7	14	BMP4|BMP7|EGR1|HES1|IL6R|MEF2C|PDGFA|PODXL|PTPRO|MAGI2|BASP1|SULF1|WWTR1|PLCE1	ZT20 vs. ZT12 UP
GO Biological Processes	GO:1900274	regulation of phospholipase C activity	-4.8	4.2	12	ADCYAP1R1|ARHGAP6|LPAR1|ESR1|NTF3|NTRK2|P2RY6|PLCB2|PTH|S1PR4|RASGRP1|NMUR1	ZT20 vs. ZT12 UP
GO Biological Processes	GO:0030850	prostate gland development	-4.8	4.2	12	AR|BMP4|BMP7|ESR1|FOXA1|SERPINF1|SERPINB5|SMARCC1|SOX9|CYP7B1|SULF1|EAF2	ZT20 vs. ZT12 UP
GO Biological Processes	GO:0072009	nephron epithelium development	-4.8	3	19	BMP2|BMP4|DLG1|GPC3|HES1|MEF2C|MYC|PODXL|PTPRO|SALL1|SIX1|SOX9|VEGFA|MAGI2|BASP1|WWTR1|KLHL3|SIX4|FAT4	ZT20 vs. ZT12 UP
GO Biological Processes	GO:0050432	catecholamine secretion	-4.8	4	13	ADRA2C|CHRNA4|HTR1B|KCNA2|RAB3A|SNCA|STX1A|SYT4|VIP|CARTPT|NISCH|SYT17|SYT9	ZT20 vs. ZT12 UP
GO Biological Processes	GO:0097120	receptor localization to synapse	-4.8	4	13	DLG1|GPC4|KIF5C|PRKCZ|RELN|SNAP25|STX7|LGI1|GRIP1|CACNG5|SYNJ2BP|VPS35|GRIP2	ZT20 vs. ZT12 UP
GO Biological Processes	GO:0044272	sulfur compound biosynthetic process	-4.8	2.4	27	CDO1|ACSL1|ACSL3|B4GALT1|MAT1A|MTHFD1|MTHFR|PDK4|PPT1|UGDH|CHST1|PAPSS1|CHST3|UST|AKR1A1|ST3GAL6|SLC26A1|CHSY1|HSD17B12|CHST7|XYLT1|CHAC1|ELOVL7|CHST9|CBR4|B3GNT7|CHAC2	ZT20 vs. ZT12 UP
GO Cellular Components	GO:0099092	postsynaptic density, intracellular component	-4.8	9.9	6	CTNNA2|CTNND1|FYN|CDKL5|TNIK|PRR7	ZT20 vs. ZT12 Down
GO Biological Processes	GO:0050803	regulation of synapse structure or activity	-4.7	2.7	23	CBLN1|CDC20|CDH2|CDH8|MAPK14|CTNNA2|EFNA5|FYN|MEF2C|PTK2|PTPRO|PTPRS|CDKL5|PPFIA2|HOMER1|PDLIM5|CYFIP1|IL1RAPL2|ZDHHC2|ABHD17C|CAPRIN2|SLITRK2|TUBB	ZT20 vs. ZT12 Down
GO Biological Processes	GO:0010942	positive regulation of cell death	-4.7	1.9	50	ADAM8|TLE5|BMP7|BMPR1B|BTG1|CAPN2|ECT2|FYN|B4GALT1|HMOX1|FOXA1|ID3|INHBA|JUN|KCNK2|LCK|MEF2C|MYB|MYC|GADD45B|PLCG1|PPARG|PRKCI|RASGRF2|RPS6KA2|SKIL|SLC9A1|SRC|TFAP4|TIMP3|TLR3|TNFRSF1B|TPD52L1|VAV2|TNFSF10|TNFRSF10B|STK17B|RASSF2|ARHGEF17|BCL2L10|PPIF|PHLDA1|BCL2L13|PIAS4|CARD9|PRR7|BMF|FNIP1|FGD4|ACER2	ZT20 vs. ZT12 Down
GO Biological Processes	GO:0032409	regulation of transporter activity	-4.7	2.5	26	ACTN4|ADRB2|ANK3|CACNB4|CHRM3|FGF14|FKBP1B|GJA1|KCNC2|MEF2C|MYO5A|P2RY6|PDE4D|PPARG|RYR2|SCN4B|SLC9A1|RGN|HOMER1|PPIF|GNB5|KLHL24|CTTNBP2NL|HECW2|WNK2|CNIH3	ZT20 vs. ZT12 Down
GO Cellular Components	GO:0150034	distal axon	-4.7	2.5	27	CBL|CDH8|CHRM3|CTNND1|EPS8|GRIK3|HTR1B|ILK|KCNC2|KCNK2|KIF5C|MYO5A|OPRD1|PTPRO|PTPRS|RAB3A|RGS10|CDKL5|BASP1|CYFIP1|TMOD2|PTBP2|PPP1R9B|ATCAY|FRMD7|SYAP1|ACAP3	ZT20 vs. ZT12 Down
GO Biological Processes	GO:0072507	divalent inorganic cation homeostasis	-4.7	2.1	38	ABL2|ADCYAP1R1|ANK3|ANXA6|CACNA1C|CCKBR|CD38|DRD1|ESR1|FKBP1B|FYN|GJA1|HTR1B|ITPR2|KCNA5|LCK|LRP6|TRPM1|MYO5A|P2RY6|PDE4D|PLCG1|RYR2|CXCL12|TBXA2R|S1PR4|RGN|CIB2|SYNPO|P2RX2|SLC24A2|CNNM2|MCUB|TRPC7|SLC39A10|CEMIP|SLC24A4|MICU3	ZT20 vs. ZT12 Down
GO Biological Processes	GO:0009100	glycoprotein metabolic process	-4.7	2.2	33	BMPR1B|HBEGF|FUT8|B4GALT1|GPC1|NDST1|MGAT5|ST8SIA1|RNF103|ST8SIA2|ST3GAL5|FAM20B|B3GNT3|ST3GAL6|B3GNT2|PHLDA1|AGO2|CHST11|SPOCK3|GALNT7|TET2|ST6GALNAC1|CHST7|MAN1C1|GALNT16|GALNT11|NDST4|HS6ST2|LARGE2|B3GAT2|HS3ST5|ACER2|GALNTL6	ZT20 vs. ZT12 Down
GO Biological Processes	GO:0032922	circadian regulation of gene expression	-4.7	4.7	11	CRY2|HDAC1|HDAC2|ID3|RORA|NR0B2|PER3|USP2|NCOA2|MYCBP2|NOCT	ZT20 vs. ZT12 Down
GO Biological Processes	GO:0048593	camera-type eye morphogenesis	-4.7	3.6	15	SHROOM2|BMP7|GLI3|LRP6|PROX1|PTPRM|RORB|VEGFA|TDRD7|TSPAN12|FJX1|TSKU|CDON|WNT16|STRA6	ZT20 vs. ZT12 Down
GO Biological Processes	GO:0010769	regulation of cell morphogenesis involved in differentiation	-4.7	2.4	27	ACTN4|CDH2|CHN1|EFNA5|ILK|LIMS1|PLXNA2|PLXNB3|PTK2|PTPRO|PTPRS|RYK|CXCL12|SKIL|CDKL5|VEGFA|PPFIA2|PDLIM5|TNIK|MYCBP2|CYFIP1|HECW2|SEMA6A|ISLR2|CAPRIN2|LINGO1|PLXNA4	ZT20 vs. ZT12 Down
GO Biological Processes	GO:0070838	divalent metal ion transport	-4.7	2.1	36	ADCYAP1R1|ANXA6|CACNA1C|CACNB4|DRD1|FGF14|FKBP1B|FYN|GJA1|IL16|ITPR2|LCK|TRPM1|MYO5A|OPRD1|P2RY6|PDE4D|PLCG1|RYR2|CXCL12|SLC9A1|CACNA1H|RGN|HOMER1|GNB5|P2RX2|SLC24A2|CNNM2|MCUB|TRPC7|SLC39A10|CEMIP|NIPA2|SLC41A2|SLC24A4|MICU3	ZT20 vs. ZT12 Down
GO Biological Processes	GO:0006874	cellular calcium ion homeostasis	-4.7	2.2	35	ABL2|ADCYAP1R1|ANXA6|CACNA1C|CCKBR|CD38|DRD1|ESR1|FKBP1B|FYN|GJA1|HTR1B|ITPR2|KCNA5|LCK|LRP6|TRPM1|MYO5A|P2RY6|PDE4D|PLCG1|RYR2|CXCL12|TBXA2R|S1PR4|RGN|CIB2|SYNPO|P2RX2|SLC24A2|MCUB|TRPC7|CEMIP|SLC24A4|MICU3	ZT20 vs. ZT12 Down
KEGG Pathway	hsanan02	glycosaminoglycan biosynthesis	-4.7	5.1	10	FUT8|B4GALT1|NDST1|CHST1|B3GNT2|CHST11|CHST7|NDST4|HS6ST2|HS3ST5	ZT20 vs. ZT12 Down
GO Cellular Components	GO:0070382	exocytic vesicle	-4.8	2.3	30	DNM1|DPYSL3|GABRA2|MME|MT3|NTF3|PPT1|PTPRS|RAB3A|RAB4A|SNAP25|STX1A|SYT4|STX7|MTMR2|BSN|SYNGR1|SV2B|SV2A|GIPC1|COPS5|SV2C|LAMP5|SLC40A1|SYT17|SLC17A6|SYTL5|STXBP5|SYT9|UNC13D	ZT20 vs. ZT12 UP
GO Biological Processes	GO:0035148	tube formation	-4.8	2.7	23	BMP4|BMP7|LRP6|MTHFD1|MTHFR|PODXL|SIX1|SKI|SOX4|SOX9|TULP3|VEGFA|LMO4|HESX1|BCL2L11|COBL|SIX4|MKS1|SALL4|SHROOM3|GRHL3|TRIM71|DAB2IP	ZT20 vs. ZT12 UP
GO Biological Processes	GO:0072330	monocarboxylic acid biosynthetic process	-4.8	2	41	ALDH1A3|APOA4|APOC3|CYP2D6|ACSL3|GAPDH|HK1|HPGD|INSR|LDHA|LIPC|LTC4S|MYO5A|PDK4|PFKFB3|PTGS1|PTGS2|RBP1|SLC1A3|TBXAS1|XBP1|ACOX2|SLC4A4|PER2|RGN|CYP7B1|NR1H3|UST|PPARGC1A|ABHD2|SIRT1|MLXIPL|HSD17B12|DDIT4|MID1IP1|ELOVL7|SEH1L|CBR4|SLC45A3|RDH10|ABHD3	ZT20 vs. ZT12 UP
GO Biological Processes	GO:0003158	endothelium development	-4.8	2.7	22	BMP4|BTG1|F2RL1|GJA4|RAPGEF1|NRG1|ID1|MSN|PROC|PTPRS|RAP2B|ZEB1|TNFRSF1A|VEGFA|WNT7A|CXCR4|TJP2|CLIC4|PPP1R16B|ARHGEF26|SLC40A1|MARVELD2	ZT20 vs. ZT12 UP
KEGG Pathway	hsa04934	cushing syndrome	-4.8	2.5	25	ADCY6|APC|CACNA1D|CCNE1|CDKN1A|CRHR2|E2F3|GNAI2|HSD3B1|ITPR1|ITPR2|PDE8A|PLCB2|PLCB4|PRKCA|PROC|RBBP5|WNT7A|FZD4|FZD7|FZD9|AIP|PLCB1|NCEH1|WNT5B	ZT20 vs. ZT12 UP
GO Biological Processes	GO:0019217	regulation of fatty acid metabolic process	-4.8	3.1	18	APOA4|APOC3|CPT1A|HPGD|PDK4|PPARG|PTGS2|SOX9|NR4A3|RGN|NR1H3|PPARGC1A|SIRT1|MLXIPL|MID1IP1|DGAT2|MFSD2A|SLC45A3	ZT20 vs. ZT12 UP
GO Biological Processes	GO:0071451	cellular response to superoxide	-4.8	5.6	9	APOA4|BMP7|DHFR|GCH1|MT3|SOD3|RGN|SZT2|GLRX2	ZT20 vs. ZT12 UP
GO Biological Processes	GO:0060512	prostate gland morphogenesis	-4.8	5.6	9	AR|BMP4|BMP7|ESR1|FOXA1|SERPINB5|SOX9|CYP7B1|SULF1	ZT20 vs. ZT12 UP
GO Biological Processes	GO:0006801	superoxide metabolic process	-4.7	3.5	15	APOA4|BMP7|CYBB|DHFR|F2RL1|GCH1|GNAI2|MT3|SOD3|RGN|SH3PXD2A|SZT2|DUOX2|SH3PXD2B|NRROS	ZT20 vs. ZT12 UP
KEGG Pathway	ko04020	Calcium signaling pathway	-4.7	2.5	26	ADRB1|SLC25A4|ATP2A2|CACNA1D|CACNA1E|CHRM3|ERBB2|F2R|HRH2|ITPR1|ITPR2|MYLK|PDE1A|PDE1C|PHKA2|PLCB2|PLCB4|PPP3CA|PRKCA|TACR2|TBXA2R|PPIF|PLCB1|PLCE1|MCU|MYLK3	ZT20 vs. ZT12 UP
KEGG Pathway	hsa05032	Morphine addiction	-4.7	3.2	17	ADCY6|GABRA1|GABRA2|GABRA4|GABRR2|GNAI2|GNAO1|KCNJ3|PDE1A|PDE1C|PDE3B|PDE8A|PRKCA|GNB5|PDE10A|PDE7B|GNB4	ZT20 vs. ZT12 UP
Reactome Gene Sets	R-HSA-111885	Opioid Signalling	-4.7	3.2	17	ADCY6|GNAI2|GNAO1|ITPR1|ITPR2|KPNA2|PDE1A|PDE1C|PLCB2|PLCB4|PPP3CA|PRKAR2A|PRKCA|GNB5|PLCB1|GNB4|CAMKK1	ZT20 vs. ZT12 UP
GO Biological Processes	GO:0044242	cellular lipid catabolic process	-4.7	2.3	31	ACOX1|ALDH3A2|APOA4|APOC3|DAGLA|CEL|CPT1A|CYP1B1|CYP26A1|EHHADH|ETFDH|FABP2|GPLD1|HPGD|LIPC|MT3|PPT1|PNPLA4|ACOX2|PLA2G10|LPIN2|SLC27A4|ABHD2|HAO2|GPCPD1|PNPLA2|GBA2|BCO2|MFSD2A|ABHD3|NAPEPLD	ZT20 vs. ZT12 UP
GO Biological Processes	GO:0010631	epithelial cell migration	-4.7	2	42	BMP4|CYP1B1|HBEGF|GLUL|GPLD1|ID1|JUN|MCC|MEF2C|MMP9|CCN3|SERPINF1|PPARG|PRCP|PRKCA|MAP2K3|PTGS2|PTK2|PTPRR|RRAS|RREB1|SOX9|STAT5A|TBXA2R|VEGFA|WNT7A|SCG2|FGF18|GIPC1|CLASP2|SIRT1|MACF1|RGCC|ANLN|FBXW7|SYNJ2BP|ADAMTS9|JCAD|NUS1|CCBE1|GLIPR2|DAB2IP	ZT20 vs. ZT12 UP
GO Biological Processes	GO:0010907	positive regulation of glucose metabolic process	-4.7	4.5	11	GPLD1|INSR|PTH|PTPN2|DYRK2|RGN|ARPP19|PPARGC1A|SIRT1|DGAT2|SLC45A3	ZT20 vs. ZT12 UP
GO Biological Processes	GO:0071248	cellular response to metal ion	-4.7	2.4	27	ANK3|B2M|BNIP3|CDH1|CRHBP|CYBB|ECT2|FOSB|GPLD1|JUN|JUND|MEF2C|MMP9|MT3|SERPINF1|PTGS2|SNCA|SYT4|PPIF|PPARGC1A|CLIC4|SLC40A1|SYT17|HVCN1|MAP1LC3A|CPNE4|SYT9	ZT20 vs. ZT12 UP
GO Biological Processes	GO:0072111	cell proliferation involved in kidney development	-4.7	6.3	8	BMP2|BMP4|BMP7|EGR1|GPC3|IL6R|MYC|PDGFA	ZT20 vs. ZT12 UP
GO Biological Processes	GO:0016054	organic acid catabolic process	-4.7	2.1	35	ACOX1|AHCY|ALDH3A2|ASPA|CDO1|CEL|CPT1A|CRYM|CYP26A1|EHHADH|ETFDH|FAH|GLUL|HAL|HDC|HPD|HPGD|MAT1A|PON1|SORD|ACOX2|LPIN2|AKR1A1|SLC27A4|ABHD2|DDAH1|AADAT|HAO2|CEMIP|NPL|GPT2|MFSD2A|HYKK|AMDHD1|ABHD3	ZT20 vs. ZT12 UP
GO Biological Processes	GO:0072659	protein localization to plasma membrane	-4.7	2.1	35	ANK3|AR|CDH1|CDH2|CLTC|DLG1|DPP6|ACSL3|LGALS3|LRP6|MYO5A|PKP2|PPP2R5A|PRKCZ|RAB3A|TNFRSF1A|STX7|GCC2|C2CD5|RAMP1|TNIK|CLASP2|GRIP1|MACF1|TSPAN15|ASB3|CCDC88A|VPS35|SCN3B|DPP10|PLEKHF1|GRIP2|TSPAN14|LYPD1|LRRC15	ZT20 vs. ZT12 UP
GO Biological Processes	GO:0046395	carboxylic acid catabolic process	-4.7	2.1	35	ACOX1|AHCY|ALDH3A2|ASPA|CDO1|CEL|CPT1A|CRYM|CYP26A1|EHHADH|ETFDH|FAH|GLUL|HAL|HDC|HPD|HPGD|MAT1A|PON1|SORD|ACOX2|LPIN2|AKR1A1|SLC27A4|ABHD2|DDAH1|AADAT|HAO2|CEMIP|NPL|GPT2|MFSD2A|HYKK|AMDHD1|ABHD3	ZT20 vs. ZT12 UP
GO Molecular Functions	GO:0005509	calcium ion binding	-4.7	1.7	69	ACTN4|ADAM8|ATP2A2|CACNA1E|CAPN1|CDH1|CDH2|CETN1|CETN2|DNASE1L3|EML1|FBN1|GALNT3|GCH1|HSPG2|IDS|ITPR1|ITPR2|LRP4|LTBP1|MATN3|MYL2|MYO5A|PCDH7|PLCB2|PLCB4|PLSCR1|PON1|PPP3CA|PROC|MASP1|SNCB|SNCA|SPOCK1|SYT4|TKT|TLL2|LRP8|PLA2G10|DOC2B|RGN|C2CD5|RASGRP1|CIB2|MAN1B1|FSTL4|ZZEF1|TBC1D9|STAB1|SULF1|PLCB1|ADGRL3|MACF1|PKD2L2|PCDH17|DUOX2|SYT17|MAN1C1|TENM2|EPS15L1|PCDH15|FAT4|AIF1L|SLC25A25|FAT3|SYT9|C…	ZT20 vs. ZT12 UP
GO Biological Processes	GO:0030513	positive regulation of BMP signaling pathway	-4.7	4.9	10	BMP4|GATA4|GPC3|HES1|CCN1|GDF5|ZNF423|SULF1|UBE2O|RNF165	ZT20 vs. ZT12 UP
GO Biological Processes	GO:0022407	regulation of cell-cell adhesion	-4.7	1.9	48	ADA|ADAM8|ANK3|BCL6|BMP2|BMP4|BMP7|CBFB|CD80|CDH1|MAP3K8|DLG1|ERBB2|FOXA1|HES1|IGFBP2|IL18|IRF1|JAK2|LGALS1|LGALS3|MBP|SERPINF2|PODXL|PRKCA|PRKCZ|PTK2|PTPN2|PTPRR|SOX4|TFRC|VEGFA|XBP1|NR4A3|SOCS1|PDE5A|ADAM19|SH2B3|RASGRP1|GPNMB|FUT9|HSPH1|ICOSLG|RGCC|ZP4|DOCK8|NLRP3|SIRPA	ZT20 vs. ZT12 UP
GO Biological Processes	GO:0045667	regulation of osteoblast differentiation	-4.7	2.8	21	BMP2|BMP4|BMP7|CEBPD|HGF|ID1|ID3|IGFBP5|CCN1|IL6R|JUND|SMAD1|SMAD5|MEF2C|PTK2|SKI|SOX9|TOB1|NOCT|FBXO5|TMEM64	ZT20 vs. ZT12 UP
GO Cellular Components	GO:0045121	membrane raft	-4.7	2	39	ADCYAP1R1|BIRC3|CDH1|CDH2|CNTN1|CTNNA1|DLG1|ARID3A|F2R|GNAI2|GPM6B|HK1|INSR|JAK2|KCNA5|KCNQ1|LRP4|LRP6|MME|NPC1|PLSCR1|PODXL|PPT1|PRKAR2A|PRKCZ|PTGS2|RAP2B|SLC2A1|TNFRSF1A|TNFRSF1B|TRAF2|LRP8|PLPP2|RFTN1|SULF1|ARC|GRIP1|BAALC|LYPD6	ZT20 vs. ZT12 UP
GO Biological Processes	GO:0034764	positive regulation of transmembrane transport	-4.7	2.8	21	ACTN4|ADRB2|ANK3|MAPK14|DRD1|FGF14|KCNC2|KCNQ1|P2RY6|PLCG1|PRKCI|RYR2|SLC9A1|CLTCL1|RGN|C2CD5|ARPP19|CEMIP|WNK2|OSBPL8|C1QTNF12	ZT20 vs. ZT12 Down
Reactome Gene Sets	R-HSA-199991	Membrane Trafficking	-4.6	1.9	44	ADRB2|ANK3|BICD1|CBL|CD3D|CENPE|AP2M1|CLTC|HBEGF|GJA1|LRP2|MYO5A|PIK3C2A|RAB3A|SRC|TPD52L1|CLTCL1|AP3B1|ZW10|REPS2|GCC2|C2CD5|SEC24D|AKT3|STAM2|COG5|KDELR3|RHOBTB3|SH3KBP1|ITSN2|KIF26B|TBC1D2|KIF15|MAN1C1|SCOC|ACBD3|RIN3|RAB33B|SNX18|DYNLL2|CNIH3|DENND5B|GJD4|RAB43	ZT20 vs. ZT12 Down
GO Cellular Components	GO:1990351	transporter complex	-4.6	2.4	28	CACNA1C|CACNB4|CHRNA5|EPS8|FKBP1B|GABRR2|GLRA2|GRIK3|KCNA4|KCNA5|KCNC2|KCNK2|KCNQ1|PDE4D|RYR2|SCN2A|SCN4B|SLC9A1|STX1A|CACNA1H|MCUB|SYNJ2BP|TRPC7|DPP10|KCNG4|CNIH3|MICU3|VWC2	ZT20 vs. ZT12 Down
Reactome Gene Sets	R-HSA-166520	Signaling by NTRKs	-4.6	3.4	16	ADCYAP1R1|AP2M1|CLTC|MAPK14|FOSB|FYN|ID3|JUND|MEF2C|NAB1|PLCG1|MAPK13|PTPRO|PTPRS|RPS6KA2|SRC	ZT20 vs. ZT12 Down
GO Cellular Components	GO:0005819	spindle	-4.6	2.3	30	ARL3|CAPN6|CDC20|CENPE|CENPF|CLTC|MAPK14|ECT2|LIMK2|TBL1X|CLTCL1|ZW10|MAD2L1BP|CEP170|KIF14|RGS14|RMDN1|YEATS2|MAP7D1|KIF15|MTUS1|HECW2|MICAL3|EFHC2|RAB11FIP4|KBTBD8|KDF1|ARL8A|SKA2|FAM110C	ZT20 vs. ZT12 Down
GO Biological Processes	GO:0001655	urogenital system development	-4.6	2.4	28	AR|ARG2|ARL3|BMP7|CENPF|ESR1|GLI3|FOXA1|TNC|ID3|ILK|EPCAM|SMAD1|SMAD5|MEF2C|MYC|PRLR|PROX1|PTPRO|VEGFA|RGN|NOG|CYP7B1|BASP1|JMJD6|KIF26B|STRA6|FAT4	ZT20 vs. ZT12 Down
GO Biological Processes	GO:1904062	regulation of cation transmembrane transport	-4.6	2.3	29	ACTN4|ADRB2|ANK3|CACNA1C|CACNB4|DRD1|FGF14|FKBP1B|FYN|KCNC2|KCNQ1|MEF2C|MYO5A|P2RY6|PDE4D|PLCG1|RYR2|SCN4B|SLC9A1|RGN|HOMER1|PPIF|GNB5|KLHL24|CEMIP|HECW2|DPP10|WNK2|CNIH3	ZT20 vs. ZT12 Down
GO Biological Processes	GO:0043408	regulation of MAPK cascade	-4.6	1.9	50	ADAM8|ADRB2|AR|BMP7|CD74|CDH2|MAPK14|ERBB2|FGFR4|FOXM1|NRG1|NDST1|ILK|JUN|MAP3K1|MYC|GADD45B|P2RY6|RGS3|RRAS|RYK|SRC|TIMP3|TLR3|TPD52L1|TRAF1|UCHL1|VEGFA|PDE5A|TNFRSF11A|GPR37L1|RASSF2|TAB1|RGS14|ANKRD6|TNIK|PHLPP1|PTPN22|CDON|WNT16|SYNJ2BP|SEMA6A|EDA2R|CARD9|WNK2|DUSP16|STK40|DIRAS1|PRXL2C|MAGI3	ZT20 vs. ZT12 Down
KEGG Pathway	ko05202	Transcriptional misregulation in cancer	-4.6	3	19	ETV6|FUT8|HDAC1|HDAC2|HOXA9|HOXA10|SMAD1|MAF|MDM2|MEF2C|MYC|PLAU|PPARG|PTK2|TRAF1|H3C10|SUPT3H|WNT16|SLC45A3	ZT20 vs. ZT12 Down
GO Molecular Functions	GO:0004672	protein kinase activity	-4.6	2	41	ABL2|BMPR1B|CCND3|CDK7|MAPK14|ERBB2|FGFR4|FGR|FYN|GRK6|GUCY2C|ILK|LCK|LIMK2|MARK1|MAP3K1|PDK1|PRKCI|MAPK13|PTK2|RPS6KA2|RYK|SRC|CDKL5|STK10|TESK1|DYRK3|CPNE3|STK17B|RASSF2|AKT3|TNIK|SIK2|MMD|CRIM1|FGFRL1|WNK2|STK40|PPP1R9B|MYO3B|EIF2AK4	ZT20 vs. ZT12 Down
GO Biological Processes	GO:0006979	response to oxidative stress	-4.6	2.1	35	BMP7|CAPN2|CD38|DHFR|ECT2|FKBP1B|FXN|FUT8|FYN|HDAC2|HMOX1|JUN|KCNA5|KCNC2|MDM2|MYB|PDK1|MAPK13|SRC|TXNRD1|XPA|RGN|GPR37L1|SLC23A2|PPIF|FBLN5|RGS14|SZT2|WNT16|MEAK7|MCTP1|SESN2|SESN3|MSRB3|GPX8	ZT20 vs. ZT12 Down
GO Biological Processes	GO:0055065	metal ion homeostasis	-4.6	1.9	45	ABL2|ADCYAP1R1|ANK3|ANXA6|CACNA1C|CCKBR|CD38|DRD1|ESR1|FKBP1B|FXN|FYN|GJA1|HMOX1|HTR1B|ITPR2|KCNA5|LCK|LRP6|MLLT6|TRPM1|MYC|MYO5A|P2RY6|PDE4D|PLCG1|RYR2|CXCL12|SLC9A1|TBXA2R|S1PR4|RGN|HEPH|CIB2|SYNPO|P2RX2|SLC24A2|SLC25A37|CNNM2|MCUB|TRPC7|SLC39A10|CEMIP|SLC24A4|MICU3	ZT20 vs. ZT12 Down
GO Biological Processes	GO:0060740	prostate gland epithelium morphogenesis	-4.6	7.6	7	AR|BMP7|ESR1|FOXA1|TNC|NOG|CYP7B1	ZT20 vs. ZT12 Down
GO Biological Processes	GO:0072511	divalent inorganic cation transport	-4.6	2.1	36	ADCYAP1R1|ANXA6|CACNA1C|CACNB4|DRD1|FGF14|FKBP1B|FYN|GJA1|IL16|ITPR2|LCK|TRPM1|MYO5A|OPRD1|P2RY6|PDE4D|PLCG1|RYR2|CXCL12|SLC9A1|CACNA1H|RGN|HOMER1|GNB5|P2RX2|SLC24A2|CNNM2|MCUB|TRPC7|SLC39A10|CEMIP|NIPA2|SLC41A2|SLC24A4|MICU3	ZT20 vs. ZT12 Down
GO Biological Processes	GO:0043087	regulation of GTPase activity	-4.6	2.1	36	ADRB1|ARHGAP6|CHN1|ECT2|EFNA5|EIF5|ERBB2|JUN|LIMS1|PLXNA2|PLXNB3|PTK2|RGS3|RGS7|RGS10|RP2|CDKL5|VAV2|RGN|RASAL2|RGS6|SRGAP3|RGS14|GNB5|TBC1D2B|TBC1D9|TBC1D2|ADAP2|ARHGAP28|RIN3|DOCK8|PLXNA4|SNX18|ACAP3|ARAP2|FGD4	ZT20 vs. ZT12 Down
Reactome Gene Sets	R-HSA-76002	Platelet activation, signaling and aggregation	-4.6	2.6	24	ACTN4|ACTN1|MAPK14|DGKQ|FYN|GNB3|ITPR2|LCK|PTK2|SRC|TBXA2R|TIMP3|VAV2|VCL|VEGFA|DGKE|LHFPL2|ABCC4|FAM3C|GNB5|RAPGEF4|HABP4|GNG2|TRPC7	ZT20 vs. ZT12 Down
GO Biological Processes	GO:1901617	organic hydroxy compound biosynthetic process	-4.6	2.6	24	ADCYAP1R1|DGKQ|DHFR|FGFR4|HSD17B3|MYO5A|NFYB|NFYC|P2RY6|POU1F1|PROX1|AKR1D1|CACNA1H|CH25H|CYP7B1|SPTLC2|AMACR|SLC45A2|ISYNA1|SPTLC3|ACER3|PCBD2|OSBPL6|ACER2	ZT20 vs. ZT12 Down
GO Biological Processes	GO:0032970	regulation of actin filament-based process	-4.6	2.2	32	ABL2|RHOC|ARHGAP6|CACNA1C|CTNNA2|ECT2|EFNA5|EPS8|ILK|MEF2C|PDE4D|PKP2|PROX1|RYR2|CXCL12|SLC9A1|TESK1|TMOD1|FCHSD2|WASF2|SYNPO|RHOBTB3|PPM1E|CYFIP1|RHOBTB2|TMOD2|GBA2|ARHGAP28|CYRIA|PHLDB2|FRMD7|SH3PXD2B	ZT20 vs. ZT12 Down
GO Molecular Functions	GO:0004721	phosphoprotein phosphatase activity	-4.6	2.9	19	LCK|PTPN12|PTPN14|PTPRF|PTPRM|PTPRO|PTPRS|PTP4A2|RNGTT|MTMR2|MTMR7|TAB1|PPM1E|PHLPP1|PTPN22|PPM1H|MTMR14|DUSP16|PPM1J	ZT20 vs. ZT12 Down
GO Biological Processes	GO:0007420	brain development	-4.6	1.8	50	NR0B1|SHROOM2|BMP7|CBLN1|CCKAR|CDH2|CENPF|CKB|CTNNA2|CTNND1|DRD1|FYN|GLI3|HDAC1|NRG1|NDST1|INHBA|KCNC2|LRP2|LRP6|SMAD1|PLXNA2|POU1F1|PROX1|PTPRS|RORA|RYK|CXCL12|SRC|TBX3|TULP3|BTG2|LHX3|NUMB|NOG|GPR37L1|KIF14|BASP1|BTBD3|SZT2|OTP|RBFOX2|SSBP3|TSKU|CDON|PTBP2|FAT4|PPP1R9B|PLXNA4|CNTN4	ZT20 vs. ZT12 Down
GO Biological Processes	GO:0016042	lipid catabolic process	-4.7	2	40	ACOX1|ALDH3A2|APOA4|APOC3|STS|DAGLA|CEL|CPT1A|CYP1B1|CYP26A1|EHHADH|ETFDH|FABP2|GPLD1|HPGD|LIPC|MT3|PDE3B|PLCB2|PLCB4|PLD1|PPT1|THRA|PNPLA4|ACOX2|PLA2G10|LPIN2|SLC27A4|ABHD2|PLCB1|HAO2|PLCE1|GPCPD1|PNPLA2|NCEH1|GBA2|BCO2|MFSD2A|ABHD3|NAPEPLD	ZT20 vs. ZT12 UP
GO Cellular Components	GO:0000139	Golgi membrane	-4.7	1.6	73	B2M|CLTC|GALNT2|GALNT3|GCNT1|B4GALT1|HPD|NTRK2|PDGFA|PI4KB|PLD1|RAP1GAP|ST8SIA1|SLC2A1|SYT4|TNFRSF1A|CHST1|PCSK7|RAB9A|HS6ST1|CHST3|HS2ST1|UST|RASGRP1|RXYLT1|ST3GAL6|COG5|FUT9|MGAT4A|CHSY1|ANKRD28|CUX2|B3GAT1|RAB30|SH3GLB1|A4GNT|PLCE1|GCNT4|NSG2|RAB39A|IL17RD|GALNT10|ST6GALNAC1|PDGFC|MOSPD1|CHST7|PMEPA1|AGTRAP|MAN1C1|RIC1|GBA2|RHOU|GALNT11|XYLT1|ACBD3|KIAA0319L|ST6GALNAC5|RAB33B|CHST9|SLC9A7|FUT1…	ZT20 vs. ZT12 UP
GO Molecular Functions	GO:0019902	phosphatase binding	-4.7	2.4	27	CDH2|CRY1|CRY2|DLG1|ERBB2|KCNQ1|LGALS3|MAP3K5|PPARG|PPP1CC|PTK2|ROS1|STRN|TRAF2|ELL|PDLIM4|MAGI2|MVP|ARPP19|FBXL2|PPP1R16B|CEP192|PPP1R9A|PPP1R3B|MASTL|SIRPA|DAB2IP	ZT20 vs. ZT12 UP
GO Biological Processes	GO:1904707	positive regulation of vascular smooth muscle cell proliferation	-4.7	4.2	12	GNAI2|HPGD|HTR1B|IGFBP5|JAK2|JUN|MDM2|MAP3K5|MMP9|NQO2|P2RY6|NR4A3	ZT20 vs. ZT12 UP
GO Cellular Components	GO:0098857	membrane microdomain	-4.7	2	39	ADCYAP1R1|BIRC3|CDH1|CDH2|CNTN1|CTNNA1|DLG1|ARID3A|F2R|GNAI2|GPM6B|HK1|INSR|JAK2|KCNA5|KCNQ1|LRP4|LRP6|MME|NPC1|PLSCR1|PODXL|PPT1|PRKAR2A|PRKCZ|PTGS2|RAP2B|SLC2A1|TNFRSF1A|TNFRSF1B|TRAF2|LRP8|PLPP2|RFTN1|SULF1|ARC|GRIP1|BAALC|LYPD6	ZT20 vs. ZT12 UP
GO Biological Processes	GO:0015844	monoamine transport	-4.7	3.3	16	ADRA2C|CHRNA4|DRD4|GPM6B|HTR1B|KCNA2|RAB3A|SLC22A3|SNCA|STX1A|SYT4|VIP|CARTPT|NISCH|SYT17|SYT9	ZT20 vs. ZT12 UP
GO Biological Processes	GO:1903531	negative regulation of secretion by cell	-4.7	2.4	26	ADRA2C|CRHBP|CRY1|DRD4|F2R|F2RL1|FN1|GNAI2|HTR1B|CD200|NMB|CCN3|PPP3CA|SNCA|SYT4|TACR2|TNFRSF1A|TNFRSF1B|KLF7|STXBP5L|CARTPT|NR1H3|RGCC|PPP1R9A|RAB33B|ACVR1C	ZT20 vs. ZT12 UP
GO Biological Processes	GO:0045446	endothelial cell differentiation	-4.7	2.8	20	BMP4|BTG1|F2RL1|RAPGEF1|NRG1|ID1|MSN|PROC|PTPRS|RAP2B|ZEB1|TNFRSF1A|VEGFA|WNT7A|CXCR4|TJP2|CLIC4|PPP1R16B|ARHGEF26|MARVELD2	ZT20 vs. ZT12 UP
GO Biological Processes	GO:0090132	epithelium migration	-4.6	2	42	BMP4|CYP1B1|HBEGF|GLUL|GPLD1|ID1|JUN|MCC|MEF2C|MMP9|CCN3|SERPINF1|PPARG|PRCP|PRKCA|MAP2K3|PTGS2|PTK2|PTPRR|RRAS|RREB1|SOX9|STAT5A|TBXA2R|VEGFA|WNT7A|SCG2|FGF18|GIPC1|CLASP2|SIRT1|MACF1|RGCC|ANLN|FBXW7|SYNJ2BP|ADAMTS9|JCAD|NUS1|CCBE1|GLIPR2|DAB2IP	ZT20 vs. ZT12 UP
KEGG Pathway	hsa04020	Calcium signaling pathway	-4.6	2.4	28	ADRB1|SLC25A4|ATP2A2|CACNA1D|CACNA1E|CHRM3|ERBB2|F2R|HRH2|ITPR1|ITPR2|MYLK|PDE1A|PDE1C|PHKA2|PLCB2|PLCB4|PPP3CA|PRKCA|TACR2|TBXA2R|CXCR4|PPIF|PLCB1|PLCE1|CAMK1D|MCU|MYLK3	ZT20 vs. ZT12 UP
KEGG Pathway	hsa04072	Phospholipase D signaling pathway	-4.6	2.6	24	ADCY6|DGKQ|DNM1|LPAR1|F2R|GRM2|INSR|PDGFA|PLCB2|PLCB4|PLD1|PRKCA|RRAS|SHC1|PIP5K1B|DGKD|PLPP2|GAB2|PLCB1|PIK3R5|LPAR3|PDGFC|AGPAT4|NLRP3	ZT20 vs. ZT12 UP
GO Biological Processes	GO:0009267	cellular response to starvation	-4.6	2.6	24	ATF3|CDKN1A|DAP|GLUL|HSPA8|JUN|MAP3K5|PDK4|SLC2A1|XBP1|XPR1|CARTPT|SZT2|SIRT1|TBL2|SH3GLB1|SLC38A2|CPEB4|SEH1L|MAP1LC3A|MFSD2A|FNIP1|SIK1|RNF152	ZT20 vs. ZT12 UP
GO Biological Processes	GO:0032872	regulation of stress-activated MAPK cascade	-4.6	2.2	31	BMP2|DLG1|DUSP1|F2RL1|FOXM1|RAPGEF1|HGF|MAP3K5|MYC|SERPINF2|TGFBR3|TPD52L1|TRAF2|VEGFA|WNT7A|FZD4|FZD7|TNFRSF11A|RASGRP1|COPS5|ANKRD6|TNIK|PLCB1|PHLPP1|PBK|SH3RF1|EDA2R|SIRPA|DAB2IP|NRK|SH3RF3	ZT20 vs. ZT12 UP
GO Biological Processes	GO:0090207	regulation of triglyceride metabolic process	-4.6	4.4	11	APOA4|APOC3|C3|GPLD1|RGN|NR1H3|FBXW7|PNPLA2|DGAT2|MFSD2A|SIK1	ZT20 vs. ZT12 UP
GO Biological Processes	GO:0019432	triglyceride biosynthetic process	-4.6	4.4	11	C3|ACSL1|GPLD1|RGN|LPIN2|NR1H3|FBXW7|DGAT2|MFSD2A|MOGAT1|SIK1	ZT20 vs. ZT12 UP
GO Biological Processes	GO:0015701	bicarbonate transport	-4.6	4.4	11	CA9|SLC26A3|SLC26A4|SLC4A4|SLC4A7|SLC26A1|CA5B|CYB5R2|SLC26A6|SLC26A7|SLC26A5	ZT20 vs. ZT12 UP
GO Biological Processes	GO:0007187	G protein-coupled receptor signaling pathway, coupled to cyclic nucleotide second messenger	-4.6	2.2	33	ADCY6|ADCYAP1R1|ADRA2C|ADRB1|CACNA1D|CALCA|CALCR|CHRM3|CHRM4|CRHR2|DRD4|LPAR1|GLP1R|GNAI2|GNAO1|GRIK3|GRM2|HRH2|HTR1B|HTR1F|PRKCA|PTH|RGS1|RGS2|TBXA2R|TSHR|VIP|VIPR1|VIPR2|S1PR4|RAMP1|ADGRL3|LPAR3	ZT20 vs. ZT12 UP
GO Biological Processes	GO:0045778	positive regulation of ossification	-4.6	3.1	17	BMP2|BMP4|BMP7|CEBPD|GPM6B|HGF|CCN1|IL6R|JUND|SMAD1|SMAD5|MEF2C|PTH|FZD9|FBXO5|OSR2|ANO6	ZT20 vs. ZT12 UP
GO Molecular Functions	GO:0015116	sulfate transmembrane transporter activity	-4.6	7.1	7	SLC26A3|SLC26A4|SLC26A1|SLC26A6|SLC26A7|SLC25A30|SLC26A5	ZT20 vs. ZT12 UP
GO Biological Processes	GO:1902358	sulfate transmembrane transport	-4.6	7.1	7	SLC26A3|SLC26A4|SLC26A1|SLC26A6|SLC26A7|SLC25A30|SLC26A5	ZT20 vs. ZT12 UP
GO Cellular Components	GO:0043296	apical junction complex	-4.6	2.7	22	ADCYAP1R1|ANK3|APC|CDH1|CTNNA1|DLG1|ECT2|NHS|PRKCZ|RAP2B|STRN|CLDN10|TJP2|MAGI2|AMOTL2|USP53|PLXDC1|SHROOM3|JAM2|CLMP|SAPCD2|MARVELD2	ZT20 vs. ZT12 UP
KEGG Pathway	hsa04360	Axon guidance	-4.6	2.4	27	BMP7|EPHB6|GNAI2|ABLIM1|LIMK2|PLXNA2|PPP3CA|PRKCA|PRKCZ|PTK2|RGS3|RRAS|RYK|VPS72|TRPC6|CXCR4|FZD9|NTN1|SRGAP3|PLXNC1|SEMA6C|NTNG1|SEMA6A|WNT5B|NTNG2|PLXNA4|BOC	ZT20 vs. ZT12 UP
GO Cellular Components	GO:0031594	neuromuscular junction	-4.6	3.4	15	ANK3|DLG1|F2R|NRG1|LRP4|SPOCK1|SYNGR1|STXBP5L|FCHSD2|SV2A|CIB2|SYNJ2BP|PPP1R9A|TBC1D24|STXBP5	ZT20 vs. ZT12 UP
GO Biological Processes	GO:1903524	positive regulation of blood circulation	-4.6	3.4	15	ADA|ADRA2C|ADRB1|ATP2A2|CHRM3|F2R|F2RL1|GCH1|HRH2|KCNQ1|PTGS2|RGS2|RGS4|TBXA2R|SCN3B	ZT20 vs. ZT12 UP
KEGG Pathway	ko05100	Bacterial invasion of epithelial cells	-4.6	3.4	15	CDH1|CLTC|CTNNA1|DNM1|FN1|PTK2|SHC1|CLTCL1|WASL|ELMO1|SEPTIN9|ARHGEF26|CTNNA3|ARHGAP10|ELMO3	ZT20 vs. ZT12 UP
GO Biological Processes	GO:0001667	ameboidal-type cell migration	-4.6	1.8	51	BMP4|BMP7|CYP1B1|HBEGF|FN1|GPC3|GLUL|GPLD1|ID1|JUN|MCC|MEF2C|MMP9|CCN3|SERPINF1|PPARG|PRCP|PRKCA|MAP2K3|PTGS2|PTK2|PTPRR|RRAS|RREB1|SOX9|STAT5A|TBXA2R|VEGFA|WNT7A|SCG2|FGF18|PDLIM1|SEMA6C|GIPC1|CLASP2|SIRT1|MACF1|AGO2|RGCC|AMOTL2|ANLN|FBXW7|SYNJ2BP|ADAMTS9|SEMA6A|JCAD|NUS1|ACVR1C|CCBE1|GLIPR2|DAB2IP	ZT20 vs. ZT12 UP
Reactome Gene Sets	R-HSA-193648	NRAGE signals death through JNK	-4.6	3.8	13	ECT2|NGFR|RASGRF2|VAV2|ARHGEF17|BCL2L11|VAV3|ARHGEF9|ARHGEF26|ARHGEF4|ARHGEF3|ARHGEF39|FGD4	ZT20 vs. ZT12 UP
GO Cellular Components	GO:0070820	tertiary granule	-4.6	2.5	24	ADAM8|B2M|CHRNB4|CYBB|DSP|LGALS3|MMP9|SERPINB6|SERPINB10|PLD1|PRCP|PTPRB|RAP2B|SNAP25|TNFAIP6|STX7|STBD1|TMC6|CYFIP1|QPCT|TSPAN14|SIRPA|ANO6|SVIP	ZT20 vs. ZT12 UP
GO Biological Processes	GO:0001504	neurotransmitter uptake	-4.6	4.1	12	DRD4|GLUL|GPM6B|RGS2|RGS4|SLC1A3|SLC1A4|SLC22A3|SNAP25|SNCA|PER2|SLC38A1	ZT20 vs. ZT12 UP
GO Biological Processes	GO:0061028	establishment of endothelial barrier	-4.6	4.1	12	F2RL1|RAPGEF1|MSN|PROC|PTPRS|RAP2B|TNFRSF1A|VEGFA|WNT7A|TJP2|PPP1R16B|MARVELD2	ZT20 vs. ZT12 UP
GO Molecular Functions	GO:0042805	actinin binding	-4.6	4.8	10	CACNA1D|KCNA5|KCNN2|NRAP|PPARG|TRPC6|PDLIM4|PDLIM1|LDB3|LRRC10	ZT20 vs. ZT12 UP
GO Biological Processes	GO:0006470	protein dephosphorylation	-4.6	2	38	CDKN3|CRY2|DLG1|DUSP1|DUSP7|DUSP8|GNAI2|JAK2|LGALS3|PPP1CC|PPP2R5A|PPP3CA|PTPN2|PTPN12|PTPRB|PTPRF|PTPRO|PTPRR|PTPRS|RNGTT|MTMR2|RGN|MTMR7|MAGI2|TAB1|ARPP19|PPM1E|PHLPP1|PPP1R16B|DAPP1|PHPT1|CPPED1|PPP1R3B|LRRK1|DUSP16|PTPN5|MASTL|PTPDC1	ZT20 vs. ZT12 UP
GO Biological Processes	GO:1901568	fatty acid derivative metabolic process	-4.6	2.5	25	ACOX1|DAGLA|CYP1B1|CYP2D6|CYP2J2|ACSL1|ACSL3|HPGD|LTC4S|ABCC1|PON1|PPT1|PTGS1|PTGS2|TBXAS1|TNFRSF1A|PLA2G10|SIRT1|HSD17B12|FAR2|DPEP2|ACSS3|ELOVL7|DGAT2|CBR4	ZT20 vs. ZT12 UP
KEGG Pathway	ko04360	Axon guidance	-4.6	2.5	25	BMP7|EPHB6|GNAI2|ABLIM1|LIMK2|PLXNA2|PPP3CA|PRKCA|PRKCZ|PTK2|RGS3|RRAS|RYK|TRPC6|CXCR4|NTN1|SRGAP3|PLXNC1|SEMA6C|NTNG1|SEMA6A|WNT5B|NTNG2|PLXNA4|BOC	ZT20 vs. ZT12 UP
GO Biological Processes	GO:0003018	vascular process in circulatory system	-4.6	2.5	25	ADCY6|ADRA2C|ADRB1|CALCA|CHRM3|ECE1|F2R|F2RL1|GCH1|HRH2|HTR1B|KCNA5|SERPINF2|PTGS2|RAP1GDS1|RGS2|TACR2|TBXA2R|VEGFA|VIP|PER2|DDAH1|KCNMB4|GRIP2|MYLK3	ZT20 vs. ZT12 UP
GO Biological Processes	GO:0048732	gland development	-4.6	2.2	34	NR0B1|AR|BMP7|CCKBR|CYP1A1|ESR1|NR5A1|GLI3|NRG1|HLX|HMOX1|FOXA1|HOXA9|TNC|IGFBP5|JUN|LRP6|MSN|POU1F1|PRLR|PROX1|SRC|TBX3|VEGFA|LHX3|TNFRSF11A|RGN|NOG|CYP7B1|OTP|STRA6|E2F7|LAMA1|ZDHHC21	ZT20 vs. ZT12 Down
Reactome Gene Sets	R-HSA-9006931	Signaling by Nuclear Receptors	-4.5	2.4	26	CETP|HBEGF|ESR1|FOSB|NR5A2|GNB3|HDAC1|FOXA1|JUN|JUND|MYB|MYC|PDK1|POU2F1|PTK2|CXCL12|SRC|TBL1X|H3C10|DHRS3|AKT3|NCOA2|GNB5|AGO2|GNG2|ZDHHC21	ZT20 vs. ZT12 Down
GO Biological Processes	GO:0042552	myelination	-4.5	3.3	16	ERBB2|GPC1|NRG1|ILK|MYO5A|NAB1|SCN2A|TNFRSF1B|UGT8|DEGS1|MTMR2|KIF14|NFASC|EPB41L3|ACER3|MPP5	ZT20 vs. ZT12 Down
GO Molecular Functions	GO:0042805	actinin binding	-4.5	6.2	8	CACNA1C|KCNA5|PPARG|PDLIM4|PDLIM7|PDLIM5|PDLIM3|LRRC10	ZT20 vs. ZT12 Down
GO Biological Processes	GO:0061351	neural precursor cell proliferation	-4.5	3.1	17	CDH2|GLI3|ILK|LRP2|NAP1L1|PROX1|RORA|RYK|VEGFA|BTG2|NUMB|GPR37L1|KIF14|OTP|CDON|PTBP2|ZNF503	ZT20 vs. ZT12 Down
GO Biological Processes	GO:0072659	protein localization to plasma membrane	-4.5	2.5	25	ANK3|AR|CDH2|AP2M1|CLTC|LRP6|MYO5A|PKP2|PRKCI|RAB3A|NUMB|GCC2|C2CD5|TNIK|NFASC|EPB41L3|GRIP1|ZDHHC2|DPP10|MPP5|PDZD3|GRIP2|PPP1R9B|RAB3C|LYPD1	ZT20 vs. ZT12 Down
GO Biological Processes	GO:0001649	osteoblast differentiation	-4.5	2.7	22	BMP7|BMPR1B|CLTC|GLI3|TNC|ID3|IGFBP5|ILK|JUND|SMAD1|SMAD5|MEF2C|PTK2|RORB|NOG|PDLIM7|RASSF2|NOCT|SUFU|FIGNL1|GLIS1|SH3PXD2B	ZT20 vs. ZT12 Down
GO Biological Processes	GO:0060538	skeletal muscle organ development	-4.5	3	18	MAPK14|GPC1|HLF|HLX|MEF2C|BTG2|SAP30|HOMER1|BASP1|ZBTB18|P2RX2|CDON|ASB2|FGFRL1|BIN3|STRA6|RBM24|BCL9L	ZT20 vs. ZT12 Down
GO Molecular Functions	GO:0016757	transferase activity, transferring glycosyl groups	-4.5	2.5	25	FUT8|B4GALT1|MGAT5|MTAP|PIGA|PIGH|ST8SIA1|UGT8|ST8SIA2|ST3GAL5|B3GNT3|ST3GAL6|B3GNT2|GALNT7|ST6GALNAC1|ZC3HAV1|GALNT16|GBA2|GALNT11|PARP8|PIGM|LARGE2|B3GAT2|B3GNTL1|GALNTL6	ZT20 vs. ZT12 Down
GO Biological Processes	GO:0043270	positive regulation of ion transport	-4.5	2.5	25	ACTN4|ADCYAP1R1|ADRB2|ANK3|CETP|DRD1|FGF14|KCNC2|KCNQ1|MLLT6|P2RY6|PKP2|PLCG1|RYR2|SCN4B|CXCL12|SLC9A1|PLA2G10|TNFRSF11A|RGN|HOMER1|ATP8A1|P2RX2|CEMIP|WNK2	ZT20 vs. ZT12 Down
GO Biological Processes	GO:1901342	regulation of vasculature development	-4.6	1.9	48	BMP4|BMP7|BTG1|C3|CYBB|CYP1B1|EGR1|ERBB2|GATA4|GLUL|HGF|HHEX|HSPG2|ID1|IL6R|SMAD1|NGFR|PDE3B|PDGFA|SERPINF1|PPARG|PRKCA|PTGS2|RRAS|TBXA2R|VEGFA|XBP1|CXCR4|FGF18|KLF2|GPNMB|STAB1|SULF1|SIRT1|DDAH1|PPP1R16B|AGO2|RGCC|ANGPTL4|FBXW7|SYNJ2BP|ADAMTS9|SEMA6A|JCAD|PROK2|VASH2|CCBE1|DAB2IP	ZT20 vs. ZT12 UP
GO Cellular Components	GO:0099699	integral component of synaptic membrane	-4.6	2.6	23	ADRA2C|DAGLA|CACNA1D|CDH2|CHRM3|CHRNA4|GABRA1|GABRA4|GRM2|HTR1B|KCNA2|KCNJ3|PTPRO|PTPRS|SCN2A|STX1A|ADAM23|SLC16A3|PLPPR4|CACNG5|PCDH17|GSG1L|SHISA9	ZT20 vs. ZT12 UP
GO Biological Processes	GO:1903034	regulation of response to wounding	-4.6	2.4	27	SERPINC1|CDKN1A|HBEGF|F2R|F2RL1|MYLK|PDGFA|SERPINF2|PRKCA|PROC|PTK2|PTPRF|PTPRS|RAB3A|RREB1|TBXA2R|TEC|XBP1|CXCR4|KIAA0319|SH2B3|CLASP2|DUOX2|KREMEN1|CD109|ANO6|GJD4	ZT20 vs. ZT12 UP
GO Biological Processes	GO:0010866	regulation of triglyceride biosynthetic process	-4.6	6	8	C3|GPLD1|RGN|NR1H3|FBXW7|DGAT2|MFSD2A|SIK1	ZT20 vs. ZT12 UP
Reactome Gene Sets	R-HSA-112409	RAF-independent MAPK1/3 activation	-4.6	6	8	CDK1|DUSP1|DUSP7|DUSP8|IL6R|JAK2|PEA15|DUSP16	ZT20 vs. ZT12 UP
GO Biological Processes	GO:0060078	regulation of postsynaptic membrane potential	-4.6	2.6	22	ADRB1|CBLN1|CHRNA4|CHRNA5|CHRNB4|DRD4|GABRA1|GABRA2|GABRA4|GABRR2|GRIK3|MEF2C|PPP3CA|PRKCZ|RELN|RGS4|STX1A|WNT7A|MTMR2|RIMS2|CUX2|PPP1R9A	ZT20 vs. ZT12 UP
GO Biological Processes	GO:0007088	regulation of mitotic nuclear division	-4.6	2.5	24	APC|BMP4|BMP7|BUB1|CDC20|DMRT1|DUSP1|INSR|KIF11|KIF25|MAD2L1|ZW10|MAD2L1BP|DLGAP5|TOM1L1|NDC80|TACC3|UBE2C|FBXO5|RGCC|NUSAP1|ANLN|CCSAP|FBXO43	ZT20 vs. ZT12 UP
Reactome Gene Sets	R-HSA-9660821	ADORA2B mediated anti-inflammatory cytokines production	-4.6	2.7	21	ADCY6|ADCYAP1R1|ADRB1|CALCA|CALCR|CRHR2|GLP1R|GNAI2|GPR20|GPR27|HRH2|PRKAR2A|PTH|TSHR|VIP|VIPR1|VIPR2|RAMP1|GNB5|GNB4|RLN3	ZT20 vs. ZT12 UP
KEGG Pathway	ko04114	Oocyte meiosis	-4.5	2.8	20	ADCY6|AR|BUB1|CCNE1|CDK1|CDC20|ITPR1|ITPR2|MAD2L1|PGR|PPP1CC|PPP2R5A|PPP3CA|RPS6KA2|ANAPC10|STAG3|FBXO5|RPS6KA6|CPEB4|FBXO43	ZT20 vs. ZT12 UP
GO Biological Processes	GO:0015893	drug transport	-4.5	2.2	30	SLC25A4|CHRNA4|DRD4|HTR1B|KCNA2|ABCC1|MYC|RAB3A|RGS2|RGS4|SLC1A3|SLC7A2|SLC15A2|SLC22A3|SNCA|SYT4|TACR2|SLC7A5|FZD4|PER2|SYT17|SLC17A6|SLC26A6|SLC25A25|SLC25A29|SYT9|SLC35F3|SLC25A30|SLC25A47|SLC13A5	ZT20 vs. ZT12 UP
GO Cellular Components	GO:0045177	apical part of cell	-4.5	1.9	47	CDH2|DLG1|SLC26A3|ERBB2|F2RL2|FN1|IGFBP2|IL6R|KCNA5|KCNK1|LCT|ABCC1|MSN|MYO7B|NHS|SLC11A2|P2RY6|SLC26A4|PLD1|PODXL|PRKCZ|PTK2|PTPRO|SLC2A1|SLC6A6|SLC15A2|SLC22A4|SLC7A5|SLC16A3|SLC4A7|AKR1A1|SLC34A2|SLCO2B1|TNIK|CLIC4|SNX10|DUOX2|ATP6V0A4|AMOTL2|MREG|SHROOM3|SLC26A6|FAT4|SLC38A1|SAPCD2|MARVELD2|SLC5A12	ZT20 vs. ZT12 UP
GO Biological Processes	GO:0032956	regulation of actin cytoskeleton organization	-4.5	2	41	ARHGAP6|DLG1|ECT2|LPAR1|F2RL1|GMFB|GPM6B|ID1|MEF2C|NTF3|PDGFA|SERPINF2|TWF1|RGS4|SVIL|TESK1|TMOD1|WASL|FCHSD2|RHOBTB1|ACTR3|TENM1|CORO2B|NCKAP1|WASF3|FAM107A|PPM1E|CLASP2|CYFIP1|TMEFF2|CYFIP2|RGCC|PHPT1|CARMIL1|PPP1R9A|CCDC88A|GBA2|GRHL3|DIXDC1|MYLK3|SH3PXD2B	ZT20 vs. ZT12 UP
GO Biological Processes	GO:0048754	branching morphogenesis of an epithelial tube	-4.5	2.6	23	AR|BMP2|BMP4|BMP7|DDR1|DLG1|ESR1|GPC3|FOXA1|LRP6|MYC|PGR|SALL1|SIX1|SOX9|VEGFA|TIMELESS|SPRY1|CLIC4|SIX4|MKS1|FAT4|RDH10	ZT20 vs. ZT12 UP
GO Biological Processes	GO:0061138	morphogenesis of a branching epithelium	-4.5	2.4	26	AR|BMP2|BMP4|BMP7|DDR1|DLG1|ESR1|GPC3|HGF|FOXA1|LRP6|MYC|PDGFA|PGR|SALL1|SIX1|SOX9|VEGFA|TIMELESS|SPRY1|SULF1|CLIC4|SIX4|MKS1|FAT4|RDH10	ZT20 vs. ZT12 UP
KEGG Pathway	hsa05219	Bladder cancer	-4.5	4.3	11	CDH1|CDKN1A|HBEGF|E2F3|ERBB2|FGFR3|MDM2|MMP1|MMP9|MYC|VEGFA	ZT20 vs. ZT12 UP
GO Biological Processes	GO:0070302	regulation of stress-activated protein kinase signaling cascade	-4.5	2.2	31	BMP2|DLG1|DUSP1|F2RL1|FOXM1|RAPGEF1|HGF|MAP3K5|MYC|SERPINF2|TGFBR3|TPD52L1|TRAF2|VEGFA|WNT7A|FZD4|FZD7|TNFRSF11A|RASGRP1|COPS5|ANKRD6|TNIK|PLCB1|PHLPP1|PBK|SH3RF1|EDA2R|SIRPA|DAB2IP|NRK|SH3RF3	ZT20 vs. ZT12 UP
GO Cellular Components	GO:0043203	axon hillock	-4.5	11	5	CCK|MAP2|SERPINF1|PRKCZ|TPX2	ZT20 vs. ZT12 UP
GO Biological Processes	GO:0006486	protein glycosylation	-4.5	2.2	32	GALNT2|GALNT3|GCNT1|B4GALT1|MT3|NPC1|PLOD2|ST8SIA1|RAMP1|RXYLT1|ST3GAL6|FUT9|MAN1B1|MGAT4A|B3GAT1|A4GNT|GCNT4|GALNT10|ST6GALNAC1|MAN1C1|GALNT11|ST6GALNAC5|FUT10|B3GNT9|DERL3|B3GNT7|NUS1|LARGE2|B3GALNT2|ALG14|ST6GALNAC3|GALNTL6	ZT20 vs. ZT12 UP
GO Biological Processes	GO:0043413	macromolecule glycosylation	-4.5	2.2	32	GALNT2|GALNT3|GCNT1|B4GALT1|MT3|NPC1|PLOD2|ST8SIA1|RAMP1|RXYLT1|ST3GAL6|FUT9|MAN1B1|MGAT4A|B3GAT1|A4GNT|GCNT4|GALNT10|ST6GALNAC1|MAN1C1|GALNT11|ST6GALNAC5|FUT10|B3GNT9|DERL3|B3GNT7|NUS1|LARGE2|B3GALNT2|ALG14|ST6GALNAC3|GALNTL6	ZT20 vs. ZT12 UP
GO Biological Processes	GO:0060485	mesenchyme development	-4.5	2.1	35	ACTA1|BMP2|BMP4|BMP7|FN1|FRZB|GATA4|HGF|NRG1|FOXA1|HES1|LIMS1|LRP6|MDM2|MEF2C|MYC|NEDD4|SIX1|SOX9|TGFBR3|SPRY1|BASP1|SEMA6C|CLASP2|PHLDB1|WWTR1|RGCC|SIX4|IL17RD|SEMA6A|AMER1|GLIPR2|DAB2IP|RDH10|BCL9L	ZT20 vs. ZT12 UP
GO Biological Processes	GO:0097193	intrinsic apoptotic signaling pathway	-4.5	2.1	35	BNIP3|CDKN1A|CYP1B1|HIC1|ITPR1|JAK2|MCL1|MDM2|MAP3K5|MMP9|PTGS2|PTPN2|SCN2A|TNFRSF1A|TNFRSF1B|TRAF2|XBP1|XPA|DYRK2|BCLAF1|BCL2L11|PPIF|SIRT1|PIAS4|IL20RA|DDIT4|FBXW7|FNIP2|EDA2R|FIGNL1|CHAC1|PLEKHF1|TMEM117|ZNF385B|DAB2IP	ZT20 vs. ZT12 UP
GO Biological Processes	GO:0010632	regulation of epithelial cell migration	-4.5	2.1	36	BMP4|HBEGF|GLUL|GPLD1|JUN|MCC|MEF2C|MMP9|SERPINF1|PPARG|PRCP|PRKCA|MAP2K3|PTGS2|PTK2|PTPRR|RRAS|RREB1|SOX9|STAT5A|TBXA2R|VEGFA|WNT7A|FGF18|CLASP2|SIRT1|MACF1|RGCC|FBXW7|SYNJ2BP|ADAMTS9|JCAD|NUS1|CCBE1|GLIPR2|DAB2IP	ZT20 vs. ZT12 UP
GO Biological Processes	GO:0022612	gland morphogenesis	-4.5	2.8	20	AR|BMP4|BMP7|DDR1|CAPN1|ESR1|HGF|FOXA1|IGFBP5|LRP6|MSN|PDGFA|PGR|SERPINB5|SOX9|XBP1|CYP7B1|NTN1|SULF1|FBXW7	ZT20 vs. ZT12 UP
GO Biological Processes	GO:0000303	response to superoxide	-4.5	5.2	9	APOA4|BMP7|DHFR|GCH1|MT3|SOD3|RGN|SZT2|GLRX2	ZT20 vs. ZT12 UP
GO Biological Processes	GO:0003401	axis elongation	-4.5	5.2	9	BMP4|ESR1|LRP6|SIX1|SOX9|MAGI2|SPRY1|SIX4|RDH10	ZT20 vs. ZT12 UP
GO Biological Processes	GO:0086003	cardiac muscle cell contraction	-4.5	3.5	14	CACNA1D|DLG1|DSP|GATA4|KCNA5|KCNJ3|KCNJ8|KCNN2|KCNQ1|PKP2|SCN1A|SCN4B|CTNNA3|SCN3B	ZT20 vs. ZT12 UP
GO Biological Processes	GO:0030032	lamellipodium assembly	-4.5	3.5	14	ABLIM1|TWF1|PTPRO|VAV2|ACTR3|VAV3|NCKAP1|WASF3|CYFIP1|PARVB|ARHGEF4|PLCE1|CARMIL1|CCDC88A	ZT20 vs. ZT12 UP
GO Biological Processes	GO:0032409	regulation of transporter activity	-4.5	2.1	35	ACTN4|ANK3|CACNA1D|CACNB4|CAPN1|CHRM3|CRHBP|DLG1|DRD4|GRIA2|MEF2C|MMP9|MYO5A|NEDD4|P2RY6|PON1|PPARG|RELN|SCN4B|SGK1|SNCA|TRPC6|RGN|PPIF|GNB5|PPARGC1A|ARC|CACNG5|KLHL24|SCN3B|JPH1|WNK2|NETO2|GSG1L|SHISA9	ZT20 vs. ZT12 UP
GO Biological Processes	GO:1990874	vascular smooth muscle cell proliferation	-4.5	3.2	16	CDKN1A|CNN1|GNAI2|HPGD|HTR1B|IGFBP5|JAK2|JUN|MDM2|MEF2C|MAP3K5|MMP9|NQO2|P2RY6|PPARG|NR4A3	ZT20 vs. ZT12 UP
GO Biological Processes	GO:1901654	response to ketone	-4.5	2.8	20	AR|CA9|CBL|CD38|EFNA5|FDX1|FOSB|TNC|MSN|MTAP|NASP|P2RY6|PPARG|SRC|TBXA2R|TFAP4|NCOA2|GNG2|SMYD3|PPP1R9B	ZT20 vs. ZT12 Down
GO Molecular Functions	GO:0005085	guanyl-nucleotide exchange factor activity	-4.4	2.7	21	ADRB1|ECT2|EEF1B2|EPS8|RASGRF2|TBXA2R|VAV2|ARHGEF17|RAPGEF4|MYCBP2|ITSN2|RALGPS2|PLEKHG1|RIN3|DOCK8|PSD2|ARHGEF39|FRMD7|FNIP1|FGD4|DENND5B	ZT20 vs. ZT12 Down
GO Biological Processes	GO:0006875	cellular metal ion homeostasis	-4.4	2	41	ABL2|ADCYAP1R1|ANXA6|CACNA1C|CCKBR|CD38|DRD1|ESR1|FKBP1B|FXN|FYN|GJA1|HMOX1|HTR1B|ITPR2|KCNA5|LCK|LRP6|TRPM1|MYC|MYO5A|P2RY6|PDE4D|PLCG1|RYR2|CXCL12|SLC9A1|TBXA2R|S1PR4|RGN|HEPH|CIB2|SYNPO|P2RX2|SLC24A2|MCUB|TRPC7|SLC39A10|CEMIP|SLC24A4|MICU3	ZT20 vs. ZT12 Down
GO Biological Processes	GO:0055074	calcium ion homeostasis	-4.4	2.1	35	ABL2|ADCYAP1R1|ANXA6|CACNA1C|CCKBR|CD38|DRD1|ESR1|FKBP1B|FYN|GJA1|HTR1B|ITPR2|KCNA5|LCK|LRP6|TRPM1|MYO5A|P2RY6|PDE4D|PLCG1|RYR2|CXCL12|TBXA2R|S1PR4|RGN|CIB2|SYNPO|P2RX2|SLC24A2|MCUB|TRPC7|CEMIP|SLC24A4|MICU3	ZT20 vs. ZT12 Down
GO Cellular Components	GO:0005874	microtubule	-4.4	2.1	33	SHROOM2|ARL3|BICD1|DST|CAPN6|CENPE|CLTC|KIF5C|MYO5A|TBCA|ZW10|SPAG6|CEP170|KIF14|APPBP2|RGS14|MID2|RMDN1|KIF26B|KIF15|MTUS1|REEP1|GRAMD2B|EFHC2|DNAL1|ENKD1|NAV3|DYNLL2|TTC30B|TUBB|SKA2|C4orf47|FAM110C	ZT20 vs. ZT12 Down
GO Biological Processes	GO:0098771	inorganic ion homeostasis	-4.4	1.8	49	ABL2|ADCYAP1R1|ANK3|ANXA6|CACNA1C|CCKBR|CD38|CKB|DRD1|ESR1|FGFR4|FKBP1B|FXN|FYN|GJA1|HMOX1|HTR1B|ITPR2|KCNA5|LCK|LRP6|MLLT6|TRPM1|MYC|MYO5A|P2RY6|PDE4D|PLCG1|RYR2|CXCL12|SLC9A1|TBXA2R|S1PR4|RGN|HEPH|CIB2|SYNPO|P2RX2|SLC24A2|ATP6V0A4|SLC25A37|CNNM2|MCUB|TRPC7|SLC39A10|CEMIP|SLC9A7|SLC24A4|MICU3	ZT20 vs. ZT12 Down
GO Cellular Components	GO:0017053	transcriptional repressor complex	-4.4	4.1	12	CTBP2|GLI3|HDAC1|HDAC2|JUN|RBBP7|TBL1X|TFAP4|CORO2A|BAHD1|GATAD2A|JAZF1	ZT20 vs. ZT12 Down
GO Biological Processes	GO:0060070	canonical Wnt signaling pathway	-4.4	2.3	28	TLE5|CDH2|MAPK14|CTNND1|GLI3|HDAC1|IGFBP2|ILK|LRP6|PSMA4|PSMC6|PTPRO|RYK|SRC|TBL1X|TLE2|SCEL|NOG|FAM53B|ANKRD6|WNT16|WNK2|CAPRIN2|BICC1|LYPD6|CCNY|BCL9L|TMEM170B	ZT20 vs. ZT12 Down
GO Biological Processes	GO:0034765	regulation of ion transmembrane transport	-4.4	2.1	36	ACTN4|ADRB2|ANK3|CACNA1C|CACNB4|CHRM3|DRD1|FGF14|FKBP1B|FYN|KCNA4|KCNA5|KCNC2|KCNQ1|MEF2C|MYO5A|P2RY6|PDE4D|PLCG1|RYR2|SCN2A|SCN4B|SLC9A1|CACNA1H|RGN|HOMER1|PPIF|GNB5|KLHL24|KCNK12|CEMIP|HECW2|DPP10|WNK2|KCNG4|CNIH3	ZT20 vs. ZT12 Down
GO Biological Processes	GO:0008366	axon ensheathment	-4.4	3.2	16	ERBB2|GPC1|NRG1|ILK|MYO5A|NAB1|SCN2A|TNFRSF1B|UGT8|DEGS1|MTMR2|KIF14|NFASC|EPB41L3|ACER3|MPP5	ZT20 vs. ZT12 Down
GO Biological Processes	GO:0007272	ensheathment of neurons	-4.4	3.2	16	ERBB2|GPC1|NRG1|ILK|MYO5A|NAB1|SCN2A|TNFRSF1B|UGT8|DEGS1|MTMR2|KIF14|NFASC|EPB41L3|ACER3|MPP5	ZT20 vs. ZT12 Down
GO Biological Processes	GO:0051480	regulation of cytosolic calcium ion concentration	-4.4	2.3	29	ABL2|ADCYAP1R1|CACNA1C|CCKBR|CD38|DRD1|ESR1|FKBP1B|FYN|GJA1|HTR1B|ITPR2|KCNA5|LCK|LRP6|TRPM1|MYO5A|P2RY6|PDE4D|PLCG1|RYR2|TBXA2R|S1PR4|CIB2|SYNPO|P2RX2|SLC24A2|TRPC7|CEMIP	ZT20 vs. ZT12 Down
Reactome Gene Sets	R-HSA-9658195	Leishmania infection	-4.4	2.6	23	ADCY9|ADCYAP1R1|ADRB1|ADRB2|MAPK14|DRD1|FGR|FYN|GNB3|HTR7|ITPR2|JUN|MYO5A|NT5E|PLCG1|PTK2|SRC|VAV2|VIPR2|WASF2|GNB5|CYFIP1|GNG2	ZT20 vs. ZT12 Down
GO Biological Processes	GO:0030099	myeloid cell differentiation	-4.4	2.1	33	ACTN1|ZFP36L1|CD74|CDKN2B|MAPK14|HDAC1|HMGB2|HOXA7|HOXA9|INHBA|JUN|SMAD5|MEF2C|MYC|PIP4K2A|PPARG|RBBP5|SRC|TLR3|VEGFA|H3C10|DYRK3|TNFRSF11A|RASSF2|WASF2|JMJD6|RBFOX2|KLF13|TET2|SOX6|KMT2C|L3MBTL3|GAB3	ZT20 vs. ZT12 Down
GO Biological Processes	GO:0022612	gland morphogenesis	-4.4	3.4	15	AR|BMP7|ESR1|GLI3|FOXA1|TNC|IGFBP5|LRP6|MSN|PROX1|SRC|TBX3|NOG|CYP7B1|LAMA1	ZT20 vs. ZT12 Down
GO Biological Processes	GO:0001952	regulation of cell-matrix adhesion	-4.4	3.4	15	ARHGAP6|EFNA5|HOXA7|ILK|LIMS1|NINJ1|PLAU|PTK2|RRAS|SLC9A1|SRC|VCL|VEGFA|PHLDB2|ACER2	ZT20 vs. ZT12 Down
GO Cellular Components	GO:0005905	clathrin-coated pit	-4.4	4.4	11	AP2M1|CLTC|LRP2|VLDLR|CLTCL1|NUMB|FCHSD2|INPP5F|LRP12|ITSN2|CEMIP	ZT20 vs. ZT12 Down
GO Biological Processes	GO:1990823	response to leukemia inhibitory factor	-4.4	3.8	13	CTBP2|EPS8|NR5A2|NFYB|PIGA|RFX2|TRIM25|PLA2G10|ADAM23|SYNGR1|B3GNT2|ABCG4|EFHC2	ZT20 vs. ZT12 Down
GO Biological Processes	GO:1990830	cellular response to leukemia inhibitory factor	-4.4	3.8	13	CTBP2|EPS8|NR5A2|NFYB|PIGA|RFX2|TRIM25|PLA2G10|ADAM23|SYNGR1|B3GNT2|ABCG4|EFHC2	ZT20 vs. ZT12 Down
GO Biological Processes	GO:0050773	regulation of dendrite development	-4.4	3.1	17	BMP7|CDC20|HDAC2|ILK|MARK1|MEF2C|PTPRS|CDKL5|VLDLR|PPFIA2|PDLIM5|TNIK|CYFIP1|BCL11A|HECW2|CAPRIN2|LLPH	ZT20 vs. ZT12 Down
GO Biological Processes	GO:0046486	glycerolipid metabolic process	-4.4	2.1	33	CAPN2|CETP|DGKQ|FABP2|GNB3|PIGA|PIGH|PIK3C2A|PIP4K2A|PLD1|SLC22A4|PIP5K1B|PLA2G10|DGKE|INPP4B|CPNE3|MTMR2|RGN|MTMR7|BPNT1|INPP5F|SH3YL1|LPCAT2|ETNK1|PCTP|MTMR14|ETNPPL|PIGM|OSBPL5|OSBPL8|TAMM41|ABHD3|SERINC2	ZT20 vs. ZT12 Down
GO Biological Processes	GO:0008206	bile acid metabolic process	-4.4	5.3	9	FGFR4|NR5A2|PROX1|AKR1D1|CH25H|CYP7B1|AMACR|GBA2|OSBPL6	ZT20 vs. ZT12 Down
Reactome Gene Sets	R-HSA-9006925	Intracellular signaling by second messengers	-4.4	2.4	26	ADCY9|HBEGF|ERBB2|ESR1|FGFR4|FYN|HDAC1|HDAC2|NRG1|ITPR2|JUN|LCK|MDM2|PIP4K2A|PLCG1|PPARG|PSMA4|PSMC6|RBBP7|SRC|PIP5K1B|AKT3|PHLPP1|AGO2|ICOS|GATAD2A	ZT20 vs. ZT12 Down
GO Biological Processes	GO:0060512	prostate gland morphogenesis	-4.4	7	7	AR|BMP7|ESR1|FOXA1|TNC|NOG|CYP7B1	ZT20 vs. ZT12 Down
GO Biological Processes	GO:0034311	diol metabolic process	-4.4	7	7	DHFR|PLPP2|SPTLC2|SPTLC3|ACER3|PCBD2|ACER2	ZT20 vs. ZT12 Down
GO Biological Processes	GO:0071900	regulation of protein serine/threonine kinase activity	-4.4	2	38	ADAM8|ADRB2|BMP7|CCND3|CCNG1|CD74|CDK7|CDKN2B|MAPK14|ERBB2|NRG1|ILK|LRP6|MAP3K1|GADD45B|PKIA|PROX1|RGS3|SRC|TESK1|TFAP4|TPD52L1|UCHL1|VEGFA|PDE5A|TNFRSF11A|TAB1|RGS14|TNIK|PTPN22|CEMIP|DUSP16|SESN2|CCNB3|SYAP1|DIRAS1|CCNY|SPDYA	ZT20 vs. ZT12 Down
GO Biological Processes	GO:1904705	regulation of vascular smooth muscle cell proliferation	-4.5	3.2	16	CDKN1A|CNN1|GNAI2|HPGD|HTR1B|IGFBP5|JAK2|JUN|MDM2|MEF2C|MAP3K5|MMP9|NQO2|P2RY6|PPARG|NR4A3	ZT20 vs. ZT12 UP
GO Biological Processes	GO:0097581	lamellipodium organization	-4.5	3.2	16	ABLIM1|TWF1|PTPRO|RREB1|VAV2|ACTR3|VAV3|NCKAP1|WASF3|CYFIP1|PARVB|ARHGEF4|PLEKHO1|PLCE1|CARMIL1|CCDC88A	ZT20 vs. ZT12 UP
GO Biological Processes	GO:0070085	glycosylation	-4.5	2.1	33	GALNT2|GALNT3|GCNT1|B4GALT1|MT3|NPC1|PLOD2|ST8SIA1|RAMP1|RXYLT1|ST3GAL6|FUT9|MAN1B1|MGAT4A|B3GAT1|A4GNT|GCNT4|GALNT10|ST6GALNAC1|MAN1C1|GBA2|GALNT11|ST6GALNAC5|FUT10|B3GNT9|DERL3|B3GNT7|NUS1|LARGE2|B3GALNT2|ALG14|ST6GALNAC3|GALNTL6	ZT20 vs. ZT12 UP
GO Biological Processes	GO:0002446	neutrophil mediated immunity	-4.5	1.8	52	ADAM8|B2M|C3|CAPN1|CHRNB4|CYBB|CFD|DNASE1L3|DSP|F2RL1|B4GALT1|HSPA8|HSP90AA1|LGALS3|IRAG2|MME|MMP9|SERPINB6|SERPINB10|PLD1|PRCP|PSMD12|PTPRB|PYGB|RAB3A|RAP2B|SNAP25|STK10|TNFAIP6|TNFRSF1B|PDXK|RNASET2|STBD1|SYNGR1|MVP|TUBB4B|PPIE|TMC6|CYFIP1|COMMD3|ARHGAP45|QPCT|IRAK4|ADA2|CPPED1|CAND1|TSPAN14|HVCN1|SIRPA|ANO6|UNC13D|SVIP	ZT20 vs. ZT12 UP
GO Biological Processes	GO:0042445	hormone metabolic process	-4.5	2.2	31	ADH4|ALDH1A3|BMP2|CRHBP|CRYM|CYP1B1|CYP2D6|CYP26A1|DGKQ|ECE1|EGR1|ESR1|FOXA1|HSD3B1|MME|RBP1|PNPLA4|STC2|PCSK7|PPARGC1A|SLC27A4|DUOX2|HSD17B12|GCNT4|UGT1A1|PNPLA2|CHST9|BCO2|DGAT2|CYP2R1|RDH10	ZT20 vs. ZT12 UP
GO Molecular Functions	GO:0008022	protein C-terminus binding	-4.5	2.4	26	CDC20|DLG1|DNM1|EPB41|ERBB2|FN1|HSPG2|ID1|JAK2|KPNA3|MAD2L1|PPARG|PPP1CC|RAB3A|SDC1|TBL1X|TESK1|HESX1|SIRT1|GRIP1|AGO2|PIAS4|SYNJ2BP|PPP1R9A|IFT46|MID1IP1	ZT20 vs. ZT12 UP
GO Biological Processes	GO:0006367	transcription initiation from RNA polymerase II promoter	-4.5	2.4	26	NR0B1|AR|CBFB|CDK1|CDKN1A|E2F3|ESR1|ESRRG|NR5A2|GTF2A1|PGR|PPARG|RARB|SOX9|TAF12|TEAD1|THRA|XPA|NR4A3|MED13|NR1H3|PPARGC1A|WWTR1|CAND1|DHX36|GTF2H5	ZT20 vs. ZT12 UP
Reactome Gene Sets	R-HSA-196854	Metabolism of vitamins and cofactors	-4.5	2.4	26	APOC3|DHFR|GPC4|GCH1|GPC3|HSP90AA1|HSPG2|ABCC1|MTHFD1|MTHFR|PTGS2|PTS|RBP1|SDC1|SDC2|SLC2A1|LRP8|PDXK|NMRK2|LRP12|PARP16|MOCOS|AASDHPPT|NADK|BCO2|COQ5	ZT20 vs. ZT12 UP
GO Biological Processes	GO:0010770	positive regulation of cell morphogenesis involved in differentiation	-4.4	2.5	23	DSCAM|FN1|LIMS1|NGFR|NTRK2|PLXNA2|RELN|RREB1|SHOX2|CDKL5|VEGFA|LRP8|NTN1|PLXNC1|CYFIP1|CUX2|MACF1|LPAR3|CARMIL1|PLXNA4|DHX36|UNC13D|TUBB2B	ZT20 vs. ZT12 UP
Reactome Gene Sets	R-HSA-2029482	Regulation of actin dynamics for phagocytic cup formation	-4.4	3.7	13	HSP90AA1|MYO5A|PTK2|VAV2|WIPF1|WASL|ELMO1|ACTR3|VAV3|NCKAP1|WASF3|CYFIP1|CYFIP2	ZT20 vs. ZT12 UP
GO Biological Processes	GO:0042119	neutrophil activation	-4.4	1.8	52	ADAM8|B2M|C3|CAPN1|CHRNB4|CYBB|CFD|DNASE1L3|DSP|F2RL1|B4GALT1|HSPA8|HSP90AA1|IL18|LGALS3|IRAG2|MME|MMP9|SERPINB6|SERPINB10|PLD1|PRCP|PSMD12|PTPRB|PYGB|RAB3A|RAP2B|SNAP25|STK10|TNFAIP6|TNFRSF1B|PDXK|RNASET2|STBD1|SYNGR1|MVP|TUBB4B|PPIE|TMC6|CYFIP1|COMMD3|ARHGAP45|QPCT|ADA2|CPPED1|CAND1|TSPAN14|HVCN1|SIRPA|ANO6|UNC13D|SVIP	ZT20 vs. ZT12 UP
GO Molecular Functions	GO:0015294	solute:cation symporter activity	-4.4	3	17	SLC11A2|SLC1A3|SLC6A6|SLC15A2|SLC20A2|SLC22A3|SLC4A4|SLC4A7|SLC34A2|SLC38A2|SLC45A4|SLC12A5|SLC2A10|SLC38A1|SLC45A3|SLC5A12|SLC13A5	ZT20 vs. ZT12 UP
KEGG Pathway	ko04070	Phosphatidylinositol signaling system	-4.4	3	17	DGKQ|ITPR1|ITPR2|PI4KB|PIP4K2A|PLCB2|PLCB4|PRKCA|PIP5K1B|DGKD|INPP4B|MTMR2|MTMR7|PLCB1|PLCE1|IPPK|IPMK	ZT20 vs. ZT12 UP
GO Biological Processes	GO:0120162	positive regulation of cold-induced thermogenesis	-4.4	3	17	ADRB1|APC|EPAS1|ESRRG|ACSL1|GATM|IL18|JAK2|THRA|TSHR|VEGFA|CXCR4|PER2|PEMT|PPARGC1A|G0S2|PDGFC	ZT20 vs. ZT12 UP
GO Biological Processes	GO:0014047	glutamate secretion	-4.4	4.2	11	CCK|GRM2|NTRK2|RAB3A|SLC1A3|SNAP25|STX1A|SYT4|PPFIA2|GIPC1|SLC38A2	ZT20 vs. ZT12 UP
GO Biological Processes	GO:0008272	sulfate transport	-4.4	6.7	7	SLC26A3|SLC26A4|SLC26A1|SLC26A6|SLC26A7|SLC25A30|SLC26A5	ZT20 vs. ZT12 UP
Reactome Gene Sets	R-HSA-1483257	Phospholipid metabolism	-4.4	2.3	28	CHKA|PCYT1A|PI4KB|PIP4K2A|PLD1|RAB4A|PIP5K1B|PLA2G10|INPP4B|MTMR2|MTMR7|LPIN2|PEMT|PLEKHA6|PLA2R1|PIK3R5|ETNK1|GPCPD1|AGPAT4|PNPLA2|PCTP|RUFY1|GDPD5|DGAT2|MFSD2A|OSBPL5|MBOAT1|ABHD3	ZT20 vs. ZT12 UP
KEGG Pathway	ko04810	Regulation of actin cytoskeleton	-4.4	2.3	28	ACTN4|APC|CHRM3|CHRM4|F2R|FGFR3|FN1|ITGA9|LIMK2|MSN|MYL2|MYLK|PDGFA|PIP4K2A|PPP1CC|PTK2|RRAS|VAV2|PIP5K1B|FGF18|WASL|VAV3|NCKAP1|CYFIP1|CYFIP2|ARHGEF4|PDGFC|MYLK3	ZT20 vs. ZT12 UP
GO Biological Processes	GO:0071496	cellular response to external stimulus	-4.4	2	40	TLE5|ATF3|BNIP3|CDKN1A|CYBB|DAP|GLUL|HSPA8|IRF1|JUN|MDM2|MAP3K1|MAP3K5|PDK4|PPARG|PTGS2|SLC2A1|SOX9|TNFRSF1A|XBP1|CRADD|XPR1|CARTPT|CIB2|FAM107A|SZT2|SIRT1|TBL2|GLRX2|SH3GLB1|SLC38A2|PIEZO2|CPEB4|SEH1L|MAP1LC3A|MFSD2A|FNIP1|SIK1|RNF152|CASTOR1	ZT20 vs. ZT12 UP
GO Biological Processes	GO:0051783	regulation of nuclear division	-4.4	2.4	26	APC|BMP4|BMP7|BUB1|CDC20|DAZL|DMRT1|DUSP1|INSR|KIF11|KIF25|MAD2L1|ZW10|MAD2L1BP|DLGAP5|TOM1L1|NDC80|TACC3|UBE2C|PLCB1|FBXO5|RGCC|NUSAP1|ANLN|CCSAP|FBXO43	ZT20 vs. ZT12 UP
GO Biological Processes	GO:0009896	positive regulation of catabolic process	-4.4	1.8	48	ADAM8|APC|APOA4|BNIP3|CDC20|CPT1A|GPC3|GPLD1|HSP90AA1|INSR|MDM2|MSN|NEDD4|OAZ2|PFKFB3|PIP4K2A|PTK2|SNCA|SOX9|TNFRSF1B|VIP|SLC4A4|RGN|BCL2L11|TOB1|SIRT1|AGO2|SGSM3|MYLIP|PACSIN3|MLXIPL|SH3GLB1|RNFT1|DTL|FBXW7|VPS35|ZC3HAV1|PNPLA2|PLEKHF1|RNF128|RILP|SOCS4|TRIM71|AMER1|DAB2IP|DHX36|RNF152|SVIP	ZT20 vs. ZT12 UP
GO Biological Processes	GO:0048568	embryonic organ development	-4.4	1.8	48	ADA|ALDH1A3|ASCL2|BMP4|BMP7|DLG1|EPAS1|FBN1|FRZB|GATA4|HES1|ID3|CCN1|LRP6|MEF2C|MTHFD1|PDGFA|RARB|SALL1|SHOX2|SIX1|SOX9|ZEB1|TEAD1|TULP3|VEGFA|NR4A3|HESX1|HS6ST1|NTN1|GDF3|SH2B3|COBL|FLVCR1|ATP8A2|SIX4|MKS1|PDGFC|DSCAML1|GRHL3|VASH2|MFSD2A|OSR2|DNAAF1|RDH10|NRK|TUBB2B|RBPMS2	ZT20 vs. ZT12 UP
GO Cellular Components	GO:0005938	cell cortex	-4.4	2	36	ACTN4|CDH1|CDH2|CTBP2|ECT2|EPB41|ITPR2|NEDD4|PRKCZ|PTK2|SLC2A1|SNCA|TMOD1|TRAF2|BSN|WASL|RIMS2|C2CD5|RHOBTB1|FRY|CIB2|GIPC1|SEPTIN9|CLASP2|PHLDB1|ARC|COBL|DCDC2|ANLN|EXOC6|PPP1R9A|AGTRAP|ERMN|MICAL3|SHROOM3|SAPCD2	ZT20 vs. ZT12 UP
GO Biological Processes	GO:0014068	positive regulation of phosphatidylinositol 3-kinase signaling	-4.4	3.1	16	F2R|F2RL1|HGF|IL18|INSR|JAK2|NEDD4|NTF3|NTRK2|PDGFA|RELN|PTK2|SOX9|SIRT1|PIK3R5|PDGFC	ZT20 vs. ZT12 UP
GO Biological Processes	GO:0099175	regulation of postsynapse organization	-4.4	2.9	18	CBLN1|CDH2|HSPA8|LRP4|RELN|PTPRS|CDKL5|WNT7A|LRP8|FZD9|PPFIA2|ARC|CUX2|TANC2|PPP1R9A|VPS35|ABHD17C|DHX36	ZT20 vs. ZT12 UP
GO Biological Processes	GO:0042552	myelination	-4.4	2.7	21	ASPA|DLG1|LPAR1|ERBB2|HGF|NRG1|MBP|MYO5A|NTRK2|RARB|SCN2A|SKI|TNFRSF1B|XK|CXCR4|MTMR2|KIF14|TSPAN2|WASF3|TENM4|JAM2	ZT20 vs. ZT12 UP
GO Molecular Functions	GO:0019838	growth factor binding	-4.4	2.7	21	COL1A2|DUSP1|ERBB2|FGFR3|IGFBP2|IGFBP5|CCN1|IL6R|INSR|LTBP1|NGFR|CCN3|NTRK2|PDGFA|SHC1|TGFBR3|FSTL4|HTRA3|ACVR1C|CD109|NRROS	ZT20 vs. ZT12 UP
GO Biological Processes	GO:0050771	negative regulation of axonogenesis	-4.4	3.5	14	LRP4|MAP2|MT3|NGFR|PTK2|PTPRO|PTPRS|RYK|NTN1|KIAA0319|SEMA6C|FSTL4|SEMA6A|DRAXIN	ZT20 vs. ZT12 UP
GO Molecular Functions	GO:0070405	ammonium ion binding	-4.4	3.5	14	APOA4|CHKA|CHRM3|CHRNA4|CHRNB4|DRD4|HTR1B|HTR1F|PCYT1A|PITPNA|SAT1|RASGRP1|PCTP|SESTD1	ZT20 vs. ZT12 UP
GO Biological Processes	GO:0030203	glycosaminoglycan metabolic process	-4.4	2.5	23	CLTC|GPC4|B4GALT1|GPC3|HGF|HSPG2|IDS|SDC1|SDC2|UGDH|CHST1|HS6ST1|CHST3|HS2ST1|UST|ST3GAL6|CHSY1|B3GAT1|CHST7|CEMIP|XYLT1|CHST9|B3GNT7	ZT20 vs. ZT12 UP
GO Biological Processes	GO:0030326	embryonic limb morphogenesis	-4.4	2.7	20	BMP4|BMP7|ECE1|GPC3|LRP4|LRP6|RARB|SALL1|SHOX2|SKI|TULP3|WNT7A|GDF5|BCL2L11|FLVCR1|MKS1|SALL4|LNPK|OSR2|RDH10	ZT20 vs. ZT12 UP
GO Biological Processes	GO:0035113	embryonic appendage morphogenesis	-4.4	2.7	20	BMP4|BMP7|ECE1|GPC3|LRP4|LRP6|RARB|SALL1|SHOX2|SKI|TULP3|WNT7A|GDF5|BCL2L11|FLVCR1|MKS1|SALL4|LNPK|OSR2|RDH10	ZT20 vs. ZT12 UP
GO Molecular Functions	GO:0005088	Ras guanyl-nucleotide exchange factor activity	-4.4	2.8	19	ADRB1|ECT2|RAPGEF1|RASGRF2|RAPGEF5|ARHGEF17|RASGRP1|FARP1|VAV3|RGL1|ARHGEF26|ARHGEF4|ARHGEF3|FGD6|RIC1|PREX2|FGD4|DENND2C|DENND1B	ZT20 vs. ZT12 UP
GO Biological Processes	GO:0019935	cyclic-nucleotide-mediated signaling	-4.4	2.2	29	ADCY6|ADCYAP1R1|ADRA2C|ADRB1|CALCA|CALCR|DGKQ|LPAR1|GLP1R|GNAI2|GUCY1B1|PDE3B|PRKAR2A|PRKCA|PTH|RGS2|SOX9|TBXA2R|TSHR|VIP|S1PR4|RIMS2|RAMP1|PDE10A|ADGRL3|LPAR3|PDE7B|RNF157|CGAS	ZT20 vs. ZT12 UP
GO Biological Processes	GO:0043583	ear development	-4.4	2.2	29	ALDH1A3|BMP2|BMP4|DDR1|CEBPD|ECE1|FRZB|HES1|KCNQ1|MYCL|SALL1|SIX1|SOX9|ZEB1|NR4A3|HESX1|NTN1|SLC4A7|PLPPR4|BCL2L11|ATP8A2|SIX4|MKS1|GRHL3|PCDH15|FAT4|OSR2|RDH10|SLC26A5	ZT20 vs. ZT12 UP
GO Cellular Components	GO:0005815	microtubule organizing center	-4.4	1.6	73	NR0B1|APC|CCNE1|CDK1|CDC20|CETN1|CETN2|GNAI2|ID1|KIF25|IRAG2|NPM1|PODXL|PPP2R5A|PRKAR2A|PRKCZ|PTK2|RP2|SKI|SLC1A4|CDKL5|DYRK3|KIF23|DLGAP5|C2CD5|MAMLD1|FRY|NDC80|TACC3|PROCR|RAP1GAP2|CLASP2|FBXL7|TTC28|PIK3R5|RABGAP1|CLIC4|AK5|TUBGCP4|IFT81|RGCC|SNX10|NME7|CEP83|DCDC2|DTL|NDE1|MKS1|CEP192|RABL6|CCDC88A|IFT46|ODF2L|MTUS1|FNIP2|CCDC14|HAUS3|HMBOX1|CEP76|ARMC9|TSEN2|RILP|NLRC5|PCGF5|MASTL|ZFYVE19|CE…	ZT20 vs. ZT12 UP
GO Biological Processes	GO:0042593	glucose homeostasis	-4.4	2.2	31	CRY1|CRY2|GATA4|GPLD1|GPR21|GPR27|HK1|FOXA1|IGFBP5|INSR|LGALS1|NGFR|NMB|PDK4|SERPINF1|PPARG|PPP3CA|PRCP|PTPN2|SOX4|XBP1|KLF7|STXBP5L|CARTPT|PPARGC1A|SIRT1|PHPT1|MLXIPL|FAM3B|NADK|MCU	ZT20 vs. ZT12 UP
GO Biological Processes	GO:0002444	myeloid leukocyte mediated immunity	-4.4	1.7	56	ADAM8|B2M|C3|CAPN1|CHRNB4|CYBB|CFD|DNASE1L3|DSP|F2RL1|B4GALT1|HSPA8|HSP90AA1|LGALS3|IRAG2|MME|MMP9|SERPINB6|SERPINB10|PLD1|PRCP|PSMD12|PTPRB|PYGB|RAB3A|RAP2B|SNAP25|STK10|TNFAIP6|TNFRSF1B|NR4A3|PDXK|RNASET2|STBD1|SYNGR1|GAB2|MVP|RASGRP1|TUBB4B|PPIE|TMC6|CYFIP1|COMMD3|ARHGAP45|QPCT|IRAK4|ADA2|CPPED1|CAND1|TSPAN14|HVCN1|SIRPA|DHX36|ANO6|UNC13D|SVIP	ZT20 vs. ZT12 UP
Reactome Gene Sets	R-HSA-9662851	Anti-inflammatory response favouring Leishmania parasite infection	-4.4	2.5	24	ADCY6|ADCYAP1R1|ADRB1|CALCA|CALCR|CRHR2|GLP1R|GNAI2|GPR20|GPR27|HRH2|ITPR1|ITPR2|PRKAR2A|PTH|TSHR|VIP|VIPR1|VIPR2|RAMP1|GNB5|GNB4|DPEP2|RLN3	ZT20 vs. ZT12 UP
Reactome Gene Sets	R-HSA-9664433	Leishmania parasite growth and survival	-4.4	2.5	24	ADCY6|ADCYAP1R1|ADRB1|CALCA|CALCR|CRHR2|GLP1R|GNAI2|GPR20|GPR27|HRH2|ITPR1|ITPR2|PRKAR2A|PTH|TSHR|VIP|VIPR1|VIPR2|RAMP1|GNB5|GNB4|DPEP2|RLN3	ZT20 vs. ZT12 UP
GO Biological Processes	GO:0072503	cellular divalent inorganic cation homeostasis	-4.4	2.1	36	ABL2|ADCYAP1R1|ANXA6|CACNA1C|CCKBR|CD38|DRD1|ESR1|FKBP1B|FYN|GJA1|HTR1B|ITPR2|KCNA5|LCK|LRP6|TRPM1|MYO5A|P2RY6|PDE4D|PLCG1|RYR2|CXCL12|TBXA2R|S1PR4|RGN|CIB2|SYNPO|P2RX2|SLC24A2|MCUB|TRPC7|SLC39A10|CEMIP|SLC24A4|MICU3	ZT20 vs. ZT12 Down
GO Biological Processes	GO:0001657	ureteric bud development	-4.3	3.7	13	ARG2|BMP7|GLI3|ILK|EPCAM|SMAD1|SMAD5|MYC|VEGFA|NOG|BASP1|KIF26B|FAT4	ZT20 vs. ZT12 Down
KEGG Pathway	hsa05202	Transcriptional misregulation in cancer	-4.3	2.8	20	ETV6|FUT8|HDAC1|HDAC2|HOXA9|HOXA10|SMAD1|MAF|MDM2|MEF2C|MYC|GADD45B|PLAU|PPARG|PTK2|TRAF1|H3C10|SUPT3H|WNT16|SLC45A3	ZT20 vs. ZT12 Down
GO Biological Processes	GO:0060541	respiratory system development	-4.3	2.8	20	GLI3|FOXA1|TNC|IGFBP5|LRP6|PROX1|RAB3A|TULP3|VEGFA|LHX3|AP3B1|NOG|BASP1|TAB1|JMJD6|FGFRL1|STRA6|STK40|CCBE1|LAMA1	ZT20 vs. ZT12 Down
GO Molecular Functions	GO:1990760	osmolarity-sensing cation channel activity	-4.3	28	3	TMEM63A|TMEM63B|TMEM63C	ZT20 vs. ZT12 Down
GO Biological Processes	GO:0051090	regulation of DNA-binding transcription factor activity	-4.3	2.1	34	ADAM8|NR0B1|AR|BMP7|MAPK14|ESR1|HDAC2|HMOX1|FOXA1|ID3|JUN|LRP6|CD200|OPRD1|PPARG|PRKCI|PROX1|TAF12|TLR3|TRAF1|VEGFA|TRIM25|PLA2G10|NR0B2|TNFRSF11A|TAB1|MID2|SLCO3A1|PIAS4|SUFU|EDA2R|NLRC5|TICAM1|EIF2AK4	ZT20 vs. ZT12 Down
Reactome Gene Sets	R-HSA-5653656	Vesicle-mediated transport	-4.3	1.9	45	ADRB2|ANK3|BICD1|CBL|CD3D|CENPE|AP2M1|CLTC|HBEGF|GJA1|LRP2|MYO5A|PIK3C2A|RAB3A|SRC|TPD52L1|CLTCL1|AP3B1|ZW10|REPS2|GCC2|C2CD5|SEC24D|AKT3|STAM2|COG5|KDELR3|RHOBTB3|SH3KBP1|ITSN2|KIF26B|TBC1D2|KIF15|MAN1C1|SCOC|ACBD3|RIN3|COLEC12|RAB33B|SNX18|DYNLL2|CNIH3|DENND5B|GJD4|RAB43	ZT20 vs. ZT12 Down
GO Biological Processes	GO:1990138	neuron projection extension	-4.3	2.9	18	ILK|PTPRS|RYK|CXCL12|CDKL5|VCL|VEGFA|RIMS2|CYFIP1|ITSN2|BCL11A|SEMA6A|ISLR2|RAPH1|LLPH|PLXNA4|RNF157|EIF2AK4	ZT20 vs. ZT12 Down
GO Biological Processes	GO:0045600	positive regulation of fat cell differentiation	-4.3	4.3	11	BMP7|ZFP36L1|MAPK14|PPARG|GDF3|NOCT|SYAP1|ZBTB7C|FNDC5|METRNL|SH3PXD2B	ZT20 vs. ZT12 Down
KEGG Pathway	ko04520	Adherens junction	-4.3	4.3	11	ACTN4|ACTN1|CTNNA2|CTNND1|ERBB2|FYN|PTPRF|PTPRM|SRC|VCL|WASF2	ZT20 vs. ZT12 Down
GO Biological Processes	GO:0045666	positive regulation of neuron differentiation	-4.3	2.2	30	ABL2|BMP7|ECT2|EFNA5|FKBP1B|FYN|FOXA1|ILK|MEF2C|PLXNA2|PLXNB3|PRKCI|PROX1|CXCL12|SKIL|CDKL5|VEGFA|VLDLR|RIMS2|CYFIP1|GRIP1|MMD|ITSN2|CDON|ISLR2|CAPRIN2|LLPH|PLXNA4|RNF157|VWC2	ZT20 vs. ZT12 Down
GO Biological Processes	GO:1903131	mononuclear cell differentiation	-4.3	5.9	8	ZFP36L1|CD74|HOXA7|JUN|MEF2C|MYC|PPARG|VEGFA	ZT20 vs. ZT12 Down
GO Biological Processes	GO:0030224	monocyte differentiation	-4.3	5.9	8	ZFP36L1|CD74|HOXA7|JUN|MEF2C|MYC|PPARG|VEGFA	ZT20 vs. ZT12 Down
GO Cellular Components	GO:0099513	polymeric cytoskeletal fiber	-4.3	1.8	49	ACTN1|SHROOM2|ARHGAP6|ARL3|BICD1|DST|CAPN6|CENPE|CLTC|FYN|KIF5C|MYO5A|PKP2|SLC1A4|SMTN|SRC|TBCA|TMOD1|PDLIM4|PSTPIP2|ZW10|PDLIM7|SPAG6|CEP170|KIF14|APPBP2|PDLIM5|RGS14|MID2|PDLIM3|RMDN1|KIF26B|BIN3|KIF15|MTUS1|REEP1|GRAMD2B|EFHC2|SYNC|DNAL1|ENKD1|NAV3|RCSD1|DYNLL2|TTC30B|TUBB|SKA2|C4orf47|FAM110C	ZT20 vs. ZT12 Down
GO Biological Processes	GO:0060401	cytosolic calcium ion transport	-4.3	2.9	18	ADCYAP1R1|CACNA1C|DRD1|FKBP1B|FYN|ITPR2|LCK|TRPM1|MYO5A|P2RY6|PDE4D|PLCG1|RYR2|P2RX2|SLC24A2|MCUB|CEMIP|MICU3	ZT20 vs. ZT12 Down
GO Biological Processes	GO:0072164	mesonephric tubule development	-4.3	3.7	13	ARG2|BMP7|GLI3|ILK|EPCAM|SMAD1|SMAD5|MYC|VEGFA|NOG|BASP1|KIF26B|FAT4	ZT20 vs. ZT12 Down
Reactome Gene Sets	R-HSA-4420097	VEGFA-VEGFR2 Pathway	-4.3	3.7	13	MAPK14|CTNND1|FYN|ITPR2|PLCG1|MAPK13|PTK2|SRC|VAV2|VEGFA|AKT3|WASF2|CYFIP1	ZT20 vs. ZT12 Down
GO Biological Processes	GO:0072163	mesonephric epithelium development	-4.3	3.7	13	ARG2|BMP7|GLI3|ILK|EPCAM|SMAD1|SMAD5|MYC|VEGFA|NOG|BASP1|KIF26B|FAT4	ZT20 vs. ZT12 Down
GO Biological Processes	GO:1900274	regulation of phospholipase C activity	-4.3	5.2	9	ABL2|ADCYAP1R1|ARHGAP6|BICD1|ESR1|P2RY6|PLCB2|PLCG1|S1PR4	ZT20 vs. ZT12 Down
GO Biological Processes	GO:0030850	prostate gland development	-4.3	5.2	9	AR|BMP7|ESR1|GLI3|FOXA1|TNC|PRLR|NOG|CYP7B1	ZT20 vs. ZT12 Down
GO Cellular Components	GO:0005913	cell-cell adherens junction	-4.3	8.4	6	ACTN1|CDH2|CTNND1|GJA1|VCL|PLEKHA7	ZT20 vs. ZT12 Down
Hallmark Gene Sets	M5941	HALLMARK UV RESPONSE UP	-4.3	3	17	BTG1|CCND3|CDKN2B|CHRNA5|CYP1A1|EIF5|ENO2|FOSB|HMOX1|HTR7|IGFBP2|IRF1|EPCAM|BTG2|PPIF|AGO2|PDLIM3	ZT20 vs. ZT12 Down
KEGG Pathway	hsa04020	Calcium signaling pathway	-4.3	2.7	20	ADCY9|ADRB1|ADRB2|CACNA1C|CCKAR|CCKBR|CD38|CHRM3|DRD1|ERBB2|HTR7|ITPR2|PLCB2|PLCG1|RYR2|TBXA2R|CACNA1H|P2RX6|PPIF|P2RX2	ZT20 vs. ZT12 Down
GO Molecular Functions	GO:0043178	alcohol binding	-4.3	3.9	12	ANXA6|CETP|ITPR2|RBP1|PLCL2|ADAP2|TRPC7|STRA6|STARD5|OSBPL5|OSBPL6|OSBPL8	ZT20 vs. ZT12 Down
GO Biological Processes	GO:0008406	gonad development	-4.3	2.6	21	NR0B1|AR|BMPR1B|CBL|DMRT1|ESR1|NR5A1|HMGB2|HOXA9|HOXA10|INHBA|LRP2|NASP|SRC|TLR3|VEGFA|TNFSF10|BASP1|RHOBTB3|FNDC3A|PATZ1	ZT20 vs. ZT12 Down
GO Biological Processes	GO:2000146	negative regulation of cell motility	-4.3	2.2	29	CD74|GJA1|NRG1|HMOX1|HOXA7|IGFBP5|ILK|MEF2C|CD200|PLXNB3|PPARG|PTPRM|RRAS|CXCL12|TBXA2R|VCL|RGN|NOG|SRGAP3|VASH1|SPOCK3|SYNJ2BP|RAP2C|MIIP|MCTP1|NAV3|PHLDB2|OSBPL8|SCAI	ZT20 vs. ZT12 Down
GO Biological Processes	GO:0003279	cardiac septum development	-4.3	3.4	14	BMP7|NDST1|LRP2|MDM2|PROX1|TBX3|ZBTB14|LUZP1|NOG|DHRS3|TAB1|SUFU|FGFRL1|STRA6	ZT20 vs. ZT12 Down
[truncated: 3,066 more rows]
