# Supplementary material for: Systematic Analysis of Long Noncoding RNA and mRNA in Granulosa Cells during the Hen Ovulatory Cycle
Source: Animals (Basel). 2021 May 25;11(6):1533. doi: 10.3390/ani11061533 (PMC8225051; doi:10.3390/ani11061533)
Supplement: Supplementary file 1 [file animals-11-01533-s001.zip › Table S7. Lists of mRNAs in different cluster profiles of STEM.xlsx]

## Sheet: Sheet1
Table S7. Lists of mRNAs in different cluster profiles of STEM
Cluster 16	Cluster 10	Cluster 19	Cluster 14	Cluster 18	Cluster 17
ENSGALG00000000003	ENSGALG00000000071	ENSGALG00000000106	ENSGALG00000000217	ENSGALG00000000255	ENSGALG00000000122
ENSGALG00000000215	ENSGALG00000000104	ENSGALG00000000142	ENSGALG00000000378	ENSGALG00000000906	ENSGALG00000000314
ENSGALG00000000226	ENSGALG00000000154	ENSGALG00000000438	ENSGALG00000000497	ENSGALG00000000927	ENSGALG00000000407
ENSGALG00000000234	ENSGALG00000000195	ENSGALG00000000452	ENSGALG00000000528	ENSGALG00000001103	ENSGALG00000000542
ENSGALG00000000243	ENSGALG00000000208	ENSGALG00000000564	ENSGALG00000000573	ENSGALG00000001475	ENSGALG00000000724
ENSGALG00000000264	ENSGALG00000000235	ENSGALG00000001062	ENSGALG00000000625	ENSGALG00000001816	ENSGALG00000000795
ENSGALG00000000276	ENSGALG00000000313	ENSGALG00000001225	ENSGALG00000000685	ENSGALG00000002056	ENSGALG00000000895
ENSGALG00000000280	ENSGALG00000000374	ENSGALG00000001304	ENSGALG00000000692	ENSGALG00000002283	ENSGALG00000001056
ENSGALG00000000318	ENSGALG00000000394	ENSGALG00000001412	ENSGALG00000000950	ENSGALG00000002563	ENSGALG00000001096
ENSGALG00000000336	ENSGALG00000000461	ENSGALG00000001489	ENSGALG00000000994	ENSGALG00000002663	ENSGALG00000001168
ENSGALG00000000409	ENSGALG00000000478	ENSGALG00000001730	ENSGALG00000001038	ENSGALG00000002974	ENSGALG00000001634
ENSGALG00000000419	ENSGALG00000000589	ENSGALG00000001845	ENSGALG00000001049	ENSGALG00000003011	ENSGALG00000001691
ENSGALG00000000424	ENSGALG00000000604	ENSGALG00000001864	ENSGALG00000001076	ENSGALG00000003319	ENSGALG00000002024
ENSGALG00000000442	ENSGALG00000000636	ENSGALG00000001964	ENSGALG00000001181	ENSGALG00000003569	ENSGALG00000002060
ENSGALG00000000558	ENSGALG00000000674	ENSGALG00000002001	ENSGALG00000001343	ENSGALG00000003625	ENSGALG00000002132
ENSGALG00000000599	ENSGALG00000000678	ENSGALG00000002123	ENSGALG00000001407	ENSGALG00000004176	ENSGALG00000002157
ENSGALG00000000606	ENSGALG00000000695	ENSGALG00000002194	ENSGALG00000001572	ENSGALG00000004180	ENSGALG00000002164
ENSGALG00000000613	ENSGALG00000000747	ENSGALG00000002229	ENSGALG00000001621	ENSGALG00000004309	ENSGALG00000002227
ENSGALG00000000667	ENSGALG00000000761	ENSGALG00000002240	ENSGALG00000001702	ENSGALG00000004509	ENSGALG00000002237
ENSGALG00000000668	ENSGALG00000000820	ENSGALG00000002273	ENSGALG00000001728	ENSGALG00000004749	ENSGALG00000002621
ENSGALG00000000712	ENSGALG00000000843	ENSGALG00000002286	ENSGALG00000001812	ENSGALG00000004782	ENSGALG00000002622
ENSGALG00000000816	ENSGALG00000000883	ENSGALG00000002341	ENSGALG00000001824	ENSGALG00000004831	ENSGALG00000002682
ENSGALG00000000836	ENSGALG00000000949	ENSGALG00000002431	ENSGALG00000002018	ENSGALG00000005030	ENSGALG00000002883
ENSGALG00000000902	ENSGALG00000001229	ENSGALG00000002439	ENSGALG00000002118	ENSGALG00000005102	ENSGALG00000003072
ENSGALG00000000962	ENSGALG00000001234	ENSGALG00000002594	ENSGALG00000002579	ENSGALG00000005132	ENSGALG00000003359
ENSGALG00000000972	ENSGALG00000001244	ENSGALG00000002598	ENSGALG00000002784	ENSGALG00000005254	ENSGALG00000003432
ENSGALG00000000991	ENSGALG00000001270	ENSGALG00000002632	ENSGALG00000002790	ENSGALG00000005503	ENSGALG00000003446
ENSGALG00000000993	ENSGALG00000001314	ENSGALG00000002667	ENSGALG00000002942	ENSGALG00000005583	ENSGALG00000003913
ENSGALG00000000999	ENSGALG00000001325	ENSGALG00000002723	ENSGALG00000002944	ENSGALG00000005610	ENSGALG00000003919
ENSGALG00000001037	ENSGALG00000001342	ENSGALG00000002775	ENSGALG00000002980	ENSGALG00000005673	ENSGALG00000003924
ENSGALG00000001042	ENSGALG00000001350	ENSGALG00000002863	ENSGALG00000003099	ENSGALG00000005762	ENSGALG00000003936
ENSGALG00000001080	ENSGALG00000001382	ENSGALG00000002958	ENSGALG00000003106	ENSGALG00000005948	ENSGALG00000003947
ENSGALG00000001093	ENSGALG00000001387	ENSGALG00000003015	ENSGALG00000003213	ENSGALG00000005961	ENSGALG00000004193
ENSGALG00000001110	ENSGALG00000001392	ENSGALG00000003046	ENSGALG00000003227	ENSGALG00000006019	ENSGALG00000004224
ENSGALG00000001175	ENSGALG00000001450	ENSGALG00000003233	ENSGALG00000003258	ENSGALG00000006027	ENSGALG00000004302
ENSGALG00000001189	ENSGALG00000001472	ENSGALG00000003245	ENSGALG00000003286	ENSGALG00000006179	ENSGALG00000004491
ENSGALG00000001201	ENSGALG00000001473	ENSGALG00000003254	ENSGALG00000003447	ENSGALG00000006181	ENSGALG00000004526
ENSGALG00000001204	ENSGALG00000001545	ENSGALG00000003326	ENSGALG00000003473	ENSGALG00000006427	ENSGALG00000004594
ENSGALG00000001239	ENSGALG00000001546	ENSGALG00000003345	ENSGALG00000003539	ENSGALG00000006526	ENSGALG00000004604
ENSGALG00000001262	ENSGALG00000001604	ENSGALG00000003416	ENSGALG00000003601	ENSGALG00000006564	ENSGALG00000005203
ENSGALG00000001264	ENSGALG00000001611	ENSGALG00000003426	ENSGALG00000003741	ENSGALG00000006882	ENSGALG00000005287
ENSGALG00000001310	ENSGALG00000001617	ENSGALG00000003550	ENSGALG00000003851	ENSGALG00000007095	ENSGALG00000005338
ENSGALG00000001331	ENSGALG00000001690	ENSGALG00000003559	ENSGALG00000003979	ENSGALG00000007131	ENSGALG00000005850
ENSGALG00000001419	ENSGALG00000001698	ENSGALG00000003563	ENSGALG00000004116	ENSGALG00000007248	ENSGALG00000006010
ENSGALG00000001433	ENSGALG00000001768	ENSGALG00000003650	ENSGALG00000004123	ENSGALG00000007510	ENSGALG00000006456
ENSGALG00000001449	ENSGALG00000001841	ENSGALG00000003743	ENSGALG00000004246	ENSGALG00000007841	ENSGALG00000006691
ENSGALG00000001470	ENSGALG00000001863	ENSGALG00000003789	ENSGALG00000004333	ENSGALG00000007961	ENSGALG00000006703
ENSGALG00000001476	ENSGALG00000001866	ENSGALG00000003794	ENSGALG00000004343	ENSGALG00000008070	ENSGALG00000006715
ENSGALG00000001492	ENSGALG00000001918	ENSGALG00000003862	ENSGALG00000004370	ENSGALG00000008175	ENSGALG00000006921
ENSGALG00000001506	ENSGALG00000001936	ENSGALG00000003886	ENSGALG00000004492	ENSGALG00000008226	ENSGALG00000007028
ENSGALG00000001513	ENSGALG00000001971	ENSGALG00000004004	ENSGALG00000004645	ENSGALG00000008229	ENSGALG00000007190
ENSGALG00000001525	ENSGALG00000001977	ENSGALG00000004049	ENSGALG00000004745	ENSGALG00000008263	ENSGALG00000007549
ENSGALG00000001536	ENSGALG00000002070	ENSGALG00000004063	ENSGALG00000004878	ENSGALG00000008508	ENSGALG00000007569
ENSGALG00000001569	ENSGALG00000002086	ENSGALG00000004140	ENSGALG00000005046	ENSGALG00000008589	ENSGALG00000007575
ENSGALG00000001583	ENSGALG00000002091	ENSGALG00000004179	ENSGALG00000005064	ENSGALG00000008620	ENSGALG00000008111
ENSGALG00000001600	ENSGALG00000002099	ENSGALG00000004215	ENSGALG00000005083	ENSGALG00000008621	ENSGALG00000009286
ENSGALG00000001603	ENSGALG00000002103	ENSGALG00000004236	ENSGALG00000005086	ENSGALG00000008632	ENSGALG00000009466
ENSGALG00000001605	ENSGALG00000002124	ENSGALG00000004254	ENSGALG00000005226	ENSGALG00000008835	ENSGALG00000010124
ENSGALG00000001607	ENSGALG00000002125	ENSGALG00000004294	ENSGALG00000005349	ENSGALG00000008931	ENSGALG00000010154
ENSGALG00000001608	ENSGALG00000002142	ENSGALG00000004295	ENSGALG00000005418	ENSGALG00000008969	ENSGALG00000010199
ENSGALG00000001616	ENSGALG00000002155	ENSGALG00000004325	ENSGALG00000005493	ENSGALG00000009095	ENSGALG00000010217
ENSGALG00000001640	ENSGALG00000002193	ENSGALG00000004350	ENSGALG00000005533	ENSGALG00000009275	ENSGALG00000010364
ENSGALG00000001645	ENSGALG00000002203	ENSGALG00000004353	ENSGALG00000005540	ENSGALG00000009378	ENSGALG00000010680
ENSGALG00000001684	ENSGALG00000002204	ENSGALG00000004442	ENSGALG00000005684	ENSGALG00000009526	ENSGALG00000011038
ENSGALG00000001717	ENSGALG00000002232	ENSGALG00000004630	ENSGALG00000005689	ENSGALG00000009538	ENSGALG00000011162
ENSGALG00000001718	ENSGALG00000002234	ENSGALG00000004671	ENSGALG00000005759	ENSGALG00000009564	ENSGALG00000011301
ENSGALG00000001773	ENSGALG00000002277	ENSGALG00000004707	ENSGALG00000005814	ENSGALG00000009569	ENSGALG00000011323
ENSGALG00000001791	ENSGALG00000002287	ENSGALG00000004719	ENSGALG00000006048	ENSGALG00000009602	ENSGALG00000011488
ENSGALG00000001793	ENSGALG00000002318	ENSGALG00000004736	ENSGALG00000006097	ENSGALG00000009604	ENSGALG00000011560
ENSGALG00000001805	ENSGALG00000002347	ENSGALG00000004767	ENSGALG00000006202	ENSGALG00000009722	ENSGALG00000011921
ENSGALG00000001921	ENSGALG00000002358	ENSGALG00000004813	ENSGALG00000006399	ENSGALG00000009759	ENSGALG00000011932
ENSGALG00000001933	ENSGALG00000002371	ENSGALG00000004834	ENSGALG00000006547	ENSGALG00000009801	ENSGALG00000011993
ENSGALG00000001944	ENSGALG00000002403	ENSGALG00000004842	ENSGALG00000006575	ENSGALG00000009826	ENSGALG00000012007
ENSGALG00000001959	ENSGALG00000002414	ENSGALG00000004858	ENSGALG00000006612	ENSGALG00000009948	ENSGALG00000012172
ENSGALG00000001975	ENSGALG00000002432	ENSGALG00000004903	ENSGALG00000006688	ENSGALG00000009978	ENSGALG00000012296
ENSGALG00000001985	ENSGALG00000002484	ENSGALG00000004907	ENSGALG00000006864	ENSGALG00000009985	ENSGALG00000012401
ENSGALG00000002000	ENSGALG00000002507	ENSGALG00000004943	ENSGALG00000006911	ENSGALG00000010031	ENSGALG00000012529
ENSGALG00000002008	ENSGALG00000002525	ENSGALG00000004965	ENSGALG00000006958	ENSGALG00000010294	ENSGALG00000012611
ENSGALG00000002022	ENSGALG00000002549	ENSGALG00000005020	ENSGALG00000007007	ENSGALG00000010357	ENSGALG00000012874
ENSGALG00000002038	ENSGALG00000002558	ENSGALG00000005034	ENSGALG00000007012	ENSGALG00000010413	ENSGALG00000013031
ENSGALG00000002048	ENSGALG00000002564	ENSGALG00000005283	ENSGALG00000007132	ENSGALG00000010616	ENSGALG00000013092
ENSGALG00000002053	ENSGALG00000002576	ENSGALG00000005419	ENSGALG00000007331	ENSGALG00000010663	ENSGALG00000013297
ENSGALG00000002066	ENSGALG00000002581	ENSGALG00000005423	ENSGALG00000007513	ENSGALG00000010713	ENSGALG00000014060
ENSGALG00000002129	ENSGALG00000002623	ENSGALG00000005450	ENSGALG00000007641	ENSGALG00000010811	ENSGALG00000014083
ENSGALG00000002151	ENSGALG00000002638	ENSGALG00000005478	ENSGALG00000007685	ENSGALG00000010932	ENSGALG00000014121
ENSGALG00000002159	ENSGALG00000002645	ENSGALG00000005552	ENSGALG00000007723	ENSGALG00000011166	ENSGALG00000014201
ENSGALG00000002169	ENSGALG00000002647	ENSGALG00000005648	ENSGALG00000007771	ENSGALG00000011176	ENSGALG00000014210
ENSGALG00000002175	ENSGALG00000002692	ENSGALG00000005656	ENSGALG00000007786	ENSGALG00000011190	ENSGALG00000014355
ENSGALG00000002182	ENSGALG00000002708	ENSGALG00000005694	ENSGALG00000007877	ENSGALG00000011203	ENSGALG00000014678
ENSGALG00000002183	ENSGALG00000002710	ENSGALG00000005696	ENSGALG00000007900	ENSGALG00000011464	ENSGALG00000014855
ENSGALG00000002197	ENSGALG00000002750	ENSGALG00000005699	ENSGALG00000007944	ENSGALG00000011475	ENSGALG00000015029
ENSGALG00000002198	ENSGALG00000002761	ENSGALG00000005702	ENSGALG00000007945	ENSGALG00000011490	ENSGALG00000015109
ENSGALG00000002246	ENSGALG00000002763	ENSGALG00000005737	ENSGALG00000008057	ENSGALG00000011783	ENSGALG00000015156
ENSGALG00000002266	ENSGALG00000002769	ENSGALG00000005796	ENSGALG00000008114	ENSGALG00000011823	ENSGALG00000015327
ENSGALG00000002294	ENSGALG00000002783	ENSGALG00000005805	ENSGALG00000008164	ENSGALG00000011914	ENSGALG00000015339
ENSGALG00000002313	ENSGALG00000002843	ENSGALG00000005944	ENSGALG00000008178	ENSGALG00000012263	ENSGALG00000015548
ENSGALG00000002377	ENSGALG00000002845	ENSGALG00000005947	ENSGALG00000008283	ENSGALG00000012295	ENSGALG00000015617
ENSGALG00000002412	ENSGALG00000002846	ENSGALG00000006076	ENSGALG00000008408	ENSGALG00000012338	ENSGALG00000015906
ENSGALG00000002427	ENSGALG00000002856	ENSGALG00000006091	ENSGALG00000008734	ENSGALG00000012404	ENSGALG00000015949
ENSGALG00000002437	ENSGALG00000002866	ENSGALG00000006120	ENSGALG00000008953	ENSGALG00000012408	ENSGALG00000016217
ENSGALG00000002447	ENSGALG00000002888	ENSGALG00000006237	ENSGALG00000009205	ENSGALG00000012576	ENSGALG00000016486
ENSGALG00000002452	ENSGALG00000002893	ENSGALG00000006258	ENSGALG00000009241	ENSGALG00000012595	ENSGALG00000016513
ENSGALG00000002479	ENSGALG00000002897	ENSGALG00000006307	ENSGALG00000009488	ENSGALG00000012613	ENSGALG00000016772
ENSGALG00000002506	ENSGALG00000002900	ENSGALG00000006342	ENSGALG00000009545	ENSGALG00000012692	ENSGALG00000016849
ENSGALG00000002519	ENSGALG00000002908	ENSGALG00000006502	ENSGALG00000009568	ENSGALG00000012759	ENSGALG00000017022
ENSGALG00000002536	ENSGALG00000003005	ENSGALG00000006512	ENSGALG00000009687	ENSGALG00000012814	ENSGALG00000017070
ENSGALG00000002539	ENSGALG00000003021	ENSGALG00000006558	ENSGALG00000009919	ENSGALG00000013018	ENSGALG00000017084
ENSGALG00000002543	ENSGALG00000003034	ENSGALG00000006697	ENSGALG00000010009	ENSGALG00000013022	ENSGALG00000017122
ENSGALG00000002578	ENSGALG00000003039	ENSGALG00000006708	ENSGALG00000010186	ENSGALG00000013155	ENSGALG00000017644
ENSGALG00000002583	ENSGALG00000003047	ENSGALG00000006763	ENSGALG00000010211	ENSGALG00000013615	ENSGALG00000020805
ENSGALG00000002595	ENSGALG00000003058	ENSGALG00000006851	ENSGALG00000010293	ENSGALG00000013640	ENSGALG00000021285
ENSGALG00000002599	ENSGALG00000003059	ENSGALG00000006872	ENSGALG00000010322	ENSGALG00000013826	ENSGALG00000021365
ENSGALG00000002699	ENSGALG00000003063	ENSGALG00000006908	ENSGALG00000010592	ENSGALG00000013931	ENSGALG00000021653
ENSGALG00000002701	ENSGALG00000003073	ENSGALG00000006955	ENSGALG00000010718	ENSGALG00000013990	ENSGALG00000022871
ENSGALG00000002762	ENSGALG00000003076	ENSGALG00000006966	ENSGALG00000010747	ENSGALG00000014410	ENSGALG00000023294
ENSGALG00000002766	ENSGALG00000003078	ENSGALG00000006973	ENSGALG00000010785	ENSGALG00000014447	ENSGALG00000024480
ENSGALG00000002771	ENSGALG00000003131	ENSGALG00000007022	ENSGALG00000010803	ENSGALG00000014668	ENSGALG00000026077
ENSGALG00000002789	ENSGALG00000003143	ENSGALG00000007057	ENSGALG00000010818	ENSGALG00000014711	ENSGALG00000026322
ENSGALG00000002803	ENSGALG00000003144	ENSGALG00000007167	ENSGALG00000010854	ENSGALG00000014726	ENSGALG00000026428
ENSGALG00000002813	ENSGALG00000003154	ENSGALG00000007169	ENSGALG00000010998	ENSGALG00000014730	ENSGALG00000027151
ENSGALG00000002818	ENSGALG00000003176	ENSGALG00000007310	ENSGALG00000011035	ENSGALG00000014759	ENSGALG00000027512
ENSGALG00000002831	ENSGALG00000003193	ENSGALG00000007374	ENSGALG00000011347	ENSGALG00000014766	ENSGALG00000027611
ENSGALG00000002892	ENSGALG00000003242	ENSGALG00000007485	ENSGALG00000011579	ENSGALG00000014788	ENSGALG00000028026
ENSGALG00000002922	ENSGALG00000003323	ENSGALG00000007536	ENSGALG00000011615	ENSGALG00000014789	ENSGALG00000028267
ENSGALG00000002952	ENSGALG00000003354	ENSGALG00000007845	ENSGALG00000011822	ENSGALG00000014833	ENSGALG00000028643
ENSGALG00000002959	ENSGALG00000003360	ENSGALG00000007958	ENSGALG00000011840	ENSGALG00000015002	ENSGALG00000028790
ENSGALG00000003052	ENSGALG00000003370	ENSGALG00000007967	ENSGALG00000011894	ENSGALG00000015183	ENSGALG00000029673
ENSGALG00000003113	ENSGALG00000003387	ENSGALG00000008010	ENSGALG00000012281	ENSGALG00000015195	ENSGALG00000029947
ENSGALG00000003114	ENSGALG00000003412	ENSGALG00000008098	ENSGALG00000012307	ENSGALG00000015257	ENSGALG00000030187
ENSGALG00000003118	ENSGALG00000003433	ENSGALG00000008123	ENSGALG00000012319	ENSGALG00000015464	ENSGALG00000030269
ENSGALG00000003120	ENSGALG00000003457	ENSGALG00000008176	ENSGALG00000012689	ENSGALG00000015511	ENSGALG00000030515
ENSGALG00000003136	ENSGALG00000003461	ENSGALG00000008256	ENSGALG00000012885	ENSGALG00000015531	ENSGALG00000031120
ENSGALG00000003137	ENSGALG00000003472	ENSGALG00000008368	ENSGALG00000013069	ENSGALG00000015544	ENSGALG00000031139
ENSGALG00000003146	ENSGALG00000003510	ENSGALG00000008457	ENSGALG00000013535	ENSGALG00000015549	ENSGALG00000031707
ENSGALG00000003160	ENSGALG00000003545	ENSGALG00000008466	ENSGALG00000013794	ENSGALG00000015603	ENSGALG00000031789
ENSGALG00000003161	ENSGALG00000003567	ENSGALG00000008486	ENSGALG00000013828	ENSGALG00000015663	ENSGALG00000031797
ENSGALG00000003163	ENSGALG00000003568	ENSGALG00000008507	ENSGALG00000014054	ENSGALG00000015669	ENSGALG00000031860
ENSGALG00000003164	ENSGALG00000003578	ENSGALG00000008549	ENSGALG00000014267	ENSGALG00000015737	ENSGALG00000031934
ENSGALG00000003168	ENSGALG00000003582	ENSGALG00000008625	ENSGALG00000014508	ENSGALG00000015751	ENSGALG00000031997
ENSGALG00000003169	ENSGALG00000003642	ENSGALG00000008670	ENSGALG00000014537	ENSGALG00000015800	ENSGALG00000032868
ENSGALG00000003189	ENSGALG00000003648	ENSGALG00000008750	ENSGALG00000014615	ENSGALG00000016042	ENSGALG00000033705
ENSGALG00000003201	ENSGALG00000003655	ENSGALG00000008795	ENSGALG00000014818	ENSGALG00000016287	ENSGALG00000033884
ENSGALG00000003228	ENSGALG00000003661	ENSGALG00000008797	ENSGALG00000014857	ENSGALG00000016358	ENSGALG00000033926
ENSGALG00000003265	ENSGALG00000003677	ENSGALG00000008810	ENSGALG00000014935	ENSGALG00000016392	ENSGALG00000034137
ENSGALG00000003272	ENSGALG00000003689	ENSGALG00000008888	ENSGALG00000014936	ENSGALG00000016420	ENSGALG00000034358
ENSGALG00000003282	ENSGALG00000003691	ENSGALG00000008903	ENSGALG00000015025	ENSGALG00000016425	ENSGALG00000034955
ENSGALG00000003284	ENSGALG00000003732	ENSGALG00000008934	ENSGALG00000015117	ENSGALG00000016702	ENSGALG00000035026
ENSGALG00000003297	ENSGALG00000003733	ENSGALG00000008938	ENSGALG00000015193	ENSGALG00000016779	ENSGALG00000035079
ENSGALG00000003322	ENSGALG00000003742	ENSGALG00000008946	ENSGALG00000015316	ENSGALG00000016890	ENSGALG00000035138
ENSGALG00000003353	ENSGALG00000003744	ENSGALG00000008963	ENSGALG00000015347	ENSGALG00000016896	ENSGALG00000035677
ENSGALG00000003385	ENSGALG00000003758	ENSGALG00000008974	ENSGALG00000015517	ENSGALG00000016921	ENSGALG00000035923
ENSGALG00000003398	ENSGALG00000003777	ENSGALG00000008998	ENSGALG00000015626	ENSGALG00000017024	ENSGALG00000036955
ENSGALG00000003409	ENSGALG00000003812	ENSGALG00000009016	ENSGALG00000015627	ENSGALG00000017097	ENSGALG00000037441
ENSGALG00000003419	ENSGALG00000003818	ENSGALG00000009020	ENSGALG00000016148	ENSGALG00000017158	ENSGALG00000037633
ENSGALG00000003429	ENSGALG00000003819	ENSGALG00000009031	ENSGALG00000016251	ENSGALG00000017210	ENSGALG00000037669
ENSGALG00000003485	ENSGALG00000003821	ENSGALG00000009040	ENSGALG00000016384	ENSGALG00000017330	ENSGALG00000037805
ENSGALG00000003498	ENSGALG00000003849	ENSGALG00000009100	ENSGALG00000016559	ENSGALG00000017558	ENSGALG00000038461
ENSGALG00000003529	ENSGALG00000003879	ENSGALG00000009128	ENSGALG00000016563	ENSGALG00000018803	ENSGALG00000038604
ENSGALG00000003540	ENSGALG00000003893	ENSGALG00000009149	ENSGALG00000016608	ENSGALG00000019358	ENSGALG00000038745
ENSGALG00000003547	ENSGALG00000003911	ENSGALG00000009154	ENSGALG00000016673	ENSGALG00000019961	ENSGALG00000038753
ENSGALG00000003548	ENSGALG00000003948	ENSGALG00000009168	ENSGALG00000016675	ENSGALG00000019979	ENSGALG00000039335
ENSGALG00000003558	ENSGALG00000003978	ENSGALG00000009195	ENSGALG00000016781	ENSGALG00000020999	ENSGALG00000040128
ENSGALG00000003574	ENSGALG00000004048	ENSGALG00000009246	ENSGALG00000016828	ENSGALG00000021031	ENSGALG00000040272
ENSGALG00000003584	ENSGALG00000004058	ENSGALG00000009302	ENSGALG00000016870	ENSGALG00000023821	ENSGALG00000040891
ENSGALG00000003628	ENSGALG00000004071	ENSGALG00000009381	ENSGALG00000016908	ENSGALG00000023904	ENSGALG00000041445
ENSGALG00000003645	ENSGALG00000004078	ENSGALG00000009400	ENSGALG00000016979	ENSGALG00000025819	ENSGALG00000041533
ENSGALG00000003651	ENSGALG00000004087	ENSGALG00000009505	ENSGALG00000017025	ENSGALG00000026182	ENSGALG00000043002
ENSGALG00000003657	ENSGALG00000004088	ENSGALG00000009512	ENSGALG00000017050	ENSGALG00000026385	ENSGALG00000043447
ENSGALG00000003674	ENSGALG00000004190	ENSGALG00000009655	ENSGALG00000017106	ENSGALG00000026490	ENSGALG00000043613
ENSGALG00000003693	ENSGALG00000004225	ENSGALG00000009714	ENSGALG00000017166	ENSGALG00000026598	ENSGALG00000044342
ENSGALG00000003705	ENSGALG00000004257	ENSGALG00000009774	ENSGALG00000017234	ENSGALG00000026631	ENSGALG00000045705
ENSGALG00000003750	ENSGALG00000004310	ENSGALG00000009811	ENSGALG00000017414	ENSGALG00000026834	ENSGALG00000046739
ENSGALG00000003759	ENSGALG00000004319	ENSGALG00000009848	ENSGALG00000019716	ENSGALG00000026970	ENSGALG00000046740
ENSGALG00000003802	ENSGALG00000004321	ENSGALG00000009974	ENSGALG00000020002	ENSGALG00000026978	ENSGALG00000046969
ENSGALG00000003854	ENSGALG00000004326	ENSGALG00000009983	ENSGALG00000020003	ENSGALG00000026989	ENSGALG00000047077
ENSGALG00000003855	ENSGALG00000004342	ENSGALG00000009995	ENSGALG00000020410	ENSGALG00000027035	ENSGALG00000047469
ENSGALG00000003859	ENSGALG00000004345	ENSGALG00000010005	ENSGALG00000020679	ENSGALG00000027355	ENSGALG00000047542
ENSGALG00000003891	ENSGALG00000004347	ENSGALG00000010006	ENSGALG00000020922	ENSGALG00000027561	ENSGALG00000047909
ENSGALG00000003916	ENSGALG00000004355	ENSGALG00000010042	ENSGALG00000020989	ENSGALG00000027571	ENSGALG00000048542
ENSGALG00000003921	ENSGALG00000004375	ENSGALG00000010053	ENSGALG00000021345	ENSGALG00000027665	ENSGALG00000048687
ENSGALG00000003922	ENSGALG00000004386	ENSGALG00000010127	ENSGALG00000021972	ENSGALG00000027778	ENSGALG00000050725
ENSGALG00000003935	ENSGALG00000004416	ENSGALG00000010129	ENSGALG00000022531	ENSGALG00000027793	ENSGALG00000051781
ENSGALG00000003987	ENSGALG00000004428	ENSGALG00000010131	ENSGALG00000023703	ENSGALG00000027950	ENSGALG00000052056
ENSGALG00000003990	ENSGALG00000004444	ENSGALG00000010185	ENSGALG00000023933	ENSGALG00000028283	ENSGALG00000052397
ENSGALG00000004037	ENSGALG00000004562	ENSGALG00000010203	ENSGALG00000024083	ENSGALG00000028444	ENSGALG00000052448
ENSGALG00000004038	ENSGALG00000004571	ENSGALG00000010302	ENSGALG00000024449	ENSGALG00000028537	ENSGALG00000052511
ENSGALG00000004059	ENSGALG00000004590	ENSGALG00000010346	ENSGALG00000025864	ENSGALG00000028627	ENSGALG00000052702
ENSGALG00000004096	ENSGALG00000004591	ENSGALG00000010371	ENSGALG00000026081	ENSGALG00000029151	ENSGALG00000052786
ENSGALG00000004121	ENSGALG00000004593	ENSGALG00000010547	ENSGALG00000026137	ENSGALG00000029264	ENSGALG00000052984
ENSGALG00000004150	ENSGALG00000004597	ENSGALG00000010551	ENSGALG00000026558	ENSGALG00000029268	ENSGALG00000055000
ENSGALG00000004174	ENSGALG00000004612	ENSGALG00000010579	ENSGALG00000026838	ENSGALG00000029678
ENSGALG00000004191	ENSGALG00000004614	ENSGALG00000010639	ENSGALG00000027046	ENSGALG00000029743
ENSGALG00000004203	ENSGALG00000004623	ENSGALG00000010678	ENSGALG00000027415	ENSGALG00000029842
ENSGALG00000004212	ENSGALG00000004631	ENSGALG00000010837	ENSGALG00000027428	ENSGALG00000029897
ENSGALG00000004216	ENSGALG00000004669	ENSGALG00000010942	ENSGALG00000027768	ENSGALG00000030099
ENSGALG00000004222	ENSGALG00000004675	ENSGALG00000010954	ENSGALG00000027872	ENSGALG00000030378
ENSGALG00000004227	ENSGALG00000004676	ENSGALG00000010956	ENSGALG00000028084	ENSGALG00000030546
ENSGALG00000004230	ENSGALG00000004684	ENSGALG00000010958	ENSGALG00000028567	ENSGALG00000030587
ENSGALG00000004231	ENSGALG00000004721	ENSGALG00000011005	ENSGALG00000029150	ENSGALG00000030866
ENSGALG00000004245	ENSGALG00000004728	ENSGALG00000011065	ENSGALG00000029198	ENSGALG00000031720
ENSGALG00000004266	ENSGALG00000004747	ENSGALG00000011133	ENSGALG00000029282	ENSGALG00000032002
ENSGALG00000004272	ENSGALG00000004809	ENSGALG00000011185	ENSGALG00000029445	ENSGALG00000032329
ENSGALG00000004273	ENSGALG00000004820	ENSGALG00000011221	ENSGALG00000029624	ENSGALG00000033857
ENSGALG00000004323	ENSGALG00000004870	ENSGALG00000011241	ENSGALG00000029747	ENSGALG00000034030
ENSGALG00000004341	ENSGALG00000004900	ENSGALG00000011276	ENSGALG00000030065	ENSGALG00000034982
ENSGALG00000004357	ENSGALG00000004960	ENSGALG00000011283	ENSGALG00000030534	ENSGALG00000035065
ENSGALG00000004363	ENSGALG00000004986	ENSGALG00000011436	ENSGALG00000030710	ENSGALG00000035252
ENSGALG00000004369	ENSGALG00000005011	ENSGALG00000011452	ENSGALG00000030855	ENSGALG00000035952
ENSGALG00000004390	ENSGALG00000005021	ENSGALG00000011695	ENSGALG00000030902	ENSGALG00000035978
ENSGALG00000004437	ENSGALG00000005024	ENSGALG00000011798	ENSGALG00000030996	ENSGALG00000035994
ENSGALG00000004474	ENSGALG00000005036	ENSGALG00000011800	ENSGALG00000031534	ENSGALG00000036240
ENSGALG00000004489	ENSGALG00000005037	ENSGALG00000011805	ENSGALG00000031652	ENSGALG00000036806
ENSGALG00000004494	ENSGALG00000005042	ENSGALG00000012020	ENSGALG00000031693	ENSGALG00000037496
ENSGALG00000004498	ENSGALG00000005095	ENSGALG00000012166	ENSGALG00000031813	ENSGALG00000037860
ENSGALG00000004500	ENSGALG00000005123	ENSGALG00000012207	ENSGALG00000031896	ENSGALG00000038710
ENSGALG00000004515	ENSGALG00000005128	ENSGALG00000012304	ENSGALG00000032066	ENSGALG00000038820
ENSGALG00000004518	ENSGALG00000005147	ENSGALG00000012348	ENSGALG00000032161	ENSGALG00000038923
ENSGALG00000004528	ENSGALG00000005160	ENSGALG00000012380	ENSGALG00000032199	ENSGALG00000038969
ENSGALG00000004538	ENSGALG00000005171	ENSGALG00000012426	ENSGALG00000032681	ENSGALG00000039209
ENSGALG00000004542	ENSGALG00000005205	ENSGALG00000012703	ENSGALG00000032723	ENSGALG00000040493
ENSGALG00000004554	ENSGALG00000005206	ENSGALG00000012795	ENSGALG00000032984	ENSGALG00000040549
ENSGALG00000004557	ENSGALG00000005242	ENSGALG00000012796	ENSGALG00000033017	ENSGALG00000040665
ENSGALG00000004581	ENSGALG00000005259	ENSGALG00000012849	ENSGALG00000033129	ENSGALG00000040704
ENSGALG00000004582	ENSGALG00000005294	ENSGALG00000012850	ENSGALG00000033150	ENSGALG00000040947
ENSGALG00000004588	ENSGALG00000005303	ENSGALG00000012866	ENSGALG00000033260	ENSGALG00000041277
ENSGALG00000004610	ENSGALG00000005305	ENSGALG00000013143	ENSGALG00000033638	ENSGALG00000041419
ENSGALG00000004618	ENSGALG00000005309	ENSGALG00000013200	ENSGALG00000033656	ENSGALG00000041524
ENSGALG00000004691	ENSGALG00000005318	ENSGALG00000013207	ENSGALG00000033770	ENSGALG00000041563
ENSGALG00000004710	ENSGALG00000005345	ENSGALG00000013606	ENSGALG00000033943	ENSGALG00000041676
ENSGALG00000004727	ENSGALG00000005369	ENSGALG00000013725	ENSGALG00000033966	ENSGALG00000041685
ENSGALG00000004740	ENSGALG00000005378	ENSGALG00000013726	ENSGALG00000034067	ENSGALG00000041736
ENSGALG00000004741	ENSGALG00000005400	ENSGALG00000013727	ENSGALG00000034188	ENSGALG00000041927
ENSGALG00000004777	ENSGALG00000005415	ENSGALG00000013733	ENSGALG00000034289	ENSGALG00000042275
ENSGALG00000004840	ENSGALG00000005425	ENSGALG00000013777	ENSGALG00000034693	ENSGALG00000042374
ENSGALG00000004849	ENSGALG00000005430	ENSGALG00000013872	ENSGALG00000034737	ENSGALG00000042771
ENSGALG00000004875	ENSGALG00000005441	ENSGALG00000013893	ENSGALG00000034855	ENSGALG00000042929
ENSGALG00000004901	ENSGALG00000005468	ENSGALG00000013920	ENSGALG00000035362	ENSGALG00000043039
ENSGALG00000004940	ENSGALG00000005481	ENSGALG00000013926	ENSGALG00000035816	ENSGALG00000043287
ENSGALG00000004949	ENSGALG00000005519	ENSGALG00000013935	ENSGALG00000035966	ENSGALG00000043379
ENSGALG00000004955	ENSGALG00000005521	ENSGALG00000013952	ENSGALG00000035998	ENSGALG00000043415
ENSGALG00000004956	ENSGALG00000005537	ENSGALG00000013968	ENSGALG00000036079	ENSGALG00000043437
ENSGALG00000004969	ENSGALG00000005541	ENSGALG00000014084	ENSGALG00000036133	ENSGALG00000043448
ENSGALG00000004974	ENSGALG00000005553	ENSGALG00000014094	ENSGALG00000036263	ENSGALG00000043573
ENSGALG00000004981	ENSGALG00000005582	ENSGALG00000014138	ENSGALG00000036358	ENSGALG00000043662
ENSGALG00000005016	ENSGALG00000005589	ENSGALG00000014189	ENSGALG00000036492	ENSGALG00000043826
ENSGALG00000005043	ENSGALG00000005601	ENSGALG00000014670	ENSGALG00000036831	ENSGALG00000044466
ENSGALG00000005061	ENSGALG00000005626	ENSGALG00000014674	ENSGALG00000036949	ENSGALG00000044554
ENSGALG00000005071	ENSGALG00000005676	ENSGALG00000014690	ENSGALG00000037014	ENSGALG00000044574
ENSGALG00000005079	ENSGALG00000005808	ENSGALG00000014768	ENSGALG00000037193	ENSGALG00000046494
ENSGALG00000005090	ENSGALG00000005862	ENSGALG00000014769	ENSGALG00000037479	ENSGALG00000047031
ENSGALG00000005107	ENSGALG00000005886	ENSGALG00000014798	ENSGALG00000037603	ENSGALG00000047346
ENSGALG00000005125	ENSGALG00000005891	ENSGALG00000014859	ENSGALG00000037784	ENSGALG00000048031
ENSGALG00000005139	ENSGALG00000005924	ENSGALG00000014960	ENSGALG00000037943	ENSGALG00000048261
ENSGALG00000005208	ENSGALG00000005982	ENSGALG00000014963	ENSGALG00000038637	ENSGALG00000048320
ENSGALG00000005215	ENSGALG00000005992	ENSGALG00000014995	ENSGALG00000039037	ENSGALG00000048658
ENSGALG00000005223	ENSGALG00000005995	ENSGALG00000015027	ENSGALG00000039048	ENSGALG00000049218
ENSGALG00000005229	ENSGALG00000005998	ENSGALG00000015058	ENSGALG00000039134	ENSGALG00000049239
ENSGALG00000005251	ENSGALG00000006008	ENSGALG00000015101	ENSGALG00000039155	ENSGALG00000049532
ENSGALG00000005277	ENSGALG00000006016	ENSGALG00000015180	ENSGALG00000039163	ENSGALG00000049751
ENSGALG00000005280	ENSGALG00000006035	ENSGALG00000015181	ENSGALG00000039164	ENSGALG00000049859
ENSGALG00000005302	ENSGALG00000006037	ENSGALG00000015256	ENSGALG00000039196	ENSGALG00000050075
ENSGALG00000005314	ENSGALG00000006038	ENSGALG00000015322	ENSGALG00000039228	ENSGALG00000050309
ENSGALG00000005326	ENSGALG00000006041	ENSGALG00000015349	ENSGALG00000039299	ENSGALG00000050752
ENSGALG00000005330	ENSGALG00000006050	ENSGALG00000015358	ENSGALG00000039541	ENSGALG00000051325
ENSGALG00000005337	ENSGALG00000006054	ENSGALG00000015367	ENSGALG00000039583	ENSGALG00000051417
ENSGALG00000005350	ENSGALG00000006061	ENSGALG00000015435	ENSGALG00000039611	ENSGALG00000051431
ENSGALG00000005398	ENSGALG00000006078	ENSGALG00000015451	ENSGALG00000039696	ENSGALG00000051598
ENSGALG00000005403	ENSGALG00000006098	ENSGALG00000015556	ENSGALG00000039935	ENSGALG00000051796
ENSGALG00000005407	ENSGALG00000006110	ENSGALG00000015684	ENSGALG00000040000	ENSGALG00000052497
ENSGALG00000005416	ENSGALG00000006132	ENSGALG00000015712	ENSGALG00000040109	ENSGALG00000052970
ENSGALG00000005422	ENSGALG00000006152	ENSGALG00000015813	ENSGALG00000040244	ENSGALG00000053543
ENSGALG00000005451	ENSGALG00000006157	ENSGALG00000015828	ENSGALG00000040291	ENSGALG00000053682
ENSGALG00000005456	ENSGALG00000006167	ENSGALG00000015846	ENSGALG00000040348	ENSGALG00000053721
ENSGALG00000005475	ENSGALG00000006170	ENSGALG00000015876	ENSGALG00000040418	ENSGALG00000053867
ENSGALG00000005502	ENSGALG00000006252	ENSGALG00000016176	ENSGALG00000040471	ENSGALG00000054083
ENSGALG00000005507	ENSGALG00000006270	ENSGALG00000016332	ENSGALG00000040681	ENSGALG00000054271
ENSGALG00000005509	ENSGALG00000006300	ENSGALG00000016357	ENSGALG00000040842	ENSGALG00000054718
ENSGALG00000005522	ENSGALG00000006344	ENSGALG00000016454	ENSGALG00000040942
ENSGALG00000005597	ENSGALG00000006368	ENSGALG00000016462	ENSGALG00000041400
ENSGALG00000005608	ENSGALG00000006376	ENSGALG00000016543	ENSGALG00000041732
ENSGALG00000005649	ENSGALG00000006393	ENSGALG00000016579	ENSGALG00000041754
ENSGALG00000005651	ENSGALG00000006402	ENSGALG00000016774	ENSGALG00000041932
ENSGALG00000005678	ENSGALG00000006425	ENSGALG00000016792	ENSGALG00000041969
ENSGALG00000005716	ENSGALG00000006461	ENSGALG00000016894	ENSGALG00000042604
ENSGALG00000005750	ENSGALG00000006471	ENSGALG00000017005	ENSGALG00000042612
ENSGALG00000005757	ENSGALG00000006482	ENSGALG00000017010	ENSGALG00000042797
ENSGALG00000005769	ENSGALG00000006488	ENSGALG00000017011	ENSGALG00000043499
ENSGALG00000005772	ENSGALG00000006490	ENSGALG00000017039	ENSGALG00000043584
ENSGALG00000005800	ENSGALG00000006505	ENSGALG00000017128	ENSGALG00000043926
ENSGALG00000005845	ENSGALG00000006601	ENSGALG00000017154	ENSGALG00000044632
ENSGALG00000005846	ENSGALG00000006623	ENSGALG00000017173	ENSGALG00000044675
ENSGALG00000005854	ENSGALG00000006633	ENSGALG00000017197	ENSGALG00000045136
ENSGALG00000005855	ENSGALG00000006644	ENSGALG00000017274	ENSGALG00000045414
ENSGALG00000005903	ENSGALG00000006658	ENSGALG00000017334	ENSGALG00000045540
ENSGALG00000005905	ENSGALG00000006682	ENSGALG00000017681	ENSGALG00000045729
ENSGALG00000005922	ENSGALG00000006724	ENSGALG00000019114	ENSGALG00000045792
ENSGALG00000005933	ENSGALG00000006755	ENSGALG00000020569	ENSGALG00000045907
ENSGALG00000005938	ENSGALG00000006757	ENSGALG00000020754	ENSGALG00000045920
ENSGALG00000005951	ENSGALG00000006779	ENSGALG00000020869	ENSGALG00000046150
ENSGALG00000005976	ENSGALG00000006783	ENSGALG00000021231	ENSGALG00000046164
ENSGALG00000006013	ENSGALG00000006786	ENSGALG00000021301	ENSGALG00000046720
ENSGALG00000006031	ENSGALG00000006791	ENSGALG00000021683	ENSGALG00000046864
ENSGALG00000006034	ENSGALG00000006792	ENSGALG00000022733	ENSGALG00000046877
ENSGALG00000006040	ENSGALG00000006795	ENSGALG00000022920	ENSGALG00000047000
ENSGALG00000006062	ENSGALG00000006796	ENSGALG00000023444	ENSGALG00000047240
ENSGALG00000006074	ENSGALG00000006804	ENSGALG00000026225	ENSGALG00000047356
ENSGALG00000006083	ENSGALG00000006805	ENSGALG00000026231	ENSGALG00000047380
ENSGALG00000006101	ENSGALG00000006808	ENSGALG00000026294	ENSGALG00000047495
ENSGALG00000006109	ENSGALG00000006822	ENSGALG00000026302	ENSGALG00000047550
ENSGALG00000006172	ENSGALG00000006840	ENSGALG00000026559	ENSGALG00000047578
ENSGALG00000006188	ENSGALG00000006855	ENSGALG00000026811	ENSGALG00000047605
ENSGALG00000006219	ENSGALG00000006868	ENSGALG00000026906	ENSGALG00000047630
ENSGALG00000006233	ENSGALG00000006895	ENSGALG00000027056	ENSGALG00000047760
ENSGALG00000006292	ENSGALG00000006947	ENSGALG00000027232	ENSGALG00000048102
ENSGALG00000006297	ENSGALG00000006989	ENSGALG00000027372	ENSGALG00000048291
ENSGALG00000006309	ENSGALG00000007048	ENSGALG00000027707	ENSGALG00000048294
ENSGALG00000006331	ENSGALG00000007076	ENSGALG00000027788	ENSGALG00000048409
ENSGALG00000006334	ENSGALG00000007078	ENSGALG00000027905	ENSGALG00000048874
ENSGALG00000006343	ENSGALG00000007082	ENSGALG00000028147	ENSGALG00000049653
ENSGALG00000006367	ENSGALG00000007097	ENSGALG00000028155	ENSGALG00000050058
ENSGALG00000006407	ENSGALG00000007098	ENSGALG00000028262	ENSGALG00000050123
ENSGALG00000006420	ENSGALG00000007109	ENSGALG00000028420	ENSGALG00000050416
ENSGALG00000006424	ENSGALG00000007127	ENSGALG00000028451	ENSGALG00000050634
ENSGALG00000006431	ENSGALG00000007139	ENSGALG00000028484	ENSGALG00000050734
ENSGALG00000006440	ENSGALG00000007144	ENSGALG00000028749	ENSGALG00000050983
ENSGALG00000006446	ENSGALG00000007157	ENSGALG00000028801	ENSGALG00000051123
ENSGALG00000006473	ENSGALG00000007158	ENSGALG00000028876	ENSGALG00000051251
ENSGALG00000006486	ENSGALG00000007160	ENSGALG00000028900	ENSGALG00000051278
ENSGALG00000006494	ENSGALG00000007178	ENSGALG00000028960	ENSGALG00000051313
ENSGALG00000006532	ENSGALG00000007240	ENSGALG00000029102	ENSGALG00000051568
ENSGALG00000006539	ENSGALG00000007242	ENSGALG00000029235	ENSGALG00000051980
ENSGALG00000006543	ENSGALG00000007260	ENSGALG00000029295	ENSGALG00000052041
ENSGALG00000006546	ENSGALG00000007278	ENSGALG00000029508	ENSGALG00000052632
ENSGALG00000006567	ENSGALG00000007289	ENSGALG00000029514	ENSGALG00000052636
ENSGALG00000006646	ENSGALG00000007333	ENSGALG00000029862	ENSGALG00000052732
ENSGALG00000006690	ENSGALG00000007346	ENSGALG00000030054	ENSGALG00000052766
ENSGALG00000006799	ENSGALG00000007354	ENSGALG00000030324	ENSGALG00000052799
ENSGALG00000006854	ENSGALG00000007356	ENSGALG00000030363	ENSGALG00000052861
ENSGALG00000006871	ENSGALG00000007364	ENSGALG00000030550	ENSGALG00000053106
ENSGALG00000006898	ENSGALG00000007383	ENSGALG00000030585	ENSGALG00000053674
ENSGALG00000006934	ENSGALG00000007408	ENSGALG00000030775	ENSGALG00000053742
ENSGALG00000006942	ENSGALG00000007426	ENSGALG00000030793	ENSGALG00000053752
ENSGALG00000007000	ENSGALG00000007448	ENSGALG00000030844	ENSGALG00000053810
ENSGALG00000007016	ENSGALG00000007474	ENSGALG00000031009	ENSGALG00000053833
ENSGALG00000007023	ENSGALG00000007477	ENSGALG00000031265	ENSGALG00000054028
ENSGALG00000007041	ENSGALG00000007507	ENSGALG00000031355	ENSGALG00000054081
ENSGALG00000007042	ENSGALG00000007522	ENSGALG00000031390	ENSGALG00000054102
ENSGALG00000007044	ENSGALG00000007582	ENSGALG00000031606	ENSGALG00000054145
ENSGALG00000007052	ENSGALG00000007594	ENSGALG00000031648	ENSGALG00000054657
ENSGALG00000007054	ENSGALG00000007599	ENSGALG00000031932	ENSGALG00000054658
ENSGALG00000007070	ENSGALG00000007608	ENSGALG00000031940	ENSGALG00000054754
ENSGALG00000007077	ENSGALG00000007620	ENSGALG00000032278	ENSGALG00000054778
ENSGALG00000007125	ENSGALG00000007668	ENSGALG00000032452	ENSGALG00000054821
ENSGALG00000007128	ENSGALG00000007701	ENSGALG00000032544	ENSGALG00000054989
ENSGALG00000007151	ENSGALG00000007703	ENSGALG00000032964	ENSGALG00000055006
ENSGALG00000007153	ENSGALG00000007720	ENSGALG00000033212	ENSGALG00000055022
ENSGALG00000007168	ENSGALG00000007728	ENSGALG00000033379
ENSGALG00000007174	ENSGALG00000007759	ENSGALG00000033541
ENSGALG00000007185	ENSGALG00000007780	ENSGALG00000033557
ENSGALG00000007203	ENSGALG00000007785	ENSGALG00000033619
ENSGALG00000007227	ENSGALG00000007817	ENSGALG00000033630
ENSGALG00000007252	ENSGALG00000007825	ENSGALG00000033759
ENSGALG00000007266	ENSGALG00000007835	ENSGALG00000033956
ENSGALG00000007282	ENSGALG00000007868	ENSGALG00000033993
ENSGALG00000007330	ENSGALG00000007874	ENSGALG00000034502
ENSGALG00000007365	ENSGALG00000007892	ENSGALG00000034527
ENSGALG00000007378	ENSGALG00000007929	ENSGALG00000034584
ENSGALG00000007382	ENSGALG00000007937	ENSGALG00000034742
ENSGALG00000007403	ENSGALG00000007954	ENSGALG00000034860
ENSGALG00000007484	ENSGALG00000007959	ENSGALG00000034944
ENSGALG00000007512	ENSGALG00000007964	ENSGALG00000035113
ENSGALG00000007543	ENSGALG00000007976	ENSGALG00000035237
ENSGALG00000007557	ENSGALG00000007994	ENSGALG00000035244
ENSGALG00000007619	ENSGALG00000007998	ENSGALG00000035465
ENSGALG00000007623	ENSGALG00000008009	ENSGALG00000035596
ENSGALG00000007650	ENSGALG00000008014	ENSGALG00000035630
ENSGALG00000007651	ENSGALG00000008032	ENSGALG00000035845
ENSGALG00000007652	ENSGALG00000008037	ENSGALG00000036005
ENSGALG00000007677	ENSGALG00000008076	ENSGALG00000036086
ENSGALG00000007683	ENSGALG00000008088	ENSGALG00000036219
ENSGALG00000007695	ENSGALG00000008120	ENSGALG00000036288
ENSGALG00000007711	ENSGALG00000008182	ENSGALG00000036680
ENSGALG00000007736	ENSGALG00000008193	ENSGALG00000036787
ENSGALG00000007747	ENSGALG00000008206	ENSGALG00000036789
ENSGALG00000007777	ENSGALG00000008218	ENSGALG00000036850
ENSGALG00000007779	ENSGALG00000008231	ENSGALG00000036938
ENSGALG00000007798	ENSGALG00000008238	ENSGALG00000037289
ENSGALG00000007800	ENSGALG00000008262	ENSGALG00000037423
ENSGALG00000007808	ENSGALG00000008281	ENSGALG00000037699
ENSGALG00000007809	ENSGALG00000008293	ENSGALG00000037737
ENSGALG00000007848	ENSGALG00000008294	ENSGALG00000037828
ENSGALG00000007864	ENSGALG00000008304	ENSGALG00000038043
ENSGALG00000007867	ENSGALG00000008313	ENSGALG00000038128
ENSGALG00000007912	ENSGALG00000008352	ENSGALG00000038222
ENSGALG00000007924	ENSGALG00000008365	ENSGALG00000038340
ENSGALG00000007936	ENSGALG00000008367	ENSGALG00000038469
ENSGALG00000007941	ENSGALG00000008403	ENSGALG00000038549
ENSGALG00000007963	ENSGALG00000008427	ENSGALG00000038924
ENSGALG00000007996	ENSGALG00000008436	ENSGALG00000038951
ENSGALG00000008006	ENSGALG00000008440	ENSGALG00000038981
ENSGALG00000008056	ENSGALG00000008442	ENSGALG00000039190
ENSGALG00000008086	ENSGALG00000008445	ENSGALG00000039208
ENSGALG00000008096	ENSGALG00000008487	ENSGALG00000039455
ENSGALG00000008122	ENSGALG00000008497	ENSGALG00000039595
ENSGALG00000008133	ENSGALG00000008500	ENSGALG00000039628
ENSGALG00000008152	ENSGALG00000008542	ENSGALG00000039895
ENSGALG00000008160	ENSGALG00000008548	ENSGALG00000039920
ENSGALG00000008174	ENSGALG00000008562	ENSGALG00000039979
ENSGALG00000008185	ENSGALG00000008584	ENSGALG00000040269
ENSGALG00000008188	ENSGALG00000008586	ENSGALG00000040444
ENSGALG00000008204	ENSGALG00000008587	ENSGALG00000040586
ENSGALG00000008222	ENSGALG00000008599	ENSGALG00000040651
ENSGALG00000008237	ENSGALG00000008604	ENSGALG00000041093
ENSGALG00000008282	ENSGALG00000008658	ENSGALG00000041299
ENSGALG00000008285	ENSGALG00000008811	ENSGALG00000041309
ENSGALG00000008301	ENSGALG00000008815	ENSGALG00000041666
ENSGALG00000008306	ENSGALG00000008859	ENSGALG00000041700
ENSGALG00000008308	ENSGALG00000008860	ENSGALG00000041717
ENSGALG00000008309	ENSGALG00000008875	ENSGALG00000041822
ENSGALG00000008312	ENSGALG00000008885	ENSGALG00000042103
ENSGALG00000008314	ENSGALG00000008896	ENSGALG00000042181
ENSGALG00000008318	ENSGALG00000008914	ENSGALG00000042201
ENSGALG00000008326	ENSGALG00000008918	ENSGALG00000042340
ENSGALG00000008349	ENSGALG00000008926	ENSGALG00000042452
ENSGALG00000008355	ENSGALG00000008949	ENSGALG00000042762
ENSGALG00000008369	ENSGALG00000008970	ENSGALG00000042784
ENSGALG00000008370	ENSGALG00000008976	ENSGALG00000042900
ENSGALG00000008373	ENSGALG00000008983	ENSGALG00000042986
ENSGALG00000008378	ENSGALG00000009012	ENSGALG00000043027
ENSGALG00000008409	ENSGALG00000009021	ENSGALG00000043082
ENSGALG00000008414	ENSGALG00000009027	ENSGALG00000043256
ENSGALG00000008418	ENSGALG00000009061	ENSGALG00000043268
ENSGALG00000008432	ENSGALG00000009063	ENSGALG00000043363
ENSGALG00000008475	ENSGALG00000009067	ENSGALG00000043393
ENSGALG00000008493	ENSGALG00000009069	ENSGALG00000043399
ENSGALG00000008501	ENSGALG00000009139	ENSGALG00000043555
ENSGALG00000008518	ENSGALG00000009169	ENSGALG00000043641
ENSGALG00000008536	ENSGALG00000009252	ENSGALG00000043734
ENSGALG00000008545	ENSGALG00000009298	ENSGALG00000043903
ENSGALG00000008557	ENSGALG00000009300	ENSGALG00000044375
ENSGALG00000008563	ENSGALG00000009314	ENSGALG00000046790
ENSGALG00000008567	ENSGALG00000009387	ENSGALG00000046889
ENSGALG00000008569	ENSGALG00000009405	ENSGALG00000047312
ENSGALG00000008582	ENSGALG00000009426	ENSGALG00000047565
ENSGALG00000008590	ENSGALG00000009440	ENSGALG00000047857
ENSGALG00000008591	ENSGALG00000009442	ENSGALG00000047953
ENSGALG00000008614	ENSGALG00000009450	ENSGALG00000048159
ENSGALG00000008656	ENSGALG00000009482	ENSGALG00000048239
ENSGALG00000008663	ENSGALG00000009509	ENSGALG00000048246
ENSGALG00000008677	ENSGALG00000009523	ENSGALG00000048633
ENSGALG00000008686	ENSGALG00000009562	ENSGALG00000048773
ENSGALG00000008689	ENSGALG00000009577	ENSGALG00000049232
ENSGALG00000008698	ENSGALG00000009586	ENSGALG00000049563
ENSGALG00000008700	ENSGALG00000009595	ENSGALG00000049684
ENSGALG00000008703	ENSGALG00000009596	ENSGALG00000049714
ENSGALG00000008728	ENSGALG00000009626	ENSGALG00000049741
ENSGALG00000008753	ENSGALG00000009638	ENSGALG00000049838
ENSGALG00000008784	ENSGALG00000009645	ENSGALG00000050039
ENSGALG00000008785	ENSGALG00000009667	ENSGALG00000050125
ENSGALG00000008786	ENSGALG00000009686	ENSGALG00000050351
ENSGALG00000008787	ENSGALG00000009689	ENSGALG00000050405
ENSGALG00000008807	ENSGALG00000009692	ENSGALG00000050440
ENSGALG00000008865	ENSGALG00000009698	ENSGALG00000050586
ENSGALG00000008872	ENSGALG00000009700	ENSGALG00000050830
ENSGALG00000008881	ENSGALG00000009740	ENSGALG00000050991
ENSGALG00000008886	ENSGALG00000009790	ENSGALG00000051008
ENSGALG00000008907	ENSGALG00000009792	ENSGALG00000051184
ENSGALG00000008930	ENSGALG00000009807	ENSGALG00000051361
ENSGALG00000008932	ENSGALG00000009814	ENSGALG00000051383
ENSGALG00000008942	ENSGALG00000009850	ENSGALG00000051412
ENSGALG00000008975	ENSGALG00000009865	ENSGALG00000051505
ENSGALG00000009006	ENSGALG00000009895	ENSGALG00000051829
ENSGALG00000009028	ENSGALG00000009942	ENSGALG00000051869
ENSGALG00000009029	ENSGALG00000009973	ENSGALG00000051904
ENSGALG00000009037	ENSGALG00000009977	ENSGALG00000052168
ENSGALG00000009047	ENSGALG00000010001	ENSGALG00000052280
ENSGALG00000009048	ENSGALG00000010032	ENSGALG00000052601
ENSGALG00000009064	ENSGALG00000010036	ENSGALG00000052770
ENSGALG00000009068	ENSGALG00000010044	ENSGALG00000052844
ENSGALG00000009073	ENSGALG00000010055	ENSGALG00000052974
ENSGALG00000009082	ENSGALG00000010068	ENSGALG00000053046
ENSGALG00000009097	ENSGALG00000010079	ENSGALG00000053194
ENSGALG00000009157	ENSGALG00000010084	ENSGALG00000053353
ENSGALG00000009170	ENSGALG00000010090	ENSGALG00000053365
ENSGALG00000009185	ENSGALG00000010103	ENSGALG00000053490
ENSGALG00000009192	ENSGALG00000010110	ENSGALG00000053509
ENSGALG00000009207	ENSGALG00000010116	ENSGALG00000053597
ENSGALG00000009212	ENSGALG00000010133	ENSGALG00000053875
ENSGALG00000009217	ENSGALG00000010160	ENSGALG00000053878
ENSGALG00000009222	ENSGALG00000010161	ENSGALG00000053886
ENSGALG00000009224	ENSGALG00000010256	ENSGALG00000054130
ENSGALG00000009230	ENSGALG00000010268	ENSGALG00000054173
ENSGALG00000009260	ENSGALG00000010291	ENSGALG00000054235
ENSGALG00000009269	ENSGALG00000010316	ENSGALG00000054412
ENSGALG00000009276	ENSGALG00000010325	ENSGALG00000054469
ENSGALG00000009278	ENSGALG00000010326	ENSGALG00000054512
ENSGALG00000009279	ENSGALG00000010331	ENSGALG00000054523
ENSGALG00000009280	ENSGALG00000010337	ENSGALG00000054674
ENSGALG00000009282	ENSGALG00000010363	ENSGALG00000054759
ENSGALG00000009292	ENSGALG00000010433	ENSGALG00000054939
ENSGALG00000009293	ENSGALG00000010448	ENSGALG00000055053
ENSGALG00000009320	ENSGALG00000010476	ENSGALG00000055127
ENSGALG00000009330	ENSGALG00000010486
ENSGALG00000009336	ENSGALG00000010490
ENSGALG00000009345	ENSGALG00000010537
ENSGALG00000009352	ENSGALG00000010539
ENSGALG00000009356	ENSGALG00000010540
ENSGALG00000009361	ENSGALG00000010542
ENSGALG00000009364	ENSGALG00000010562
ENSGALG00000009368	ENSGALG00000010567
ENSGALG00000009373	ENSGALG00000010572
ENSGALG00000009422	ENSGALG00000010576
ENSGALG00000009445	ENSGALG00000010612
ENSGALG00000009453	ENSGALG00000010636
ENSGALG00000009455	ENSGALG00000010659
ENSGALG00000009456	ENSGALG00000010692
ENSGALG00000009463	ENSGALG00000010708
ENSGALG00000009483	ENSGALG00000010721
ENSGALG00000009491	ENSGALG00000010764
ENSGALG00000009493	ENSGALG00000010769
ENSGALG00000009494	ENSGALG00000010853
ENSGALG00000009507	ENSGALG00000010859
ENSGALG00000009510	ENSGALG00000010874
ENSGALG00000009519	ENSGALG00000010896
ENSGALG00000009525	ENSGALG00000010900
ENSGALG00000009530	ENSGALG00000010925
ENSGALG00000009552	ENSGALG00000010939
ENSGALG00000009553	ENSGALG00000010940
ENSGALG00000009554	ENSGALG00000010949
ENSGALG00000009565	ENSGALG00000011003
ENSGALG00000009566	ENSGALG00000011007
ENSGALG00000009570	ENSGALG00000011046
ENSGALG00000009576	ENSGALG00000011076
ENSGALG00000009581	ENSGALG00000011079
ENSGALG00000009608	ENSGALG00000011084
ENSGALG00000009611	ENSGALG00000011094
ENSGALG00000009621	ENSGALG00000011106
ENSGALG00000009642	ENSGALG00000011109
ENSGALG00000009668	ENSGALG00000011132
ENSGALG00000009676	ENSGALG00000011149
ENSGALG00000009677	ENSGALG00000011153
ENSGALG00000009718	ENSGALG00000011193
ENSGALG00000009732	ENSGALG00000011200
ENSGALG00000009738	ENSGALG00000011266
ENSGALG00000009739	ENSGALG00000011294
ENSGALG00000009784	ENSGALG00000011314
ENSGALG00000009788	ENSGALG00000011322
ENSGALG00000009805	ENSGALG00000011324
ENSGALG00000009809	ENSGALG00000011358
ENSGALG00000009813	ENSGALG00000011376
ENSGALG00000009815	ENSGALG00000011405
ENSGALG00000009821	ENSGALG00000011414
ENSGALG00000009822	ENSGALG00000011419
ENSGALG00000009828	ENSGALG00000011421
ENSGALG00000009837	ENSGALG00000011423
ENSGALG00000009840	ENSGALG00000011426
ENSGALG00000009841	ENSGALG00000011439
ENSGALG00000009842	ENSGALG00000011442
ENSGALG00000009846	ENSGALG00000011456
ENSGALG00000009847	ENSGALG00000011459
ENSGALG00000009855	ENSGALG00000011473
ENSGALG00000009859	ENSGALG00000011524
ENSGALG00000009861	ENSGALG00000011529
ENSGALG00000009871	ENSGALG00000011537
ENSGALG00000009873	ENSGALG00000011548
ENSGALG00000009875	ENSGALG00000011562
ENSGALG00000009880	ENSGALG00000011565
ENSGALG00000009881	ENSGALG00000011572
ENSGALG00000009901	ENSGALG00000011609
ENSGALG00000009925	ENSGALG00000011612
ENSGALG00000009957	ENSGALG00000011623
ENSGALG00000009959	ENSGALG00000011651
ENSGALG00000009971	ENSGALG00000011657
ENSGALG00000009982	ENSGALG00000011683
ENSGALG00000009988	ENSGALG00000011690
ENSGALG00000009993	ENSGALG00000011708
ENSGALG00000010018	ENSGALG00000011797
ENSGALG00000010043	ENSGALG00000011799
ENSGALG00000010049	ENSGALG00000011803
ENSGALG00000010061	ENSGALG00000011811
ENSGALG00000010108	ENSGALG00000011872
ENSGALG00000010117	ENSGALG00000011880
ENSGALG00000010118	ENSGALG00000011889
ENSGALG00000010164	ENSGALG00000011902
ENSGALG00000010166	ENSGALG00000011961
ENSGALG00000010180	ENSGALG00000011967
ENSGALG00000010192	ENSGALG00000011974
ENSGALG00000010196	ENSGALG00000011982
ENSGALG00000010204	ENSGALG00000011986
ENSGALG00000010207	ENSGALG00000011990
ENSGALG00000010230	ENSGALG00000012006
ENSGALG00000010232	ENSGALG00000012015
ENSGALG00000010238	ENSGALG00000012018
ENSGALG00000010243	ENSGALG00000012032
ENSGALG00000010244	ENSGALG00000012033
ENSGALG00000010246	ENSGALG00000012034
ENSGALG00000010255	ENSGALG00000012092
ENSGALG00000010286	ENSGALG00000012117
ENSGALG00000010290	ENSGALG00000012135
ENSGALG00000010301	ENSGALG00000012159
ENSGALG00000010303	ENSGALG00000012165
ENSGALG00000010309	ENSGALG00000012173
ENSGALG00000010313	ENSGALG00000012179
ENSGALG00000010335	ENSGALG00000012199
ENSGALG00000010352	ENSGALG00000012298
ENSGALG00000010379	ENSGALG00000012345
ENSGALG00000010392	ENSGALG00000012350
ENSGALG00000010395	ENSGALG00000012357
ENSGALG00000010406	ENSGALG00000012362
ENSGALG00000010412	ENSGALG00000012407
ENSGALG00000010432	ENSGALG00000012429
ENSGALG00000010440	ENSGALG00000012462
ENSGALG00000010468	ENSGALG00000012470
ENSGALG00000010533	ENSGALG00000012481
ENSGALG00000010553	ENSGALG00000012513
ENSGALG00000010580	ENSGALG00000012550
ENSGALG00000010623	ENSGALG00000012577
ENSGALG00000010624	ENSGALG00000012583
ENSGALG00000010628	ENSGALG00000012588
ENSGALG00000010629	ENSGALG00000012594
ENSGALG00000010641	ENSGALG00000012623
ENSGALG00000010653	ENSGALG00000012700
ENSGALG00000010664	ENSGALG00000012704
ENSGALG00000010668	ENSGALG00000012710
ENSGALG00000010674	ENSGALG00000012712
ENSGALG00000010705	ENSGALG00000012766
ENSGALG00000010733	ENSGALG00000012790
ENSGALG00000010741	ENSGALG00000012812
ENSGALG00000010744	ENSGALG00000012816
ENSGALG00000010745	ENSGALG00000012821
ENSGALG00000010758	ENSGALG00000012917
ENSGALG00000010768	ENSGALG00000012921
ENSGALG00000010774	ENSGALG00000012994
ENSGALG00000010783	ENSGALG00000012998
ENSGALG00000010789	ENSGALG00000013033
ENSGALG00000010793	ENSGALG00000013035
ENSGALG00000010795	ENSGALG00000013134
ENSGALG00000010806	ENSGALG00000013149
ENSGALG00000010809	ENSGALG00000013183
ENSGALG00000010835	ENSGALG00000013205
ENSGALG00000010836	ENSGALG00000013210
ENSGALG00000010847	ENSGALG00000013304
ENSGALG00000010870	ENSGALG00000013311
ENSGALG00000010879	ENSGALG00000013348
ENSGALG00000010903	ENSGALG00000013406
ENSGALG00000010930	ENSGALG00000013505
ENSGALG00000010943	ENSGALG00000013568
ENSGALG00000010950	ENSGALG00000013604
ENSGALG00000010953	ENSGALG00000013605
ENSGALG00000010997	ENSGALG00000013624
ENSGALG00000011017	ENSGALG00000013626
ENSGALG00000011041	ENSGALG00000013628
ENSGALG00000011068	ENSGALG00000013655
ENSGALG00000011086	ENSGALG00000013695
ENSGALG00000011096	ENSGALG00000013728
ENSGALG00000011111	ENSGALG00000013740
ENSGALG00000011121	ENSGALG00000013742
ENSGALG00000011131	ENSGALG00000013780
ENSGALG00000011172	ENSGALG00000013858
ENSGALG00000011175	ENSGALG00000013865
ENSGALG00000011178	ENSGALG00000013867
ENSGALG00000011180	ENSGALG00000013892
ENSGALG00000011206	ENSGALG00000013912
ENSGALG00000011208	ENSGALG00000013941
ENSGALG00000011211	ENSGALG00000013951
ENSGALG00000011216	ENSGALG00000013964
ENSGALG00000011220	ENSGALG00000014064
ENSGALG00000011224	ENSGALG00000014069
ENSGALG00000011225	ENSGALG00000014071
ENSGALG00000011226	ENSGALG00000014085
ENSGALG00000011227	ENSGALG00000014124
ENSGALG00000011238	ENSGALG00000014159
ENSGALG00000011242	ENSGALG00000014182
ENSGALG00000011248	ENSGALG00000014192
ENSGALG00000011254	ENSGALG00000014202
ENSGALG00000011255	ENSGALG00000014206
ENSGALG00000011278	ENSGALG00000014297
ENSGALG00000011280	ENSGALG00000014298
ENSGALG00000011284	ENSGALG00000014337
ENSGALG00000011286	ENSGALG00000014372
ENSGALG00000011289	ENSGALG00000014569
ENSGALG00000011291	ENSGALG00000014616
ENSGALG00000011297	ENSGALG00000014673
ENSGALG00000011299	ENSGALG00000014675
ENSGALG00000011309	ENSGALG00000014681
ENSGALG00000011312	ENSGALG00000014682
ENSGALG00000011320	ENSGALG00000014699
ENSGALG00000011335	ENSGALG00000014718
ENSGALG00000011342	ENSGALG00000014784
ENSGALG00000011361	ENSGALG00000014795
ENSGALG00000011372	ENSGALG00000014834
ENSGALG00000011377	ENSGALG00000014843
ENSGALG00000011389	ENSGALG00000014899
ENSGALG00000011394	ENSGALG00000014908
ENSGALG00000011468	ENSGALG00000014920
ENSGALG00000011469	ENSGALG00000014934
ENSGALG00000011481	ENSGALG00000014952
ENSGALG00000011483	ENSGALG00000014956
ENSGALG00000011493	ENSGALG00000014958
ENSGALG00000011498	ENSGALG00000014967
ENSGALG00000011511	ENSGALG00000014973
ENSGALG00000011531	ENSGALG00000014983
ENSGALG00000011541	ENSGALG00000014994
ENSGALG00000011555	ENSGALG00000015032
ENSGALG00000011571	ENSGALG00000015036
ENSGALG00000011573	ENSGALG00000015055
ENSGALG00000011618	ENSGALG00000015061
ENSGALG00000011680	ENSGALG00000015066
ENSGALG00000011688	ENSGALG00000015071
ENSGALG00000011724	ENSGALG00000015081
ENSGALG00000011827	ENSGALG00000015143
ENSGALG00000011831	ENSGALG00000015145
ENSGALG00000011838	ENSGALG00000015147
ENSGALG00000011847	ENSGALG00000015152
ENSGALG00000011856	ENSGALG00000015166
ENSGALG00000011865	ENSGALG00000015167
ENSGALG00000011875	ENSGALG00000015179
ENSGALG00000011893	ENSGALG00000015209
ENSGALG00000011965	ENSGALG00000015290
ENSGALG00000011998	ENSGALG00000015297
ENSGALG00000012011	ENSGALG00000015307
ENSGALG00000012030	ENSGALG00000015338
ENSGALG00000012052	ENSGALG00000015343
ENSGALG00000012059	ENSGALG00000015348
ENSGALG00000012067	ENSGALG00000015438
ENSGALG00000012072	ENSGALG00000015474
ENSGALG00000012075	ENSGALG00000015480
ENSGALG00000012082	ENSGALG00000015538
ENSGALG00000012087	ENSGALG00000015666
ENSGALG00000012101	ENSGALG00000015682
ENSGALG00000012103	ENSGALG00000015699
ENSGALG00000012105	ENSGALG00000015705
ENSGALG00000012113	ENSGALG00000015708
ENSGALG00000012127	ENSGALG00000015729
ENSGALG00000012129	ENSGALG00000015753
ENSGALG00000012136	ENSGALG00000015787
ENSGALG00000012150	ENSGALG00000015799
ENSGALG00000012153	ENSGALG00000015826
ENSGALG00000012156	ENSGALG00000015842
ENSGALG00000012160	ENSGALG00000015845
ENSGALG00000012171	ENSGALG00000015851
ENSGALG00000012187	ENSGALG00000015880
ENSGALG00000012208	ENSGALG00000015889
ENSGALG00000012211	ENSGALG00000015910
ENSGALG00000012216	ENSGALG00000015923
ENSGALG00000012220	ENSGALG00000015925
ENSGALG00000012222	ENSGALG00000015928
ENSGALG00000012244	ENSGALG00000016020
ENSGALG00000012245	ENSGALG00000016022
ENSGALG00000012287	ENSGALG00000016059
ENSGALG00000012336	ENSGALG00000016102
ENSGALG00000012339	ENSGALG00000016202
ENSGALG00000012370	ENSGALG00000016205
ENSGALG00000012378	ENSGALG00000016228
ENSGALG00000012388	ENSGALG00000016258
ENSGALG00000012395	ENSGALG00000016259
ENSGALG00000012424	ENSGALG00000016261
ENSGALG00000012525	ENSGALG00000016262
ENSGALG00000012530	ENSGALG00000016265
ENSGALG00000012540	ENSGALG00000016266
ENSGALG00000012543	ENSGALG00000016268
ENSGALG00000012552	ENSGALG00000016285
ENSGALG00000012559	ENSGALG00000016325
ENSGALG00000012569	ENSGALG00000016326
ENSGALG00000012574	ENSGALG00000016328
ENSGALG00000012608	ENSGALG00000016348
ENSGALG00000012619	ENSGALG00000016350
ENSGALG00000012620	ENSGALG00000016351
ENSGALG00000012624	ENSGALG00000016379
ENSGALG00000012628	ENSGALG00000016391
ENSGALG00000012629	ENSGALG00000016444
ENSGALG00000012638	ENSGALG00000016446
ENSGALG00000012639	ENSGALG00000016471
ENSGALG00000012640	ENSGALG00000016478
ENSGALG00000012658	ENSGALG00000016480
ENSGALG00000012680	ENSGALG00000016483
ENSGALG00000012685	ENSGALG00000016500
ENSGALG00000012687	ENSGALG00000016518
ENSGALG00000012688	ENSGALG00000016551
ENSGALG00000012697	ENSGALG00000016571
ENSGALG00000012705	ENSGALG00000016575
ENSGALG00000012769	ENSGALG00000016602
ENSGALG00000012799	ENSGALG00000016618
ENSGALG00000012808	ENSGALG00000016622
ENSGALG00000012823	ENSGALG00000016646
ENSGALG00000012857	ENSGALG00000016662
ENSGALG00000012863	ENSGALG00000016664
ENSGALG00000012870	ENSGALG00000016716
ENSGALG00000012876	ENSGALG00000016719
ENSGALG00000012888	ENSGALG00000016721
ENSGALG00000012913	ENSGALG00000016785
ENSGALG00000012932	ENSGALG00000016808
ENSGALG00000012938	ENSGALG00000016810
ENSGALG00000012947	ENSGALG00000016811
ENSGALG00000012952	ENSGALG00000016817
ENSGALG00000012956	ENSGALG00000016824
ENSGALG00000012965	ENSGALG00000016830
ENSGALG00000012973	ENSGALG00000016836
ENSGALG00000012978	ENSGALG00000016875
ENSGALG00000013002	ENSGALG00000016886
ENSGALG00000013034	ENSGALG00000016895
ENSGALG00000013042	ENSGALG00000016912
ENSGALG00000013060	ENSGALG00000016941
ENSGALG00000013081	ENSGALG00000016954
ENSGALG00000013091	ENSGALG00000016969
ENSGALG00000013095	ENSGALG00000016986
ENSGALG00000013102	ENSGALG00000016988
ENSGALG00000013177	ENSGALG00000017008
ENSGALG00000013189	ENSGALG00000017012
ENSGALG00000013196	ENSGALG00000017046
ENSGALG00000013208	ENSGALG00000017075
ENSGALG00000013211	ENSGALG00000017077
ENSGALG00000013225	ENSGALG00000017103
ENSGALG00000013229	ENSGALG00000017145
ENSGALG00000013235	ENSGALG00000017155
ENSGALG00000013247	ENSGALG00000017156
ENSGALG00000013377	ENSGALG00000017183
ENSGALG00000013403	ENSGALG00000017186
ENSGALG00000013424	ENSGALG00000017195
ENSGALG00000013427	ENSGALG00000017242
ENSGALG00000013430	ENSGALG00000017248
ENSGALG00000013462	ENSGALG00000017249
ENSGALG00000013494	ENSGALG00000017262
ENSGALG00000013512	ENSGALG00000017302
ENSGALG00000013583	ENSGALG00000017365
ENSGALG00000013607	ENSGALG00000017370
ENSGALG00000013632	ENSGALG00000017462
ENSGALG00000013647	ENSGALG00000018557
ENSGALG00000013661	ENSGALG00000019061
ENSGALG00000013672	ENSGALG00000019063
ENSGALG00000013683	ENSGALG00000019077
ENSGALG00000013708	ENSGALG00000019157
ENSGALG00000013709	ENSGALG00000019361
ENSGALG00000013720	ENSGALG00000019397
ENSGALG00000013731	ENSGALG00000019489
ENSGALG00000013745	ENSGALG00000019552
ENSGALG00000013753	ENSGALG00000019663
ENSGALG00000013768	ENSGALG00000019768
ENSGALG00000013771	ENSGALG00000019967
ENSGALG00000013784	ENSGALG00000020067
ENSGALG00000013809	ENSGALG00000020193
ENSGALG00000013814	ENSGALG00000020201
ENSGALG00000013824	ENSGALG00000020251
ENSGALG00000013887	ENSGALG00000020322
ENSGALG00000013911	ENSGALG00000020488
ENSGALG00000013967	ENSGALG00000020554
ENSGALG00000013971	ENSGALG00000020575
ENSGALG00000014012	ENSGALG00000020788
ENSGALG00000014106	ENSGALG00000020836
ENSGALG00000014122	ENSGALG00000021193
ENSGALG00000014209	ENSGALG00000021275
ENSGALG00000014226	ENSGALG00000021314
ENSGALG00000014234	ENSGALG00000021572
ENSGALG00000014236	ENSGALG00000021592
ENSGALG00000014242	ENSGALG00000021601
ENSGALG00000014261	ENSGALG00000021627
ENSGALG00000014262	ENSGALG00000021656
ENSGALG00000014336	ENSGALG00000021883
ENSGALG00000014342	ENSGALG00000022704
ENSGALG00000014371	ENSGALG00000022874
ENSGALG00000014425	ENSGALG00000023089
ENSGALG00000014435	ENSGALG00000023193
ENSGALG00000014453	ENSGALG00000023379
ENSGALG00000014642	ENSGALG00000023435
ENSGALG00000014645	ENSGALG00000023436
ENSGALG00000014648	ENSGALG00000023440
ENSGALG00000014651	ENSGALG00000023451
ENSGALG00000014661	ENSGALG00000023542
ENSGALG00000014683	ENSGALG00000023661
ENSGALG00000014688	ENSGALG00000023749
ENSGALG00000014719	ENSGALG00000023773
ENSGALG00000014721	ENSGALG00000023806
ENSGALG00000014723	ENSGALG00000023834
ENSGALG00000014724	ENSGALG00000023843
ENSGALG00000014725	ENSGALG00000023882
ENSGALG00000014727	ENSGALG00000023898
ENSGALG00000014746	ENSGALG00000023934
ENSGALG00000014749	ENSGALG00000024024
ENSGALG00000014751	ENSGALG00000024034
ENSGALG00000014758	ENSGALG00000024047
ENSGALG00000014772	ENSGALG00000024049
ENSGALG00000014786	ENSGALG00000024056
ENSGALG00000014790	ENSGALG00000024172
ENSGALG00000014794	ENSGALG00000024428
ENSGALG00000014813	ENSGALG00000024481
ENSGALG00000014836	ENSGALG00000024486
ENSGALG00000014853	ENSGALG00000025738
ENSGALG00000014863	ENSGALG00000025822
ENSGALG00000014867	ENSGALG00000025851
ENSGALG00000014869	ENSGALG00000025896
ENSGALG00000014873	ENSGALG00000025906
ENSGALG00000014876	ENSGALG00000025996
ENSGALG00000014878	ENSGALG00000026005
ENSGALG00000014880	ENSGALG00000026098
ENSGALG00000014883	ENSGALG00000026119
ENSGALG00000014887	ENSGALG00000026263
ENSGALG00000014897	ENSGALG00000026301
ENSGALG00000014907	ENSGALG00000026468
ENSGALG00000014910	ENSGALG00000026547
ENSGALG00000014913	ENSGALG00000026590
ENSGALG00000014914	ENSGALG00000026716
ENSGALG00000014923	ENSGALG00000026741
ENSGALG00000014938	ENSGALG00000026816
ENSGALG00000014943	ENSGALG00000026902
ENSGALG00000014944	ENSGALG00000026955
ENSGALG00000014954	ENSGALG00000026957
ENSGALG00000014957	ENSGALG00000026994
ENSGALG00000014971	ENSGALG00000027053
ENSGALG00000014991	ENSGALG00000027140
ENSGALG00000015006	ENSGALG00000027147
ENSGALG00000015016	ENSGALG00000027207
ENSGALG00000015017	ENSGALG00000027423
ENSGALG00000015020	ENSGALG00000027714
ENSGALG00000015022	ENSGALG00000027786
ENSGALG00000015030	ENSGALG00000027822
ENSGALG00000015033	ENSGALG00000027864
ENSGALG00000015037	ENSGALG00000027874
ENSGALG00000015069	ENSGALG00000027980
ENSGALG00000015086	ENSGALG00000027986
ENSGALG00000015105	ENSGALG00000028015
ENSGALG00000015107	ENSGALG00000028016
ENSGALG00000015108	ENSGALG00000028041
ENSGALG00000015122	ENSGALG00000028148
ENSGALG00000015124	ENSGALG00000028174
ENSGALG00000015132	ENSGALG00000028290
ENSGALG00000015150	ENSGALG00000028301
ENSGALG00000015151	ENSGALG00000028423
ENSGALG00000015163	ENSGALG00000028602
ENSGALG00000015184	ENSGALG00000028673
ENSGALG00000015196	ENSGALG00000028682
ENSGALG00000015211	ENSGALG00000028759
ENSGALG00000015226	ENSGALG00000028815
ENSGALG00000015230	ENSGALG00000028821
ENSGALG00000015252	ENSGALG00000029006
ENSGALG00000015258	ENSGALG00000029020
ENSGALG00000015283	ENSGALG00000029077
ENSGALG00000015284	ENSGALG00000029083
ENSGALG00000015311	ENSGALG00000029195
ENSGALG00000015314	ENSGALG00000029220
ENSGALG00000015315	ENSGALG00000029301
ENSGALG00000015320	ENSGALG00000029378
ENSGALG00000015326	ENSGALG00000029485
ENSGALG00000015340	ENSGALG00000029760
ENSGALG00000015356	ENSGALG00000029788
ENSGALG00000015377	ENSGALG00000029795
ENSGALG00000015378	ENSGALG00000029817
ENSGALG00000015389	ENSGALG00000029819
ENSGALG00000015396	ENSGALG00000029823
ENSGALG00000015399	ENSGALG00000029831
ENSGALG00000015400	ENSGALG00000029935
ENSGALG00000015403	ENSGALG00000029968
ENSGALG00000015407	ENSGALG00000030027
ENSGALG00000015414	ENSGALG00000030038
ENSGALG00000015416	ENSGALG00000030068
ENSGALG00000015422	ENSGALG00000030101
ENSGALG00000015428	ENSGALG00000030139
ENSGALG00000015436	ENSGALG00000030147
ENSGALG00000015439	ENSGALG00000030153
ENSGALG00000015446	ENSGALG00000030263
ENSGALG00000015450	ENSGALG00000030287
ENSGALG00000015468	ENSGALG00000030344
ENSGALG00000015542	ENSGALG00000030350
ENSGALG00000015568	ENSGALG00000030483
ENSGALG00000015570	ENSGALG00000030502
ENSGALG00000015576	ENSGALG00000030561
ENSGALG00000015577	ENSGALG00000030588
ENSGALG00000015598	ENSGALG00000030597
ENSGALG00000015605	ENSGALG00000030719
ENSGALG00000015652	ENSGALG00000030781
ENSGALG00000015656	ENSGALG00000030791
ENSGALG00000015688	ENSGALG00000030801
ENSGALG00000015693	ENSGALG00000030836
ENSGALG00000015709	ENSGALG00000030843
ENSGALG00000015710	ENSGALG00000030853
ENSGALG00000015762	ENSGALG00000030908
ENSGALG00000015768	ENSGALG00000030920
ENSGALG00000015809	ENSGALG00000030966
ENSGALG00000015812	ENSGALG00000030979
ENSGALG00000015815	ENSGALG00000030988
ENSGALG00000015849	ENSGALG00000031094
ENSGALG00000015864	ENSGALG00000031105
ENSGALG00000015895	ENSGALG00000031164
ENSGALG00000015939	ENSGALG00000031170
ENSGALG00000015959	ENSGALG00000031244
ENSGALG00000015969	ENSGALG00000031262
ENSGALG00000016024	ENSGALG00000031263
ENSGALG00000016027	ENSGALG00000031303
ENSGALG00000016125	ENSGALG00000031306
ENSGALG00000016138	ENSGALG00000031343
ENSGALG00000016164	ENSGALG00000031368
ENSGALG00000016174	ENSGALG00000031388
ENSGALG00000016185	ENSGALG00000031408
ENSGALG00000016221	ENSGALG00000031424
ENSGALG00000016276	ENSGALG00000031487
ENSGALG00000016289	ENSGALG00000031518
ENSGALG00000016322	ENSGALG00000031527
ENSGALG00000016356	ENSGALG00000031590
ENSGALG00000016361	ENSGALG00000031987
ENSGALG00000016362	ENSGALG00000032031
ENSGALG00000016409	ENSGALG00000032036
ENSGALG00000016415	ENSGALG00000032053
ENSGALG00000016419	ENSGALG00000032087
ENSGALG00000016457	ENSGALG00000032181
ENSGALG00000016459	ENSGALG00000032361
ENSGALG00000016463	ENSGALG00000032413
ENSGALG00000016464	ENSGALG00000032418
ENSGALG00000016487	ENSGALG00000032440
ENSGALG00000016497	ENSGALG00000032467
ENSGALG00000016498	ENSGALG00000032526
ENSGALG00000016502	ENSGALG00000032563
ENSGALG00000016507	ENSGALG00000032588
ENSGALG00000016537	ENSGALG00000032606
ENSGALG00000016538	ENSGALG00000032618
ENSGALG00000016545	ENSGALG00000032647
ENSGALG00000016546	ENSGALG00000032882
ENSGALG00000016547	ENSGALG00000032925
ENSGALG00000016548	ENSGALG00000032955
ENSGALG00000016549	ENSGALG00000032957
ENSGALG00000016568	ENSGALG00000032974
ENSGALG00000016583	ENSGALG00000033002
ENSGALG00000016595	ENSGALG00000033051
ENSGALG00000016609	ENSGALG00000033186
ENSGALG00000016610	ENSGALG00000033204
ENSGALG00000016617	ENSGALG00000033247
ENSGALG00000016633	ENSGALG00000033320
ENSGALG00000016639	ENSGALG00000033338
ENSGALG00000016681	ENSGALG00000033365
ENSGALG00000016689	ENSGALG00000033428
ENSGALG00000016691	ENSGALG00000033461
ENSGALG00000016692	ENSGALG00000033512
ENSGALG00000016705	ENSGALG00000033513
ENSGALG00000016728	ENSGALG00000033522
ENSGALG00000016734	ENSGALG00000033535
ENSGALG00000016735	ENSGALG00000033635
ENSGALG00000016736	ENSGALG00000033664
ENSGALG00000016737	ENSGALG00000033675
ENSGALG00000016759	ENSGALG00000033677
ENSGALG00000016766	ENSGALG00000033730
ENSGALG00000016794	ENSGALG00000033780
ENSGALG00000016801	ENSGALG00000033792
ENSGALG00000016803	ENSGALG00000033816
ENSGALG00000016806	ENSGALG00000033879
ENSGALG00000016863	ENSGALG00000033885
ENSGALG00000016866	ENSGALG00000033925
ENSGALG00000016915	ENSGALG00000034050
ENSGALG00000016918	ENSGALG00000034077
ENSGALG00000016926	ENSGALG00000034104
ENSGALG00000016932	ENSGALG00000034124
ENSGALG00000016934	ENSGALG00000034146
ENSGALG00000017002	ENSGALG00000034311
ENSGALG00000017003	ENSGALG00000034319
ENSGALG00000017018	ENSGALG00000034344
ENSGALG00000017026	ENSGALG00000034346
ENSGALG00000017031	ENSGALG00000034424
ENSGALG00000017032	ENSGALG00000034436
ENSGALG00000017034	ENSGALG00000034605
ENSGALG00000017052	ENSGALG00000034850
ENSGALG00000017053	ENSGALG00000034939
ENSGALG00000017072	ENSGALG00000034948
ENSGALG00000017089	ENSGALG00000034965
ENSGALG00000017120	ENSGALG00000034967
ENSGALG00000017133	ENSGALG00000034973
ENSGALG00000017163	ENSGALG00000034992
ENSGALG00000017167	ENSGALG00000035108
ENSGALG00000017177	ENSGALG00000035184
ENSGALG00000017196	ENSGALG00000035211
ENSGALG00000017200	ENSGALG00000035266
ENSGALG00000017202	ENSGALG00000035350
ENSGALG00000017204	ENSGALG00000035351
ENSGALG00000017227	ENSGALG00000035447
ENSGALG00000017268	ENSGALG00000035466
ENSGALG00000017271	ENSGALG00000035492
ENSGALG00000017283	ENSGALG00000035537
ENSGALG00000017289	ENSGALG00000035580
ENSGALG00000017291	ENSGALG00000035599
ENSGALG00000017304	ENSGALG00000035625
ENSGALG00000017321	ENSGALG00000035636
ENSGALG00000017323	ENSGALG00000035676
ENSGALG00000017326	ENSGALG00000035799
ENSGALG00000017327	ENSGALG00000035804
ENSGALG00000017329	ENSGALG00000035927
ENSGALG00000017350	ENSGALG00000036160
ENSGALG00000017389	ENSGALG00000036189
ENSGALG00000017447	ENSGALG00000036218
ENSGALG00000017553	ENSGALG00000036259
ENSGALG00000017652	ENSGALG00000036356
ENSGALG00000017658	ENSGALG00000036598
ENSGALG00000018439	ENSGALG00000036627
ENSGALG00000018874	ENSGALG00000036647
ENSGALG00000018976	ENSGALG00000036738
ENSGALG00000019087	ENSGALG00000036873
ENSGALG00000019171	ENSGALG00000036901
ENSGALG00000019284	ENSGALG00000036916
ENSGALG00000019336	ENSGALG00000036931
ENSGALG00000020253	ENSGALG00000036993
ENSGALG00000020505	ENSGALG00000037043
ENSGALG00000020561	ENSGALG00000037051
ENSGALG00000020703	ENSGALG00000037138
ENSGALG00000020736	ENSGALG00000037249
ENSGALG00000020737	ENSGALG00000037273
ENSGALG00000020741	ENSGALG00000037314
ENSGALG00000020742	ENSGALG00000037336
ENSGALG00000020793	ENSGALG00000037370
ENSGALG00000020884	ENSGALG00000037375
ENSGALG00000021040	ENSGALG00000037378
ENSGALG00000021128	ENSGALG00000037390
ENSGALG00000021220	ENSGALG00000037410
ENSGALG00000021364	ENSGALG00000037464
ENSGALG00000021542	ENSGALG00000037506
ENSGALG00000021598	ENSGALG00000037521
ENSGALG00000021634	ENSGALG00000037675
ENSGALG00000021665	ENSGALG00000037695
ENSGALG00000021685	ENSGALG00000037713
ENSGALG00000021686	ENSGALG00000037773
ENSGALG00000022758	ENSGALG00000037811
ENSGALG00000022882	ENSGALG00000037812
ENSGALG00000022980	ENSGALG00000037869
ENSGALG00000023142	ENSGALG00000037975
ENSGALG00000023279	ENSGALG00000037989
ENSGALG00000023348	ENSGALG00000038059
ENSGALG00000023364	ENSGALG00000038084
ENSGALG00000023546	ENSGALG00000038217
ENSGALG00000023670	ENSGALG00000038241
ENSGALG00000023872	ENSGALG00000038313
ENSGALG00000023950	ENSGALG00000038336
ENSGALG00000024041	ENSGALG00000038338
ENSGALG00000024081	ENSGALG00000038405
ENSGALG00000025743	ENSGALG00000038411
ENSGALG00000025751	ENSGALG00000038529
ENSGALG00000025858	ENSGALG00000038688
ENSGALG00000025898	ENSGALG00000038721
ENSGALG00000025921	ENSGALG00000038752
ENSGALG00000025938	ENSGALG00000038772
ENSGALG00000025946	ENSGALG00000038775
ENSGALG00000025948	ENSGALG00000038776
ENSGALG00000025950	ENSGALG00000039022
ENSGALG00000025959	ENSGALG00000039034
ENSGALG00000025977	ENSGALG00000039061
ENSGALG00000026154	ENSGALG00000039120
ENSGALG00000026258	ENSGALG00000039124
ENSGALG00000026299	ENSGALG00000039171
ENSGALG00000026311	ENSGALG00000039206
ENSGALG00000026315	ENSGALG00000039238
ENSGALG00000026363	ENSGALG00000039254
ENSGALG00000026422	ENSGALG00000039327
ENSGALG00000026471	ENSGALG00000039349
ENSGALG00000026491	ENSGALG00000039461
ENSGALG00000026507	ENSGALG00000039498
ENSGALG00000026516	ENSGALG00000039528
ENSGALG00000026542	ENSGALG00000039553
ENSGALG00000026591	ENSGALG00000039687
ENSGALG00000026594	ENSGALG00000039698
ENSGALG00000026607	ENSGALG00000039705
ENSGALG00000026639	ENSGALG00000039708
ENSGALG00000026661	ENSGALG00000039728
ENSGALG00000026674	ENSGALG00000039822
ENSGALG00000026687	ENSGALG00000039837
ENSGALG00000026704	ENSGALG00000040023
ENSGALG00000026757	ENSGALG00000040136
ENSGALG00000026790	ENSGALG00000040155
ENSGALG00000026846	ENSGALG00000040180
ENSGALG00000026850	ENSGALG00000040247
ENSGALG00000026864	ENSGALG00000040249
ENSGALG00000026896	ENSGALG00000040256
ENSGALG00000026945	ENSGALG00000040297
ENSGALG00000026958	ENSGALG00000040316
ENSGALG00000027069	ENSGALG00000040342
ENSGALG00000027093	ENSGALG00000040355
ENSGALG00000027122	ENSGALG00000040360
ENSGALG00000027126	ENSGALG00000040434
ENSGALG00000027159	ENSGALG00000040621
ENSGALG00000027170	ENSGALG00000040648
ENSGALG00000027240	ENSGALG00000040662
ENSGALG00000027258	ENSGALG00000040716
ENSGALG00000027295	ENSGALG00000040729
ENSGALG00000027330	ENSGALG00000040758
ENSGALG00000027363	ENSGALG00000040761
ENSGALG00000027454	ENSGALG00000040832
ENSGALG00000027492	ENSGALG00000040836
ENSGALG00000027514	ENSGALG00000040854
ENSGALG00000027520	ENSGALG00000040855
ENSGALG00000027579	ENSGALG00000040880
ENSGALG00000027608	ENSGALG00000040954
ENSGALG00000027620	ENSGALG00000040959
ENSGALG00000027629	ENSGALG00000040995
ENSGALG00000027658	ENSGALG00000041014
ENSGALG00000027734	ENSGALG00000041078
ENSGALG00000027761	ENSGALG00000041098
ENSGALG00000027785	ENSGALG00000041154
ENSGALG00000027805	ENSGALG00000041179
ENSGALG00000027823	ENSGALG00000041192
ENSGALG00000027853	ENSGALG00000041202
ENSGALG00000027891	ENSGALG00000041203
ENSGALG00000027907	ENSGALG00000041236
ENSGALG00000027981	ENSGALG00000041266
ENSGALG00000028017	ENSGALG00000041273
ENSGALG00000028056	ENSGALG00000041280
ENSGALG00000028069	ENSGALG00000041362
ENSGALG00000028083	ENSGALG00000041459
ENSGALG00000028187	ENSGALG00000041475
ENSGALG00000028308	ENSGALG00000041577
ENSGALG00000028326	ENSGALG00000041650
ENSGALG00000028354	ENSGALG00000041662
ENSGALG00000028439	ENSGALG00000041708
ENSGALG00000028501	ENSGALG00000041722
ENSGALG00000028551	ENSGALG00000041730
ENSGALG00000028568	ENSGALG00000041750
ENSGALG00000028638	ENSGALG00000041833
ENSGALG00000028658	ENSGALG00000041977
ENSGALG00000028664	ENSGALG00000041978
ENSGALG00000028696	ENSGALG00000041988
ENSGALG00000028709	ENSGALG00000041993
ENSGALG00000028807	ENSGALG00000042073
ENSGALG00000028822	ENSGALG00000042077
ENSGALG00000028840	ENSGALG00000042182
ENSGALG00000028949	ENSGALG00000042259
ENSGALG00000028971	ENSGALG00000042321
ENSGALG00000028979	ENSGALG00000042454
ENSGALG00000028983	ENSGALG00000042458
ENSGALG00000028998	ENSGALG00000042521
ENSGALG00000029012	ENSGALG00000042538
ENSGALG00000029175	ENSGALG00000042554
ENSGALG00000029190	ENSGALG00000042570
ENSGALG00000029324	ENSGALG00000042599
ENSGALG00000029332	ENSGALG00000042626
ENSGALG00000029390	ENSGALG00000042708
ENSGALG00000029401	ENSGALG00000042726
ENSGALG00000029402	ENSGALG00000042733
ENSGALG00000029429	ENSGALG00000042744
ENSGALG00000029528	ENSGALG00000042764
ENSGALG00000029571	ENSGALG00000042798
ENSGALG00000029616	ENSGALG00000042810
ENSGALG00000029664	ENSGALG00000042833
ENSGALG00000029706	ENSGALG00000042838
ENSGALG00000029793	ENSGALG00000042851
ENSGALG00000029932	ENSGALG00000042878
ENSGALG00000029970	ENSGALG00000043026
ENSGALG00000029999	ENSGALG00000043044
ENSGALG00000030028	ENSGALG00000043047
ENSGALG00000030056	ENSGALG00000043080
ENSGALG00000030070	ENSGALG00000043100
ENSGALG00000030081	ENSGALG00000043329
ENSGALG00000030160	ENSGALG00000043357
ENSGALG00000030164	ENSGALG00000043506
ENSGALG00000030173	ENSGALG00000043532
ENSGALG00000030175	ENSGALG00000043544
ENSGALG00000030176	ENSGALG00000043570
ENSGALG00000030229	ENSGALG00000043587
ENSGALG00000030245	ENSGALG00000043618
ENSGALG00000030254	ENSGALG00000043672
ENSGALG00000030261	ENSGALG00000043681
ENSGALG00000030276	ENSGALG00000043754
ENSGALG00000030280	ENSGALG00000043825
ENSGALG00000030357	ENSGALG00000043896
ENSGALG00000030376	ENSGALG00000043984
ENSGALG00000030406	ENSGALG00000044053
ENSGALG00000030419	ENSGALG00000044155
ENSGALG00000030455	ENSGALG00000044207
ENSGALG00000030492	ENSGALG00000044260
ENSGALG00000030511	ENSGALG00000044299
ENSGALG00000030580	ENSGALG00000044313
ENSGALG00000030607	ENSGALG00000044383
ENSGALG00000030626	ENSGALG00000044404
ENSGALG00000030661	ENSGALG00000044485
ENSGALG00000030707	ENSGALG00000044502
ENSGALG00000030739	ENSGALG00000044521
ENSGALG00000030767	ENSGALG00000044620
ENSGALG00000030780	ENSGALG00000044641
ENSGALG00000030789	ENSGALG00000044678
ENSGALG00000030859	ENSGALG00000044874
ENSGALG00000030871	ENSGALG00000044997
ENSGALG00000030879	ENSGALG00000045036
ENSGALG00000030900	ENSGALG00000045052
ENSGALG00000030925	ENSGALG00000045093
ENSGALG00000030964	ENSGALG00000045132
ENSGALG00000031018	ENSGALG00000045251
ENSGALG00000031035	ENSGALG00000045754
ENSGALG00000031069	ENSGALG00000045878
ENSGALG00000031117	ENSGALG00000046032
ENSGALG00000031158	ENSGALG00000046046
ENSGALG00000031163	ENSGALG00000046093
ENSGALG00000031209	ENSGALG00000046223
ENSGALG00000031227	ENSGALG00000046303
ENSGALG00000031248	ENSGALG00000046326
ENSGALG00000031275	ENSGALG00000046336
ENSGALG00000031284	ENSGALG00000046375
ENSGALG00000031327	ENSGALG00000046455
ENSGALG00000031360	ENSGALG00000046616
ENSGALG00000031375	ENSGALG00000046657
ENSGALG00000031380	ENSGALG00000046727
ENSGALG00000031404	ENSGALG00000046731
ENSGALG00000031416	ENSGALG00000046743
ENSGALG00000031425	ENSGALG00000046779
ENSGALG00000031503	ENSGALG00000046843
ENSGALG00000031519	ENSGALG00000046862
ENSGALG00000031565	ENSGALG00000047061
ENSGALG00000031593	ENSGALG00000047102
ENSGALG00000031637	ENSGALG00000047125
ENSGALG00000031642	ENSGALG00000047143
ENSGALG00000031700	ENSGALG00000047195
ENSGALG00000031741	ENSGALG00000047211
ENSGALG00000031754	ENSGALG00000047224
ENSGALG00000031763	ENSGALG00000047328
ENSGALG00000031786	ENSGALG00000047463
ENSGALG00000031835	ENSGALG00000047479
ENSGALG00000031851	ENSGALG00000047489
ENSGALG00000031893	ENSGALG00000047514
ENSGALG00000031922	ENSGALG00000047535
ENSGALG00000031928	ENSGALG00000047563
ENSGALG00000031947	ENSGALG00000047721
ENSGALG00000031958	ENSGALG00000047805
ENSGALG00000032184	ENSGALG00000047814
ENSGALG00000032335	ENSGALG00000047827
ENSGALG00000032366	ENSGALG00000047847
ENSGALG00000032373	ENSGALG00000047964
ENSGALG00000032386	ENSGALG00000047989
ENSGALG00000032402	ENSGALG00000048077
ENSGALG00000032417	ENSGALG00000048226
ENSGALG00000032558	ENSGALG00000048251
ENSGALG00000032590	ENSGALG00000048298
ENSGALG00000032640	ENSGALG00000048303
ENSGALG00000032642	ENSGALG00000048343
ENSGALG00000032660	ENSGALG00000048505
ENSGALG00000032685	ENSGALG00000048620
ENSGALG00000032975	ENSGALG00000048656
ENSGALG00000032986	ENSGALG00000048776
ENSGALG00000033062	ENSGALG00000048820
ENSGALG00000033063	ENSGALG00000048828
ENSGALG00000033068	ENSGALG00000048883
ENSGALG00000033102	ENSGALG00000048886
ENSGALG00000033137	ENSGALG00000048911
ENSGALG00000033170	ENSGALG00000048923
ENSGALG00000033178	ENSGALG00000049083
ENSGALG00000033231	ENSGALG00000049152
ENSGALG00000033244	ENSGALG00000049256
ENSGALG00000033293	ENSGALG00000049282
ENSGALG00000033295	ENSGALG00000049347
ENSGALG00000033304	ENSGALG00000049358
ENSGALG00000033328	ENSGALG00000049395
ENSGALG00000033408	ENSGALG00000049422
ENSGALG00000033416	ENSGALG00000049435
ENSGALG00000033497	ENSGALG00000049529
ENSGALG00000033593	ENSGALG00000049579
ENSGALG00000033608	ENSGALG00000049638
ENSGALG00000033631	ENSGALG00000049711
ENSGALG00000033683	ENSGALG00000049742
ENSGALG00000033695	ENSGALG00000049783
ENSGALG00000033769	ENSGALG00000049843
ENSGALG00000033938	ENSGALG00000049917
ENSGALG00000033971	ENSGALG00000050002
ENSGALG00000033974	ENSGALG00000050010
ENSGALG00000034004	ENSGALG00000050014
ENSGALG00000034007	ENSGALG00000050141
ENSGALG00000034013	ENSGALG00000050155
ENSGALG00000034048	ENSGALG00000050195
ENSGALG00000034081	ENSGALG00000050213
ENSGALG00000034171	ENSGALG00000050362
ENSGALG00000034250	ENSGALG00000050380
ENSGALG00000034281	ENSGALG00000050460
ENSGALG00000034284	ENSGALG00000050527
ENSGALG00000034303	ENSGALG00000050533
ENSGALG00000034325	ENSGALG00000050568
ENSGALG00000034352	ENSGALG00000050717
ENSGALG00000034374	ENSGALG00000050814
ENSGALG00000034376	ENSGALG00000050831
ENSGALG00000034395	ENSGALG00000050840
ENSGALG00000034413	ENSGALG00000050847
ENSGALG00000034430	ENSGALG00000050897
ENSGALG00000034434	ENSGALG00000050943
ENSGALG00000034488	ENSGALG00000051015
ENSGALG00000034507	ENSGALG00000051152
ENSGALG00000034574	ENSGALG00000051283
ENSGALG00000034591	ENSGALG00000051397
ENSGALG00000034615	ENSGALG00000051442
ENSGALG00000034616	ENSGALG00000051453
ENSGALG00000034628	ENSGALG00000051492
ENSGALG00000034661	ENSGALG00000051534
ENSGALG00000034708	ENSGALG00000051549
ENSGALG00000034735	ENSGALG00000051675
ENSGALG00000034788	ENSGALG00000051779
ENSGALG00000034803	ENSGALG00000051789
ENSGALG00000034834	ENSGALG00000051831
ENSGALG00000034876	ENSGALG00000051937
ENSGALG00000034905	ENSGALG00000052026
ENSGALG00000034950	ENSGALG00000052052
ENSGALG00000034989	ENSGALG00000052151
ENSGALG00000035007	ENSGALG00000052162
ENSGALG00000035016	ENSGALG00000052203
ENSGALG00000035035	ENSGALG00000052227
ENSGALG00000035140	ENSGALG00000052304
ENSGALG00000035228	ENSGALG00000052363
ENSGALG00000035317	ENSGALG00000052396
ENSGALG00000035325	ENSGALG00000052425
ENSGALG00000035419	ENSGALG00000052441
ENSGALG00000035472	ENSGALG00000052460
ENSGALG00000035493	ENSGALG00000052557
ENSGALG00000035561	ENSGALG00000052593
ENSGALG00000035563	ENSGALG00000052638
ENSGALG00000035602	ENSGALG00000052643
ENSGALG00000035604	ENSGALG00000052743
ENSGALG00000035605	ENSGALG00000052784
ENSGALG00000035679	ENSGALG00000052836
ENSGALG00000035701	ENSGALG00000052894
ENSGALG00000035761	ENSGALG00000052949
ENSGALG00000035780	ENSGALG00000052991
ENSGALG00000035785	ENSGALG00000053105
ENSGALG00000035912	ENSGALG00000053210
ENSGALG00000035932	ENSGALG00000053408
ENSGALG00000035946	ENSGALG00000053552
ENSGALG00000035949	ENSGALG00000053578
ENSGALG00000036001	ENSGALG00000053580
ENSGALG00000036004	ENSGALG00000053659
ENSGALG00000036017	ENSGALG00000053675
ENSGALG00000036043	ENSGALG00000053754
ENSGALG00000036049	ENSGALG00000053860
ENSGALG00000036067	ENSGALG00000053871
ENSGALG00000036074	ENSGALG00000053882
ENSGALG00000036089	ENSGALG00000054048
ENSGALG00000036095	ENSGALG00000054057
ENSGALG00000036117	ENSGALG00000054136
ENSGALG00000036163	ENSGALG00000054150
ENSGALG00000036201	ENSGALG00000054205
ENSGALG00000036214	ENSGALG00000054325
ENSGALG00000036234	ENSGALG00000054339
ENSGALG00000036252	ENSGALG00000054402
ENSGALG00000036294	ENSGALG00000054413
ENSGALG00000036301	ENSGALG00000054415
ENSGALG00000036310	ENSGALG00000054420
ENSGALG00000036355	ENSGALG00000054561
ENSGALG00000036391	ENSGALG00000054619
ENSGALG00000036441	ENSGALG00000054746
ENSGALG00000036443	ENSGALG00000054772
ENSGALG00000036456	ENSGALG00000054783
ENSGALG00000036496	ENSGALG00000054822
ENSGALG00000036498	ENSGALG00000054834
ENSGALG00000036566	ENSGALG00000054898
ENSGALG00000036730	ENSGALG00000054915
ENSGALG00000036743	ENSGALG00000054943
ENSGALG00000036775	ENSGALG00000054976
ENSGALG00000036785	ENSGALG00000054988
ENSGALG00000036792	ENSGALG00000055021
ENSGALG00000036829	ENSGALG00000055117
ENSGALG00000036856
ENSGALG00000036871
ENSGALG00000036971
ENSGALG00000037031
ENSGALG00000037072
ENSGALG00000037097
ENSGALG00000037129
ENSGALG00000037164
ENSGALG00000037167
ENSGALG00000037206
ENSGALG00000037256
ENSGALG00000037361
ENSGALG00000037371
ENSGALG00000037402
ENSGALG00000037525
ENSGALG00000037545
ENSGALG00000037611
ENSGALG00000037665
ENSGALG00000037726
ENSGALG00000037739
ENSGALG00000037769
ENSGALG00000037778
ENSGALG00000037780
ENSGALG00000037787
ENSGALG00000037816
ENSGALG00000037854
ENSGALG00000037888
ENSGALG00000037933
ENSGALG00000037935
ENSGALG00000037940
ENSGALG00000037944
ENSGALG00000037953
ENSGALG00000037991
ENSGALG00000038064
ENSGALG00000038154
ENSGALG00000038189
ENSGALG00000038225
ENSGALG00000038242
ENSGALG00000038395
ENSGALG00000038399
ENSGALG00000038420
ENSGALG00000038467
ENSGALG00000038520
ENSGALG00000038536
ENSGALG00000038556
ENSGALG00000038652
ENSGALG00000038678
ENSGALG00000038834
ENSGALG00000038885
ENSGALG00000038913
ENSGALG00000038978
ENSGALG00000038994
ENSGALG00000039023
ENSGALG00000039139
ENSGALG00000039161
ENSGALG00000039168
ENSGALG00000039182
ENSGALG00000039219
ENSGALG00000039307
ENSGALG00000039411
ENSGALG00000039450
ENSGALG00000039468
ENSGALG00000039535
ENSGALG00000039563
ENSGALG00000039589
ENSGALG00000039615
ENSGALG00000039710
ENSGALG00000039735
ENSGALG00000039775
ENSGALG00000039786
ENSGALG00000039855
ENSGALG00000039861
ENSGALG00000039872
ENSGALG00000039878
ENSGALG00000039990
ENSGALG00000040003
ENSGALG00000040006
ENSGALG00000040017
ENSGALG00000040030
ENSGALG00000040079
ENSGALG00000040086
ENSGALG00000040098
ENSGALG00000040184
ENSGALG00000040248
ENSGALG00000040260
ENSGALG00000040266
ENSGALG00000040367
ENSGALG00000040369
ENSGALG00000040397
ENSGALG00000040428
ENSGALG00000040433
ENSGALG00000040447
ENSGALG00000040465
ENSGALG00000040478
ENSGALG00000040672
ENSGALG00000040720
ENSGALG00000040759
ENSGALG00000040770
ENSGALG00000040817
ENSGALG00000040840
ENSGALG00000040866
ENSGALG00000040869
ENSGALG00000040905
ENSGALG00000040908
ENSGALG00000040921
ENSGALG00000040957
ENSGALG00000040986
ENSGALG00000041010
ENSGALG00000041052
ENSGALG00000041094
ENSGALG00000041102
ENSGALG00000041140
ENSGALG00000041153
ENSGALG00000041183
ENSGALG00000041193
ENSGALG00000041200
ENSGALG00000041337
ENSGALG00000041346
ENSGALG00000041353
ENSGALG00000041373
ENSGALG00000041449
ENSGALG00000041456
ENSGALG00000041461
ENSGALG00000041616
ENSGALG00000041621
ENSGALG00000041626
ENSGALG00000041630
ENSGALG00000041643
ENSGALG00000041644
ENSGALG00000041731
ENSGALG00000041744
ENSGALG00000041760
ENSGALG00000041762
ENSGALG00000041774
ENSGALG00000041775
ENSGALG00000041787
ENSGALG00000041792
ENSGALG00000041808
ENSGALG00000041854
ENSGALG00000041863
ENSGALG00000041911
ENSGALG00000041962
ENSGALG00000041973
ENSGALG00000041981
ENSGALG00000042020
ENSGALG00000042067
ENSGALG00000042125
ENSGALG00000042330
ENSGALG00000042388
ENSGALG00000042533
ENSGALG00000042548
ENSGALG00000042553
ENSGALG00000042564
ENSGALG00000042611
ENSGALG00000042759
ENSGALG00000042836
ENSGALG00000042840
ENSGALG00000042894
ENSGALG00000042936
ENSGALG00000042949
ENSGALG00000042976
ENSGALG00000042984
ENSGALG00000043018
ENSGALG00000043036
ENSGALG00000043053
ENSGALG00000043087
ENSGALG00000043118
ENSGALG00000043128
ENSGALG00000043167
ENSGALG00000043240
ENSGALG00000043572
ENSGALG00000043576
ENSGALG00000043597
ENSGALG00000043607
ENSGALG00000043676
ENSGALG00000043694
ENSGALG00000043701
ENSGALG00000043758
ENSGALG00000043799
ENSGALG00000043831
ENSGALG00000043838
ENSGALG00000044224
ENSGALG00000044278
ENSGALG00000044391
ENSGALG00000044480
ENSGALG00000044519
ENSGALG00000044581
ENSGALG00000044649
ENSGALG00000044805
ENSGALG00000045063
ENSGALG00000045122
ENSGALG00000045232
ENSGALG00000045427
ENSGALG00000045478
ENSGALG00000045511
ENSGALG00000045534
ENSGALG00000045634
ENSGALG00000045658
ENSGALG00000045684
ENSGALG00000045846
ENSGALG00000045898
ENSGALG00000046187
ENSGALG00000046479
ENSGALG00000046507
ENSGALG00000046708
ENSGALG00000046715
ENSGALG00000046757
ENSGALG00000046789
ENSGALG00000046931
ENSGALG00000046992
ENSGALG00000047072
ENSGALG00000047126
ENSGALG00000047176
ENSGALG00000047314
ENSGALG00000047352
ENSGALG00000047355
ENSGALG00000047393
ENSGALG00000047488
ENSGALG00000047516
ENSGALG00000047559
ENSGALG00000047588
ENSGALG00000047642
ENSGALG00000047665
ENSGALG00000047682
ENSGALG00000047687
ENSGALG00000047771
ENSGALG00000047861
ENSGALG00000048035
ENSGALG00000048099
ENSGALG00000048144
ENSGALG00000048151
ENSGALG00000048307
ENSGALG00000048401
ENSGALG00000048432
ENSGALG00000048534
ENSGALG00000048580
ENSGALG00000048592
ENSGALG00000048716
ENSGALG00000048849
ENSGALG00000048882
ENSGALG00000048925
ENSGALG00000048936
ENSGALG00000049027
ENSGALG00000049065
ENSGALG00000049069
ENSGALG00000049157
ENSGALG00000049210
ENSGALG00000049219
ENSGALG00000049299
ENSGALG00000049427
ENSGALG00000049622
ENSGALG00000049668
ENSGALG00000049690
ENSGALG00000049710
ENSGALG00000049798
ENSGALG00000049807
ENSGALG00000049851
ENSGALG00000049887
ENSGALG00000049970
ENSGALG00000050049
ENSGALG00000050081
ENSGALG00000050086
ENSGALG00000050110
ENSGALG00000050186
ENSGALG00000050260
ENSGALG00000050342
ENSGALG00000050403
ENSGALG00000050444
ENSGALG00000050647
ENSGALG00000050668
ENSGALG00000050692
ENSGALG00000050845
ENSGALG00000050866
ENSGALG00000050881
ENSGALG00000050882
ENSGALG00000050964
ENSGALG00000051018
ENSGALG00000051065
ENSGALG00000051135
ENSGALG00000051144
ENSGALG00000051146
ENSGALG00000051320
ENSGALG00000051398
ENSGALG00000051415
ENSGALG00000051422
ENSGALG00000051428
ENSGALG00000051438
ENSGALG00000051443
ENSGALG00000051456
ENSGALG00000051459
ENSGALG00000051466
ENSGALG00000051644
ENSGALG00000051750
ENSGALG00000051954
ENSGALG00000051957
ENSGALG00000051993
ENSGALG00000052012
ENSGALG00000052037
ENSGALG00000052049
ENSGALG00000052061
ENSGALG00000052154
ENSGALG00000052192
ENSGALG00000052223
ENSGALG00000052284
ENSGALG00000052326
ENSGALG00000052336
ENSGALG00000052387
ENSGALG00000052395
ENSGALG00000052484
ENSGALG00000052503
ENSGALG00000052604
ENSGALG00000052645
ENSGALG00000052763
ENSGALG00000052818
ENSGALG00000052889
ENSGALG00000052892
ENSGALG00000052946
ENSGALG00000052952
ENSGALG00000052997
ENSGALG00000053068
ENSGALG00000053107
ENSGALG00000053130
ENSGALG00000053184
ENSGALG00000053217
ENSGALG00000053254
ENSGALG00000053315
ENSGALG00000053332
ENSGALG00000053398
ENSGALG00000053434
ENSGALG00000053561
ENSGALG00000053584
ENSGALG00000053765
ENSGALG00000053931
ENSGALG00000053989
ENSGALG00000053997
ENSGALG00000054070
ENSGALG00000054099
ENSGALG00000054138
ENSGALG00000054154
ENSGALG00000054272
ENSGALG00000054273
ENSGALG00000054345
ENSGALG00000054371
ENSGALG00000054430
ENSGALG00000054534
ENSGALG00000054546
ENSGALG00000054550
ENSGALG00000054659
ENSGALG00000054667
ENSGALG00000054723
ENSGALG00000054870
ENSGALG00000054931
ENSGALG00000055010
