# Supplementary material for: Systematic Analysis of Long Noncoding RNA and mRNA in Granulosa Cells during the Hen Ovulatory Cycle
Source: Animals (Basel). 2021 May 25;11(6):1533. doi: 10.3390/ani11061533 (PMC8225051; doi:10.3390/ani11061533)
Supplement: Supplementary file 1 [file animals-11-01533-s001.zip › Table S8 List of lncRNAs in different cluster profiles of STEM.xlsx]

## Sheet: Sheet1
Table S8. Lists of lncRNAs in different cluster profiles of STEM
Cluster 10	Cluster 16	Cluster 15	Cluster 19	Cluster 17
ENSGALG00000024266	ENSGALG00000006584	ENSGALG00000036107	ENSGALG00000031645	ENSGALG00000031177
ENSGALG00000024395	ENSGALG00000020510	ENSGALG00000039107	ENSGALG00000045548	ENSGALG00000048374
ENSGALG00000029227	ENSGALG00000021405	ENSGALG00000040585	ENSGALG00000046749	ENSGALG00000048933
ENSGALG00000029680	ENSGALG00000024288	ENSGALG00000042165	ENSGALG00000046764	ENSGALG00000050328
ENSGALG00000030206	ENSGALG00000029249	ENSGALG00000042588	ENSGALG00000047206	ENSGALG00000051837
ENSGALG00000030532	ENSGALG00000029565	ENSGALG00000042995	ENSGALG00000047620	ENSGALG00000052659
ENSGALG00000030720	ENSGALG00000029796	ENSGALG00000046419	ENSGALG00000047769	G10003
ENSGALG00000030849	ENSGALG00000029930	ENSGALG00000046798	ENSGALG00000048462	G10094
ENSGALG00000031051	ENSGALG00000030195	ENSGALG00000046895	ENSGALG00000048518	G1133
ENSGALG00000032359	ENSGALG00000030338	ENSGALG00000046936	ENSGALG00000049128	G1151
ENSGALG00000034021	ENSGALG00000030930	ENSGALG00000047016	ENSGALG00000050060	G11739
ENSGALG00000034116	ENSGALG00000031398	ENSGALG00000047557	ENSGALG00000050393	G11892
ENSGALG00000034279	ENSGALG00000031850	ENSGALG00000047732	ENSGALG00000050448	G11949
ENSGALG00000034363	ENSGALG00000033148	ENSGALG00000047852	ENSGALG00000050846	G11977
ENSGALG00000034894	ENSGALG00000033453	ENSGALG00000048348	ENSGALG00000050906	G12327
ENSGALG00000036040	ENSGALG00000033499	ENSGALG00000048532	ENSGALG00000051240	G12619
ENSGALG00000036091	ENSGALG00000033758	ENSGALG00000048588	ENSGALG00000051571	G13686
ENSGALG00000036522	ENSGALG00000034952	ENSGALG00000049011	ENSGALG00000051641	G14008
ENSGALG00000036788	ENSGALG00000036292	ENSGALG00000049055	ENSGALG00000051842	G14190
ENSGALG00000036848	ENSGALG00000037666	ENSGALG00000049104	ENSGALG00000051951	G14218
ENSGALG00000037040	ENSGALG00000037717	ENSGALG00000049289	ENSGALG00000052184	G1429
ENSGALG00000038873	ENSGALG00000037870	ENSGALG00000049873	ENSGALG00000052619	G14475
ENSGALG00000039246	ENSGALG00000038583	ENSGALG00000049928	ENSGALG00000053167	G15239
ENSGALG00000040051	ENSGALG00000039754	ENSGALG00000049957	ENSGALG00000053232	G17258
ENSGALG00000040195	ENSGALG00000039965	ENSGALG00000050215	ENSGALG00000053303	G17259
ENSGALG00000040732	ENSGALG00000040001	ENSGALG00000050642	ENSGALG00000053451	G17649
ENSGALG00000041397	ENSGALG00000040221	ENSGALG00000051062	ENSGALG00000053562	G18028
ENSGALG00000041794	ENSGALG00000041690	ENSGALG00000051231	ENSGALG00000053822	G18126
ENSGALG00000042086	ENSGALG00000042715	ENSGALG00000051535	ENSGALG00000053849	G18172
ENSGALG00000043141	ENSGALG00000045740	ENSGALG00000051782	G10339	G18478
ENSGALG00000043392	ENSGALG00000046473	ENSGALG00000051921	G10518	G2135
ENSGALG00000043469	ENSGALG00000046534	ENSGALG00000052407	G10546	G2662
ENSGALG00000043632	ENSGALG00000046819	ENSGALG00000052704	G10657	G3851
ENSGALG00000043637	ENSGALG00000046857	ENSGALG00000052987	G10709	G3902
ENSGALG00000044272	ENSGALG00000046905	ENSGALG00000052990	G10837	G4348
ENSGALG00000044563	ENSGALG00000046945	ENSGALG00000053036	G11041	G4948
ENSGALG00000044618	ENSGALG00000046977	ENSGALG00000053155	G11069	G5386
ENSGALG00000044735	ENSGALG00000047013	ENSGALG00000053469	G11120	G6014
ENSGALG00000045173	ENSGALG00000047018	ENSGALG00000053897	G11298	G6679
ENSGALG00000046053	ENSGALG00000047067	ENSGALG00000053940	G11299	G6833
ENSGALG00000046322	ENSGALG00000047219	ENSGALG00000054038	G11403	G6911
ENSGALG00000046553	ENSGALG00000047309	ENSGALG00000054222	G1146	G7116
ENSGALG00000046643	ENSGALG00000047365	ENSGALG00000054443	G11716	G7136
ENSGALG00000046680	ENSGALG00000047579	ENSGALG00000054817	G1173	G7237
ENSGALG00000046706	ENSGALG00000047598	ENSGALG00000054850	G11843	G7439
ENSGALG00000046723	ENSGALG00000047778	ENSGALG00000055045	G11889	G7549
ENSGALG00000046734	ENSGALG00000047795	G1000	G12047	G831
ENSGALG00000046780	ENSGALG00000047845	G10005	G12121	G8613
ENSGALG00000046796	ENSGALG00000048057	G101	G12152	G8877
ENSGALG00000046810	ENSGALG00000048173	G10105	G12274	G9424
ENSGALG00000046813	ENSGALG00000048206	G10108	G12318	G9594
ENSGALG00000046869	ENSGALG00000048411	G10172	G12378	G9637
ENSGALG00000046938	ENSGALG00000048418	G102	G12524
ENSGALG00000046994	ENSGALG00000048453	G10242	G12536
ENSGALG00000047038	ENSGALG00000048523	G1038	G12649
ENSGALG00000047394	ENSGALG00000048570	G10392	G12705
ENSGALG00000047408	ENSGALG00000048607	G10394	G128
ENSGALG00000047484	ENSGALG00000048610	G10395	G12941
ENSGALG00000047485	ENSGALG00000048614	G105	G12942
ENSGALG00000047571	ENSGALG00000048632	G1053	G13059
ENSGALG00000047613	ENSGALG00000048674	G10635	G13151
ENSGALG00000047636	ENSGALG00000048680	G10668	G13157
ENSGALG00000047678	ENSGALG00000048807	G10685	G13306
ENSGALG00000047686	ENSGALG00000048850	G10712	G13468
ENSGALG00000047725	ENSGALG00000048914	G1073	G13621
ENSGALG00000047743	ENSGALG00000049036	G1090	G14033
ENSGALG00000047748	ENSGALG00000049051	G10940	G14120
ENSGALG00000047881	ENSGALG00000049070	G11022	G14335
ENSGALG00000047894	ENSGALG00000049093	G11028	G14511
ENSGALG00000047901	ENSGALG00000049144	G11122	G14596
ENSGALG00000047905	ENSGALG00000049334	G11285	G14597
ENSGALG00000047907	ENSGALG00000049335	G11360	G14622
ENSGALG00000048136	ENSGALG00000049424	G11469	G14810
ENSGALG00000048220	ENSGALG00000049430	G11525	G14964
ENSGALG00000048271	ENSGALG00000049698	G11598	G14980
ENSGALG00000048366	ENSGALG00000049933	G11638	G1516
ENSGALG00000048371	ENSGALG00000049954	G11667	G1517
ENSGALG00000048423	ENSGALG00000049965	G11690	G15344
ENSGALG00000048425	ENSGALG00000050076	G11742	G1543
ENSGALG00000048428	ENSGALG00000050135	G11808	G15830
ENSGALG00000048439	ENSGALG00000050152	G11890	G15916
ENSGALG00000048471	ENSGALG00000050190	G11891	G15954
ENSGALG00000048500	ENSGALG00000050283	G1195	G15993
ENSGALG00000048515	ENSGALG00000050287	G12007	G16178
ENSGALG00000048533	ENSGALG00000050320	G12065	G16179
ENSGALG00000048544	ENSGALG00000050355	G12071	G1667
ENSGALG00000048561	ENSGALG00000050382	G12988	G16831
ENSGALG00000048597	ENSGALG00000050423	G13091	G17140
ENSGALG00000048609	ENSGALG00000050426	G13219	G17157
ENSGALG00000048640	ENSGALG00000050487	G13221	G17273
ENSGALG00000048667	ENSGALG00000050492	G13234	G17539
ENSGALG00000048764	ENSGALG00000050556	G13307	G17574
ENSGALG00000048785	ENSGALG00000050682	G13334	G17579
ENSGALG00000048842	ENSGALG00000050768	G13335	G17599
ENSGALG00000048906	ENSGALG00000050842	G13447	G1764
ENSGALG00000048937	ENSGALG00000050851	G13578	G17681
ENSGALG00000048950	ENSGALG00000051036	G13620	G17703
ENSGALG00000049002	ENSGALG00000051064	G13622	G17740
ENSGALG00000049029	ENSGALG00000051153	G1379	G17745
ENSGALG00000049059	ENSGALG00000051214	G13833	G17751
ENSGALG00000049085	ENSGALG00000051292	G14096	G17786
ENSGALG00000049100	ENSGALG00000051592	G14129	G17787
ENSGALG00000049108	ENSGALG00000051638	G14344	G1808
ENSGALG00000049141	ENSGALG00000051720	G14345	G18121
ENSGALG00000049177	ENSGALG00000051770	G14346	G18154
ENSGALG00000049234	ENSGALG00000052017	G14477	G18249
ENSGALG00000049235	ENSGALG00000052079	G14479	G18269
ENSGALG00000049246	ENSGALG00000052100	G14480	G18348
ENSGALG00000049276	ENSGALG00000052112	G14509	G18501
ENSGALG00000049296	ENSGALG00000052117	G15053	G18660
ENSGALG00000049321	ENSGALG00000052259	G15197	G18725
ENSGALG00000049344	ENSGALG00000052340	G15210	G18728
ENSGALG00000049352	ENSGALG00000052475	G15217	G18817
ENSGALG00000049354	ENSGALG00000052507	G15229	G18885
ENSGALG00000049389	ENSGALG00000052514	G15234	G18969
ENSGALG00000049404	ENSGALG00000052658	G15235	G1933
ENSGALG00000049469	ENSGALG00000052792	G15237	G1973
ENSGALG00000049495	ENSGALG00000052823	G15238	G2087
ENSGALG00000049528	ENSGALG00000052860	G15240	G2132
ENSGALG00000049606	ENSGALG00000052910	G15309	G2236
ENSGALG00000049645	ENSGALG00000053016	G154	G2451
ENSGALG00000049680	ENSGALG00000053151	G15451	G2595
ENSGALG00000049688	ENSGALG00000053311	G15541	G3233
ENSGALG00000049691	ENSGALG00000053330	G15627	G3325
ENSGALG00000049701	ENSGALG00000053361	G15782	G3360
ENSGALG00000049719	ENSGALG00000053416	G15783	G362
ENSGALG00000049729	ENSGALG00000053559	G15784	G3809
ENSGALG00000049765	ENSGALG00000053975	G15785	G3834
ENSGALG00000049795	ENSGALG00000053985	G1586	G3953
ENSGALG00000049806	ENSGALG00000054315	G15882	G3954
ENSGALG00000049833	ENSGALG00000054327	G15928	G3955
ENSGALG00000049893	ENSGALG00000054347	G16037	G407
ENSGALG00000049901	ENSGALG00000054380	G16066	G4145
ENSGALG00000049912	ENSGALG00000054456	G16068	G433
ENSGALG00000049914	ENSGALG00000054547	G16127	G435
ENSGALG00000049992	ENSGALG00000054747	G16328	G4384
ENSGALG00000049994	ENSGALG00000054854	G16337	G4402
ENSGALG00000050018	ENSGALG00000054925	G1651	G4437
ENSGALG00000050078	ENSGALG00000054962	G16522	G4489
ENSGALG00000050092	ENSGALG00000055027	G1655	G4560
ENSGALG00000050108	ENSGALG00000055074	G1661	G4711
ENSGALG00000050164	G1005	G16803	G477
ENSGALG00000050170	G10357	G16886	G5073
ENSGALG00000050189	G10375	G16913	G5727
ENSGALG00000050193	G1044	G170	G582
ENSGALG00000050245	G1045	G1710	G5823
ENSGALG00000050296	G1059	G17171	G5831
ENSGALG00000050381	G10774	G17360	G6027
ENSGALG00000050414	G10809	G17361	G6070
ENSGALG00000050453	G10908	G17486	G6181
ENSGALG00000050475	G10928	G17581	G6198
ENSGALG00000050522	G10955	G17642	G6315
ENSGALG00000050525	G10983	G17738	G6593
ENSGALG00000050540	G1100	G17743	G6594
ENSGALG00000050543	G1106	G1793	G6595
ENSGALG00000050573	G1107	G1794	G6666
ENSGALG00000050578	G11089	G1795	G6770
ENSGALG00000050622	G11090	G17997	G6867
ENSGALG00000050683	G11091	G18161	G6997
ENSGALG00000050726	G11094	G182	G6998
ENSGALG00000050759	G11096	G18252	G7024
ENSGALG00000050874	G11139	G18310	G7046
ENSGALG00000050902	G11163	G18318	G7100
ENSGALG00000050904	G11178	G18320	G7184
ENSGALG00000050989	G11182	G18334	G7222
ENSGALG00000051045	G1120	G18370	G7309
ENSGALG00000051075	G11202	G1838	G7359
ENSGALG00000051104	G11203	G18548	G7486
ENSGALG00000051183	G11305	G18773	G7506
ENSGALG00000051195	G1134	G18790	G7533
ENSGALG00000051294	G11350	G18853	G7645
ENSGALG00000051344	G1137	G18876	G7694
ENSGALG00000051373	G11394	G1912	G7948
ENSGALG00000051380	G11395	G1915	G7950
ENSGALG00000051507	G11414	G1917	G8019
ENSGALG00000051558	G11415	G193	G8086
ENSGALG00000051591	G1148	G1974	G8158
ENSGALG00000051599	G1149	G2017	G8160
ENSGALG00000051664	G115	G210	G8188
ENSGALG00000051736	G11500	G2108	G8195
ENSGALG00000051784	G11578	G2198	G8221
ENSGALG00000051810	G116	G2230	G8261
ENSGALG00000051840	G11603	G2235	G8387
ENSGALG00000051855	G11678	G2241	G845
ENSGALG00000051928	G117	G2268	G8511
ENSGALG00000051939	G11761	G2273	G8759
ENSGALG00000051961	G11789	G2327	G8873
ENSGALG00000052065	G11790	G2329	G9060
ENSGALG00000052070	G11791	G2340	G9309
ENSGALG00000052111	G11792	G2348	G9468
ENSGALG00000052178	G118	G2388	G9555
ENSGALG00000052194	G11859	G244	G9566
ENSGALG00000052212	G11905	G2446	G96
ENSGALG00000052297	G1193	G2448	G9646
ENSGALG00000052300	G12040	G2470
ENSGALG00000052325	G12091	G2531
ENSGALG00000052390	G1250	G2538
ENSGALG00000052427	G12592	G2539
ENSGALG00000052459	G12799	G2543
ENSGALG00000052493	G12907	G2552
ENSGALG00000052501	G13	G2636
ENSGALG00000052561	G13033	G2651
ENSGALG00000052570	G13242	G2930
ENSGALG00000052578	G13259	G3063
ENSGALG00000052584	G13293	G3066
ENSGALG00000052595	G13384	G3303
ENSGALG00000052608	G13386	G3319
ENSGALG00000052664	G13387	G3370
ENSGALG00000052691	G13388	G3547
ENSGALG00000052830	G13390	G3548
ENSGALG00000053071	G13418	G360
ENSGALG00000053076	G13653	G3602
ENSGALG00000053091	G13655	G3609
ENSGALG00000053145	G13669	G3703
ENSGALG00000053170	G13683	G373
ENSGALG00000053324	G13724	G384
ENSGALG00000053360	G13736	G400
ENSGALG00000053376	G13786	G4202
ENSGALG00000053403	G13820	G4252
ENSGALG00000053409	G13830	G434
ENSGALG00000053436	G139	G4370
ENSGALG00000053492	G13968	G4373
ENSGALG00000053514	G13970	G4376
ENSGALG00000053563	G13971	G4395
ENSGALG00000053639	G14053	G4417
ENSGALG00000053643	G14066	G4546
ENSGALG00000053654	G14067	G465
ENSGALG00000053660	G14068	G476
ENSGALG00000053666	G14069	G4926
ENSGALG00000053695	G14071	G4927
ENSGALG00000053815	G14072	G4960
ENSGALG00000053892	G14073	G5006
ENSGALG00000053936	G14074	G5096
ENSGALG00000053943	G14088	G5097
ENSGALG00000054031	G14244	G5157
ENSGALG00000054073	G14322	G5241
ENSGALG00000054088	G14376	G5242
ENSGALG00000054100	G1440	G5478
ENSGALG00000054107	G14407	G5657
ENSGALG00000054128	G14441	G5670
ENSGALG00000054208	G14582	G5742
ENSGALG00000054268	G1469	G5748
ENSGALG00000054326	G14700	G5767
ENSGALG00000054354	G14712	G5771
ENSGALG00000054398	G14713	G5830
ENSGALG00000054431	G14714	G592
ENSGALG00000054461	G14724	G6142
ENSGALG00000054479	G14743	G6426
ENSGALG00000054524	G14744	G6433
ENSGALG00000054557	G14757	G6485
ENSGALG00000054567	G14762	G6532
ENSGALG00000054631	G14778	G6608
ENSGALG00000054635	G14793	G6637
ENSGALG00000054714	G14868	G6665
ENSGALG00000054742	G14869	G6678
ENSGALG00000054849	G14871	G6680
ENSGALG00000054878	G14872	G6800
ENSGALG00000054901	G14918	G6834
ENSGALG00000054941	G14932	G6835
ENSGALG00000054970	G14946	G6836
ENSGALG00000055042	G15008	G6837
ENSGALG00000055086	G15028	G6901
ENSGALG00000055095	G15029	G6962
ENSGALG00000055100	G15067	G7040
ENSGALG00000055138	G15102	G7158
G1002	G15252	G719
G1003	G1526	G7241
G10066	G15271	G7264
G10345	G15296	G7339
G10393	G15297	G7372
G1041	G1534	G7422
G10441	G1548	G7423
G10537	G15493	G7424
G1064	G15494	G7425
G1066	G15495	G7502
G10664	G15496	G7554
G10669	G1552	G7575
G10670	G1553	G7576
G10672	G1554	G7577
G10673	G1555	G7578
G10674	G15598	G7579
G10677	G15707	G7580
G10701	G15773	G7581
G10702	G15774	G7646
G10703	G15775	G7710
G10705	G15857	G7712
G10711	G15859	G7729
G10778	G15861	G7748
G10782	G15896	G7853
G10820	G15922	G7877
G10821	G15947	G7880
G10827	G16007	G7924
G10832	G16087	G8058
G10944	G1609	G8107
G10946	G1610	G8108
G10964	G16125	G8111
G11027	G16151	G8150
G11029	G16164	G8219
G11030	G16203	G8227
G11061	G16206	G8232
G11062	G16210	G8273
G11063	G16236	G8306
G11064	G16238	G8325
G11068	G16239	G8352
G11097	G16304	G8456
G11130	G16387	G8467
G11194	G16388	G8651
G11196	G16443	G8678
G11233	G16450	G888
G11243	G16452	G9066
G11262	G16517	G925
G11271	G16520	G9331
G1128	G16572	G9395
G11302	G16774	G9409
G11303	G1682	G9428
G11312	G16825	G9501
G11313	G17018	G9656
G11326	G17044	G9674
G11327	G17183
G11328	G17196
G11370	G17248
G11397	G17249
G11398	G17251
G11440	G17252
G11463	G17260
G11464	G17263
G11465	G1739
G11468	G1741
G11524	G1742
G11526	G17426
G11527	G1744
G11528	G17482
G1156	G17483
G11568	G17488
G11745	G17841
G11749	G1785
G1175	G17854
G11753	G1786
G11754	G1787
G11755	G17872
G11828	G1788
G11911	G17887
G11937	G17905
G12192	G17925
G122	G17934
G12282	G17938
G12285	G17942
G12286	G17962
G12287	G17976
G12291	G17981
G12293	G17993
G12294	G1802
G1230	G18021
G12360	G18023
G124	G18045
G12537	G18046
G12546	G18047
G12617	G18048
G12685	G18066
G1277	G1817
G12903	G18197
G12918	G18213
G12925	G18233
G12926	G18238
G12943	G1828
G12948	G18284
G13062	G18302
G13076	G18303
G13097	G18304
G13098	G18307
G13099	G18352
G13104	G18363
G13115	G18366
G13155	G18367
G13158	G18369
G13171	G18403
G13209	G18406
G13210	G18417
G13211	G18447
G13212	G18451
G13218	G18453
G13222	G18483
G13231	G18588
G13253	G18589
G1326	G18600
G13364	G18602
G13365	G18603
G13400	G18608
G13401	G18609
G13402	G1866
G13403	G18664
G13410	G18665
G13444	G18709
G13464	G18711
G13465	G18712
G13466	G18720
G13467	G18730
G13532	G18752
G13533	G18783
G13560	G18839
G13579	G18864
G13580	G18869
G13584	G18870
G13623	G18871
G13634	G18872
G13717	G18912
G13718	G18914
G13719	G18921
G13720	G18925
G1378	G18928
G13804	G18932
G13805	G18933
G13843	G18937
G13890	G1908
G13921	G1964
G13960	G1967
G13964	G1969
G14012	G198
G14015	G2128
G14023	G2148
G14214	G2162
G14298	G2163
G14309	G2164
G14358	G2166
G14361	G2168
G14362	G22
G14449	G2261
G14450	G2262
G14452	G2263
G14455	G233
G14456	G2336
G14457	G24
G14459	G2501
G14476	G2577
G14571	G2607
G14572	G2655
G14599	G2802
G14659	G2849
G14718	G2867
G14729	G2868
G1479	G2873
G14835	G2874
G14845	G299
G1494	G317
G14959	G3215
G15021	G3327
G15036	G3355
G15039	G3363
G1506	G3395
G15060	G3469
G15074	G3470
G15145	G3482
G15146	G3508
G15162	G3513
G15213	G3971
G15215	G3997
G15227	G4
G15228	G4005
G15230	G4031
G15232	G4358
G15329	G4359
G15331	G451
G15334	G453
G15338	G4585
G15359	G480
G15362	G510
G15365	G5133
G15387	G515
G15388	G5155
G15389	G518
G1540	G5201
G15419	G5275
G15615	G5279
G1562	G5280
G1567	G536
G15715	G5450
G15716	G5454
G15766	G5611
G15781	G5637
G15853	G5678
G15925	G568
G15968	G5747
G15971	G5776
G15982	G5844
G16039	G5847
G16069	G6103
G16084	G6104
G16110	G614
G16112	G6303
G16113	G6323
G16114	G6326
G16115	G6346
G16116	G6369
G16118	G6406
G16119	G6559
G16120	G6565
G16130	G6602
G16131	G679
G16169	G683
G16180	G6883
G16352	G6884
G16353	G689
G1637	G691
G16389	G6999
G16390	G7020
G16412	G7105
G16421	G7146
G16423	G7290
G16439	G7375
G16456	G7376
G16457	G7406
G16461	G7407
G16497	G7408
G16524	G7412
G16526	G7416
G16546	G7418
G16548	G7462
G1660	G7482
G16672	G7666
G16681	G7667
G16686	G7670
G16696	G7674
G16697	G7677
G167	G7679
G16737	G7680
G168	G7751
G16801	G7752
G16813	G7811
G16814	G7812
G16815	G7813
G16824	G7832
G16834	G7847
G16855	G7856
G16870	G7867
G16871	G7891
G169	G7893
G17000	G7894
G17001	G7895
G17002	G7896
G17003	G7964
G17004	G8065
G1706	G822
G17129	G8228
G17130	G8230
G17132	G8303
G17134	G833
G17141	G8370
G17146	G8384
G17147	G8588
G17148	G8589
G17150	G8614
G17151	G863
G17156	G8821
G17188	G8899
G17190	G8919
G1726	G9009
G17282	G9081
G173	G9120
G17341	G9123
G17342	G9225
G17343	G9258
G17345	G9266
G17348	G931
G17349	G9351
G17350	G9460
G17353	G970
G17354	G978
G17467	G9850
G1749	G9880
G17492	G9883
G1755	G9899
G17557	G9965
G17582	G9970
G17588
G17665
G17687
G17739
G17798
G179
G17922
G17940
G17984
G18042
G18229
G18247
G18251
G18319
G18358
G18359
G18390
G18458
G1847
G18500
G18502
G18503
G1852
G1853
G1854
G1855
G18566
G18568
G18569
G18581
G18582
G18610
G1865
G18650
G18678
G1868
G18683
G18744
G18763
G18818
G18858
G18881
G18891
G18893
G18896
G1899
G1981
G1985
G1986
G2043
G2047
G2085
G2092
G2103
G2109
G2110
G2111
G2116
G2117
G2118
G213
G2202
G2212
G2218
G2233
G2272
G2331
G2350
G2351
G2361
G237
G2373
G238
G2430
G2432
G2450
G2469
G2474
G2475
G2490
G2554
G2614
G2619
G2621
G267
G2676
G2677
G2678
G2679
G2680
G2746
G277
G2834
G2837
G2842
G2906
G2908
G2919
G2976
G2978
G2984
G30
G3039
G3046
G3047
G3048
G3049
G307
G3110
G3347
G3348
G358
G3640
G374
G3740
G3775
G3776
G3792
G3795
G3797
G3799
G3800
G3810
G3828
G3839
G3898
G390
G392
G393
G3951
G396
G3964
G3965
G3989
G3991
G4025
G4043
G405
G4052
G406
G4060
G4114
G4116
G4117
G4129
G4137
G4138
G4139
G414
G4140
G4141
G4193
G4317
G4345
G4409
G4428
G4447
G4448
G4474
G4476
G4510
G4513
G4554
G459
G460
G4668
G4670
G4671
G4681
G4718
G4813
G487
G489
G5007
G5028
G5085
G5100
G5265
G5266
G5267
G5268
G5269
G5342
G5343
G535
G5405
G5416
G5426
G5430
G545
G5526
G5585
G571
G572
G5781
G5798
G5810
G5873
G5976
G6053
G6060
G6061
G6063
G6065
G6127
G6179
G6182
G6204
G6312
G6360
G6373
G6484
G6486
G6488
G6490
G6491
G6567
G6599
G6621
G6641
G6684
G6750
G6778
G6843
G6846
G6849
G6850
G6941
G6947
G6949
G6996
G7026
G7030
G7043
G7068
G7070
G7071
G7072
G7073
G7080
G7125
G7155
G7156
G7159
G7213
G7217
G7229
G7268
G7338
G7340
G7341
G7383
G7426
G7447
G7455
G7474
G749
G7531
G7556
G7562
G7563
G7564
G7565
G7568
G7573
G7619
G7664
G7782
G7851
G7852
G7870
G7871
G7875
G7883
G7884
G7886
G7888
G7908
G7976
G8016
G8036
G8037
G8038
G8039
G8040
G8076
G8110
G8112
G8113
G8114
G8143
G8214
G8217
G8220
G8234
G8235
G829
G8585
G8705
G8706
G8770
G8782
G8783
G8828
G885
G8874
G9061
G9221
G9243
G9299
G9389
G9442
G9492
G955
G956
G957
G958
G9583
G961
G9688
G9919
