# Supplementary material for: Systematic Analysis of Long Noncoding RNA and mRNA in Granulosa Cells during the Hen Ovulatory Cycle
Source: Animals (Basel). 2021 May 25;11(6):1533. doi: 10.3390/ani11061533 (PMC8225051; doi:10.3390/ani11061533)
Supplement: Supplementary file 1 [file animals-11-01533-s001.zip › Table S9. Functional categories of differentially expressed mRNAs in cluster 10 of STEM.xlsx]

## Sheet: Sheet1
Table S9. Functional categories of differentially expressed mRNAs in cluster 10 of STEM
Category	Term ID	Description	Log10 (Pvalue)	Enrichment	Count	Genes
GO Biological Processes	GO:0009991	response to extracellular stimulus	-17	3.2	71	ADORA2B|ADRB1|ADSL|AHCY|ALPL|SERPINC1|ATF3|ATF4|BMP7|BNIP3|CASR|CBL|CCK|CYBB|CYP1A1|DGKQ|ACSL3|ACSL4|FKBP1B|GATA4|GLUL|HMOX1|ITGA4|LDHA|FADS1|LYN|MDM2|MAP3K5|MT3|MTHFR|PDK4|PIK3C2B|PON1|PTH|PTGS2|SORD|STAR|TGFBR2|TRIM25|ULK1|OGT|STC2|P2RX6|XPR1|CARTPT|BAIAP2|POSTN|PPARGC1A|FAM107A|CHSY1|SIK2|SIRT1|NOCT|TBL2|GLRX2|PRLH|GDAP1|WNT4|SLC38A2|CYP26B1|CPEB4|MAP1LC3A|MFSD2A|DAPL1|CADPS2|FNIP1|SLC25A25|SI…
GO Biological Processes	GO:0043408	regulation of MAPK cascade	-17	2.8	86	ADORA2B|ATF3|BMP2|BMP4|BMP7|CALCR|CASR|MAP3K8|MAPK14|DRD4|DUSP1|DUSP4|DUSP5|DUSP7|LPAR1|EDN3|F2R|FGFR3|FN1|GATA4|GPR37|ID1|IL11|INSR|LYN|MAP3K1|MAP3K5|MT3|GADD45B|NTRK2|PRKN|PDE8A|PDGFA|PPEF2|PRKCZ|MAPK11|MAPK10|PTPN2|PTPRR|RGS2|RGS4|RRAS|RYK|TGFA|TGFBR3|THBS1|TIAM1|TPD52L1|TRAF2|EZR|WNT7A|CXCR4|FZD4|FZD7|PDE5A|FGF18|MAPKAPK2|CARTPT|RASGRP1|TENM1|SPRY3|GPNMB|COPS5|DUSP10|TNIK|PLCB1|PTPN22|RPS6KA6…
GO Biological Processes	GO:0043405	regulation of MAP kinase activity	-15	3.7	51	ADORA2B|BMP2|BMP4|BMP7|MAP3K8|MAPK14|DRD4|DUSP1|DUSP4|DUSP5|DUSP7|LPAR1|EDN3|F2R|INSR|LYN|MAP3K1|MAP3K5|GADD45B|PDGFA|PPEF2|MAPK11|MAPK10|RGS2|RGS4|TGFA|THBS1|TIAM1|TPD52L1|TRAF2|CXCR4|FZD4|PDE5A|FGF18|MAPKAPK2|CARTPT|RASGRP1|TENM1|SPRY3|DUSP10|TNIK|PTPN22|PLCE1|PROK2|AIDA|DIRAS1|NEK10|NRK|EPGN|SBK2|CD24
KEGG Pathway	ko04010	MAPK signaling pathway	-10	3.5	36	FASLG|ATF4|CACNB4|MAP3K8|MAPK14|DUSP1|DUSP4|DUSP5|DUSP7|FGFR3|IL1R1|MAP3K1|MAP3K5|GADD45B|NTRK2|PDGFA|PPP3CA|MAPK11|MAPK10|MAPK13|PTPRR|RASGRF1|RPS6KA2|RRAS|TGFBR2|TNFRSF1A|TRAF2|IL1R2|FGF18|MAPKAPK2|RASGRP1|DUSP10|CACNG5|RPS6KA6|CACNA2D3|PTPN5
GO Biological Processes	GO:0070848	response to growth factor	-9	2.2	67	ANGPT2|FASLG|BMP2|BMP4|BMP7|CALCA|CASR|CBL|MAPK14|FBN1|FGFR3|GATA4|GPC1|HPGD|HES1|ID1|CXCL8|ING2|INSR|ANOS1|LTBP1|SMAD1|MDM2|MT3|NBL1|NEDD4|NTRK2|PDE8A|PRKCZ|PTH|SKI|SOX9|STAR|ZEB1|TGFBR2|TGFBR3|TGIF1|THBS1|WNT7A|LRP8|FZD4|FGF18|WASF1|MAPKAPK2|ADAMTS3|TOB1|SPRY3|BAIAP2|FST|POSTN|PPARGC1A|SETX|SULF1|SIRT1|CYFIP2|WNT4|DDIT4|SULF2|JCAD|UBE2O|GREM2|SHCBP1|NUS1|CD109|RBPMS2|NRROS|VWC2L
GO Biological Processes	GO:0031098	stress-activated protein kinase signaling cascade	-8.7	3	37	ADORA2B|BMP2|CASR|MAP3K8|MAPK14|DUSP1|LYN|MAP3K5|GADD45B|PRKN|PPEF2|MAPK11|MAPK10|MAPK13|TGFBR3|TIAM1|TPD52L1|TRAF2|EZR|WNT7A|FZD4|FZD7|MAPKAPK2|SH2D3C|RASGRP1|COPS5|DUSP10|TNIK|PLCB1|PTPN22|IRAK4|SH3RF1|EDA2R|AIDA|TNIP2|NRK|SH3RF3
GO Biological Processes	GO:0070482	response to oxygen levels	-8.4	2.7	43	ADSL|AHCY|ALAS1|ANGPT2|ATF4|BMP2|BMP7|BNIP3|CASR|CBL|CYBB|CYP1A1|LPAR1|HMOX1|ITPR1|ITPR2|LDHA|MDM2|MDM4|MT3|MTHFR|PLOD2|PTGS2|SOD3|TERT|TGFBR2|TGFBR3|THBS1|CXCR4|STC2|POSTN|PPARGC1A|SIRT1|TBL2|B3GAT1|RGCC|HP1BP3|CYB5R4|DDIT4|AGTRAP|CPEB4|EGLN3|CD24
Reactome Gene Sets	R-HSA-9006934	Signaling by Receptor Tyrosine Kinases	-8.2	2.5	50	CBL|MAPK14|CYBB|DOCK1|HBEGF|DUSP4|DUSP7|FGFR3|FN1|FOSB|GABRA1|GABRB2|ID1|INSR|ITPR1|ITPR2|ANOS1|LYN|NEDD4|NTRK2|PDE3B|PDGFA|PGR|PRKCZ|MAPK11|MAPK13|PTPN2|PTPRS|RAB4A|RPS6KA2|TEC|TGFA|THBS1|THBS2|TIAM1|SOCS1|FGF18|WASF1|MAPKAPK2|ELMO1|GAB2|STAM2|VAV3|BAIAP2|NCKAP1|WASF3|CYFIP2|EPS15L1|ATP6V1C2|EPGN
Hallmark Gene Sets	M5907	HALLMARK ESTROGEN RESPONSE LATE	-8	3.5	28	ADD3|CA2|CALCR|FGFR3|HPRT1|MDK|NBL1|PGR|MAPK13|RPS6KA2|SLC1A4|SORD|DYNLT3|TIAM1|TPD52L1|UGDH|KCNK5|PAPSS2|HOMER2|PPIF|TOB1|FARP1|RAB31|HSPB8|SNX10|DNAJC12|CYP26B1|SLC24A3
GO Biological Processes	GO:0048511	rhythmic process	-7.5	2.8	35	ADCY1|ADRB1|AHCY|ARNTL|ATF4|CREM|CRY2|DRD4|GAS2|HLF|ID1|MDK|NFIL3|NTRK2|PGR|PPP1CC|MAPK10|STAR|FZD4|CUL4A|OGT|PER2|USP2|ADAMTS1|CARTPT|NR1H3|PPARGC1A|SETX|SIRT1|NOCT|FBXW7|PROK2|SPSB4|SIK1|GPR149
GO Biological Processes	GO:0030728	ovulation	-7.3	11	9	GAS2|HPGD|PGR|PTGS2|RGS2|TNFAIP6|ADAMTS1|SIRT1|GPR149
GO Biological Processes	GO:0043627	response to estrogen	-5.8	4.6	14	CA2|CRHBP|HMOX1|LDHA|MDM2|STAR|TGFBR2|WNT7A|TRIM25|ARPC1B|SLC34A2|ARID5A|CITED4|CD24
Hallmark Gene Sets	M5891	HALLMARK HYPOXIA	-5.7	3	24	ADORA2B|ATF3|DUSP1|FOSL2|GPC1|HMOX1|LDHA|MAP3K1|NFIL3|SDC2|SLC6A6|CXCR4|SRPX|TPST2|STC2|CHST3|SDC3|HS3ST1|DPYSL4|PPARGC1A|NOCT|TIPARP|DDIT4|KLHL24
Reactome Gene Sets	R-HSA-194138	Signaling by VEGF	-5.2	3.7	16	MAPK14|CYBB|DOCK1|ITPR1|ITPR2|PRKCZ|MAPK11|MAPK13|WASF1|MAPKAPK2|ELMO1|VAV3|BAIAP2|NCKAP1|WASF3|CYFIP2
Hallmark Gene Sets	M5932	HALLMARK INFLAMMATORY RESPONSE	-4.7	2.7	22	ADORA2B|CYBB|HBEGF|LPAR1|IL1R1|CXCL8|IL18|IRF7|CD82|LYN|NFKBIA|PDE4B|RGS1|RGS16|TNFAIP6|VIP|SLC4A4|IL18R1|RASGRP1|STAB1|PROK2|NLRP3
KEGG Pathway	hsa04914	Progesterone-mediated oocyte maturation	-4.2	3.4	14	ADCY1|ADCY6|MAPK14|MAD2L1|PDE3B|PGR|PLK1|MAPK11|MAPK10|MAPK13|RPS6KA2|RPS6KA6|MOCOS|CPEB4
GO Biological Processes	GO:0048545	response to steroid hormone	-3.4	2	28	ALPL|ARNTL|BMP4|BMP7|CA2|CALCR|RUNX1|CDO1|CRY2|CYBB|DUSP1|ESRRG|FOSB|MDK|MDM2|NEDD4|PGR|PTGS2|SDC1|STAR|TGFBR2|THBS1|NR4A3|NR1H3|FAM107A|SIRT1|DDIT4|FBXO32
GO Biological Processes	GO:0032371	regulation of sterol transport	-3.3	3.5	10	APOA4|APOC3|CETP|NFKBIA|PON1|PLA2G10|NR1H3|SIRT1|ZDHHC8|NUS1
GO Biological Processes	GO:0055092	sterol homeostasis	-2.6	2.7	11	APOA4|APOC3|CETP|IL18|MALL|PLA2G10|NR1H3|SIRT1|MYLIP|NUS1|CD24
KEGG Pathway	ko04913	Ovarian steroidogenesis	-2.4	3.5	7	ADCY1|ADCY6|CYP1A1|CYP1B1|INSR|PTGS2|STAR
GO Molecular Functions	GO:0005496	steroid binding	-2.5	2.7	11	APOA4|APOC3|CETP|ESRRG|GC|PGR|STAR|NR1H3|OSBPL3|STARD5|CYP2R1
KEGG Pathway	hsa04913	Ovarian steroidogenesis	-2.2	3.2	7	ADCY1|ADCY6|CYP1A1|CYP1B1|INSR|PTGS2|STAR
GO Biological Processes	GO:0090030	regulation of steroid hormone biosynthetic process	-2.1	6.8	3	BMP2|DGKQ|WNT4
GO Biological Processes	GO:0048858	cell projection morphogenesis	-17	2.9	81	ADCY1|ALCAM|RERE|BMP7|CCK|CCKAR|CNP|CRMP1|FN1|GFRA3|GPC1|MNX1|HPRT1|ID1|ITGA4|ANOS1|KIF5C|LRP4|MDK|MT3|NBL1|NEDD4|NFIB|NTRK2|PRKN|PITPNA|PPP3CA|PRKCZ|RELN|PTPRS|RAB3A|RAP1GAP|RYK|SDC2|SHOX2|SYT4|TIAM1|UGT8|EZR|WNT7A|XK|LRP8|CXCR4|NR4A3|FZD4|PLA2G10|ULK1|NUMB|WASF1|RIMS2|GAB2|KIAA0319|PLPPR4|UST|FARP1|BAIAP2|DPYSL4|POSTN|NCKAP1|PACSIN2|TNIK|FSTL4|GRIP1|TSKU|TANC2|CYFIP2|DISC1|DCDC2|NLGN3|PPP1R9A|S…
Hallmark Gene Sets	M5906	HALLMARK ESTROGEN RESPONSE EARLY	-12	4.2	34	ADCY1|ADD3|CALCR|HES1|NBL1|PGR|RPS6KA2|SLC1A4|DYNLT3|TIAM1|TPD52L1|UGCG|STC2|KCNK5|PAPSS2|GAB2|PPIF|RASGRP1|TOB1|FARP1|RAB31|RHOBTB3|TTC39A|MED13L|TIPARP|TSKU|HSPB8|MREG|CYP26B1|SLC24A3|THSD4|TMEM164|TUBB2B|MAST4
GO Biological Processes	GO:0032990	cell part morphogenesis	-17	2.9	82	ADCY1|ALCAM|RERE|BMP7|CCK|CCKAR|CNP|CRMP1|FN1|GFRA3|GPC1|MNX1|HPRT1|ID1|ITGA4|ANOS1|KIF5C|LRP4|MDK|MT3|NBL1|NEDD4|NFIB|NTRK2|PRKN|PITPNA|PPP3CA|PRKCZ|RELN|PTPRS|RAB3A|RAP1GAP|RYK|SDC2|SHOX2|SYT4|TIAM1|UGT8|EZR|WNT7A|XK|LRP8|CXCR4|NR4A3|FZD4|PLA2G10|ULK1|NUMB|WASF1|RIMS2|GAB2|KIAA0319|PLPPR4|CERT1|UST|FARP1|BAIAP2|DPYSL4|POSTN|NCKAP1|PACSIN2|TNIK|FSTL4|GRIP1|TSKU|TANC2|CYFIP2|DISC1|DCDC2|NLGN3|PPP…
GO Biological Processes	GO:0048812	neuron projection morphogenesis	-17	2.9	79	ADCY1|ALCAM|RERE|BMP7|CCK|CCKAR|CNP|CRMP1|FN1|GFRA3|GPC1|MNX1|HPRT1|ID1|ITGA4|ANOS1|KIF5C|LRP4|MT3|NBL1|NEDD4|NFIB|NTRK2|PRKN|PITPNA|PPP3CA|PRKCZ|RELN|PTPRS|RAB3A|RAP1GAP|RYK|SDC2|SHOX2|SYT4|TIAM1|UGT8|EZR|WNT7A|XK|LRP8|CXCR4|NR4A3|FZD4|PLA2G10|ULK1|NUMB|WASF1|RIMS2|GAB2|KIAA0319|PLPPR4|UST|FARP1|BAIAP2|DPYSL4|POSTN|NCKAP1|TNIK|FSTL4|GRIP1|TSKU|TANC2|CYFIP2|DISC1|DCDC2|NLGN3|PPP1R9A|SEMA4G|PARD6B…
GO Biological Processes	GO:0007268	chemical synaptic transmission	-17	2.8	83	ADCY1|ADORA2B|ATF4|CA2|CACNB4|CEL|CHRM4|CHRNA5|CHRNB4|CNP|CRHBP|DRD1|DRD4|F2R|GABRA1|GABRA2|GABRA4|GABRB2|GLRA2|GLUL|GRIA2|GRIN2A|HTR1E|MME|MPP2|MYO5A|NOVA1|NTRK2|PRKN|PPP3CA|PRKCZ|RELN|PTGS2|PTPRS|RAB3A|RAB3B|RASGRF1|RGS4|SLC1A3|SLC1A4|STAR|STX1A|SYPL1|SYT4|WNT7A|LRP8|DGKE|LIN7A|SQSTM1|USP14|P2RX6|NEURL1|STXBP5L|CARTPT|RIMS2|BAIAP2|FAM107A|NISCH|PACSIN2|SV2C|IGSF9B|PLCB1|NCS1|RAB26|RNF19A|CACNG5…
GO Biological Processes	GO:0098916	anterograde trans-synaptic signaling	-17	2.8	83	ADCY1|ADORA2B|ATF4|CA2|CACNB4|CEL|CHRM4|CHRNA5|CHRNB4|CNP|CRHBP|DRD1|DRD4|F2R|GABRA1|GABRA2|GABRA4|GABRB2|GLRA2|GLUL|GRIA2|GRIN2A|HTR1E|MME|MPP2|MYO5A|NOVA1|NTRK2|PRKN|PPP3CA|PRKCZ|RELN|PTGS2|PTPRS|RAB3A|RAB3B|RASGRF1|RGS4|SLC1A3|SLC1A4|STAR|STX1A|SYPL1|SYT4|WNT7A|LRP8|DGKE|LIN7A|SQSTM1|USP14|P2RX6|NEURL1|STXBP5L|CARTPT|RIMS2|BAIAP2|FAM107A|NISCH|PACSIN2|SV2C|IGSF9B|PLCB1|NCS1|RAB26|RNF19A|CACNG5…
GO Biological Processes	GO:0099536	synaptic signaling	-17	2.8	84	ADCY1|ADORA2B|ATF4|CA2|CACNB4|CEL|CHRM4|CHRNA5|CHRNB4|CNP|CRHBP|DRD1|DRD4|F2R|GABRA1|GABRA2|GABRA4|GABRB2|GLRA2|GLUL|GRIA2|GRIN2A|HTR1E|MME|MPP2|MYO5A|NOVA1|NTRK2|PRKN|PPP3CA|PRKCZ|RELN|PTGS2|PTPRS|RAB3A|RAB3B|RASGRF1|RGS4|SLC1A3|SLC1A4|STAR|STX1A|SYPL1|SYT4|WNT7A|LRP8|DGKE|LIN7A|SQSTM1|USP14|P2RX6|NEURL1|STXBP5L|CARTPT|RIMS2|BAIAP2|FAM107A|NISCH|PACSIN2|SV2C|IGSF9B|PLCB1|NCS1|RAB26|RNF19A|CACNG5…
GO Biological Processes	GO:0099537	trans-synaptic signaling	-17	2.8	83	ADCY1|ADORA2B|ATF4|CA2|CACNB4|CEL|CHRM4|CHRNA5|CHRNB4|CNP|CRHBP|DRD1|DRD4|F2R|GABRA1|GABRA2|GABRA4|GABRB2|GLRA2|GLUL|GRIA2|GRIN2A|HTR1E|MME|MPP2|MYO5A|NOVA1|NTRK2|PRKN|PPP3CA|PRKCZ|RELN|PTGS2|PTPRS|RAB3A|RAB3B|RASGRF1|RGS4|SLC1A3|SLC1A4|STAR|STX1A|SYPL1|SYT4|WNT7A|LRP8|DGKE|LIN7A|SQSTM1|USP14|P2RX6|NEURL1|STXBP5L|CARTPT|RIMS2|BAIAP2|FAM107A|NISCH|PACSIN2|SV2C|IGSF9B|PLCB1|NCS1|RAB26|RNF19A|CACNG5…
GO Biological Processes	GO:0120039	plasma membrane bounded cell projection morphogenesis	-17	2.9	79	ADCY1|ALCAM|RERE|BMP7|CCK|CCKAR|CNP|CRMP1|FN1|GFRA3|GPC1|MNX1|HPRT1|ID1|ITGA4|ANOS1|KIF5C|LRP4|MT3|NBL1|NEDD4|NFIB|NTRK2|PRKN|PITPNA|PPP3CA|PRKCZ|RELN|PTPRS|RAB3A|RAP1GAP|RYK|SDC2|SHOX2|SYT4|TIAM1|UGT8|EZR|WNT7A|XK|LRP8|CXCR4|NR4A3|FZD4|PLA2G10|ULK1|NUMB|WASF1|RIMS2|GAB2|KIAA0319|PLPPR4|UST|FARP1|BAIAP2|DPYSL4|POSTN|NCKAP1|TNIK|FSTL4|GRIP1|TSKU|TANC2|CYFIP2|DISC1|DCDC2|NLGN3|PPP1R9A|SEMA4G|PARD6B…
GO Biological Processes	GO:0006820	anion transport	-16	2.9	77	ABCD2|APOA4|APOC3|ATF4|CA2|CASR|CCK|CEBPB|CETP|CLCN6|CRY2|SLC26A3|DRD4|ACSL3|ACSL4|GABRA1|GABRA2|GABRA4|GABRB2|GLRA2|NMB|NTRK2|SLC26A4|PITPNA|RAB3A|RGS2|RGS4|SLC1A3|SLC1A4|SLC3A1|SLC6A6|SLC7A4|SLC20A1|SLC20A2|SLCO2A1|STX1A|SYT4|THBS1|XK|PLA2G10|SLC4A4|PER2|XPR1|SLC4A7|CLCA2|SLC23A2|CERT1|SLC34A2|SLC26A1|SLCO2B1|PLA2R1|LRRC8B|CYB5R4|CLIC6|SLC38A2|SLC66A1|SLC17A6|ATP10D|SLC24A3|MID1IP1|ANO3|SLC39A8…
GO Biological Processes	GO:0031667	response to nutrient levels	-16	3.2	66	ADRB1|ADSL|AHCY|ALPL|SERPINC1|ATF3|ATF4|BMP7|BNIP3|CASR|CBL|CCK|CYBB|CYP1A1|DGKQ|ACSL3|ACSL4|FKBP1B|GATA4|GLUL|HMOX1|LDHA|FADS1|MDM2|MAP3K5|MT3|MTHFR|PDK4|PIK3C2B|PON1|PTH|PTGS2|SORD|STAR|TGFBR2|TRIM25|ULK1|OGT|STC2|P2RX6|XPR1|CARTPT|BAIAP2|POSTN|PPARGC1A|FAM107A|CHSY1|SIK2|SIRT1|TBL2|PRLH|GDAP1|WNT4|SLC38A2|CYP26B1|CPEB4|MAP1LC3A|MFSD2A|DAPL1|CADPS2|FNIP1|SLC25A25|SIK1|BMT2|BHLHA15|CASTOR1
GO Cellular Components	GO:0098794	postsynapse	-16	2.9	75	ADCY1|ADD3|BNIP3|CHRM4|CHRNA5|CHRNB4|CNTN1|DGKQ|DRD1|DRD4|LPAR1|F2R|GABRA1|GABRA2|GABRA4|GABRB2|GLRA2|GRIA2|GRIN2A|ITPR1|LRP4|LYN|MPP2|MT3|MYO5A|NEDD4|NTRK2|PDE4B|PPP1CC|PPP3CA|PRKCZ|PTPRS|RAB4A|STX1A|TIAM1|LRP8|LIN7A|WASF1|P2RX6|NEURL1|HOMER2|PLPPR4|IQSEC1|FARP1|BAIAP2|WASF3|CNKSR2|IGSF9B|TNIK|ARHGEF9|PLCB1|NCS1|GRIP1|RNF19A|TANC2|CACNG5|DISC1|PCDH17|ZDHHC2|ADAM22|NLGN3|PLEKHA5|SYNJ2BP|PPP1R9A|V…
GO Biological Processes	GO:0031344	regulation of cell projection organization	-14	2.6	78	ADCY6|BMP7|CNTN1|CRMP1|DPYSL3|LPAR1|FKBP1B|FN1|ID1|LRP4|LYN|MDK|MDM2|MT3|NEDD4|NTRK2|PRKN|PLD1|PLS1|PPP3CA|RELN|TWF1|PTPRS|RAP1GAP|RGS2|RYK|SDC2|SHOX2|SYT4|TIAM1|EZR|WNT7A|XK|LRP8|CXCR4|FZD4|NEURL1|RIMS2|KIAA0319|UST|ACTR3|TENM1|BAIAP2|NCKAP1|DZIP1|TNIK|SETX|FSTL4|RAP1GAP2|SYNE2|NCS1|GRIP1|PPP1R16B|TANC2|PLEK2|DISC1|SGSM3|MYLIP|PLCE1|DCDC2|NLGN3|CARMIL1|PPP1R9A|CCDC88A|VPS35|CAMK1D|TENM2|ERMN|ODF…
GO Biological Processes	GO:0120035	regulation of plasma membrane bounded cell projection organization	-14	2.6	77	ADCY6|BMP7|CNTN1|CRMP1|DPYSL3|LPAR1|FKBP1B|FN1|ID1|LRP4|LYN|MDK|MDM2|MT3|NEDD4|NTRK2|PRKN|PLD1|PLS1|PPP3CA|RELN|TWF1|PTPRS|RAP1GAP|RGS2|RYK|SDC2|SHOX2|SYT4|TIAM1|EZR|WNT7A|XK|LRP8|CXCR4|FZD4|NEURL1|RIMS2|KIAA0319|UST|ACTR3|TENM1|BAIAP2|NCKAP1|DZIP1|TNIK|SETX|FSTL4|RAP1GAP2|SYNE2|NCS1|GRIP1|PPP1R16B|TANC2|PLEK2|DISC1|SGSM3|MYLIP|PLCE1|DCDC2|NLGN3|CARMIL1|PPP1R9A|CCDC88A|VPS35|CAMK1D|TENM2|ODF2L|SE…
GO Biological Processes	GO:0045860	positive regulation of protein kinase activity	-14	2.9	64	ADCY1|ADCY6|ADORA2B|BMP2|BMP4|CALCA|MAP3K8|MAPK14|DGKQ|DRD4|HBEGF|DUSP5|DUSP7|LPAR1|EDN3|F2R|IL18|INSR|MAP3K1|MAP3K5|MT3|GADD45B|NTRK2|PDGFA|PRKCZ|MAPK11|MAPK10|RELN|TGFA|TGFBR2|THBS1|TIAM1|TPD52L1|TRAF2|LRP8|CXCR4|FZD4|SOCS1|PDE5A|FGF18|NEURL1|MAPKAPK2|CARTPT|RASGRP1|TENM1|TNIK|SIRT1|MMD|RGCC|PLCE1|FBXW7|PPP1R9A|CCDC88A|PROK2|CAMKK1|CACUL1|DIRAS1|NEK10|NRK|DIPK2A|CCNY|EPGN|SBK2|CD24
GO Biological Processes	GO:0033674	positive regulation of kinase activity	-14	2.8	69	ADCY1|ADCY6|ADORA2B|BMP2|BMP4|CALCA|MAP3K8|MAPK14|DGKQ|DRD4|HBEGF|DUSP5|DUSP7|LPAR1|EDN3|F2R|FGFR3|IL18|INSR|LYN|MAP3K1|MAP3K5|MT3|GADD45B|NTRK2|PDGFA|PRKCZ|MAPK11|MAPK10|RELN|RYK|TGFA|TGFBR2|THBS1|TIAM1|TPD52L1|TRAF2|LRP8|CXCR4|FZD4|LMO4|SOCS1|PDE5A|FGF18|NEURL1|MAPKAPK2|CARTPT|RASGRP1|TENM1|VAV3|TNIK|SIRT1|MMD|RGCC|PLCE1|FBXW7|PPP1R9A|CCDC88A|PROK2|CAMKK1|CACUL1|DIRAS1|NEK10|NRK|DIPK2A|CCNY|EPG…
GO Biological Processes	GO:0045664	regulation of neuron differentiation	-14	2.7	73	ADCY6|BMP2|BMP4|BMP7|CNTN1|CRMP1|DPYSL3|LPAR1|EDNRB|FKBP1B|FN1|HES1|ID1|LRP4|LYN|MDK|MDM2|MT3|MYCL|NBL1|NEDD4|NTRK2|PRKN|PPP3CA|RELN|TWF1|PTPRS|RGS2|RYK|SDC2|SHOX2|SOX9|SYT4|ZEB1|THRB|TIAM1|WNT7A|XK|LRP8|CXCR4|FZD4|NEURL1|RIMS2|KIAA0319|UST|BAIAP2|TNIK|SETX|FSTL4|RAP1GAP2|NCS1|GRIP1|MMD|TANC2|DISC1|MYLIP|NLGN3|CASZ1|PPP1R9A|CCDC88A|CAMK1D|SEMA4G|GDPD5|KREMEN1|NTNG2|RTN4IP1|MFSD2A|LINGO1|DIXDC1|FR…
GO Biological Processes	GO:0000904	cell morphogenesis involved in differentiation	-14	2.6	78	ACTN1|ADCY1|ALCAM|ATF4|RERE|BMP7|CCK|CCKAR|CNP|CRMP1|DOCK1|FN1|GFRA3|GPC1|HPRT1|HES1|ID1|ITGA4|ANOS1|KIF5C|LRP4|MDK|MELTF|MT3|NEDD4|NFIB|NTRK2|PITPNA|PPP3CA|RELN|PTPRS|RAB3A|RAP1GAP|RYK|SDC2|SHOX2|SLC1A3|TIAM1|EZR|WNT7A|XK|LRP8|CXCR4|NR4A3|FZD4|FZD7|PLA2G10|ULK1|NUMB|GAB2|KIAA0319|PLPPR4|UST|FARP1|BAIAP2|POSTN|TNIK|FSTL4|NBEAL2|TMEFF2|TSKU|TANC2|DISC1|DCDC2|NLGN3|CARMIL1|PPP1R9A|SEMA4G|PARD6B|NTN…
GO Cellular Components	GO:0098978	glutamatergic synapse	-14	3.4	50	ACTN1|ADCY1|ADORA2B|MAPK14|DGKQ|DRD1|DRD4|GRIN2A|LYN|MYO5A|NEDD4|PPP1CC|PPP2R2A|PPP3CA|PRKCZ|MAPK10|PTPRS|STX1A|SYT4|TIAM1|WNT7A|FZD4|DGKE|NUMB|P2RX6|HOMER2|PLPPR4|BAIAP2|WASF3|PACSIN2|CNKSR2|TNIK|PLCB1|NCS1|GRIP1|RNF19A|CACNG5|PCDH17|ADAM22|NLGN3|PLEKHA5|PPP1R9A|VPS35|PSD2|NTNG2|CADPS2|SLITRK4|CBLN2|SLC6A17|SHISA9
Hallmark Gene Sets	M5890	HALLMARK TNFA SIGNALING VIA NFKB	-13	4.5	36	BIRC3|ATF3|BMP2|CD80|CEBPB|CEBPD|MAP3K8|HBEGF|DUSP1|DUSP4|DUSP5|ETS2|FOSB|FOSL2|HES1|IL18|MCL1|GADD45B|NFIL3|NFKBIA|PDE4B|PTGS2|SAT1|TGIF1|TNFAIP6|NR4A3|TSC22D1|SQSTM1|SOCS3|CD83|GFPT2|TIPARP|IFIH1|TNIP2|RNF19B|SIK1
GO Biological Processes	GO:0050804	modulation of chemical synaptic transmission	-13	3.1	56	ADCY1|ADORA2B|ATF4|CA2|CEL|CHRNA5|CHRNB4|DRD1|DRD4|F2R|GLUL|GRIN2A|MME|MPP2|NTRK2|PRKN|PPP3CA|PRKCZ|RELN|PTGS2|PTPRS|RAB3A|RAB3B|RASGRF1|RGS4|SLC1A3|STAR|STX1A|SYT4|WNT7A|LRP8|DGKE|SQSTM1|NEURL1|STXBP5L|RIMS2|BAIAP2|FAM107A|NISCH|PACSIN2|IGSF9B|PLCB1|NCS1|RAB26|RNF19A|CACNG5|DISC1|PCDH17|KCNMB4|ZDHHC2|NLGN3|PPP1R9A|NAPB|NTNG2|TUBB2B|SHISA9
GO Biological Processes	GO:0099177	regulation of trans-synaptic signaling	-13	3.1	56	ADCY1|ADORA2B|ATF4|CA2|CEL|CHRNA5|CHRNB4|DRD1|DRD4|F2R|GLUL|GRIN2A|MME|MPP2|NTRK2|PRKN|PPP3CA|PRKCZ|RELN|PTGS2|PTPRS|RAB3A|RAB3B|RASGRF1|RGS4|SLC1A3|STAR|STX1A|SYT4|WNT7A|LRP8|DGKE|SQSTM1|NEURL1|STXBP5L|RIMS2|BAIAP2|FAM107A|NISCH|PACSIN2|IGSF9B|PLCB1|NCS1|RAB26|RNF19A|CACNG5|DISC1|PCDH17|KCNMB4|ZDHHC2|NLGN3|PPP1R9A|NAPB|NTNG2|TUBB2B|SHISA9
GO Biological Processes	GO:1905114	cell surface receptor signaling pathway involved in cell-cell signaling	-13	2.7	68	ARNTL|BMP2|BMP4|C3|RUNX1|CHRNA5|CHRNB4|MAPK14|DRD4|FRZB|GLRA2|GNAT2|GRIN2A|HIC1|LRP4|MCC|MDK|MPP2|PRKN|PPP3CA|PRKCZ|RELN|RGS4|RYK|SALL1|SDC1|SKI|SOX9|STX1A|TERT|TIAM1|TLE3|WNT6|WNT7A|FZD4|FZD7|P2RX6|BCL7B|RIMS2|BAIAP2|IGSF9B|TNIK|SULF1|PLCB1|DAAM2|TSKU|DISC1|RBMS3|DCDC2|WNT4|NLGN3|MKS1|PPP1R9A|VPS35|SULF2|WNT5B|KREMEN1|DIXDC1|LYPD6|AMER1|NOTUM|APCDD1|TMEM64|CCNY|ATP6V1C2|DRAXIN|INSYN2A|CD24
GO Biological Processes	GO:0043410	positive regulation of MAPK cascade	-13	2.8	63	ADORA2B|BMP2|BMP4|CALCR|CASR|MAP3K8|MAPK14|DRD4|DUSP5|DUSP7|LPAR1|EDN3|F2R|FGFR3|GATA4|GPR37|IL11|INSR|MAP3K1|MAP3K5|MT3|GADD45B|NTRK2|PDE8A|PDGFA|PRKCZ|MAPK11|MAPK10|RYK|TGFA|THBS1|TIAM1|TPD52L1|TRAF2|WNT7A|CXCR4|FZD4|FZD7|PDE5A|FGF18|MAPKAPK2|CARTPT|RASGRP1|TENM1|GPNMB|TNIK|PLCB1|PTPN22|PLCE1|NECAB2|FBXW7|JCAD|SH3RF1|EDA2R|PROK2|DIRAS1|GLIPR2|NEK10|NRK|EPGN|SH3RF3|SBK2|CD24
GO Biological Processes	GO:0051046	regulation of secretion	-13	2.5	76	ADCY1|ADORA2B|ARNTL|CASR|CCK|CCKAR|CHRNA5|CHRNB4|CRHBP|DRD1|DRD4|EDN3|EDNRB|F2R|ACSL3|ACSL4|FCER1G|FKBP1B|FN1|GLUL|GPR27|GRP|HMOX1|ICA1|IFNGR1|IL11|ITPR1|ITPR2|KCNQ1|LYN|NMB|PRKN|PPP3CA|RAB3A|RAB3B|SDC1|STX1A|SYT4|TIAM1|TNFRSF1A|TRAF2|EZR|VIP|WNT7A|PLA2G10|SOCS1|PER2|IL1RL1|STXBP5L|CARTPT|RIMS2|GAB2|NR1H3|PLA2R1|CLASP2|PASK|NCS1|RAB26|KCNMB4|RGCC|PHPT1|TM7SF3|PPP1R9A|FRMD4A|VPS35|RIC1|NAPB|IFIH1|…
GO Biological Processes	GO:0048667	cell morphogenesis involved in neuron differentiation	-13	2.7	66	ADCY1|ALCAM|RERE|BMP7|CCK|CCKAR|CNP|CRMP1|FN1|GFRA3|GPC1|HPRT1|HES1|ID1|ITGA4|ANOS1|KIF5C|LRP4|MT3|NEDD4|NFIB|NTRK2|PITPNA|PPP3CA|RELN|PTPRS|RAB3A|RAP1GAP|RYK|SDC2|SHOX2|SLC1A3|TIAM1|EZR|WNT7A|XK|LRP8|CXCR4|NR4A3|PLA2G10|ULK1|NUMB|GAB2|KIAA0319|PLPPR4|UST|FARP1|BAIAP2|TNIK|FSTL4|TSKU|TANC2|DISC1|DCDC2|NLGN3|PPP1R9A|SEMA4G|PARD6B|NTNG2|MFSD2A|LINGO1|BOC|VSTM2L|SLITRK4|TUBB2B|DRAXIN
GO Biological Processes	GO:0007169	transmembrane receptor protein tyrosine kinase signaling pathway	-12	2.5	75	ANGPT2|FASLG|BMP2|CBL|MAPK14|CYBB|DGKQ|DOCK1|HBEGF|FGFR3|GFRA3|GPC1|GPR21|INSR|ANOS1|LYN|MT3|NEDD4|NTRK2|PDGFA|PDK4|PRKCZ|MAPK11|PTPN2|PTPRR|RYK|SDC2|SOX9|TGFA|THBS1|TIAM1|NR4A3|FZD4|OGT|SOCS1|FGF18|WASF1|MPZL1|SOCS3|NEURL1|MAPKAPK2|ADAMTS3|ELMO1|GAB2|C2CD5|ARPC1B|ACTR3|SPRY3|STAM2|VAV3|BAIAP2|NCKAP1|SETX|FSTL4|SULF1|SIK2|PLCB1|SIRT1|TIPARP|CYFIP2|PLCE1|WNT4|DDIT4|AHI1|PHIP|FBXW7|CCDC88A|SULF2|JC…
GO Biological Processes	GO:1903530	regulation of secretion by cell	-12	2.5	71	ADCY1|ADORA2B|ARNTL|CASR|CCK|CCKAR|CHRNA5|CHRNB4|CRHBP|DRD1|DRD4|EDN3|F2R|ACSL4|FCER1G|FKBP1B|FN1|GLUL|GPR27|GRP|HMOX1|ICA1|IFNGR1|IL11|ITPR1|ITPR2|LYN|NMB|PRKN|PPP3CA|RAB3A|RAB3B|SDC1|STX1A|SYT4|TIAM1|TNFRSF1A|TRAF2|EZR|VIP|WNT7A|SOCS1|PER2|IL1RL1|STXBP5L|CARTPT|RIMS2|GAB2|NR1H3|CLASP2|PASK|NCS1|RAB26|KCNMB4|RGCC|PHPT1|TM7SF3|PPP1R9A|FRMD4A|VPS35|RIC1|NAPB|IFIH1|NADK|RAB33B|MCU|RASL10B|CADPS2|SY…
GO Molecular Functions	GO:0019900	kinase binding	-12	2.5	75	ADCY6|ANGPT2|ATF4|CASR|CBL|CDKN2C|CEBPB|MAPK14|DGKQ|DSP|DUSP1|DUSP4|DUSP5|DUSP7|ACSL3|GATA4|KCNQ1|KIF11|LDHA|LRP4|SMAD1|MAP3K1|MAP3K5|PPP1R12A|NELL1|PRKN|PDE3B|PDE8A|PLK1|PPEF2|PPP1CC|PRKCZ|PTPN2|PTPRR|SKI|SOX9|STX1A|TGFBR2|TIAM1|TRAF2|EZR|NR4A3|SOCS1|SQSTM1|MAPKAPK2|PIWIL1|GAB2|RHOBTB1|TOB1|CEP43|LDB3|NISCH|DUSP10|RHOBTB3|CNKSR2|IGSF9B|NBEAL2|TTC28|SIRT1|NCS1|PTPN22|TBL2|RGCC|ELP2|PPP1R9A|CCDC88…
GO Biological Processes	GO:0043269	regulation of ion transport	-12	2.5	72	ATF4|HCN2|CA2|CACNB4|CALCR|CASR|CCK|CEBPB|CETP|CNTN1|CRHBP|CRY2|CYBB|DRD1|DRD4|EDN3|F2R|FKBP1B|GPM6B|GRIA2|GRIN2A|KCNQ1|LGALS3|LYN|MYLK|MYO5A|NEDD4|PRKN|PDE4B|RELN|PTH|PTGS2|RAB3A|RAB3B|RASGRF1|RGS2|RGS4|SYT4|THBS1|VIP|CXCR4|PLA2G10|STC2|KCNK5|PER2|F2RL3|HOMER2|PPIF|PPARGC1A|PLA2R1|KCNH4|CACNG5|PACSIN3|CLIC6|NLGN3|KLHL24|TESC|CACNA2D3|SCN3B|KCNQ5|NETO2|HVCN1|KCNK17|TMC1|SLC43A2|SIK1|PLPP4|ANO6|CB…
GO Biological Processes	GO:0010975	regulation of neuron projection development	-12	2.8	59	ADCY6|BMP7|CNTN1|CRMP1|DPYSL3|LPAR1|FKBP1B|FN1|ID1|LRP4|LYN|MDK|MDM2|MT3|NEDD4|NTRK2|PRKN|PPP3CA|RELN|TWF1|PTPRS|RGS2|RYK|SDC2|SHOX2|SYT4|TIAM1|WNT7A|XK|LRP8|CXCR4|FZD4|NEURL1|RIMS2|KIAA0319|UST|BAIAP2|TNIK|SETX|FSTL4|RAP1GAP2|NCS1|GRIP1|TANC2|DISC1|MYLIP|NLGN3|PPP1R9A|CCDC88A|CAMK1D|SEMA4G|KREMEN1|NTNG2|RTN4IP1|MFSD2A|LINGO1|FRMD7|TUBB2B|DRAXIN
GO Biological Processes	GO:0051347	positive regulation of transferase activity	-12	2.5	71	ADCY1|ADCY6|ADORA2B|BMP2|BMP4|CALCA|MAP3K8|MAPK14|DGKQ|DRD4|HBEGF|DUSP5|DUSP7|LPAR1|EDN3|F2R|FGFR3|IL18|INSR|LYN|MAP3K1|MAP3K5|MT3|GADD45B|NTRK2|PDGFA|PLK1|PRKCZ|MAPK11|MAPK10|RELN|RYK|TGFA|TGFBR2|THBS1|TIAM1|TPD52L1|TRAF2|LRP8|CXCR4|FZD4|LMO4|SOCS1|PDE5A|FGF18|NEURL1|MAPKAPK2|CARTPT|RASGRP1|TENM1|VAV3|TNIK|SIRT1|MMD|RGCC|PLCE1|FBXW7|PPP1R9A|CCDC88A|PROK2|CAMKK1|MASTL|CACUL1|DIRAS1|NEK10|NRK|DIPK…
GO Biological Processes	GO:0043406	positive regulation of MAP kinase activity	-12	3.7	40	ADORA2B|BMP2|BMP4|MAP3K8|MAPK14|DRD4|DUSP5|DUSP7|LPAR1|EDN3|F2R|INSR|MAP3K1|MAP3K5|GADD45B|PDGFA|MAPK11|MAPK10|TGFA|THBS1|TIAM1|TPD52L1|TRAF2|CXCR4|FZD4|PDE5A|FGF18|MAPKAPK2|CARTPT|RASGRP1|TENM1|TNIK|PLCE1|PROK2|DIRAS1|NEK10|NRK|EPGN|SBK2|CD24
GO Biological Processes	GO:0010817	regulation of hormone levels	-12	2.8	61	ALDH1A1|ALDH1A3|ARNTL|BMP2|CASR|CCKAR|CRHBP|CRYM|CYP1A1|CYP1B1|DGKQ|DIO2|ECE1|EDN3|ACSL4|FKBP1B|GLUL|GPR27|GRP|ICA1|IL11|ITPR1|ITPR2|LYN|MME|MYO5A|NMB|PRKN|PCSK1|PPP3CA|RBP1|STAR|STX1A|TIAM1|TTR|VIP|PNPLA4|FZD4|STC2|PER2|PCSK7|STXBP5L|CARTPT|RIMS2|PPARGC1A|PASK|TIPARP|PHPT1|CYB5R4|TM7SF3|WNT4|CYP26B1|PNPLA2|NADK|CHST9|BCO2|MCU|RASL10B|SYTL4|CYP2R1|RDH10
GO Biological Processes	GO:0098656	anion transmembrane transport	-12	3.4	43	CASR|CLCN6|SLC26A3|GABRA1|GABRA2|GABRA4|GABRB2|GLRA2|SLC26A4|RGS2|RGS4|SLC1A3|SLC1A4|SLC3A1|SLC6A6|SLC7A4|SLC20A1|SLC20A2|THBS1|SLC4A4|PER2|XPR1|SLC4A7|CLCA2|SLC23A2|SLC26A1|LRRC8B|CLIC6|SLC38A2|SLC66A1|SLC17A6|SLC24A3|MID1IP1|ANO3|SLC39A8|TTYH3|SLC38A1|LRRC8C|SLC7A3|SLC43A2|SLC5A12|ANO6|SLC13A5
Reactome Gene Sets	R-HSA-9658195	Leishmania infection	-12	3.7	38	ADCY1|ADCY6|ADORA2B|ADRB1|C3|CALCA|CALCR|ENTPD1|MAPK14|DOCK1|DRD1|GPR20|GPR27|IL18|ITPR1|ITPR2|LYN|MC5R|MYO5A|PTH|TSHR|VIP|VIPR1|FZD7|WASF1|ELMO1|ARPC1B|ACTR3|RAMP1|VAV3|BAIAP2|NCKAP1|WASF3|CYFIP2|GNB4|DPEP2|NLRP3|GNAT3
GO Biological Processes	GO:0015711	organic anion transport	-12	2.8	57	ABCD2|APOA4|APOC3|CA2|CASR|CCK|CETP|SLC26A3|DRD4|ACSL3|ACSL4|NMB|NTRK2|SLC26A4|PITPNA|RAB3A|RGS2|RGS4|SLC1A3|SLC1A4|SLC3A1|SLC6A6|SLC7A4|SLCO2A1|STX1A|SYT4|THBS1|XK|PLA2G10|SLC4A4|PER2|SLC4A7|SLC23A2|CERT1|SLC26A1|SLCO2B1|PLA2R1|CYB5R4|SLC38A2|SLC66A1|SLC17A6|ATP10D|MID1IP1|SLC39A8|STARD5|SLC38A1|LRRC8C|MFSD2A|SLC7A3|SLC25A25|SLC43A2|SLC16A14|SLC5A12|SLC13A5|ATP11C|CA13|SLC6A17
GO Cellular Components	GO:0099572	postsynaptic specialization	-11	3.2	46	ADCY1|ADD3|BNIP3|GABRA1|GABRA4|GABRB2|GRIA2|GRIN2A|ITPR1|LRP4|LYN|MPP2|MT3|NTRK2|PDE4B|PRKCZ|PTPRS|STX1A|TIAM1|LRP8|LIN7A|P2RX6|NEURL1|HOMER2|PLPPR4|IQSEC1|BAIAP2|CNKSR2|IGSF9B|TNIK|ARHGEF9|NCS1|GRIP1|CACNG5|DISC1|ZDHHC2|ADAM22|PLEKHA5|SYNJ2BP|PPP1R9A|VPS35|CPEB4|NETO2|SH2D5|INSYN2A|SHISA9
GO Biological Processes	GO:0009636	response to toxic substance	-11	2.7	57	APOA4|ATF4|BMP7|BNIP3|CBL|CDO1|CHRNA5|CHRNB4|CNP|CRHBP|CYBB|CYP1A1|CYP1B1|DRD1|DRD4|DUSP1|FKBP1B|GLRA2|GPR37|GRIN2A|GSTT1|HMOX1|HPGD|HPRT1|ITPR2|LDHA|LTC4S|LYN|MDM2|MAP3K5|MT3|PRKN|PDE8A|PDE1B|PON1|PPP3CA|MAPK13|PTH|PTGS1|PTGS2|RGS2|RGS4|SDC1|SOD3|STAR|NR4A3|PPIF|PPARGC1A|SETX|SIRT1|GLRX2|OSER1|PPP1R9A|UNC79|PDZD3|MAP1LC3A|GNAT3
GO Cellular Components	GO:0032279	asymmetric synapse	-11	3.2	44	ADCY1|ADD3|BNIP3|GRIA2|GRIN2A|ITPR1|LRP4|LYN|MPP2|MT3|NTRK2|PDE4B|PRKCZ|PTPRS|STX1A|TIAM1|LRP8|LIN7A|P2RX6|NEURL1|HOMER2|PLPPR4|IQSEC1|BAIAP2|CNKSR2|IGSF9B|TNIK|ARHGEF9|NCS1|GRIP1|CACNG5|DISC1|ZDHHC2|ADAM22|NLGN3|PLEKHA5|SYNJ2BP|PPP1R9A|VPS35|CPEB4|NETO2|SH2D5|INSYN2A|SHISA9
GO Biological Processes	GO:0051129	negative regulation of cellular component organization	-11	2.3	73	ADCY6|ADD3|APOA4|APOC3|ARHGAP6|BMP4|BMP7|BNIP3|CRMP1|DMRT1|DPYSL3|DUSP1|LPAR1|ID1|LGALS3|LRP4|MAD2L1|MCM2|MDM2|MELTF|MT3|PRKN|PLK1|PON1|PPP3CA|PRKCZ|TWF1|PTPRS|RAP1GAP|RYK|SKI|SYT4|THBS1|TMOD1|TNFRSF1A|ULK1|LMO4|ZW10|KIAA0319|NR1H3|PPIF|POSTN|PPARGC1A|FAM107A|PACSIN2|FSTL4|RAP1GAP2|CLASP2|SIRT1|TMEFF2|RGCC|MYLIP|PACSIN3|NLGN3|NECAB2|CARMIL1|PPP1R9A|VPS35|ODF2L|FNIP2|SEMA4G|MID1IP1|AIDA|STN1|JAM3|…
GO Biological Processes	GO:1901699	cellular response to nitrogen compound	-11	2.5	66	ADCY1|ADCY6|ATF4|HCN2|CA2|CASR|CEBPB|CHRM4|CRHBP|CYBB|SLC26A3|DRD1|FBN1|GABRA1|GABRB2|GLRA2|GPR21|GRIN2A|ID1|INSR|ITGA4|ITPR2|KCNQ1|LYN|MDM2|MAP3K5|MT3|MYO5A|NTRK2|PRKN|PDE3B|PDE4B|PDK4|PPAT|PRKCZ|MAPK13|PTGS2|PTPN2|SOX9|STAR|ZEB1|TRAF2|TSHR|EZR|NR4A3|OGT|SOCS1|SOCS3|NEURL1|C2CD5|BAIAP2|PPARGC1A|RAB31|SIK2|PLCB1|SIRT1|PTPN22|PHIP|AGTRAP|IFIH1|CPEB4|RGS8|NLRP3|CGAS|ATP6V1C2|CASTOR1
GO Biological Processes	GO:0015698	inorganic anion transport	-11	4.3	30	ATF4|CA2|CASR|CEBPB|CLCN6|CRY2|SLC26A3|GABRA1|GABRA2|GABRA4|GABRB2|GLRA2|SLC26A4|SLC1A3|SLC1A4|SLC20A1|SLC20A2|SLC4A4|XPR1|SLC4A7|CLCA2|SLC34A2|SLC26A1|LRRC8B|CLIC6|ANO3|SLC39A8|TTYH3|LRRC8C|ANO6
GO Biological Processes	GO:0061564	axon development	-11	2.7	57	ADCY1|ALCAM|BMP7|CCK|CCKAR|CNP|CRMP1|FKBP1B|FN1|GFRA3|GPC1|ITGA4|ANOS1|KIF5C|LRP4|MT3|NFIB|NTRK2|PITPNA|RELN|PTPRS|RAB3A|RAP1GAP|RYK|SHOX2|TIAM1|EZR|WNT7A|XK|CXCR4|NR4A3|PLA2G10|ULK1|NUMB|GAB2|KIAA0319|PLPPR4|UST|SPRY3|BAIAP2|FSTL4|TSKU|DISC1|TNFRSF21|NLGN3|SEMA4G|VASH2|JAM3|KREMEN1|PARD6B|NTNG2|LINGO1|BOC|VSTM2L|SLITRK4|TUBB2B|DRAXIN
GO Biological Processes	GO:0031668	cellular response to extracellular stimulus	-11	3.4	39	ADORA2B|ATF3|ATF4|CASR|CBL|CYBB|GLUL|HMOX1|ITGA4|FADS1|LYN|MDM2|MAP3K5|PDK4|PIK3C2B|PTGS2|ULK1|XPR1|CARTPT|BAIAP2|POSTN|FAM107A|SIK2|SIRT1|TBL2|GLRX2|GDAP1|WNT4|SLC38A2|CPEB4|MAP1LC3A|MFSD2A|DAPL1|CADPS2|FNIP1|SIK1|BMT2|BHLHA15|CASTOR1
GO Biological Processes	GO:0071902	positive regulation of protein serine/threonine kinase activity	-11	3.1	44	ADORA2B|BMP2|BMP4|MAP3K8|MAPK14|DRD4|DUSP5|DUSP7|LPAR1|EDN3|F2R|INSR|MAP3K1|MAP3K5|GADD45B|PDGFA|MAPK11|MAPK10|TGFA|THBS1|TIAM1|TPD52L1|TRAF2|CXCR4|FZD4|PDE5A|FGF18|MAPKAPK2|CARTPT|RASGRP1|TENM1|TNIK|SIRT1|RGCC|PLCE1|PROK2|DIRAS1|NEK10|NRK|DIPK2A|CCNY|EPGN|SBK2|CD24
GO Biological Processes	GO:0071900	regulation of protein serine/threonine kinase activity	-11	2.7	57	ADORA2B|BMP2|BMP4|BMP7|CDKN2C|MAP3K8|MAPK14|DRD4|DUSP1|DUSP4|DUSP5|DUSP7|LPAR1|EDN3|F2R|INSR|LYN|MAP3K1|MAP3K5|GADD45B|PDGFA|PLK1|PPEF2|MAPK11|MAPK10|RGS2|RGS4|TGFA|THBS1|TIAM1|TPD52L1|TRAF2|CXCR4|FZD4|PDE5A|FGF18|MAPKAPK2|CARTPT|RASGRP1|TENM1|SPRY3|DUSP10|TNIK|SIRT1|PTPN22|RGCC|PLCE1|PROK2|AIDA|DIRAS1|NEK10|NRK|DIPK2A|CCNY|EPGN|SBK2|CD24
GO Cellular Components	GO:0014069	postsynaptic density	-11	3.2	43	ADCY1|ADD3|BNIP3|GRIA2|GRIN2A|ITPR1|LRP4|LYN|MPP2|MT3|NTRK2|PDE4B|PRKCZ|PTPRS|STX1A|TIAM1|LRP8|LIN7A|P2RX6|NEURL1|HOMER2|PLPPR4|IQSEC1|BAIAP2|CNKSR2|IGSF9B|TNIK|ARHGEF9|NCS1|GRIP1|CACNG5|DISC1|ZDHHC2|ADAM22|PLEKHA5|SYNJ2BP|PPP1R9A|VPS35|CPEB4|NETO2|SH2D5|INSYN2A|SHISA9
GO Biological Processes	GO:0007264	small GTPase mediated signal transduction	-10	2.7	55	APOC3|ARHGAP6|CBL|MAPK14|DOCK1|LPAR1|F2R|F2RL2|GPR20|HMOX1|LYN|PLD1|MAPK11|RELN|PTH|RAB4A|RAP1GAP|RASGRF1|RRAS|TIAM1|OGT|SQSTM1|WASF1|F2RL3|RAB33A|ARHGEF10|ELMO1|RHOBTB1|IQSEC1|SH2D3C|RASGRP1|SPRY3|VAV3|NCKAP1|NISCH|RASA3|RAP1GAP2|RGL1|ARHGEF9|FBXO8|RAB30|SGSM3|ARHGEF4|ARHGEF3|PLCE1|SYNJ2BP|CCDC88A|SIPA1L2|RAP2C|RHOU|RAB33B|SYDE2|PSD2|FRMD7|RASGEF1A
GO Cellular Components	GO:0098984	neuron to neuron synapse	-10	3	45	ADCY1|ADD3|BNIP3|GRIA2|GRIN2A|ITPR1|LRP4|LYN|MPP2|MT3|NTRK2|PDE4B|PRKCZ|PTPRS|STX1A|TIAM1|LRP8|LIN7A|P2RX6|NEURL1|HOMER2|PLPPR4|IQSEC1|BAIAP2|CNKSR2|IGSF9B|TNIK|ARHGEF9|NCS1|GRIP1|RNF19A|CACNG5|DISC1|ZDHHC2|ADAM22|NLGN3|PLEKHA5|SYNJ2BP|PPP1R9A|VPS35|CPEB4|NETO2|SH2D5|INSYN2A|SHISA9
GO Biological Processes	GO:0040017	positive regulation of locomotion	-10	2.5	62	BMP2|BMP4|BMP7|CASR|MAPK14|DOCK1|DRD1|HBEGF|LPAR1|EDN3|F2R|FN1|HMOX1|IL1R1|CXCL8|INSR|ITGA4|LGALS3|LYN|MCAM|MDK|MDM2|MYLK|PDGFA|PPP3CA|RELN|PTGS2|RRAS|SOX9|TERT|TGFBR2|THBS1|TIAM1|TNFAIP6|WNT7A|CXCR4|SCG2|NR4A3|NUMB|FGF18|ADAMTS1|IQSEC1|GPNMB|POSTN|CEP43|FAM107A|CLASP2|SYNE2|SIRT1|SRPX2|PHPT1|CARMIL1|VPS35|CAMK1D|JCAD|SEMA4G|WNT5B|MCU|NUS1|GLIPR2|ANO6|TUBB2B
GO Molecular Functions	GO:0019901	protein kinase binding	-10	2.4	65	ADCY6|ANGPT2|ATF4|CASR|CBL|CDKN2C|MAPK14|DSP|DUSP1|DUSP4|DUSP5|DUSP7|ACSL3|GATA4|KCNQ1|KIF11|LRP4|SMAD1|MAP3K1|MAP3K5|PPP1R12A|NELL1|PRKN|PDE3B|PLK1|PPEF2|PPP1CC|PRKCZ|PTPN2|PTPRR|SKI|SOX9|TGFBR2|TIAM1|TRAF2|EZR|NR4A3|SOCS1|SQSTM1|MAPKAPK2|PIWIL1|GAB2|RHOBTB1|TOB1|CEP43|LDB3|NISCH|DUSP10|RHOBTB3|CNKSR2|NBEAL2|SIRT1|NCS1|TBL2|RGCC|ELP2|PPP1R9A|CCDC88A|TNIP2|PARD6B|CACUL1|DIRAS1|SIK1|CCNY|CD24
GO Biological Processes	GO:0043062	extracellular structure organization	-10	2.8	51	APOA4|APOC3|BMP7|CETP|CYP1B1|ACSL3|FBN1|FN1|GAS2|GPM6B|ITGA4|ITGA9|LCP1|MATN3|MELTF|MMP1|MMP10|MMP13|MMP16|PDGFA|PON1|SDC1|SOX9|THBS1|TLL2|TNFRSF1A|TTR|COL14A1|PLA2G10|MMP23B|ADAM19|ADAMTS4|ADAMTS3|ADAMTS2|ADAMTS1|SH3PXD2A|POSTN|CLASP2|SULF1|RGCC|ZDHHC8|SULF2|ADAMTS9|RIC1|SLC39A8|THSD4|JAM3|NTNG2|MFSD2A|ADAMTSL1|ADAMTS17
KEGG Pathway	hsa04010	MAPK signaling pathway	-10	3.2	41	ANGPT2|FASLG|ATF4|CACNB4|MAP3K8|MAPK14|DUSP1|DUSP4|DUSP5|DUSP7|FGFR3|IL1R1|INSR|MAP3K1|MAP3K5|GADD45B|NTRK2|PDGFA|PPP3CA|MAPK11|MAPK10|MAPK13|PTPRR|RASGRF1|RPS6KA2|RRAS|TGFA|TGFBR2|TNFRSF1A|TRAF2|IL1R2|FGF18|MAPKAPK2|RASGRP1|DUSP10|KCNH4|CACNG5|RPS6KA6|IRAK4|CACNA2D3|PTPN5
GO Biological Processes	GO:0006836	neurotransmitter transport	-10	3.3	38	ADCY1|ADORA2B|CHRNA5|CHRNB4|DRD1|DRD4|FCER1G|GABRA2|GLUL|GPM6B|ICA1|LYN|PRKN|RAB3A|RAB3B|RGS2|RGS4|SLC1A3|SLC1A4|SLC6A6|STX1A|SYT4|WNT7A|LIN7A|PER2|SYNGR3|STXBP5L|RIMS2|SV2C|NCS1|NAAA|KCNMB4|PPP1R9A|SLC17A6|NAPB|SLC38A1|CADPS2|SLC6A17
GO Molecular Functions	GO:0042578	phosphoric ester hydrolase activity	-10	3	45	ALPL|CASR|CNP|DUSP1|DUSP4|DUSP5|DUSP7|F2RL2|HMOX1|PDE1A|PDE3B|PDE4B|PDE8A|PDE1B|PLD1|PON1|PPEF2|PPP1CC|PPP3CA|PTPN2|PTPRR|PTPRS|PDE5A|RNGTT|PLPPR4|PDE10A|DUSP10|PLCB1|NOCT|PTPN22|PDE7B|PHPT1|PLCE1|CPPED1|PLCXD1|MTMR14|PLPPR3|GDPD5|PTPN5|SSH2|PTPDC1|NOTUM|PPM1L|PPM1K|PLPP4
GO Biological Processes	GO:0035690	cellular response to drug	-10	3	45	ADCY1|ADCY6|ATF4|BNIP3|CHRM4|CRHBP|CYBB|CYP1B1|DRD1|GLRA2|GPR37|HMOX1|ID1|ITPR2|KCNQ1|MDM2|MAP3K5|MT3|PPP1R12A|PRKN|PDE4B|PDE8A|PPAT|PPP3CA|MAPK13|PTGS2|SOX9|STAR|TRAF2|CXCR4|NR4A3|PPIF|BAIAP2|PPARGC1A|SETX|PLCB1|SIRT1|PTPN22|OSER1|DDIT4|MAP1LC3A|RGS8|FBXO32|ACER2|CASTOR1
GO Cellular Components	GO:0043025	neuronal cell body	-10	2.6	55	ALCAM|CALCA|CASR|CCK|CRHBP|CRMP1|CYBB|LPAR1|ACSL4|GLUL|GRIA2|INSR|ITGA4|KIF5C|LRP4|MME|MYO1D|MYO5A|PDE1A|PDE1B|PRKCZ|MAPK10|PTPRS|SLC1A3|SLC1A4|SLC6A6|STAR|SYT4|TIAM1|VIP|LRP8|P2RX6|NEURL1|HOMER2|BAIAP2|PDE10A|PPARGC1A|CNKSR2|IGSF9B|GRIP1|GLRX2|GLRX5|SLC38A2|KLHL24|PPP1R9A|VPS35|ERMN|ROGDI|SLC38A1|GDPD5|KREMEN1|PSD2|RGS8|FRMD7|NRSN1
GO Biological Processes	GO:0046942	carboxylic acid transport	-9.9	3	43	ABCD2|CASR|CCK|SLC26A3|DRD4|ACSL3|ACSL4|NMB|NTRK2|SLC26A4|RAB3A|RGS2|RGS4|SLC1A3|SLC1A4|SLC3A1|SLC6A6|SLC7A4|SLCO2A1|STX1A|SYT4|THBS1|XK|PLA2G10|PER2|SLC23A2|SLC26A1|SLCO2B1|PLA2R1|SLC38A2|SLC66A1|SLC17A6|MID1IP1|STARD5|SLC38A1|LRRC8C|MFSD2A|SLC7A3|SLC43A2|SLC16A14|SLC5A12|SLC13A5|SLC6A17
GO Biological Processes	GO:0071496	cellular response to external stimulus	-9.9	3	43	ADORA2B|ATF3|ATF4|BNIP3|CASR|CBL|CYBB|GLUL|HMOX1|ITGA4|FADS1|LYN|MDM2|MAP3K1|MAP3K5|PDK4|PIK3C2B|PTGS2|SOX9|TNFRSF1A|ULK1|XPR1|CARTPT|BAIAP2|POSTN|FAM107A|SIK2|SIRT1|TBL2|GLRX2|GDAP1|WNT4|SLC38A2|CPEB4|MAP1LC3A|MFSD2A|DAPL1|CADPS2|FNIP1|SIK1|BMT2|BHLHA15|CASTOR1
GO Cellular Components	GO:0048471	perinuclear region of cytoplasm	-9.9	2.3	68	FASLG|CBL|CNP|CYBB|ECE1|ACSL3|GALNT2|HMOX1|ITPR1|LCP1|LYN|MAD2L1|MT3|NEDD4|NELL1|NTRK2|ODC1|PRKN|PDE4B|PI4KB|PLD1|PLSCR1|PRKCZ|TWF1|PTPRR|RAB3A|RAB3B|RAB4A|SLC1A3|SYT4|TGFA|TPD52L1|EZR|STC2|PER2|USP2|NEURL1|HEPH|CERT1|TENM1|TRAIP|RAB40B|COPS5|CEP43|LDB3|RAP1GAP2|PPP1R13B|NCS1|NOCT|OSBPL3|PPP1R16B|PTPN22|CYFIP2|DISC1|KLHL20|CYB5R4|TPPP3|FBXW7|VPS35|MOSPD1|JCAD|SH3RF1|MTMR14|RNF128|CPEB4|GDPD5|ANKR…
GO Biological Processes	GO:0015849	organic acid transport	-9.9	3	43	ABCD2|CASR|CCK|SLC26A3|DRD4|ACSL3|ACSL4|NMB|NTRK2|SLC26A4|RAB3A|RGS2|RGS4|SLC1A3|SLC1A4|SLC3A1|SLC6A6|SLC7A4|SLCO2A1|STX1A|SYT4|THBS1|XK|PLA2G10|PER2|SLC23A2|SLC26A1|SLCO2B1|PLA2R1|SLC38A2|SLC66A1|SLC17A6|MID1IP1|STARD5|SLC38A1|LRRC8C|MFSD2A|SLC7A3|SLC43A2|SLC16A14|SLC5A12|SLC13A5|SLC6A17
GO Molecular Functions	GO:0016773	phosphotransferase activity, alcohol group as acceptor	-9.8	2.4	65	CDK11B|MAP3K8|MAPK14|DGKQ|FGFR3|INSR|LTBP1|LYN|MAP3K1|MAP3K5|MYLK|NTRK2|CDK17|PDK4|PHKA2|PIK3C2B|PI4KB|PLK1|PRKCZ|MAPK11|MAPK10|MAPK13|TWF1|RPS6KA2|RYK|TEC|TGFBR2|TGFBR3|ULK1|DGKE|PDXK|SQSTM1|PAPSS2|PAPSS1|MAPKAPK2|CIT|TNIK|PASK|SIK2|SIK3|MMD|SGK3|PRKD3|HSPB8|RPS6KA6|IRAK4|TRPM7|ETNK1|CAMK1D|IPPK|CERK|NADK|STK40|CAMKK1|MASTL|HYKK|SIK1|NEK10|STK32A|NRK|IPMK|NRBP2|MAST4|IDNK|SBK2
GO Biological Processes	GO:0022604	regulation of cell morphogenesis	-9.8	2.6	53	DOCK1|LPAR1|FN1|GAS2|ID1|LRP4|MDK|MELTF|MT3|NEDD4|NTRK2|PRKN|PPP3CA|RELN|PTPRS|RYK|SDC2|SHOX2|SYT4|TIAM1|EZR|WNT7A|XK|LRP8|CXCR4|FZD4|RIMS2|KIAA0319|RHOBTB1|UST|BAIAP2|POSTN|WASF3|RHOBTB3|TNIK|FSTL4|GRIP1|TANC2|DISC1|NLGN3|PHIP|CARMIL1|PPP1R9A|ERMN|SEMA4G|RHOU|NTNG2|MFSD2A|LINGO1|SYNE3|UNC13D|TUBB2B|DRAXIN
GO Biological Processes	GO:0031669	cellular response to nutrient levels	-9.8	3.5	35	ATF3|ATF4|CASR|CBL|CYBB|GLUL|HMOX1|FADS1|MDM2|MAP3K5|PDK4|PIK3C2B|PTGS2|ULK1|XPR1|CARTPT|BAIAP2|POSTN|FAM107A|SIK2|SIRT1|TBL2|GDAP1|WNT4|SLC38A2|CPEB4|MAP1LC3A|MFSD2A|DAPL1|CADPS2|FNIP1|SIK1|BMT2|BHLHA15|CASTOR1
GO Molecular Functions	GO:0016301	kinase activity	-9.8	2.3	69	CDK11B|CKMT1B|MAP3K8|MAPK14|DGKQ|FGFR3|INSR|LTBP1|LYN|MAP3K1|MAP3K5|MYLK|NTRK2|CDK17|PDK4|PHKA2|PIK3C2B|PI4KB|PLK1|PRKCZ|MAPK11|MAPK10|MAPK13|TWF1|RPS6KA2|RYK|TEC|TGFBR2|TGFBR3|UCK2|ULK1|DGKE|PDXK|SQSTM1|PAPSS2|PAPSS1|MAPKAPK2|CERT1|CIT|TNIK|PASK|SIK2|SIK3|MMD|SGK3|PRKD3|HSPB8|RPS6KA6|IRAK4|TRPM7|ETNK1|CAMK1D|IPPK|CERK|NADK|UCK1|STK40|CAMKK1|MASTL|HYKK|SIK1|NEK10|STK32A|NRK|IPMK|NRBP2|MAST4|IDNK|…
GO Biological Processes	GO:0007610	behavior	-9.7	2.4	60	ADCY1|ADRB1|AHCY|ALDH1A3|CALCA|CASR|CCK|CEBPB|CHRNA5|CHRNB4|CNP|CRHBP|DRD1|DRD4|GATM|GPR37|GRIN2A|GRP|HPRT1|INSR|MDK|MME|MYO5A|NOVA1|NTRK2|PRKN|PDE1B|PRKCZ|RELN|PTGS2|RASGRF1|SLC1A3|STAR|SYT4|THBS1|THRB|TMOD1|VIP|NR4A3|FZD4|USP2|HOMER2|CARTPT|PLCB1|PCDH17|SRPX2|ZDHHC8|PRLH|ADAM22|NLGN3|AHI1|OXR1|SOBP|VPS35|UNC79|DMRT3|MFSD2A|LRRN4|BBS12|TAFA2
GO Biological Processes	GO:0023061	signal release	-9.6	2.7	51	ADCY1|ADORA2B|ARNTL|CASR|CCKAR|CHRNA5|CHRNB4|CRHBP|DRD1|EDN3|ACSL4|FKBP1B|GLUL|GPR27|GRP|ICA1|IL11|ITPR1|ITPR2|LYN|MYO5A|NMB|PRKN|PPP3CA|RAB3A|STX1A|SYT4|TIAM1|VIP|WNT7A|FZD4|LIN7A|PER2|STXBP5L|CARTPT|RIMS2|PASK|NCS1|NAAA|KCNMB4|PHPT1|CYB5R4|TM7SF3|PPP1R9A|VPS35|NAPB|NADK|MCU|RASL10B|CADPS2|SYTL4
GO Biological Processes	GO:0030335	positive regulation of cell migration	-9.6	2.5	57	BMP2|BMP4|BMP7|MAPK14|DOCK1|DRD1|HBEGF|LPAR1|EDN3|F2R|FN1|HMOX1|IL1R1|CXCL8|INSR|ITGA4|LGALS3|LYN|MCAM|MDK|MDM2|MYLK|PDGFA|PPP3CA|RELN|PTGS2|RRAS|SOX9|TERT|TGFBR2|THBS1|TIAM1|TNFAIP6|WNT7A|CXCR4|NR4A3|NUMB|FGF18|ADAMTS1|IQSEC1|GPNMB|POSTN|CEP43|FAM107A|CLASP2|SYNE2|SIRT1|SRPX2|CARMIL1|CAMK1D|JCAD|SEMA4G|WNT5B|MCU|NUS1|GLIPR2|ANO6
GO Cellular Components	GO:0098793	presynapse	-9.5	2.6	54	CALCA|CASR|CCK|CEL|CNTN1|CRHBP|DGKQ|DRD1|GABRA2|GLUL|GRIN2A|ICA1|MME|MT3|NTRK2|PRKN|PDE4B|PPP1CC|PTPRS|RAB3A|RAB3B|RAB4A|STX1A|SYPL1|SYT4|WNT7A|PPFIBP2|LIN7A|SYNGR3|RIMS2|IQSEC1|BAIAP2|RAB40B|COPS5|SV2C|TNIK|ERC1|NCS1|LAMP5|RAB26|NAAA|DISC1|PCDH17|SLC40A1|NLGN3|VPS35|SLC17A6|ROGDI|RAB33B|NTNG2|CADPS2|KCTD12|CBARP|SLC6A17
GO Biological Processes	GO:0007409	axonogenesis	-9.4	2.6	51	ADCY1|ALCAM|BMP7|CCK|CCKAR|CNP|CRMP1|FN1|GFRA3|GPC1|ITGA4|ANOS1|KIF5C|LRP4|MT3|NFIB|NTRK2|PITPNA|RELN|PTPRS|RAB3A|RAP1GAP|RYK|SHOX2|TIAM1|EZR|WNT7A|XK|CXCR4|NR4A3|PLA2G10|ULK1|NUMB|GAB2|KIAA0319|PLPPR4|UST|BAIAP2|FSTL4|TSKU|DISC1|NLGN3|SEMA4G|PARD6B|NTNG2|LINGO1|BOC|VSTM2L|SLITRK4|TUBB2B|DRAXIN
GO Biological Processes	GO:0046677	response to antibiotic	-9.4	3	40	ADCY1|ADCY6|ALPL|BNIP3|CBL|CDO1|CRHBP|CYBB|CYP1A1|CYP1B1|DRD4|DUSP1|FKBP1B|GLRA2|GPR37|GRIN2A|HMOX1|HPGD|ID1|ITPR2|LDHA|MDM2|MAP3K5|PDE8A|MAPK13|PTH|RGS2|RGS4|SDC1|SLC1A3|STAR|NR4A3|PPIF|SETX|SIRT1|GLRX2|CYB5R4|OSER1|UNC79|MAP1LC3A
GO Cellular Components	GO:0044297	cell body	-9.3	2.4	58	ALCAM|CALCA|CASR|CCK|CRHBP|CRMP1|CYBB|DPYSL3|LPAR1|ACSL4|GLUL|GRIA2|INSR|ITGA4|KIF5C|LRP4|MME|MYO1D|MYO5A|PDE1A|PDE1B|PRKCZ|MAPK10|PTPRS|SLC1A3|SLC1A4|SLC6A6|STAR|SYT4|TIAM1|EZR|VIP|LRP8|P2RX6|NEURL1|HOMER2|BAIAP2|PDE10A|PPARGC1A|CNKSR2|IGSF9B|GRIP1|DISC1|GLRX2|GLRX5|SLC38A2|KLHL24|PPP1R9A|VPS35|ERMN|ROGDI|SLC38A1|GDPD5|KREMEN1|PSD2|RGS8|FRMD7|NRSN1
Hallmark Gene Sets	M5947	HALLMARK IL2 STAT5 SIGNALING	-9.3	3.7	30	AHCY|ALCAM|SERPINC1|BMP2|CA2|MAP3K8|EMP1|F2RL2|FAH|IFNGR1|GADD45B|NFIL3|ODC1|PLSCR1|RGS16|TIAM1|UCK2|IL1R2|SOCS1|ADAM19|IL18R1|IL1RL1|MAPKAPK2|CD83|NCS1|TNFRSF21|BATF3|SLC39A8|LRRC8C|GLIPR2
GO Molecular Functions	GO:0005543	phospholipid binding	-9.3	2.7	49	APOA4|APOC3|CETP|LPAR1|ING2|ITPR1|ITPR2|KCNQ1|MME|PCYT1A|PIK3C2B|PITPNA|PLD1|PON1|TWF1|SYT4|TEC|THBS1|FZD7|PLA2G10|OGT|SH3PXD2A|GAB2|C2CD5|CERT1|RASGRP1|NISCH|PACSIN2|PASK|PLCB1|SGK3|PLEK2|DAPP1|PACSIN3|SNX10|PLEKHA5|MREG|CCDC88A|PHF12|AIDA|RUBCNL|RNF34|ESYT3|PSD2|MAP1LC3A|SYTL4|SYTL5|CGAS|AMER1
GO Biological Processes	GO:2000147	positive regulation of cell motility	-9.3	2.4	58	BMP2|BMP4|BMP7|MAPK14|DOCK1|DRD1|HBEGF|LPAR1|EDN3|F2R|FN1|HMOX1|IL1R1|CXCL8|INSR|ITGA4|LGALS3|LYN|MCAM|MDK|MDM2|MYLK|PDGFA|PPP3CA|RELN|PTGS2|RRAS|SOX9|TERT|TGFBR2|THBS1|TIAM1|TNFAIP6|WNT7A|CXCR4|NR4A3|NUMB|FGF18|ADAMTS1|IQSEC1|GPNMB|POSTN|CEP43|FAM107A|CLASP2|SYNE2|SIRT1|SRPX2|PHPT1|CARMIL1|CAMK1D|JCAD|SEMA4G|WNT5B|MCU|NUS1|GLIPR2|ANO6
KEGG Pathway	hsa04080	Neuroactive ligand-receptor interaction	-9.3	2.9	43	ADORA2B|ADRB1|C3|CALCA|CALCR|CCK|CCKAR|CCKBR|CHRM4|CHRNA5|CHRNB4|DRD1|DRD4|LPAR1|EDN3|EDNRB|F2R|F2RL2|GABRA1|GABRA2|GABRA4|GABRB2|GLRA2|GRIA2|GRIN2A|GRP|HTR1E|MC5R|NMB|PTH|THRB|TSHR|VIP|VIPR1|F2RL3|P2RX6|GPR50|GPNMB|CPAMD8|PRLH|MCHR2|NLRP3|GPR156
GO Biological Processes	GO:0010721	negative regulation of cell development	-9.2	3	41	ADCY6|BMP7|CRMP1|DPYSL3|LPAR1|EDNRB|FBN1|FRZB|HES1|ID1|LRP4|MDM2|MELTF|MT3|PPP3CA|PTPRS|RGS2|RGS4|RYK|SKI|SOX9|SYT4|TERT|THRB|WNT7A|KIAA0319|POSTN|DUSP10|FSTL4|RAP1GAP2|DAAM2|MYLIP|NLGN3|FBXW7|SEMA4G|KREMEN1|LINGO1|DIXDC1|PRTG|RFLNB|DRAXIN
GO Biological Processes	GO:0045596	negative regulation of cell differentiation	-9.2	2.2	69	ADCY6|ARNTL|BMP2|BMP4|BMP7|RUNX1|CETP|CRMP1|DPYSL3|LPAR1|EDNRB|FBN1|FRZB|HES1|ID1|IL18|LRP4|LYN|MDK|MDM2|MELTF|MT3|NFKBIA|PPP3CA|PTH|PTPN2|PTPRS|RGS2|RGS4|RYK|SKI|SOX9|SYT4|ZEB1|TERT|THRB|WNT7A|FZD7|CUL4A|SOCS1|CARTPT|KIAA0319|NR1H3|TOB1|FST|POSTN|DUSP10|FSTL4|RAP1GAP2|SIRT1|DAAM2|NOCT|MYLIP|KLF13|WNT4|NLGN3|FBXW7|SEMA4G|KREMEN1|LINGO1|DIXDC1|GLIS1|BBS12|BHLHA15|TMEM64|PRTG|RBPMS2|RFLNB|DRAXIN
GO Biological Processes	GO:0051272	positive regulation of cellular component movement	-9.2	2.4	59	BMP2|BMP4|BMP7|MAPK14|DOCK1|DRD1|HBEGF|LPAR1|EDN3|F2R|FN1|HMOX1|IL1R1|CXCL8|INSR|ITGA4|LGALS3|LYN|MCAM|MDK|MDM2|MYLK|PDGFA|PPP3CA|RELN|PTGS2|RRAS|SOX9|TERT|TGFBR2|THBS1|TIAM1|TNFAIP6|WNT7A|CXCR4|NR4A3|NUMB|FGF18|ADAMTS1|IQSEC1|GPNMB|POSTN|CEP43|FAM107A|CLASP2|SYNE2|SIRT1|SRPX2|PHPT1|CARMIL1|CAMK1D|JCAD|SEMA4G|WNT5B|MCU|NUS1|GLIPR2|ANO6|TUBB2B
GO Cellular Components	GO:0030425	dendrite	-9.2	2.4	61	ALCAM|ATF4|BNIP3|CCK|CHRM4|CRHBP|CYBB|DRD1|DRD4|LPAR1|GABRA1|GABRA2|GABRA4|GRIA2|GRIN2A|HTR1E|INSR|KIF5C|LRP4|MME|MPP2|MT3|MYO1D|NEDD4|NTRK2|PDE4B|PPP1CC|PPP3CA|RELN|SLC1A4|SLC6A6|SYT4|TIAM1|LRP8|FZD4|WASF1|P2RX6|NEURL1|HOMER2|FARP1|BAIAP2|PPARGC1A|IGSF9B|NCS1|GRIP1|LAMP5|TANC2|KLHL20|GLRX2|GLRX5|NSG2|SLC38A2|NECAB2|PPP1R9A|TENM2|ROGDI|CPEB4|PSD2|TMEM185A|RGS8|SHISA9
GO Biological Processes	GO:0030036	actin cytoskeleton organization	-9.2	2.3	65	ACTN1|ADD3|ARHGAP6|CNN1|DIAPH2|DPYSL3|LPAR1|GAS2|GPM6B|ID1|LCP1|MDK|MYO1D|MYO5A|MYO7B|NRAP|PRKN|PDGFA|PLS1|TWF1|RGS4|TMOD1|EZR|WASF1|PSTPIP2|ARHGEF10|ELMO1|RHOBTB1|IQSEC1|ARPC1B|ACTR3|TENM1|BAIAP2|NCKAP1|WASF3|CIT|LDB3|FAM107A|NISCH|PACSIN2|RHOBTB3|TNIK|CLASP2|DAAM2|TMEFF2|PLEK2|CYFIP2|RGCC|PHPT1|WNT4|TRPM7|CARMIL1|PPP1R9A|CCDC88A|ERMN|RHOU|THSD7B|JAM3|DIXDC1|SSH2|FRMD7|MCU|NRK|FRMD3|RFLNB
GO Cellular Components	GO:0097447	dendritic tree	-9.2	2.3	61	ALCAM|ATF4|BNIP3|CCK|CHRM4|CRHBP|CYBB|DRD1|DRD4|LPAR1|GABRA1|GABRA2|GABRA4|GRIA2|GRIN2A|HTR1E|INSR|KIF5C|LRP4|MME|MPP2|MT3|MYO1D|NEDD4|NTRK2|PDE4B|PPP1CC|PPP3CA|RELN|SLC1A4|SLC6A6|SYT4|TIAM1|LRP8|FZD4|WASF1|P2RX6|NEURL1|HOMER2|FARP1|BAIAP2|PPARGC1A|IGSF9B|NCS1|GRIP1|LAMP5|TANC2|KLHL20|GLRX2|GLRX5|NSG2|SLC38A2|NECAB2|PPP1R9A|TENM2|ROGDI|CPEB4|PSD2|TMEM185A|RGS8|SHISA9
GO Biological Processes	GO:0007420	brain development	-9.1	2.2	68	ADCY1|ALDH1A3|RERE|BMP2|BMP4|BMP7|BNIP3|CCKAR|CNP|CNTN1|DRD1|LPAR1|ACSL3|GRIN2A|HPRT1|HES1|ID1|SMAD1|MDK|MT3|MYO1D|NFIB|NTRK2|PPP3CA|RELN|PTPRS|RGS2|RGS4|RYK|SALL1|SKI|STAR|SYT4|TGFBR2|WNT7A|LRP8|CXCR4|NR4A3|FZD4|NUMB|SYNGR3|NEURL1|BAIAP2|PPARGC1A|SYNE2|PLCB1|TSKU|CHD5|DISC1|WNT4|SLC38A2|DDIT4|AHI1|BBS7|KIF27|PCDH19|GNB4|NEUROD6|ROGDI|KDM7A|GDPD5|B3GNT5|KDM2B|MFSD2A|DIXDC1|NANOS1|DRAXIN|SLC6A17
GO Biological Processes	GO:0071417	cellular response to organonitrogen compound	-9	2.4	58	ADCY1|ADCY6|ATF4|HCN2|CA2|CASR|CEBPB|CRHBP|CYBB|SLC26A3|DRD1|FBN1|GABRA1|GABRB2|GLRA2|GPR21|GRIN2A|ID1|INSR|ITGA4|ITPR2|KCNQ1|LYN|MDM2|MYO5A|NTRK2|PRKN|PDE3B|PDE4B|PDK4|PPAT|PRKCZ|MAPK13|PTGS2|PTPN2|SOX9|STAR|ZEB1|TSHR|EZR|NR4A3|OGT|SOCS1|SOCS3|NEURL1|C2CD5|BAIAP2|PPARGC1A|RAB31|SIK2|SIRT1|PTPN22|PHIP|AGTRAP|CPEB4|NLRP3|ATP6V1C2|CASTOR1
Reactome Gene Sets	R-HSA-5083635	Defective B3GALTL causes Peters-plus syndrome (PpS)	-9	8.7	13	THBS1|THBS2|ADAMTS4|ADAMTS3|ADAMTS2|ADAMTS1|SPON1|ADAMTS9|THSD4|THSD7B|ADAMTSL1|SBSPON|ADAMTS17
GO Cellular Components	GO:0030659	cytoplasmic vesicle membrane	-8.9	2.2	69	CHRNB4|CYBB|DSP|HBEGF|FCER1G|GABRA1|GABRA2|GABRB2|GRIA2|GRIN2A|ICA1|CXCR1|ITPR1|ITPR2|KCNQ1|LGALS3|MDM2|MME|SERPINB10|PLD1|PRCP|PTPRS|RAB3A|RAB3B|RAB4A|STX1A|SYPL1|SYT4|TGFA|WNT6|WNT7A|FZD4|AP1S2|SYNGR3|C2CD5|KIAA0319|GPNMB|RAB31|PACSIN2|SYNRG|SV2C|STAB1|NBEAL2|LAMP5|RAB26|ZDHHC8|NSG2|WNT4|MREG|SLC17A6|AGTRAP|RAP2C|WNT5B|TSPAN14|RILP|HVCN1|CADPS2|SYTL4|MARCHF3|CLBA1|AP1S3|CD109|ANO6|DIPK2A|CBARP|…
GO Biological Processes	GO:0048589	developmental growth	-8.9	2.3	62	ADRB1|ALCAM|BMP4|MAPK14|FGFR3|FN1|GAS2|GATA4|GPR21|INSR|ITGA4|LRP4|SMAD1|MDK|MMP13|MT3|PRKN|PLS1|PPP3CA|PRKCZ|MAPK11|PTPRS|RGS2|RGS4|RYK|SALL1|SOX9|SYT4|TEC|TGFBR2|TGFBR3|TIAM1|TLL2|EZR|WNT7A|CXCR4|FZD7|ULK1|STC2|WASF1|RIMS2|KIAA0319|POSTN|DUSP10|FSTL4|PLCB1|CYFIP2|DISC1|FLVCR1|PRLH|NLGN3|UNC79|SEMA4G|PALB2|STK40|MFSD2A|SLC25A25|RDH10|NRK|DIPK2A|GPR149|DRAXIN
GO Biological Processes	GO:0071363	cellular response to growth factor stimulus	-8.9	2.2	65	ANGPT2|BMP2|BMP4|BMP7|CALCA|CASR|CBL|MAPK14|FBN1|FGFR3|GATA4|GPC1|HPGD|HES1|ID1|CXCL8|ING2|INSR|ANOS1|LTBP1|SMAD1|MDM2|MT3|NBL1|NEDD4|NTRK2|PDE8A|PRKCZ|SKI|SOX9|STAR|ZEB1|TGFBR2|TGFBR3|TGIF1|THBS1|WNT7A|LRP8|FZD4|FGF18|WASF1|MAPKAPK2|ADAMTS3|TOB1|SPRY3|BAIAP2|FST|POSTN|PPARGC1A|SETX|SULF1|SIRT1|CYFIP2|WNT4|DDIT4|SULF2|JCAD|UBE2O|GREM2|SHCBP1|NUS1|CD109|RBPMS2|NRROS|VWC2L
GO Molecular Functions	GO:0008289	lipid binding	-8.8	2.2	69	APOA4|APOC3|CETP|LPAR1|ESRRG|FABP2|GC|ICA1|ING2|ITPR1|ITPR2|KCNQ1|LTC4S|LYN|MME|PCYT1A|PGR|PIK3C2B|PITPNA|PLD1|PON1|TWF1|RBP1|STAR|SYT4|TEC|THBS1|TIAM1|TRAF2|FZD7|PLA2G10|OGT|SH3PXD2A|GAB2|C2CD5|IQSEC1|NR1H3|CERT1|RASGRP1|NISCH|PACSIN2|FNBP1|PASK|PLCB1|SGK3|OSBPL3|PLEK2|DAPP1|PACSIN3|SNX10|PLEKHA5|MREG|CCDC88A|CYP26B1|PHF12|AIDA|RUBCNL|RNF34|STARD5|ESYT3|PSD2|MAP1LC3A|CADPS2|SYTL4|SYTL5|CGAS|CYP2…
Reactome Gene Sets	R-HSA-5173214	O-glycosylation of TSR domain-containing proteins	-8.8	8.5	13	THBS1|THBS2|ADAMTS4|ADAMTS3|ADAMTS2|ADAMTS1|SPON1|ADAMTS9|THSD4|THSD7B|ADAMTSL1|SBSPON|ADAMTS17
GO Biological Processes	GO:0001503	ossification	-8.8	2.7	45	ALPL|ATF4|BMP2|BMP4|BMP7|CALCA|CASR|RUNX1|CEBPB|CEBPD|MAPK14|FGFR3|GPM6B|ID1|LRP4|SMAD1|MDK|MMP13|MMP16|MN1|NELL1|PTH|PTGS2|SHOX2|SKI|SOX9|TUFT1|FGF18|MRC2|TOB1|GPNMB|CHSY1|NOCT|SNX10|WNT4|BCAP29|SLC24A3|XYLT1|KREMEN1|OSR2|RIPPLY2|GLIS1|TMEM64|ANO6|RFLNB
GO Biological Processes	GO:0051403	stress-activated MAPK cascade	-8.7	3.1	36	ADORA2B|BMP2|CASR|MAP3K8|MAPK14|DUSP1|MAP3K5|GADD45B|PRKN|PPEF2|MAPK11|MAPK10|MAPK13|TGFBR3|TIAM1|TPD52L1|TRAF2|EZR|WNT7A|FZD4|FZD7|MAPKAPK2|SH2D3C|RASGRP1|COPS5|DUSP10|TNIK|PLCB1|PTPN22|IRAK4|SH3RF1|EDA2R|AIDA|TNIP2|NRK|SH3RF3
GO Biological Processes	GO:0032147	activation of protein kinase activity	-8.6	2.9	39	ADCY1|ADCY6|ADORA2B|BMP2|BMP4|CALCA|MAP3K8|MAPK14|DGKQ|DRD4|DUSP5|DUSP7|LPAR1|F2R|IL18|INSR|MAP3K1|MAP3K5|MT3|GADD45B|PRKCZ|MAPK11|MAPK10|TGFA|TGFBR2|THBS1|TRAF2|CXCR4|SOCS1|MAPKAPK2|CARTPT|TNIK|RGCC|PLCE1|CCDC88A|PROK2|NRK|EPGN|SBK2
GO Biological Processes	GO:0007265	Ras protein signal transduction	-8.6	2.9	40	APOC3|ARHGAP6|CBL|MAPK14|LPAR1|F2R|F2RL2|GPR20|LYN|PLD1|MAPK11|PTH|RAB4A|RASGRF1|RRAS|TIAM1|OGT|SQSTM1|WASF1|F2RL3|RAB33A|ARHGEF10|ELMO1|IQSEC1|RASGRP1|SPRY3|NCKAP1|NISCH|RASA3|FBXO8|RAB30|SGSM3|ARHGEF3|PLCE1|SYNJ2BP|RAP2C|RHOU|RAB33B|PSD2|RASGEF1A
GO Cellular Components	GO:0031252	cell leading edge	-8.5	2.6	45	ACTN1|ATF4|DPYSL3|GABRA1|GABRA2|GABRA4|INSR|LCP1|MCC|MPP2|MYLK|MYO1D|MYO5A|PRKCZ|TWF1|TIAM1|EZR|CXCR4|LMO4|WASF1|C2CD5|SH2D3C|ACTR3|BAIAP2|NCKAP1|WASF3|FAM107A|PACSIN2|CLASP2|SYNE2|LAMP5|PLEK2|CTNNA3|ARHGEF4|PLCE1|TRPM7|TESC|CARMIL1|PPP1R9A|CCDC88A|JCAD|SH3RF1|MTMR14|PSD2|SHISA9
GO Biological Processes	GO:0060078	regulation of postsynaptic membrane potential	-8.5	4.1	24	ADRB1|CHRNA5|CHRNB4|DRD4|GABRA1|GABRA2|GABRA4|GABRB2|GLRA2|GRIN2A|MPP2|PPP3CA|PRKCZ|RELN|RGS4|STX1A|WNT7A|P2RX6|RIMS2|BAIAP2|IGSF9B|NLGN3|PPP1R9A|INSYN2A
GO Molecular Functions	GO:0003779	actin binding	-8.4	2.6	46	ACTN1|ADD3|CNN1|DIAPH2|GAS2|GC|LCP1|MYLK|MYO1D|MYO5A|MYO7B|NRAP|PRKN|PLS1|TWF1|TAGLN|TMOD1|TNNI1|EZR|CXCR4|WASF1|PSTPIP2|BCL7B|HOMER2|ARPC1B|ACTR3|WASF3|LDB3|FAM107A|SYNE2|DAAM2|KLHL3|KLHL20|CTNNA3|KLHL5|TRPM7|PPP1R9A|CCDC88A|ERMN|CLMN|VASH2|DIXDC1|SSH2|MIB2|SYNE3|PPP1R42
Reactome Gene Sets	R-HSA-112316	Neuronal System	-8.4	2.7	44	ADCY1|ADCY6|HCN2|CACNB4|CHRNA5|CHRNB4|GABRA1|GABRA2|GABRA4|GABRB2|GLRA2|GLUL|GRIA2|GRIN2A|KCNQ1|MDM2|PTPRS|RAB3A|RASGRF1|RPS6KA2|SLC1A3|STX1A|PPFIBP2|LIN7A|HOMER2|TUBB4B|ARHGEF9|PLCB1|KCNH4|GRIP1|NAAA|RPS6KA6|KCNMB4|SLC38A2|NLGN3|CACNA2D3|KCNQ5|GNB4|SLC38A1|CAMKK1|KCNK17|SLITRK4|GNAT3|TUBB2B
Reactome Gene Sets	R-HSA-1630316	Glycosaminoglycan metabolism	-8.3	4.4	22	GPC1|SDC1|SDC2|ST3GAL1|CHST1|PAPSS2|PAPSS1|HS6ST1|CHST3|HS2ST1|SDC3|HS3ST1|UST|SLC26A1|CHSY1|B3GAT1|XYLT1|NDST4|CHST9|B3GNT7|B3GAT2|HS6ST3
Reactome Gene Sets	R-HSA-382551	Transport of small molecules	-8.3	2.2	64	ADCY1|ADCY6|ADD3|ABCD2|APOC3|CA2|RUNX1|CETP|CLCN6|SLC26A3|FKBP1B|HMOX1|TRPM1|SLC26A4|SCNN1G|SLC1A3|SLC1A4|SLC3A1|SLC6A6|SLC20A1|SLC20A2|SLCO2A1|SLC4A4|SLC4A7|CLCA2|HEPH|NR1H3|SLC34A2|SLC26A1|SLCO2B1|LRRC8B|SGK3|FLVCR1|MYLIP|ZDHHC8|SLC40A1|CYB5R4|SLC38A2|TRPM7|SLC66A1|STEAP3|CAND1|SLC17A6|ATP10D|SLC24A3|UNC79|GNB4|ANO3|SLC39A8|ABCG4|TTYH3|SLC38A1|LRRC8C|SLC7A3|SLC22A16|MCU|SLC43A2|NIPAL1|SLC5A12|A…
GO Biological Processes	GO:0007584	response to nutrient	-8.3	3.4	30	ADSL|AHCY|ALPL|SERPINC1|BMP7|CASR|CYBB|CYP1A1|DGKQ|ACSL3|ACSL4|FKBP1B|GATA4|HMOX1|LDHA|MDM2|MTHFR|PTH|PTGS2|STAR|TGFBR2|TRIM25|OGT|STC2|P2RX6|BAIAP2|POSTN|GDAP1|CYP26B1|CASTOR1
GO Biological Processes	GO:0042391	regulation of membrane potential	-8.3	2.6	46	ADRB1|HCN2|BNIP3|CACNB4|CCK|CHRNA5|CHRNB4|SLC26A3|DRD1|DRD4|DSP|FKBP1B|GABRA1|GABRA2|GABRA4|GABRB2|GLRA2|GRIN2A|KCNQ1|MPP2|NEDD4|NTRK2|PRKN|PPP3CA|PRKCZ|RELN|RGS4|STX1A|WNT7A|KCNK5|SLC4A4|P2RX6|RIMS2|BAIAP2|IGSF9B|KCNH4|KCNMB4|CTNNA3|NLGN3|USP53|PPP1R9A|SCN3B|SLC39A8|BCO2|KCNK17|INSYN2A
GO Molecular Functions	GO:0019955	cytokine binding	-8.3	4.2	23	ACKR2|IFNGR1|IL1R1|CXCR1|ITGA4|LIFR|LTBP1|NBL1|TGFBR2|TGFBR3|THBS1|TNFRSF1A|TRAF2|IL1R2|CXCR4|FZD4|IL18R1|IL1RL1|COPS5|KLHL20|GREM2|CD109|NRROS
GO Biological Processes	GO:0036293	response to decreased oxygen levels	-8.2	2.7	41	ADSL|AHCY|ALAS1|ANGPT2|ATF4|BMP2|BMP7|BNIP3|CASR|CBL|CYBB|CYP1A1|HMOX1|ITPR1|ITPR2|LDHA|MDM2|MDM4|MT3|MTHFR|PLOD2|PTGS2|SOD3|TERT|TGFBR2|TGFBR3|THBS1|CXCR4|STC2|POSTN|PPARGC1A|SIRT1|TBL2|B3GAT1|RGCC|HP1BP3|DDIT4|AGTRAP|CPEB4|EGLN3|CD24
Reactome Gene Sets	R-HSA-1474244	Extracellular matrix organization	-8.2	3	36	ACTN1|BMP2|BMP4|BMP7|CAST|FBN1|FN1|ITGA4|ITGA9|LRP4|LTBP1|MATN3|MMP1|MMP10|MMP13|MMP16|PDGFA|PLOD2|PTPRS|SDC1|SDC2|THBS1|TLL2|TTR|COL14A1|ADAM19|ADAMTS4|ADAMTS3|ADAMTS2|ADAMTS1|SH3PXD2A|SDC3|PCOLCE2|ADAMTS9|JAM3|CAPN14
GO Biological Processes	GO:0050806	positive regulation of synaptic transmission	-8.2	3.8	26	ADCY1|CA2|DRD1|DRD4|GLUL|GRIN2A|MME|MPP2|NTRK2|PRKCZ|RELN|PTGS2|RAB3B|RGS4|SLC1A3|STX1A|WNT7A|SQSTM1|RIMS2|BAIAP2|FAM107A|IGSF9B|CACNG5|ZDHHC2|NLGN3|PPP1R9A
GO Biological Processes	GO:0030155	regulation of cell adhesion	-8.1	2.2	64	ANGPT2|ARHGAP6|BMP2|BMP4|BMP7|RUNX1|CD80|CEBPB|MAP3K8|MAPK14|CYP1B1|DOCK1|DUSP1|FN1|GPM6B|HES1|CXCL8|IL18|ITGA4|LGALS3|LYN|MDK|MELTF|PPP1R12A|PDE3B|PPP3CA|PRKCZ|PTPN2|PTPRR|RRAS|SOX9|TGFBR2|THBS1|CXCR4|NR4A3|FZD4|FZD7|SOCS1|PDE5A|ADAM19|CD83|RASGRP1|VAV3|GPNMB|POSTN|HSPH1|FAM107A|DUSP10|CLASP2|PTPN22|DISC1|TNFRSF21|RGCC|ZDHHC2|ADAM22|WNT4|TESC|CARMIL1|JAM3|MEGF10|NLRP3|UNC13D|ACER2|CD24
GO Biological Processes	GO:0051640	organelle localization	-8.1	2.2	64	ADCY1|ADORA2B|CBL|CENPC|CETN2|CHRNA5|DRD1|FCER1G|HMOX1|ITGA4|KIF5C|LYN|MAD2L1|MYO1D|MYO5A|MYO7B|PRKN|PLK1|PRKCZ|RAB3A|RAB3B|STX1A|SYT4|TGFA|EZR|WNT7A|NR4A3|LIN7A|WASF1|ZW10|STXBP5L|GOSR1|RIMS2|DLGAP5|GAB2|ACTR3|RASGRP1|TUBB4B|CEP43|CEP131|CLASP2|SYNE2|NCS1|TANC2|PCDH17|NUSAP1|NLGN3|AHI1|MKS1|CEP192|BBS7|SYNJ2BP|MREG|NAPB|CLMN|CEP76|ESYT3|CEP78|SAPCD2|CADPS2|SYTL4|SYNE3|BHLHA15|UNC13D
GO Molecular Functions	GO:0008509	anion transmembrane transporter activity	-8.1	2.8	39	CLCN6|SLC26A3|GABRA1|GABRA2|GABRA4|GABRB2|GLRA2|SLC26A4|SLC1A3|SLC1A4|SLC3A1|SLC6A6|SLC7A4|SLCO2A1|SLC4A4|XPR1|SLC4A7|CLCA2|SLC23A2|SLC26A1|SLCO2B1|LRRC8B|CLIC6|SLC38A2|SLC66A1|SLC17A6|ANO3|SLC39A8|TTYH3|SLC38A1|LRRC8C|MFSD2A|SLC7A3|SLC25A25|SLC43A2|SLC16A14|SLC5A12|ANO6|SLC13A5
GO Biological Processes	GO:0007015	actin filament organization	-8	2.6	45	ACTN1|ADD3|ARHGAP6|DIAPH2|DPYSL3|LPAR1|GAS2|ID1|LCP1|MYO1D|MYO5A|MYO7B|NRAP|PRKN|PLS1|TWF1|RGS4|TMOD1|EZR|WASF1|PSTPIP2|ARHGEF10|ELMO1|RHOBTB1|ARPC1B|ACTR3|TENM1|BAIAP2|NCKAP1|WASF3|FAM107A|RHOBTB3|CLASP2|TMEFF2|CYFIP2|RGCC|WNT4|CARMIL1|PPP1R9A|CCDC88A|ERMN|SSH2|FRMD7|MCU|RFLNB
Reactome Gene Sets	R-HSA-500792	GPCR ligand binding	-8	2.5	47	ADORA2B|ADRB1|C3|CALCA|CALCR|CASR|CCK|CCKAR|CCKBR|CHRM4|ACKR2|CRHBP|DRD1|DRD4|ECE1|LPAR1|EDN3|EDNRB|F2R|F2RL2|GPR37|GRP|HTR1E|CXCL8|CXCR1|MC5R|NMB|PTH|TSHR|VIP|VIPR1|WNT6|WNT7A|XK|CXCR4|FZD4|FZD7|PTCH2|F2RL3|PLPPR4|RAMP1|PRLH|WNT4|GNB4|PROK2|PLPPR3|MCHR2
GO Cellular Components	GO:0070382	exocytic vesicle	-8	3.3	30	DPYSL3|GABRA2|GRIN2A|ICA1|MME|MT3|PDE4B|PTPRS|RAB3A|RAB3B|RAB4A|STX1A|SYPL1|SYT4|SYNGR3|IQSEC1|RAB40B|COPS5|SV2C|LAMP5|RAB26|DISC1|SLC40A1|SLC17A6|ROGDI|SYTL4|SYTL5|UNC13D|CBARP|SLC6A17
GO Biological Processes	GO:0034762	regulation of transmembrane transport	-8	2.3	54	HCN2|C3|CA2|CACNB4|CALCR|CRHBP|MAPK14|CYBB|DRD1|DRD4|EDN3|F2R|FKBP1B|GRIA2|GRIN2A|INSR|KCNQ1|LYN|MYO5A|NEDD4|PDE4B|RELN|PTH|RASGRF1|RGS2|RGS4|TERT|THBS1|NR4A3|KCNK5|PER2|F2RL3|C2CD5|PPIF|ARPP19|PPARGC1A|KCNH4|CACNG5|CLIC6|NLGN3|KLHL24|TESC|CACNA2D3|SCN3B|KCNQ5|NETO2|HVCN1|KCNK17|TMC1|SLC43A2|ANO6|CBARP|KCNRG|SHISA9
GO Biological Processes	GO:0009611	response to wounding	-8	2.2	62	ACTN1|SERPINC1|BNIP3|ENTPD1|CYP1A1|DGKQ|DOCK1|DPYSL3|DSP|HBEGF|F2R|F2RL2|FCER1G|FKBP1B|FN1|GATA4|GRIN2A|HMOX1|ITGA9|ITPR1|ITPR2|LCP1|LYN|MCAM|MDK|MAP3K5|MYLK|PDGFA|PLSCR1|PPP3CA|PRCP|PTPRS|RAB3A|SDC1|SLC1A3|TEC|TGFBR2|THBS1|WNT7A|CXCR4|FZD7|DGKE|F2RL3|PAPSS2|P2RX6|KIAA0319|VAV3|POSTN|DUSP10|CLASP2|TMEFF2|PHF21A|WNT4|CARMIL1|SULF2|RBSN|WNT5B|JAM3|KREMEN1|SYTL4|CD109|ANO6
GO Biological Processes	GO:0007423	sensory organ development	-8	2.3	54	ACTL6A|ALDH1A3|FASLG|ATF4|BMP2|BMP4|BMP7|CEBPD|CYP1A1|CYP1B1|ECE1|FBN1|FRZB|GABRB2|GNAT2|HES1|KCNQ1|MAB21L1|MCM2|TRPM1|MYCL|MYO7B|NTRK2|SALL1|SKI|SOX9|ZEB1|TGFBR2|THRB|TMOD1|WNT6|WNT7A|NR4A3|FZD4|LIN7A|MAPKAPK2|SLC4A7|PLPPR4|TDRD7|TSKU|CPAMD8|AHI1|MKS1|SOBP|BBS7|CYP26B1|SLC17A6|WNT5B|KDM2B|MFSD2A|SLC25A25|OSR2|TMC1|RDH10
GO Molecular Functions	GO:0005216	ion channel activity	-8	2.6	43	HCN2|CACNB4|CHRNA5|CHRNB4|CLCN6|FKBP1B|GABRA1|GABRA2|GABRA4|GABRB2|GLRA2|GRIA2|GRIN2A|ITPR1|ITPR2|KCNQ1|TRPM1|SCNN1G|SLC1A4|KCNK5|P2RX6|CLCA2|RASA3|NCS1|KCNH4|LRRC8B|CACNG5|KCNMB4|CLIC6|TRPM7|CACNA2D3|SCN3B|KCNQ5|SLC24A3|ANO3|TTYH3|LRRC8C|HVCN1|KCNK17|MCU|TMC1|ANO6|FAM155A
GO Biological Processes	GO:0001568	blood vessel development	-8	2.1	67	ANGPT2|FASLG|BMP4|BMP7|C3|RUNX1|MAPK14|CYBB|CYP1B1|FN1|GATA4|GLUL|HMOX1|HPGD|HES1|ID1|CXCL8|IL18|LTBP1|SMAD1|MCAM|MDK|MDM2|MYLK|NEDD4|NTRK2|PDE3B|PDGFA|PRCP|PTGS2|RRAS|SAT1|TERT|TGFBR2|TGFBR3|THBS1|THBS2|WNT7A|CXCR4|SCG2|FZD4|FGF18|SOCS3|HS6ST1|ADAMTS1|RAMP1|VAV3|GPNMB|STAB1|SULF1|SIRT1|TIPARP|PPP1R16B|SRPX2|FLVCR1|RGCC|WNT4|FBXW7|SYNJ2BP|CFC1|ADAMTS9|JCAD|PROK2|VASH2|JAM3|NUS1|EPGN
GO Biological Processes	GO:0060627	regulation of vesicle-mediated transport	-7.9	2.3	52	ADCY1|ADORA2B|APOC3|C3|CBL|CHRNA5|DGKQ|DRD1|DRD4|ACSL3|FCER1G|HMOX1|INSR|LGALS3|LYN|MBL2|PRKN|PPP3CA|RAB3A|RAB3B|RAB4A|SDC1|STX1A|SYT4|EZR|WNT7A|NUMB|STXBP5L|GOSR1|RIMS2|GAB2|C2CD5|NR1H3|RAB31|PACSIN2|CLASP2|NCS1|RAB26|PACSIN3|ZDHHC2|NECAB2|AHI1|SYNJ2BP|CAMK1D|NAPB|RAB33B|ANKRD13A|CADPS2|SYTL4|ANO6|UNC13D|CBARP
GO Biological Processes	GO:0098771	inorganic ion homeostasis	-7.8	2.1	64	FASLG|ATF4|BNIP3|CA2|CALCA|CALCR|CASR|CCKBR|ACKR2|SLC26A3|DRD1|DRD4|LPAR1|EDN3|EDNRB|F2R|F2RL2|FKBP1B|GNAT2|GPR20|GRIN2A|HMOX1|CXCR1|ITPR1|ITPR2|LYN|MELTF|TRPM1|MT3|MYO5A|NMB|PRKN|PDK4|SLC26A4|PTH|SCNN1G|XK|CXCR4|STC2|SLC4A4|F2RL3|XPR1|SLC4A7|HEPH|SLC34A2|RASA3|NCS1|DISC1|FLVCR1|SNX10|SLC40A1|PLCE1|TRPM7|STEAP3|CAND1|SLC24A3|PROK2|SLC39A8|ROGDI|MCU|TMEM64|ATP6V1C2|FAM155A|CD24
GO Biological Processes	GO:0090066	regulation of anatomical structure size	-7.8	2.4	50	ADCY6|ADD3|ADORA2B|ADRB1|CALCA|CASR|CLCN6|DRD1|ECE1|EDN3|EDNRB|F2R|FN1|HMOX1|MT3|PLS1|PTGS2|TWF1|PTPRS|RAB3B|RGS2|RYK|TMOD1|EZR|VIP|WNT7A|XK|PER2|WASF1|KIAA0319|ARPC1B|ACTR3|TENM1|VAV3|BAIAP2|NCKAP1|WASF3|FSTL4|RAP1GAP2|CYFIP2|DISC1|KCNMB4|HP1BP3|CARMIL1|PPP1R9A|SEMA4G|RILP|SSH2|ANO6|DRAXIN
GO Cellular Components	GO:0031012	extracellular matrix	-7.8	2.3	53	ALPL|ANGPT2|APOA4|APOC3|SERPINC1|BMP7|FBN1|FN1|GPC1|ANOS1|LGALS3|LTBP1|MATN3|MBL2|MDK|MMP1|MMP10|MMP13|MMP16|PLSCR1|RELN|SDC2|SOD3|TGFBR3|THBS1|THBS2|COL14A1|WNT6|WNT7A|SRPX|MMP23B|ADAM19|ADAMTS4|ADAMTS3|ADAMTS2|ADAMTS1|SDC3|SPON1|POSTN|SULF1|TMEFF2|SRPX2|WNT4|ADAMTS9|NYX|THSD4|WNT5B|NTNG2|LINGO1|ADAMTSL1|LRRC3B|SBSPON|ADAMTS17
GO Molecular Functions	GO:0022836	gated channel activity	-7.8	2.8	38	HCN2|CACNB4|CHRNA5|CHRNB4|CLCN6|CYBB|FKBP1B|GABRA1|GABRA2|GABRA4|GABRB2|GLRA2|GRIA2|GRIN2A|ITPR1|ITPR2|KCNQ1|SCNN1G|KCNK5|P2RX6|CLCA2|RASA3|NCS1|KCNH4|CACNG5|KCNMB4|CLIC6|CACNA2D3|SCN3B|KCNQ5|ANO3|TTYH3|HVCN1|KCNK17|TMC1|ANO6|TMC3|FAM155A
Reactome Gene Sets	R-HSA-112315	Transmission across Chemical Synapses	-7.8	3	33	ADCY1|ADCY6|CACNB4|CHRNA5|CHRNB4|GABRA1|GABRA2|GABRA4|GABRB2|GLRA2|GLUL|GRIA2|GRIN2A|MDM2|RAB3A|RASGRF1|RPS6KA2|SLC1A3|STX1A|LIN7A|TUBB4B|ARHGEF9|PLCB1|GRIP1|NAAA|RPS6KA6|SLC38A2|CACNA2D3|GNB4|SLC38A1|CAMKK1|GNAT3|TUBB2B
GO Biological Processes	GO:0070838	divalent metal ion transport	-7.8	2.5	47	FASLG|CACNB4|CALCR|CASR|DRD1|DRD4|F2R|FKBP1B|GRIN2A|ITPR1|ITPR2|LGALS3|LYN|TRPM1|MT3|MYLK|MYO5A|PDE4B|PPP3CA|PTH|PTGS2|RGS4|CXCR4|STC2|F2RL3|HOMER2|RAMP1|RASA3|NCS1|CACNG5|PACSIN3|SLC40A1|TRPM7|CACNA2D3|SLC24A3|SLC39A8|MCU|SLC25A25|TMC1|NIPAL1|BHLHA15|PLPP4|ANO6|CBARP|CRACR2B|NIPAL4|FAM155A
Reactome Gene Sets	R-HSA-5173105	O-linked glycosylation	-7.8	4.5	20	GALNT2|GCNT1|ST3GAL1|THBS1|THBS2|ADAMTS4|ADAMTS3|ADAMTS2|ADAMTS1|SPON1|ADAMTS9|THSD4|THSD7B|B3GNT5|ADAMTSL1|B3GNT7|SBSPON|ADAMTS17|ST6GALNAC3|GALNTL6
Reactome Gene Sets	R-HSA-449147	Signaling by Interleukins	-7.8	2.5	46	FASLG|CBL|CD80|CEBPD|MAP3K8|MAPK14|DUSP4|DUSP7|FN1|GSTA2|HMOX1|IL1R1|CXCL8|IL10RB|IL11|IL18|LCP1|LIFR|LYN|MCL1|MMP1|NFKBIA|PITPNA|MAPK11|MAPK10|PTGS2|PTPN2|RPS6KA2|SDC1|STX1A|ZEB1|TEC|TNFRSF1A|IL1R2|SOCS1|IL18R1|SQSTM1|SOCS3|AIP|IL1RL1|MAPKAPK2|GAB2|IRAK4|RHOU|TNIP2|PTPN5
GO Molecular Functions	GO:0008081	phosphoric diester hydrolase activity	-7.7	4.9	18	CASR|CNP|F2RL2|HMOX1|PDE1A|PDE3B|PDE4B|PDE8A|PDE1B|PLD1|PDE5A|PDE10A|PLCB1|PDE7B|PLCE1|PLCXD1|GDPD5|NOTUM
GO Molecular Functions	GO:0015267	channel activity	-7.7	2.5	46	HCN2|CACNB4|CHRNA5|CHRNB4|CLCN6|CYBB|FKBP1B|GABRA1|GABRA2|GABRA4|GABRB2|GJB1|GLRA2|GRIA2|GRIN2A|ITPR1|ITPR2|KCNQ1|TRPM1|SCNN1G|SLC1A4|KCNK5|P2RX6|CLCA2|RASA3|NCS1|KCNH4|LRRC8B|CACNG5|KCNMB4|CLIC6|TRPM7|CACNA2D3|SCN3B|KCNQ5|SLC24A3|ANO3|TTYH3|LRRC8C|HVCN1|KCNK17|MCU|TMC1|ANO6|TMC3|FAM155A
GO Molecular Functions	GO:0022839	ion gated channel activity	-7.7	2.8	37	HCN2|CACNB4|CHRNA5|CHRNB4|CLCN6|CYBB|FKBP1B|GABRA1|GABRA2|GABRA4|GABRB2|GLRA2|GRIA2|GRIN2A|ITPR1|ITPR2|KCNQ1|SCNN1G|KCNK5|P2RX6|CLCA2|RASA3|NCS1|KCNH4|CACNG5|KCNMB4|CLIC6|CACNA2D3|SCN3B|KCNQ5|ANO3|TTYH3|HVCN1|KCNK17|TMC1|ANO6|FAM155A
GO Biological Processes	GO:0048514	blood vessel morphogenesis	-7.7	2.1	61	ANGPT2|FASLG|BMP4|C3|RUNX1|MAPK14|CYBB|CYP1B1|FN1|GATA4|GLUL|HMOX1|HPGD|HES1|ID1|CXCL8|IL18|SMAD1|MCAM|MDK|MYLK|NEDD4|NTRK2|PDE3B|PDGFA|PRCP|PTGS2|RRAS|SAT1|TERT|TGFBR2|TGFBR3|THBS1|THBS2|WNT7A|CXCR4|SCG2|FZD4|FGF18|HS6ST1|ADAMTS1|RAMP1|VAV3|GPNMB|STAB1|SULF1|SIRT1|TIPARP|PPP1R16B|SRPX2|RGCC|WNT4|FBXW7|SYNJ2BP|ADAMTS9|JCAD|PROK2|VASH2|JAM3|NUS1|EPGN
GO Biological Processes	GO:0016358	dendrite development	-7.6	3.1	31	RERE|BMP7|LPAR1|ACSL4|HPRT1|ID1|LRP4|NEDD4|PPP3CA|RELN|PTPRS|SDC2|TIAM1|WNT7A|LRP8|NEURL1|KIAA0319|IQSEC1|FARP1|BAIAP2|TNIK|FSTL4|GRIP1|TANC2|DISC1|DCDC2|NLGN3|PPP1R9A|CAMK1D|RTN4IP1|MFSD2A
GO Molecular Functions	GO:0022803	passive transmembrane transporter activity	-7.6	2.5	46	HCN2|CACNB4|CHRNA5|CHRNB4|CLCN6|CYBB|FKBP1B|GABRA1|GABRA2|GABRA4|GABRB2|GJB1|GLRA2|GRIA2|GRIN2A|ITPR1|ITPR2|KCNQ1|TRPM1|SCNN1G|SLC1A4|KCNK5|P2RX6|CLCA2|RASA3|NCS1|KCNH4|LRRC8B|CACNG5|KCNMB4|CLIC6|TRPM7|CACNA2D3|SCN3B|KCNQ5|SLC24A3|ANO3|TTYH3|LRRC8C|HVCN1|KCNK17|MCU|TMC1|ANO6|TMC3|FAM155A
GO Molecular Functions	GO:0005539	glycosaminoglycan binding	-7.6	3.2	30	SERPINC1|BMP4|BMP7|CEL|DPYSL3|HBEGF|FBN1|FN1|ANOS1|MDK|NELL1|PTPRS|SOD3|TGFBR2|TGFBR3|THBS1|THBS2|TNFAIP6|ADAMTS3|ADAMTS1|TENM1|GPNMB|POSTN|STAB1|SULF1|PCOLCE2|SULF2|EVA1C|GREM2|NLRP3
GO Biological Processes	GO:0072511	divalent inorganic cation transport	-7.6	2.4	47	FASLG|CACNB4|CALCR|CASR|DRD1|DRD4|F2R|FKBP1B|GRIN2A|ITPR1|ITPR2|LGALS3|LYN|TRPM1|MT3|MYLK|MYO5A|PDE4B|PPP3CA|PTH|PTGS2|RGS4|CXCR4|STC2|F2RL3|HOMER2|RAMP1|RASA3|NCS1|CACNG5|PACSIN3|SLC40A1|TRPM7|CACNA2D3|SLC24A3|SLC39A8|MCU|SLC25A25|TMC1|NIPAL1|BHLHA15|PLPP4|ANO6|CBARP|CRACR2B|NIPAL4|FAM155A
GO Biological Processes	GO:0070997	neuron death	-7.6	2.7	39	FASLG|ATF4|BNIP3|CBL|CEBPB|F2R|GABRB2|HMOX1|MCL1|MDK|MAP3K5|MT3|NTRK2|PRKN|STAR|TERT|THRB|TRAF2|NR4A3|GPNMB|DPYSL4|PPARGC1A|CIT|PPP1R13B|SIRT1|TNFRSF21|USP53|DDIT4|OXR1|FBXW7|VPS35|CPEB4|BTBD10|KDM2B|EGLN3|VSTM2L|NCOA7|NRBP2|DRAXIN
GO Biological Processes	GO:0044057	regulation of system process	-7.6	2.2	56	ADORA2B|ADRB1|APOA4|CACNB4|CALCA|CASR|CCK|CHRNB4|CNN1|CRHBP|DSP|HBEGF|ECE1|EDN3|EDNRB|F2R|FKBP1B|GATA4|ITPR1|ITPR2|KCNQ1|MDM2|PDE4B|PPP3CA|PRKCZ|RELN|PTGS2|RGS2|RGS4|STX1A|THRB|TNFRSF1A|TNNI1|VIP|WNT7A|NR4A3|PDE5A|PER2|CARTPT|RIMS2|NR1H3|BAIAP2|WASF3|PPARGC1A|IGSF9B|CACNG5|TNFRSF21|KCNMB4|CTNNA3|PLCE1|NLGN3|CACNA2D3|SCN3B|PROK2|FBXO32|SHISA9
GO Molecular Functions	GO:0022838	substrate-specific channel activity	-7.6	2.5	43	HCN2|CACNB4|CHRNA5|CHRNB4|CLCN6|FKBP1B|GABRA1|GABRA2|GABRA4|GABRB2|GLRA2|GRIA2|GRIN2A|ITPR1|ITPR2|KCNQ1|TRPM1|SCNN1G|SLC1A4|KCNK5|P2RX6|CLCA2|RASA3|NCS1|KCNH4|LRRC8B|CACNG5|KCNMB4|CLIC6|TRPM7|CACNA2D3|SCN3B|KCNQ5|SLC24A3|ANO3|TTYH3|LRRC8C|HVCN1|KCNK17|MCU|TMC1|ANO6|FAM155A
GO Biological Processes	GO:0009914	hormone transport	-7.6	2.8	37	ARNTL|CASR|CCKAR|CRHBP|CRYM|EDN3|ACSL4|FKBP1B|GLUL|GPR27|GRP|ICA1|IL11|ITPR1|ITPR2|LYN|MYO5A|NMB|PRKN|PPP3CA|STX1A|TIAM1|TTR|VIP|FZD4|PER2|STXBP5L|CARTPT|RIMS2|PASK|PHPT1|CYB5R4|TM7SF3|NADK|MCU|RASL10B|SYTL4
GO Biological Processes	GO:0045444	fat cell differentiation	-7.5	3.2	30	ADRB1|ARNTL|BMP2|BMP7|BNIP3|CEBPB|CEBPD|MAPK14|DIO2|FRZB|HES1|IL11|PTGS2|RGS2|NR4A3|SOCS1|PER2|PPARGC1A|DUSP10|PLCB1|SIRT1|NOCT|PRLH|BBS7|WNT5B|LRRC8C|GLIS1|BBS12|TMEM64|FNDC5
GO Biological Processes	GO:0016055	Wnt signaling pathway	-7.4	2.3	49	ARNTL|BMP2|RUNX1|MAPK14|FRZB|GNAT2|HIC1|LRP4|MCC|MDK|PRKN|PPP3CA|RYK|SALL1|SDC1|SKI|SOX9|TERT|TIAM1|TLE3|WNT6|WNT7A|FZD4|FZD7|BCL7B|TNIK|SULF1|PLCB1|DAAM2|TSKU|DISC1|RBMS3|DCDC2|WNT4|MKS1|VPS35|SULF2|WNT5B|KREMEN1|DIXDC1|LYPD6|AMER1|NOTUM|APCDD1|TMEM64|CCNY|ATP6V1C2|DRAXIN|CD24
GO Biological Processes	GO:0030198	extracellular matrix organization	-7.4	2.6	41	CYP1B1|FBN1|FN1|GAS2|GPM6B|ITGA4|ITGA9|LCP1|MATN3|MELTF|MMP1|MMP10|MMP13|MMP16|PDGFA|SOX9|THBS1|TLL2|TNFRSF1A|TTR|COL14A1|MMP23B|ADAM19|ADAMTS4|ADAMTS3|ADAMTS2|ADAMTS1|SH3PXD2A|POSTN|CLASP2|SULF1|RGCC|SULF2|ADAMTS9|RIC1|SLC39A8|THSD4|JAM3|NTNG2|ADAMTSL1|ADAMTS17
GO Biological Processes	GO:0198738	cell-cell signaling by wnt	-7.4	2.3	49	ARNTL|BMP2|RUNX1|MAPK14|FRZB|GNAT2|HIC1|LRP4|MCC|MDK|PRKN|PPP3CA|RYK|SALL1|SDC1|SKI|SOX9|TERT|TIAM1|TLE3|WNT6|WNT7A|FZD4|FZD7|BCL7B|TNIK|SULF1|PLCB1|DAAM2|TSKU|DISC1|RBMS3|DCDC2|WNT4|MKS1|VPS35|SULF2|WNT5B|KREMEN1|DIXDC1|LYPD6|AMER1|NOTUM|APCDD1|TMEM64|CCNY|ATP6V1C2|DRAXIN|CD24
GO Biological Processes	GO:0010769	regulation of cell morphogenesis involved in differentiation	-7.4	2.8	35	DOCK1|FN1|ID1|LRP4|MDK|MELTF|MT3|NEDD4|NTRK2|PPP3CA|RELN|PTPRS|RYK|SDC2|SHOX2|TIAM1|WNT7A|XK|LRP8|KIAA0319|UST|BAIAP2|POSTN|TNIK|FSTL4|TANC2|DISC1|NLGN3|CARMIL1|PPP1R9A|SEMA4G|LINGO1|UNC13D|TUBB2B|DRAXIN
GO Cellular Components	GO:0031256	leading edge membrane	-7.3	3.5	25	ATF4|GABRA1|GABRA2|GABRA4|INSR|LCP1|MPP2|MYO1D|TWF1|TIAM1|EZR|C2CD5|SH2D3C|NCKAP1|FAM107A|PACSIN2|CLASP2|SYNE2|LAMP5|PLEK2|ARHGEF4|TESC|JCAD|PSD2|SHISA9
GO Biological Processes	GO:0055080	cation homeostasis	-7.3	2.1	62	FASLG|ATF4|BNIP3|CA2|CALCA|CALCR|CASR|CCKBR|ACKR2|SLC26A3|DRD1|DRD4|LPAR1|EDN3|EDNRB|F2R|F2RL2|FKBP1B|GNAT2|GPR20|GRIN2A|HMOX1|CXCR1|ITPR1|ITPR2|LYN|MELTF|TRPM1|MT3|MYO5A|NMB|PRKN|PDK4|SLC26A4|PTH|SCNN1G|XK|CXCR4|STC2|SLC4A4|F2RL3|SLC4A7|HEPH|RASA3|NCS1|DISC1|FLVCR1|SNX10|SLC40A1|PLCE1|TRPM7|STEAP3|CAND1|SLC24A3|PROK2|SLC39A8|ROGDI|MCU|TMEM64|ATP6V1C2|FAM155A|CD24
GO Biological Processes	GO:0006935	chemotaxis	-7.3	2.2	57	ALCAM|ANGPT2|BMP4|BMP7|CALCA|CASR|ACKR2|CRMP1|MAPK14|HBEGF|DUSP1|LPAR1|EDN3|EDNRB|FCER1G|GFRA3|GPC1|CXCL8|CXCR1|ITGA9|ANOS1|KIF5C|LGALS3|LYN|MDK|NBL1|NFIB|PDE4B|PDGFA|PLD1|RELN|PTPN2|RAP1GAP|RYK|THBS1|TIAM1|EZR|CXCR4|SCG2|NR4A3|PLA2G10|FGF18|USP14|GAB2|VAV3|GPNMB|DPYSL4|CAMK1D|SEMA4G|PROK2|JAM3|MCU|BOC|VSTM2L|ANO6|TUBB2B|DRAXIN
GO Biological Processes	GO:0048871	multicellular organismal homeostasis	-7.3	2.4	47	ADCY1|ADCY6|ADRB1|ALDH1A1|ARNTL|ATF4|CA2|CALCA|CEBPB|DIO2|DRD1|EDNRB|ESRRG|F2R|GATM|ID1|IL18|NOVA1|PDK4|PRCP|PTH|PTGS2|SCNN1G|SOX9|TLE3|TSHR|UGCG|CXCR4|NR4A3|OGT|IL18R1|PER2|HOMER2|CARTPT|NR1H3|PPARGC1A|PASK|SNX10|SLC40A1|PRLH|MKS1|CYP26B1|SLC39A8|MFSD2A|BBS12|TMEM64|NANOS1
Reactome Gene Sets	R-HSA-416476	G alpha (q) signalling events	-7.3	3.2	28	CASR|CCK|CCKAR|CCKBR|DGKQ|HBEGF|LPAR1|EDN3|EDNRB|F2R|F2RL2|GRP|ITPR1|ITPR2|NMB|RGS1|RGS2|RGS4|RGS13|RGS16|RPS6KA2|DGKE|F2RL3|RASGRP1|PLCB1|GNB4|PROK2|MCHR2
GO Biological Processes	GO:0042330	taxis	-7.3	2.2	57	ALCAM|ANGPT2|BMP4|BMP7|CALCA|CASR|ACKR2|CRMP1|MAPK14|HBEGF|DUSP1|LPAR1|EDN3|EDNRB|FCER1G|GFRA3|GPC1|CXCL8|CXCR1|ITGA9|ANOS1|KIF5C|LGALS3|LYN|MDK|NBL1|NFIB|PDE4B|PDGFA|PLD1|RELN|PTPN2|RAP1GAP|RYK|THBS1|TIAM1|EZR|CXCR4|SCG2|NR4A3|PLA2G10|FGF18|USP14|GAB2|VAV3|GPNMB|DPYSL4|CAMK1D|SEMA4G|PROK2|JAM3|MCU|BOC|VSTM2L|ANO6|TUBB2B|DRAXIN
GO Biological Processes	GO:0050808	synapse organization	-7.2	2.5	43	ACTN1|C3|CACNB4|CAST|CEL|MAPK14|DRD1|F2R|GABRA1|GABRA2|GABRB2|INSR|LRP4|MYO5A|NEDD4|NTRK2|RELN|PTPRS|RAB3A|RYK|THBS2|TIAM1|WNT7A|LRP8|PPFIBP2|WASF1|NEURL1|FARP1|BAIAP2|WASF3|CNKSR2|IGSF9B|TANC2|DISC1|PCDH17|SRPX2|ZDHHC2|NLGN3|PPP1R9A|VPS35|NTNG2|SLITRK4|CBLN2
GO Molecular Functions	GO:0004222	metalloendopeptidase activity	-7.2	4.4	19	ECE1|MME|MMP1|MMP10|MMP13|MMP16|TLL2|MMP23B|ADAM19|ADAMTS4|ADAMTS3|ADAMTS2|ADAMTS1|COPS5|ADAM22|ADAMTS9|THSD4|ADAMTSL1|ADAMTS17
Reactome Gene Sets	R-HSA-425393	Transport of inorganic cations/anions and amino acids/oligopeptides	-7.2	4.4	19	SLC26A3|SLC26A4|SLC1A3|SLC1A4|SLC3A1|SLC6A6|SLC20A1|SLC20A2|SLC4A4|SLC4A7|SLC34A2|SLC26A1|SLC38A2|SLC17A6|SLC24A3|SLC38A1|SLC7A3|SLC43A2|SLC5A12
GO Biological Processes	GO:1901137	carbohydrate derivative biosynthetic process	-7.2	2	64	ADCY1|ADCY6|ADSL|HBEGF|ACSL3|ACSL4|GALNT2|GCNT1|GPC1|HPRT1|INSR|LDHA|MT3|PDK4|PLOD2|PPAT|SDC1|SDC2|ST3GAL1|SORD|TKT|UGCG|UGDH|UGT8|UCK2|OGT|CHST1|SLC4A4|PAPSS2|PAPSS1|HS6ST1|CHST3|HS2ST1|SDC3|GFPT2|HS3ST1|UST|RAMP1|SLC26A1|PPARGC1A|MAN1B1|CHSY1|PLCB1|B3GAT1|ST8SIA5|DDIT4|NECAB2|POGLUT1|SLC39A8|XYLT1|NDST4|ST6GALNAC5|CHST9|UCK1|B3GNT5|UAP1L1|B3GNT7|NUS1|B3GAT2|ST6GALNAC3|HS6ST3|EOGT|ACER2|GALNTL6
GO Biological Processes	GO:0060348	bone development	-7.2	3.3	27	ALPL|BMP2|BMP4|FBN1|FGFR3|SMAD1|MMP13|MMP16|PTH|SHOX2|SKI|SOX9|TGFBR2|FGF18|PAPSS2|CHSY1|SULF1|FBXW7|SULF2|CYP26B1|XYLT1|OSR2|SPNS2|RIPPLY2|AMER1|ANO6|RFLNB
GO Biological Processes	GO:0001666	response to hypoxia	-7.2	2.6	38	ADSL|AHCY|ALAS1|ANGPT2|BMP2|BMP7|BNIP3|CASR|CYBB|CYP1A1|HMOX1|ITPR1|ITPR2|LDHA|MDM2|MDM4|MT3|MTHFR|PLOD2|PTGS2|SOD3|TERT|TGFBR2|TGFBR3|THBS1|CXCR4|STC2|POSTN|PPARGC1A|SIRT1|TBL2|B3GAT1|RGCC|HP1BP3|DDIT4|AGTRAP|EGLN3|CD24
Reactome Gene Sets	R-HSA-3781865	Diseases of glycosylation	-7.2	3.8	22	GPC1|SDC1|SDC2|THBS1|THBS2|PAPSS2|CHST3|ADAMTS4|ADAMTS3|ADAMTS2|ADAMTS1|SDC3|SPON1|MAN1B1|CHSY1|ADAMTS9|THSD4|THSD7B|ADAMTSL1|NUS1|SBSPON|ADAMTS17
GO Biological Processes	GO:0002062	chondrocyte differentiation	-7.2	4.3	19	BMP2|BMP4|RUNX1|MAPK14|FGFR3|MDK|NFIB|PTH|SHOX2|SOX9|TGFBR2|WNT7A|FGF18|CHSY1|SULF1|SULF2|WNT5B|OSR2|RFLNB
GO Biological Processes	GO:0042594	response to starvation	-7.1	3.3	27	ADSL|ATF3|ATF4|CBL|GLUL|FADS1|MAP3K5|PDK4|PIK3C2B|ULK1|XPR1|CARTPT|PPARGC1A|SIK2|SIRT1|TBL2|WNT4|SLC38A2|CPEB4|MAP1LC3A|MFSD2A|DAPL1|CADPS2|FNIP1|SIK1|BMT2|BHLHA15
GO Biological Processes	GO:0001504	neurotransmitter uptake	-7.1	6.3	13	DRD1|DRD4|GLUL|GPM6B|PRKN|RAB3B|RGS2|RGS4|SLC1A3|SLC1A4|PER2|SYNGR3|SLC38A1
Reactome Gene Sets	R-HSA-418594	G alpha (i) signalling events	-7.1	2.5	41	ADCY1|ADCY6|APOC3|C3|CASR|CHRM4|DRD4|LPAR1|GNAT2|GPC1|GPR37|HTR1E|CXCL8|CXCR1|ITPR1|ITPR2|PDE1A|PDE4B|PDE1B|PPP3CA|RBP1|RGS1|RGS4|RGS13|RGS16|SDC1|SDC2|TTR|LRP8|CXCR4|RGS11|SDC3|PLCB1|GNB4|BCO2|CAMKK1|MCHR2|RGS8|RDH10|GNAT3|RGS9BP
GO Biological Processes	GO:0001501	skeletal system development	-7.1	2.3	48	ALPL|BMP2|BMP4|BMP7|RUNX1|MAPK14|ETS2|FBN1|FGFR3|FRZB|SMAD1|MATN3|MDK|MMP13|MMP16|MTHFD1|NFIB|PTH|RYK|SHOX2|SKI|SOX9|ZEB1|TGFBR2|WNT7A|FGF18|PAPSS2|PAPSS1|ADAMTS4|FST|CHSY1|SULF1|TIPARP|FLVCR1|MKS1|FBXW7|SULF2|CYP26B1|XYLT1|WNT5B|RAB33B|OSR2|SPNS2|RIPPLY2|AMER1|RDH10|ANO6|RFLNB
GO Biological Processes	GO:1990778	protein localization to cell periphery	-7	2.7	36	ACSL3|FCER1G|GRIN2A|LGALS3|MYO5A|PLK1|PLS1|PRKCZ|MAPK10|RAB3A|RAB3B|TNFRSF1A|EZR|NUMB|LIN7A|SQSTM1|C2CD5|RAMP1|RAB40B|RAB31|TNIK|CLASP2|GRIP1|TSPAN15|RAB26|ZDHHC8|ZDHHC2|ADAM22|TESC|CCDC88A|VPS35|SCN3B|PDZD3|TSPAN14|FAM126A|SAPCD2
GO Biological Processes	GO:0010035	response to inorganic substance	-7	2.2	51	ADCY1|APOA4|ATF4|BMP7|BNIP3|CA2|CASR|CRHBP|CYBB|CYP1A1|CYP1B1|DUSP1|FKBP1B|FOSB|GLRA2|GPR37|HMOX1|LDHA|MDM2|MAP3K5|MT3|NEDD4|PRKN|PDE8A|PON1|PPP3CA|MAPK10|MAPK13|PTH|PTGS2|SDC1|SOD3|SORD|STAR|SYT4|TERT|THBS1|TRAF2|NR4A3|PPIF|PPARGC1A|SETX|SIRT1|KCNMB4|SLC40A1|GLRX2|OSER1|SLC38A2|HVCN1|MAP1LC3A|CYP2R1
GO Biological Processes	GO:0006816	calcium ion transport	-7	2.4	42	FASLG|CACNB4|CALCR|CASR|DRD1|DRD4|F2R|FKBP1B|GRIN2A|ITPR1|ITPR2|LGALS3|LYN|TRPM1|MYLK|MYO5A|PDE4B|PPP3CA|PTH|PTGS2|RGS4|CXCR4|STC2|F2RL3|HOMER2|RAMP1|RASA3|NCS1|CACNG5|PACSIN3|TRPM7|CACNA2D3|SLC24A3|MCU|SLC25A25|TMC1|BHLHA15|PLPP4|ANO6|CBARP|CRACR2B|FAM155A
GO Biological Processes	GO:0098661	inorganic anion transmembrane transport	-7	4	20	CASR|CLCN6|SLC26A3|GABRA1|GABRA2|GABRA4|GABRB2|GLRA2|SLC26A4|SLC1A3|SLC1A4|SLC20A1|SLC20A2|XPR1|CLCA2|SLC26A1|CLIC6|ANO3|TTYH3|ANO6
GO Biological Processes	GO:0046879	hormone secretion	-7	2.7	35	ARNTL|CASR|CCKAR|CRHBP|EDN3|ACSL4|FKBP1B|GLUL|GPR27|GRP|ICA1|IL11|ITPR1|ITPR2|LYN|MYO5A|NMB|PRKN|PPP3CA|STX1A|TIAM1|VIP|FZD4|PER2|STXBP5L|CARTPT|RIMS2|PASK|PHPT1|CYB5R4|TM7SF3|NADK|MCU|RASL10B|SYTL4
GO Biological Processes	GO:0061448	connective tissue development	-7	2.9	31	BMP2|BMP4|BMP7|CASR|RUNX1|MAPK14|FGFR3|FRZB|SMAD1|MATN3|MDK|MMP13|NFIB|PDGFA|PTH|SHOX2|SOX9|ZEB1|TGFBR2|WNT7A|FGF18|PPARGC1A|CHSY1|SULF1|SIRT1|SULF2|WNT5B|SLC25A25|OSR2|AMER1|RFLNB
GO Biological Processes	GO:0099565	chemical synaptic transmission, postsynaptic	-7	4.2	19	CHRNA5|CHRNB4|DRD4|GLRA2|GRIN2A|MPP2|PPP3CA|PRKCZ|RELN|RGS4|STX1A|WNT7A|P2RX6|RIMS2|BAIAP2|IGSF9B|NLGN3|PPP1R9A|INSYN2A
GO Biological Processes	GO:0051588	regulation of neurotransmitter transport	-7	3.7	22	ADCY1|ADORA2B|CHRNA5|CHRNB4|DRD1|DRD4|GPM6B|PRKN|RAB3A|RAB3B|RGS2|RGS4|STX1A|SYT4|WNT7A|PER2|STXBP5L|RIMS2|NCS1|KCNMB4|PPP1R9A|NAPB
GO Biological Processes	GO:0002790	peptide secretion	-6.9	2.2	50	ARNTL|CASR|CRHBP|DRD4|EDN3|F2R|ACSL4|FKBP1B|FN1|GLUL|GPR27|GRP|ICA1|IFNGR1|ITPR1|ITPR2|LYN|MYO5A|PRKN|PPP3CA|RAB3A|RAB3B|STX1A|SYT4|TIAM1|TRAF2|EZR|VIP|SCG2|SOCS1|PER2|IL1RL1|STXBP5L|CARTPT|RIMS2|NR1H3|PASK|RGCC|PHPT1|CYB5R4|TM7SF3|STEAP3|FRMD4A|VPS35|IFIH1|NADK|MCU|RASL10B|SYTL4|NLRP3
GO Biological Processes	GO:0006979	response to oxidative stress	-6.9	2.4	44	APOA4|ARNTL|ATF4|BMP7|BNIP3|CYBB|CYP1B1|DUSP1|ETFDH|FKBP1B|GATA4|GPR37|HMOX1|LDHA|MBL2|MCL1|MDM2|MAP3K5|MT3|PRKN|PDE8A|MAPK13|PTGS1|PTGS2|RAD52|SDC1|SOD3|STAR|TRAF2|NR4A3|STC2|SLC23A2|PPIF|PPARGC1A|RBPMS|PLA2R1|SETX|SIRT1|GLRX2|OSER1|OXR1|FBXW7|MAP1LC3A|NCOA7
GO Biological Processes	GO:0051056	regulation of small GTPase mediated signal transduction	-6.9	2.7	35	APOC3|ARHGAP6|CBL|LPAR1|F2R|F2RL2|GPR20|LYN|RELN|RAP1GAP|RASGRF1|TIAM1|OGT|SQSTM1|F2RL3|ARHGEF10|RHOBTB1|IQSEC1|RASGRP1|SPRY3|VAV3|RASA3|RAP1GAP2|ARHGEF9|FBXO8|SGSM3|ARHGEF4|ARHGEF3|PLCE1|SIPA1L2|RHOU|SYDE2|PSD2|FRMD7|RASGEF1A
GO Biological Processes	GO:0050768	negative regulation of neurogenesis	-6.9	2.8	33	ADCY6|BMP7|CRMP1|DPYSL3|LPAR1|EDNRB|HES1|ID1|LRP4|MDM2|MT3|PPP3CA|PTPRS|RYK|SKI|SOX9|SYT4|TERT|THRB|WNT7A|KIAA0319|DUSP10|FSTL4|RAP1GAP2|DAAM2|MYLIP|NLGN3|SEMA4G|KREMEN1|LINGO1|DIXDC1|PRTG|DRAXIN
GO Biological Processes	GO:0016101	diterpenoid metabolic process	-6.8	4.1	19	ALDH1A1|ALDH1A3|APOA4|APOC3|CYP1A1|CYP1B1|GPC1|RBP1|SDC1|SDC2|STAR|TTR|LRP8|PNPLA4|SDC3|CYP26B1|PNPLA2|BCO2|RDH10
GO Biological Processes	GO:0006873	cellular ion homeostasis	-6.8	2.1	57	FASLG|ATF4|BNIP3|CA2|CALCA|CALCR|CASR|CCKBR|ACKR2|SLC26A3|DRD1|DRD4|LPAR1|EDN3|EDNRB|F2R|F2RL2|FKBP1B|GNAT2|GPR20|GRIN2A|HMOX1|CXCR1|ITPR1|ITPR2|LYN|TRPM1|MT3|MYO5A|NMB|PTH|XK|CXCR4|STC2|SLC4A4|F2RL3|XPR1|SLC4A7|HEPH|SLC34A2|RASA3|NCS1|DISC1|FLVCR1|SLC40A1|PLCE1|TRPM7|CAND1|SLC24A3|PROK2|SLC39A8|ROGDI|MCU|TMEM64|ATP6V1C2|FAM155A|CD24
GO Biological Processes	GO:0090287	regulation of cellular response to growth factor stimulus	-6.8	2.7	34	BMP4|FBN1|GATA4|GPC1|HES1|ING2|LTBP1|MT3|NBL1|NEDD4|SKI|ZEB1|TGFBR2|TGFBR3|THBS1|FZD4|FGF18|WASF1|ADAMTS3|TOB1|SPRY3|FST|SULF1|SIRT1|CYFIP2|WNT4|SULF2|JCAD|UBE2O|GREM2|CD109|RBPMS2|NRROS|VWC2L
Hallmark Gene Sets	M5939	HALLMARK P53 PATHWAY	-6.8	3.2	26	ATF3|BMP2|DDB2|HBEGF|F2R|HMOX1|CD82|MDM2|PDGFA|RGS16|SAT1|SDC1|TGFA|TNNI1|TPD52L1|SOCS1|TSC22D1|CLCA2|TOB1|BAIAP2|CYFIP2|TM7SF3|DDIT4|STEAP3|FBXW7|RNF19B
Hallmark Gene Sets	M5953	HALLMARK KRAS SIGNALING UP	-6.8	3.2	26	ALDH1A3|BIRC3|BMP2|CA2|CBL|HBEGF|EMP1|FCER1G|KIF5C|LCP1|MAP3K1|MMP10|RELN|PTGS2|PTPRR|RGS16|SOX9|WNT7A|MALL|CXCR4|GFPT2|SPON1|GPNMB|MMD|PLEK2|ATG10
GO Molecular Functions	GO:0004672	protein kinase activity	-6.8	2.2	51	CDK11B|MAP3K8|MAPK14|FGFR3|INSR|LTBP1|LYN|MAP3K1|MAP3K5|MYLK|NTRK2|CDK17|PDK4|PHKA2|PLK1|PRKCZ|MAPK11|MAPK10|MAPK13|TWF1|RPS6KA2|RYK|TEC|TGFBR2|TGFBR3|ULK1|SQSTM1|MAPKAPK2|CIT|TNIK|PASK|SIK2|SIK3|MMD|SGK3|PRKD3|HSPB8|RPS6KA6|IRAK4|TRPM7|CAMK1D|STK40|CAMKK1|MASTL|SIK1|NEK10|STK32A|NRK|NRBP2|MAST4|SBK2
GO Cellular Components	GO:0030424	axon	-6.8	2.1	55	ALCAM|CA2|CALCA|CALCR|CASR|CBL|CCK|CRHBP|CRMP1|DPYSL3|GLUL|INSR|ITGA4|KIF5C|MME|MT3|MYO1D|MYO5A|NFIB|NTRK2|PRKCZ|PTPRS|RAB3A|RASGRF1|STX1A|SYT4|TIAM1|LRP8|ULK1|SH2D3C|SETX|NCS1|LAMP5|TANC2|DISC1|TNFRSF21|KLHL20|ADAM22|SLC38A2|NECAB2|KLHL24|PPP1R9A|TENM2|ERMN|ROGDI|CPEB4|GDPD5|NTNG2|NAV1|FRMD7|BOC|CCSAP|VSTM2L|NRSN1|CBARP
GO Biological Processes	GO:0001525	angiogenesis	-6.8	2.2	53	ANGPT2|FASLG|BMP4|C3|RUNX1|MAPK14|CYBB|CYP1B1|FN1|GATA4|GLUL|HMOX1|ID1|CXCL8|IL18|SMAD1|MCAM|MDK|PDE3B|PDGFA|PRCP|PTGS2|RRAS|SAT1|TERT|TGFBR2|TGFBR3|THBS1|THBS2|WNT7A|CXCR4|SCG2|FGF18|HS6ST1|ADAMTS1|RAMP1|VAV3|GPNMB|STAB1|SULF1|SIRT1|PPP1R16B|SRPX2|RGCC|FBXW7|SYNJ2BP|ADAMTS9|JCAD|PROK2|VASH2|JAM3|NUS1|EPGN
GO Biological Processes	GO:0070372	regulation of ERK1 and ERK2 cascade	-6.8	2.7	34	ATF3|BMP2|BMP4|CALCR|CASR|DUSP1|DUSP4|F2R|FGFR3|FN1|GATA4|LYN|MT3|NTRK2|PDE8A|PDGFA|PRKCZ|PTPN2|PTPRR|RRAS|TGFBR3|TIAM1|EZR|FGF18|RASGRP1|GPNMB|DUSP10|PTPN22|RPS6KA6|NECAB2|FBXW7|SYNJ2BP|GLIPR2|NEK10
GO Biological Processes	GO:0007254	JNK cascade	-6.8	3.1	27	ADORA2B|CASR|MAP3K5|GADD45B|PRKN|PPEF2|MAPK10|TGFBR3|TIAM1|TPD52L1|TRAF2|WNT7A|FZD4|FZD7|SH2D3C|RASGRP1|COPS5|DUSP10|TNIK|PLCB1|PTPN22|IRAK4|SH3RF1|EDA2R|AIDA|NRK|SH3RF3
GO Biological Processes	GO:0001822	kidney development	-6.8	2.8	32	ANGPT2|BMP2|BMP4|BMP7|CA2|FBN1|GCNT1|HPGD|HES1|LRP4|SMAD1|MME|ODC1|PDGFA|PPAT|SALL1|SDC1|SOX9|WNT6|ADAMTS1|SULF1|TIPARP|KLHL3|PLCE1|WNT4|AHI1|SULF2|CYP26B1|OSR2|AMER1|RDH10|CD24
GO Biological Processes	GO:0009267	cellular response to starvation	-6.8	3.5	23	ATF3|ATF4|GLUL|FADS1|MAP3K5|PDK4|PIK3C2B|XPR1|CARTPT|SIK2|SIRT1|TBL2|WNT4|SLC38A2|CPEB4|MAP1LC3A|MFSD2A|DAPL1|CADPS2|FNIP1|SIK1|BMT2|BHLHA15
GO Biological Processes	GO:0031214	biomineral tissue development	-6.8	3.5	23	ALPL|ATF4|BMP2|BMP4|BMP7|CEBPB|FGFR3|GPM6B|MMP13|NELL1|PTH|PTGS2|SLC20A1|SOX9|TUFT1|WNT6|GPNMB|SNX10|WNT4|SLC24A3|OSR2|ANO6|RFLNB
GO Cellular Components	GO:0000139	Golgi membrane	-6.8	2	62	ARL1|GALNT2|GCNT1|ICA1|NTRK2|PDGFA|PI4KB|PLD1|RAP1GAP|RTN1|ST3GAL1|SYT4|TGFA|TNFRSF1A|UGCG|MALL|TPST2|CHST1|AP1S2|PCSK7|RAB33A|HS6ST1|CHST3|GOSR1|HS2ST1|UST|RASGRP1|COG5|RAB31|RHOBTB3|CHSY1|ERC1|RAB26|B3GAT1|RAB30|ST8SIA5|PLCE1|ZDHHC2|NSG2|MOSPD1|AGTRAP|RIC1|RHOU|XYLT1|NDST4|ST6GALNAC5|RAB33B|CHST9|B3GNT5|B3GNT7|NLRP3|CLBA1|AP1S3|B3GAT2|GLIPR2|DIPK2A|HEPACAM2|ST6GALNAC3|SVIP|RAB43|ACER2|GALNTL6
KEGG Pathway	hsa04380	Osteoclast differentiation	-6.7	3.8	21	CALCR|MAPK14|CYBB|FOSB|FOSL2|IFNGR1|IL1R1|NFKBIA|PPP3CA|MAPK11|MAPK10|MAPK13|TEC|TGFBR2|TNFRSF1A|TRAF2|NR4A3|SOCS1|SQSTM1|SOCS3|GAB2
KEGG Pathway	hsa04216	Ferroptosis	-6.7	6.5	12	CYBB|ACSL3|ACSL4|HMOX1|SAT1|SLC26A1|SLC40A1|SLC38A2|STEAP3|SLC39A8|SLC38A1|MAP1LC3A
GO Biological Processes	GO:0051047	positive regulation of secretion	-6.7	2.5	38	ADORA2B|CASR|CCK|EDN3|EDNRB|ACSL3|ACSL4|FCER1G|GLUL|GPR27|GRP|IFNGR1|NMB|RAB3A|SDC1|STX1A|SYT4|EZR|VIP|PLA2G10|IL1RL1|CARTPT|GAB2|PLA2R1|CLASP2|NCS1|RGCC|PHPT1|TM7SF3|FRMD4A|VPS35|IFIH1|NADK|MCU|RASL10B|CADPS2|SYTL4|UNC13D
GO Biological Processes	GO:0030072	peptide hormone secretion	-6.7	2.9	30	ARNTL|CASR|CRHBP|EDN3|ACSL4|FKBP1B|GLUL|GPR27|GRP|ICA1|ITPR1|ITPR2|MYO5A|PRKN|PPP3CA|STX1A|TIAM1|VIP|PER2|STXBP5L|CARTPT|RIMS2|PASK|PHPT1|CYB5R4|TM7SF3|NADK|MCU|RASL10B|SYTL4
KEGG Pathway	ko05205	Proteoglycans in cancer	-6.7	3.2	26	FASLG|CBL|MAPK14|HBEGF|FN1|GPC1|ITPR1|ITPR2|MDM2|PPP1R12A|PPP1CC|MAPK11|MAPK13|RRAS|SDC1|SDC2|THBS1|TIAM1|EZR|WNT6|WNT7A|FZD4|FZD7|PLCE1|WNT4|WNT5B
GO Molecular Functions	GO:0004674	protein serine/threonine kinase activity	-6.7	2.4	42	CDK11B|MAP3K8|MAPK14|LTBP1|MAP3K1|MAP3K5|MYLK|CDK17|PDK4|PHKA2|PLK1|PRKCZ|MAPK11|MAPK10|MAPK13|RPS6KA2|TGFBR2|TGFBR3|ULK1|SQSTM1|MAPKAPK2|CIT|TNIK|PASK|SIK2|SIK3|SGK3|PRKD3|RPS6KA6|IRAK4|TRPM7|CAMK1D|STK40|CAMKK1|MASTL|SIK1|NEK10|STK32A|NRK|NRBP2|MAST4|SBK2
GO Biological Processes	GO:0032970	regulation of actin filament-based process	-6.7	2.4	40	ADD3|ARHGAP6|DSP|LPAR1|GATA4|GPM6B|ID1|MDK|PRKN|PDE4B|PDGFA|TWF1|RGS4|TMOD1|EZR|WASF1|ARHGEF10|RHOBTB1|ARPC1B|ACTR3|TENM1|BAIAP2|NCKAP1|WASF3|FAM107A|RHOBTB3|CLASP2|TMEFF2|CYFIP2|RGCC|PHPT1|CTNNA3|WNT4|CARMIL1|PPP1R9A|CCDC88A|JAM3|DIXDC1|SSH2|FRMD7
GO Biological Processes	GO:0097435	supramolecular fiber organization	-6.7	2	59	ACTN1|ADD3|ARHGAP6|CYP1B1|DIAPH2|DPYSL3|DSP|LPAR1|GAS2|ID1|LCP1|MDM2|MYO1D|MYO5A|MYO7B|NRAP|PRKN|PLS1|TWF1|RGS4|TMOD1|COL14A1|EZR|WASF1|PSTPIP2|ADAMTS3|ADAMTS2|ARHGEF10|ELMO1|RHOBTB1|ARPC1B|ACTR3|TENM1|TUBGCP3|BAIAP2|NCKAP1|WASF3|LDB3|FAM107A|RHOBTB3|CLASP2|TMEFF2|CYFIP2|RGCC|TPPP3|WNT4|KLHL24|CEP192|CARMIL1|PPP1R9A|CCDC88A|ERMN|MID1IP1|THSD4|SSH2|FRMD7|MCU|CCSAP|RFLNB
GO Biological Processes	GO:0030111	regulation of Wnt signaling pathway	-6.7	2.5	38	ARNTL|BMP2|RUNX1|MAPK14|FRZB|HIC1|LRP4|MCC|MDK|PRKN|SALL1|SKI|SOX9|TERT|TIAM1|TLE3|FZD4|FZD7|SULF1|DAAM2|TSKU|DISC1|RBMS3|DCDC2|MKS1|VPS35|SULF2|WNT5B|KREMEN1|DIXDC1|LYPD6|AMER1|NOTUM|APCDD1|TMEM64|CCNY|ATP6V1C2|DRAXIN
GO Biological Processes	GO:0030282	bone mineralization	-6.7	4	19	ATF4|BMP2|BMP4|BMP7|FGFR3|GPM6B|MMP13|NELL1|PTH|PTGS2|SOX9|TUFT1|GPNMB|SNX10|WNT4|SLC24A3|OSR2|ANO6|RFLNB
GO Biological Processes	GO:0051962	positive regulation of nervous system development	-6.6	2.2	49	ASPA|BMP2|BMP4|BMP7|CNTN1|DPYSL3|LPAR1|FKBP1B|FN1|HES1|LYN|MDK|MME|NBL1|NTRK2|PRKN|PPP1CC|RELN|TWF1|RGS2|SHOX2|STAR|SYT4|ZEB1|THBS2|TIAM1|WNT7A|LRP8|CXCR4|FZD4|NUMB|NEURL1|RIMS2|BAIAP2|WASF3|SETX|GRIP1|MMD|DISC1|SRPX2|NLGN3|PPP1R9A|CAMK1D|GDPD5|SLITRK4|CBLN2|TUBB2B|VWC2L|RASSF10
KEGG Pathway	hsa05205	Proteoglycans in cancer	-6.6	3.1	27	FASLG|CBL|MAPK14|HBEGF|FN1|GPC1|ITPR1|ITPR2|MDM2|PPP1R12A|PPP1CC|MAPK11|MAPK13|RRAS|SDC1|SDC2|THBS1|TIAM1|EZR|WNT6|WNT7A|FZD4|FZD7|KCNH4|PLCE1|WNT4|WNT5B
GO Biological Processes	GO:0007623	circadian rhythm	-6.6	3.1	27	ADCY1|ADRB1|AHCY|ARNTL|ATF4|CREM|CRY2|DRD4|ID1|NFIL3|NTRK2|PPP1CC|MAPK10|STAR|OGT|PER2|USP2|CARTPT|NR1H3|PPARGC1A|SETX|SIRT1|NOCT|FBXW7|PROK2|SPSB4|SIK1
GO Biological Processes	GO:0070371	ERK1 and ERK2 cascade	-6.6	2.6	35	ATF3|BMP2|BMP4|CALCR|CASR|DUSP1|DUSP4|F2R|FGFR3|FN1|GATA4|LYN|MT3|NTRK2|PDE8A|PDGFA|PRKCZ|PTPN2|PTPRR|RRAS|SOX9|TGFBR3|TIAM1|EZR|FGF18|RASGRP1|GPNMB|DUSP10|PTPN22|RPS6KA6|NECAB2|FBXW7|SYNJ2BP|GLIPR2|NEK10
GO Cellular Components	GO:0098563	intrinsic component of synaptic vesicle membrane	-6.6	6.3	12	GABRA2|PTPRS|RAB3A|RAB3B|RAB4A|STX1A|SYPL1|SYT4|SV2C|RAB26|SLC17A6|SLC6A17
GO Biological Processes	GO:0051961	negative regulation of nervous system development	-6.6	2.7	34	ADCY6|BMP7|CRMP1|DPYSL3|LPAR1|EDNRB|HES1|ID1|LRP4|MDM2|MT3|PPP3CA|PTPRS|RYK|SKI|SOX9|SYT4|TERT|THRB|WNT7A|KIAA0319|DUSP10|FSTL4|RAP1GAP2|DAAM2|TNFRSF21|MYLIP|NLGN3|SEMA4G|KREMEN1|LINGO1|DIXDC1|PRTG|DRAXIN
GO Biological Processes	GO:0034765	regulation of ion transmembrane transport	-6.6	2.3	45	HCN2|CACNB4|CALCR|CRHBP|CYBB|DRD1|DRD4|EDN3|F2R|FKBP1B|GRIA2|GRIN2A|KCNQ1|LYN|MYO5A|NEDD4|PDE4B|RELN|RASGRF1|RGS2|RGS4|THBS1|KCNK5|PER2|F2RL3|PPIF|PPARGC1A|KCNH4|CACNG5|CLIC6|NLGN3|KLHL24|TESC|CACNA2D3|SCN3B|KCNQ5|NETO2|HVCN1|KCNK17|TMC1|SLC43A2|ANO6|CBARP|KCNRG|SHISA9
KEGG Pathway	ko04380	Osteoclast differentiation	-6.6	3.8	20	CALCR|MAPK14|CYBB|FOSB|FOSL2|IFNGR1|IL1R1|NFKBIA|PPP3CA|MAPK11|MAPK10|MAPK13|TEC|TGFBR2|TNFRSF1A|TRAF2|SOCS1|SQSTM1|SOCS3|GAB2
KEGG Pathway	ko05418	Fluid shear stress and atherosclerosis	-6.6	3.7	21	BMP4|MAPK14|CYBB|DUSP1|GPC1|GSTA2|GSTA3|GSTT1|HMOX1|IL1R1|MAP3K5|PDGFA|PRKCZ|MAPK11|MAPK10|MAPK13|SDC1|SDC2|TNFRSF1A|IL1R2|SQSTM1
GO Biological Processes	GO:1901615	organic hydroxy compound metabolic process	-6.5	2.2	49	ALDH1A1|ALDH1A3|APOA4|BMP2|CEL|CETP|CRYM|CYP1A1|CYP1B1|DGKQ|DIO2|DRD1|DRD4|FAH|GC|GPR37|GRIN2A|HDC|HPRT1|LDHA|MT3|MYO5A|PRKN|PDE1B|PON1|PTH|PMEL|SORD|STAR|TTR|PNPLA4|PDXK|PER2|PLCB1|SIRT1|OSBPL3|NAAA|PLCE1|ISYNA1|WNT4|VPS35|CYP26B1|PNPLA2|IPPK|NUS1|CYP2R1|RDH10|IPMK|ACER2
GO Biological Processes	GO:0050773	regulation of dendrite development	-6.5	3.5	22	BMP7|LPAR1|ID1|NEDD4|PPP3CA|RELN|PTPRS|SDC2|TIAM1|LRP8|NEURL1|KIAA0319|BAIAP2|TNIK|FSTL4|TANC2|DISC1|NLGN3|PPP1R9A|CAMK1D|RTN4IP1|MFSD2A
GO Biological Processes	GO:0001505	regulation of neurotransmitter levels	-6.5	2.5	37	ADCY1|ADORA2B|CHRNA5|CHRNB4|CYP1B1|DRD1|DRD4|GABRA2|GLUL|GPM6B|GRIN2A|HDC|INSR|PRKN|PDE1B|PTGS2|RAB3A|RAB3B|RGS2|RGS4|SLC1A3|SLC1A4|STX1A|SYT4|WNT7A|LIN7A|PER2|SYNGR3|STXBP5L|RIMS2|NCS1|NAAA|KCNMB4|PPP1R9A|NAPB|SLC38A1|CADPS2
Reactome Gene Sets	R-HSA-2029480	Fcgamma receptor (FCGR) dependent phagocytosis	-6.5	4.6	16	DOCK1|ITPR1|ITPR2|LYN|MYO5A|PLD1|WASF1|ELMO1|ARPC1B|ACTR3|VAV3|BAIAP2|NCKAP1|WASF3|CYFIP2|PLPP4
GO Molecular Functions	GO:0035091	phosphatidylinositol binding	-6.5	2.8	30	ING2|ITPR1|ITPR2|KCNQ1|PIK3C2B|PITPNA|PLD1|TWF1|FZD7|OGT|SH3PXD2A|GAB2|CERT1|NISCH|PASK|PLCB1|SGK3|PLEK2|DAPP1|SNX10|PLEKHA5|MREG|CCDC88A|PHF12|AIDA|RUBCNL|RNF34|ESYT3|CGAS|AMER1
GO Cellular Components	GO:0008021	synaptic vesicle	-6.5	3.1	26	GABRA2|GRIN2A|ICA1|MME|MT3|PDE4B|PTPRS|RAB3A|RAB3B|RAB4A|STX1A|SYPL1|SYT4|SYNGR3|IQSEC1|RAB40B|COPS5|SV2C|LAMP5|RAB26|DISC1|SLC40A1|SLC17A6|ROGDI|CBARP|SLC6A17
GO Biological Processes	GO:0001523	retinoid metabolic process	-6.5	4.1	18	ALDH1A1|ALDH1A3|APOA4|APOC3|CYP1A1|CYP1B1|GPC1|RBP1|SDC1|SDC2|TTR|LRP8|PNPLA4|SDC3|CYP26B1|PNPLA2|BCO2|RDH10
GO Molecular Functions	GO:0004112	cyclic-nucleotide phosphodiesterase activity	-6.5	8.9	9	CNP|PDE1A|PDE3B|PDE4B|PDE8A|PDE1B|PDE5A|PDE10A|PDE7B
KEGG Pathway	ko04080	Neuroactive ligand-receptor interaction	-6.5	2.8	31	ADORA2B|ADRB1|CALCR|CCKAR|CCKBR|CHRM4|CHRNA5|CHRNB4|DRD1|DRD4|LPAR1|EDNRB|F2R|F2RL2|GABRA1|GABRA2|GABRA4|GABRB2|GLRA2|GRIA2|GRIN2A|HTR1E|MC5R|THRB|TSHR|VIPR1|F2RL3|P2RX6|GPR50|MCHR2|GPR156
GO Biological Processes	GO:0070169	positive regulation of biomineral tissue development	-6.5	6.2	12	ATF4|BMP2|BMP4|BMP7|CEBPB|GPM6B|NELL1|PTH|WNT6|WNT4|OSR2|ANO6
GO Biological Processes	GO:0051656	establishment of organelle localization	-6.5	2.2	48	ADCY1|ADORA2B|CBL|CENPC|CHRNA5|DRD1|FCER1G|HMOX1|ITGA4|KIF5C|LYN|MAD2L1|MYO1D|MYO5A|MYO7B|PRKN|PLK1|PRKCZ|RAB3A|STX1A|SYT4|TGFA|EZR|WNT7A|NR4A3|LIN7A|WASF1|ZW10|STXBP5L|GOSR1|RIMS2|DLGAP5|GAB2|ACTR3|RASGRP1|CLASP2|SYNE2|NCS1|TANC2|NUSAP1|BBS7|MREG|NAPB|CLMN|SAPCD2|CADPS2|SYNE3|UNC13D
GO Biological Processes	GO:0050730	regulation of peptidyl-tyrosine phosphorylation	-6.5	2.8	30	CBL|CCK|CD80|CNTN1|DGKQ|HBEGF|FGFR3|HES1|IL11|IL18|LRP4|LYN|NTRK2|PDGFA|PRKCZ|RELN|PTPN2|TEC|TGFA|TNFRSF1A|LRP8|SOCS1|SOCS3|NEURL1|CEP43|FBXW7|RAP2C|SOCS4|EPGN|CD24
KEGG Pathway	hsa04810	Regulation of actin cytoskeleton	-6.5	3	28	ACTN1|CHRM4|DIAPH2|DOCK1|LPAR1|F2R|FGFR3|FN1|ITGA4|ITGA9|MYLK|PPP1R12A|PDGFA|PPP1CC|RRAS|TIAM1|EZR|CXCR4|FGF18|WASF1|ARPC1B|VAV3|BAIAP2|NCKAP1|CYFIP2|ARHGEF4|MOCOS|SSH2
KEGG Pathway	hsa05200	Pathways in cancer	-6.5	2.2	50	ADCY1|ADCY6|BIRC3|FASLG|BMP2|BMP4|RUNX1|CBL|DDB2|LPAR1|EDNRB|F2R|FGFR3|FN1|GSTA2|GSTA3|GSTT1|HMOX1|HES1|IFNGR1|CXCL8|MDM2|MMP1|GADD45B|NFKBIA|PDGFA|PLD1|MAPK10|PTGS2|TERT|TGFA|TGFBR2|TRAF2|WNT6|WNT7A|CXCR4|FZD4|FZD7|PTCH2|FGF18|F2RL3|RASGRP1|PLCB1|KCNH4|CTNNA3|POLK|WNT4|GNB4|WNT5B|EGLN3
GO Biological Processes	GO:0042063	gliogenesis	-6.5	2.7	33	ASPA|BMP2|BNIP3|CDKN2C|CNP|DRD1|LPAR1|GPC1|HES1|IFNGR1|LYN|MDK|MT3|NFIB|NTRK2|PPP1CC|RELN|SKI|SOX9|TERT|TIAM1|CXCR4|ARHGEF10|WASF3|DUSP10|SYNE2|DAAM2|DISC1|TNFRSF21|ADAM22|NLGN3|APCDD1|NRROS
GO Biological Processes	GO:0006720	isoprenoid metabolic process	-6.5	3.6	21	ALDH1A1|ALDH1A3|APOA4|APOC3|CYP1A1|CYP1B1|GPC1|PHYH|RBP1|SDC1|SDC2|STAR|TTR|LRP8|PNPLA4|SDC3|CYP26B1|PNPLA2|BCO2|NUS1|RDH10
GO Molecular Functions	GO:0008201	heparin binding	-6.5	3.4	23	SERPINC1|BMP4|BMP7|CEL|HBEGF|FBN1|FN1|ANOS1|MDK|NELL1|PTPRS|SOD3|TGFBR3|THBS1|THBS2|ADAMTS3|ADAMTS1|TENM1|GPNMB|POSTN|PCOLCE2|EVA1C|GREM2
GO Biological Processes	GO:0042060	wound healing	-6.5	2.1	51	ACTN1|SERPINC1|ENTPD1|DGKQ|DOCK1|DSP|HBEGF|F2R|F2RL2|FCER1G|FN1|GATA4|HMOX1|ITGA9|ITPR1|ITPR2|LCP1|LYN|MCAM|MDK|MAP3K5|MYLK|PDGFA|PLSCR1|PPP3CA|PRCP|RAB3A|SDC1|TEC|TGFBR2|THBS1|WNT7A|CXCR4|FZD7|DGKE|F2RL3|PAPSS2|P2RX6|VAV3|POSTN|DUSP10|CLASP2|TMEFF2|PHF21A|WNT4|CARMIL1|RBSN|WNT5B|SYTL4|CD109|ANO6
GO Biological Processes	GO:0072001	renal system development	-6.5	2.7	32	ANGPT2|BMP2|BMP4|BMP7|CA2|FBN1|GCNT1|HPGD|HES1|LRP4|SMAD1|MME|ODC1|PDGFA|PPAT|SALL1|SDC1|SOX9|WNT6|ADAMTS1|SULF1|TIPARP|KLHL3|PLCE1|WNT4|AHI1|SULF2|CYP26B1|OSR2|AMER1|RDH10|CD24
GO Biological Processes	GO:1902476	chloride transmembrane transport	-6.4	4.3	17	CASR|CLCN6|SLC26A3|GABRA1|GABRA2|GABRA4|GABRB2|GLRA2|SLC26A4|SLC1A3|SLC1A4|CLCA2|SLC26A1|CLIC6|ANO3|TTYH3|ANO6
GO Molecular Functions	GO:0019904	protein domain specific binding	-6.4	2	58	ADRB1|ARHGAP6|ARL1|ATF4|CBL|DOCK1|DPYSL3|DRD4|LPAR1|ESRRG|ETS2|ETV6|ACSL3|FN1|HES1|ICA1|INSR|LYN|MCL1|MDM2|MAP3K5|MYO1D|MYO5A|NEDD4|PRKN|PLSCR1|PPP1CC|RFC1|SCNN1G|SDC2|SKI|STX1A|TGFBR3|EZR|FZD4|FZD7|ADAM19|LIN7A|SQSTM1|AIP|SYNGR3|HOMER2|ELMO1|SPON1|BAIAP2|CIT|ERC1|SIRT1|PTPN22|ARHGEF4|PPP1R9A|CCDC88A|AIDA|SHCBP1|DIXDC1|DAPL1|MPP7|SHISA9
GO Biological Processes	GO:0001819	positive regulation of cytokine production	-6.4	2.3	43	ADORA2B|BIRC3|ATF4|C3|RUNX1|CD80|CEBPB|MAPK14|CYBB|CYP1B1|F2R|FCER1G|GATA4|HMOX1|IFNGR1|IL1R1|IL18|IRF7|MDK|PDE4B|PRKCZ|MAPK11|MAPK13|PTGS2|THBS1|TSPAN6|TRAF2|TRIM25|NR4A3|IL18R1|IL1RL1|MAPKAPK2|CD83|RASGRP1|SULF1|PLCB1|PTPN22|RGCC|SULF2|IFIH1|NLRX1|NLRP3|CGAS
GO Biological Processes	GO:0072507	divalent inorganic cation homeostasis	-6.4	2.2	46	FASLG|ATF4|BNIP3|CALCA|CALCR|CASR|CCKBR|ACKR2|DRD1|DRD4|LPAR1|EDN3|EDNRB|F2R|F2RL2|FKBP1B|GNAT2|GPR20|GRIN2A|CXCR1|ITPR1|ITPR2|LYN|TRPM1|MT3|MYO5A|NMB|PRKN|PTH|XK|CXCR4|STC2|F2RL3|RASA3|NCS1|DISC1|SNX10|PLCE1|TRPM7|SLC24A3|PROK2|SLC39A8|MCU|TMEM64|FAM155A|CD24
GO Biological Processes	GO:0098662	inorganic cation transmembrane transport	-6.4	2	61	FASLG|HCN2|CACNB4|CALCR|DRD1|DRD4|EDN3|F2R|FKBP1B|GRIN2A|ITPR1|ITPR2|KCNQ1|LYN|TRPM1|MYO5A|NEDD4|PDE4B|RGS4|SCNN1G|SLC1A3|SLC6A6|SLC20A1|SLC20A2|KCNK5|SLC4A4|F2RL3|SLC4A7|PPIF|SLC34A2|RASA3|NCS1|KCNH4|CACNG5|KCNMB4|SLC40A1|KLHL24|TRPM7|TESC|TMCO3|CACNA2D3|SCN3B|KCNQ5|SLC24A3|SLC39A8|NETO2|HVCN1|C15orf48|KCNK17|MCU|SLC25A25|TMC1|NIPAL1|BHLHA15|ANO6|ATP6V1C2|CBARP|KCNRG|NIPAL4|SLC6A17|FAM155A
GO Cellular Components	GO:0045211	postsynaptic membrane	-6.4	2.8	31	ADCY1|CHRM4|CHRNA5|CHRNB4|CNTN1|DRD1|F2R|GABRA1|GABRA2|GABRA4|GABRB2|GLRA2|GRIA2|GRIN2A|PTPRS|TIAM1|LIN7A|P2RX6|PLPPR4|CNKSR2|IGSF9B|GRIP1|CACNG5|PCDH17|ADAM22|NLGN3|SYNJ2BP|TENM2|CADPS2|KCTD12|SHISA9
KEGG Pathway	ko04015	Rap1 signaling pathway	-6.4	3.1	26	ADCY1|ADCY6|ADORA2B|ANGPT2|MAPK14|LPAR1|F2R|FGFR3|GRIN2A|ID1|INSR|PDGFA|PRKCZ|MAPK11|MAPK13|RAP1GAP|RRAS|THBS1|TIAM1|FGF18|F2RL3|PLCB1|PRKD3|PLCE1|SIPA1L2|PARD6B
GO Biological Processes	GO:0030003	cellular cation homeostasis	-6.4	2.1	55	FASLG|ATF4|BNIP3|CA2|CALCA|CALCR|CASR|CCKBR|ACKR2|SLC26A3|DRD1|DRD4|LPAR1|EDN3|EDNRB|F2R|F2RL2|FKBP1B|GNAT2|GPR20|GRIN2A|HMOX1|CXCR1|ITPR1|ITPR2|LYN|TRPM1|MT3|MYO5A|NMB|PTH|XK|CXCR4|STC2|SLC4A4|F2RL3|SLC4A7|HEPH|RASA3|NCS1|DISC1|FLVCR1|SLC40A1|PLCE1|TRPM7|CAND1|SLC24A3|PROK2|SLC39A8|ROGDI|MCU|TMEM64|ATP6V1C2|FAM155A|CD24
GO Biological Processes	GO:0032787	monocarboxylic acid metabolic process	-6.4	2.1	55	ALDH1A3|ABCD2|APOA4|APOC3|ATF4|C3|CEL|CREM|MAPK14|CYP1A1|CYP1B1|ETFDH|ACSL3|ACSL4|FAH|HAL|HPGD|INSR|LDHA|FADS1|LTC4S|MYO5A|PDK4|PHYH|PON1|PTGS1|PTGS2|RBP1|SLC1A3|SORD|SOX9|STAR|TNFRSF1A|NR4A3|PLA2G10|OGT|SLC4A4|PER2|FADS2|NR1H3|UST|PPARGC1A|SIRT1|OSBPL3|NAAA|AIG1|DDIT4|CYP26B1|MID1IP1|ACSF2|BCO2|MFSD2A|AMDHD1|RDH10|IDNK
GO Biological Processes	GO:0051216	cartilage development	-6.4	3.2	25	BMP2|BMP4|BMP7|RUNX1|MAPK14|FGFR3|FRZB|SMAD1|MATN3|MDK|MMP13|NFIB|PTH|SHOX2|SOX9|ZEB1|TGFBR2|WNT7A|FGF18|CHSY1|SULF1|SULF2|WNT5B|OSR2|RFLNB
GO Molecular Functions	GO:0015103	inorganic anion transmembrane transporter activity	-6.4	3.6	21	CLCN6|SLC26A3|GABRA1|GABRA2|GABRA4|GABRB2|GLRA2|SLC26A4|SLC1A4|SLC4A4|XPR1|SLC4A7|CLCA2|SLC26A1|LRRC8B|CLIC6|ANO3|SLC39A8|TTYH3|LRRC8C|ANO6
GO Biological Processes	GO:0009100	glycoprotein metabolic process	-6.4	2.4	40	BMP2|HBEGF|GALNT2|GCNT1|GPC1|MT3|PLOD2|ST3GAL1|UGDH|OGT|HS6ST1|CHST3|HS2ST1|GFPT2|UST|RAMP1|MAN1B1|CHSY1|SULF1|PLCB1|B3GAT1|ST8SIA5|NECAB2|SULF2|POGLUT1|ADAMTS9|SLC39A8|XYLT1|NDST4|ST6GALNAC5|CHST9|B3GNT5|B3GNT7|NUS1|B3GAT2|ST6GALNAC3|HS6ST3|EOGT|ACER2|GALNTL6
GO Biological Processes	GO:1902532	negative regulation of intracellular signal transduction	-6.4	2.1	50	ARNTL|ATF3|BMP4|BMP7|MAPK14|DUSP1|DUSP4|DUSP5|DUSP7|LPAR1|FKBP1B|ING2|ITPR1|LYN|MCL1|MDM2|PRKN|PDE3B|PPEF2|PTGS2|PTPN2|PTPRR|RGS2|RGS4|THBS1|TSPAN6|EZR|SOCS1|SOCS3|HOMER2|PPIF|SPRY3|PDE10A|DUSP10|RASA3|SIRT1|PTPN22|RPS6KA6|DDIT4|SYNJ2BP|OTUD7B|AIDA|NLRX1|PDZD3|TNIP3|RNF34|FNIP1|NLRP3|BMT2|CASTOR1
GO Biological Processes	GO:0009214	cyclic nucleotide catabolic process	-6.3	12	7	CNP|PDE1A|PDE4B|PDE8A|PDE5A|PDE10A|PDE7B
GO Cellular Components	GO:0097060	synaptic membrane	-6.3	2.4	38	ADCY1|CHRM4|CHRNA5|CHRNB4|CNTN1|DRD1|F2R|GABRA1|GABRA2|GABRA4|GABRB2|GLRA2|GRIA2|GRIN2A|LRP4|PTPRS|STX1A|TIAM1|LIN7A|P2RX6|RIMS2|PLPPR4|BAIAP2|CNKSR2|IGSF9B|ERC1|GRIP1|CACNG5|PCDH17|SRPX2|ADAM22|NLGN3|SYNJ2BP|TENM2|NTNG2|CADPS2|KCTD12|SHISA9
GO Biological Processes	GO:0030278	regulation of ossification	-6.3	3	26	ATF4|BMP2|BMP4|BMP7|CALCA|CEBPB|CEBPD|MAPK14|GPM6B|ID1|LRP4|SMAD1|MDK|NELL1|PTH|SKI|SOX9|TOB1|CHSY1|NOCT|WNT4|KREMEN1|OSR2|TMEM64|ANO6|RFLNB
GO Biological Processes	GO:1901215	negative regulation of neuron death	-6.3	3	26	ATF4|CBL|CEBPB|F2R|GABRB2|HMOX1|MDK|MT3|NTRK2|PRKN|STAR|TERT|TRAF2|NR4A3|GPNMB|PPARGC1A|SIRT1|OXR1|VPS35|CPEB4|BTBD10|KDM2B|VSTM2L|NCOA7|NRBP2|DRAXIN
GO Molecular Functions	GO:0042562	hormone binding	-6.3	4.2	17	ALDH1A1|ALDH1A3|CALCR|CCKAR|CCKBR|CHRNB4|CRHBP|CRYM|ECE1|EDNRB|INSR|MC5R|THRB|TTR|VIPR1|RAMP1|SLC40A1
GO Biological Processes	GO:0010876	lipid localization	-6.3	2.4	40	ABCD2|APOA4|APOC3|C3|CEL|CETP|DRD4|FABP2|ACSL3|ACSL4|NFKBIA|NMB|PRKN|PITPNA|PON1|PTPN2|SLCO2A1|STAR|THBS1|UGCG|FZD4|PLA2G10|NR1H3|CERT1|SLCO2B1|PLA2R1|SIRT1|OSBPL3|ZDHHC8|FBXW7|PNPLA2|ATP10D|MID1IP1|ABCG4|STARD5|ESYT3|MFSD2A|NUS1|SPNS2|ATP11C
GO Biological Processes	GO:0050873	brown fat cell differentiation	-6.3	6	12	ADRB1|BMP7|BNIP3|CEBPB|MAPK14|DIO2|PTGS2|RGS2|PPARGC1A|DUSP10|SIRT1|FNDC5
GO Molecular Functions	GO:0008324	cation transmembrane transporter activity	-6.3	2.1	53	HCN2|CACNB4|CHRNA5|CHRNB4|FKBP1B|GRIA2|GRIN2A|ITPR1|ITPR2|KCNQ1|TRPM1|SCNN1G|SLC1A3|SLC1A4|SLC6A6|SLC20A1|SLC20A2|KCNK5|SLC4A4|P2RX6|SLC4A7|SLC23A2|SLC34A2|RASA3|NCS1|KCNH4|CACNG5|KCNMB4|SLC40A1|SLC38A2|TRPM7|SLC66A1|TMCO3|CACNA2D3|SCN3B|KCNQ5|SLC24A3|SLC39A8|SLC38A1|HVCN1|C15orf48|SLC7A3|SLC22A16|KCNK17|MCU|TMC1|NIPAL1|SLC5A12|ANO6|ATP6V1C2|SLC13A5|NIPAL4|FAM155A
GO Biological Processes	GO:0006821	chloride transport	-6.3	4	18	CA2|CASR|CLCN6|SLC26A3|GABRA1|GABRA2|GABRA4|GABRB2|GLRA2|SLC26A4|SLC1A3|SLC1A4|CLCA2|SLC26A1|CLIC6|ANO3|TTYH3|ANO6
KEGG Pathway	hsa05418	Fluid shear stress and atherosclerosis	-6.3	3.5	21	BMP4|MAPK14|CYBB|DUSP1|GPC1|GSTA2|GSTA3|GSTT1|HMOX1|IL1R1|MAP3K5|PDGFA|PRKCZ|MAPK11|MAPK10|MAPK13|SDC1|SDC2|TNFRSF1A|IL1R2|SQSTM1
GO Biological Processes	GO:0006721	terpenoid metabolic process	-6.3	3.8	19	ALDH1A1|ALDH1A3|APOA4|APOC3|CYP1A1|CYP1B1|GPC1|RBP1|SDC1|SDC2|STAR|TTR|LRP8|PNPLA4|SDC3|CYP26B1|PNPLA2|BCO2|RDH10
GO Biological Processes	GO:0006029	proteoglycan metabolic process	-6.3	4.4	16	BMP2|GPC1|UGDH|HS6ST1|CHST3|HS2ST1|UST|CHSY1|SULF1|B3GAT1|SULF2|XYLT1|NDST4|CHST9|B3GAT2|HS6ST3
GO Biological Processes	GO:0007215	glutamate receptor signaling pathway	-6.3	4.2	17	CRHBP|GRIA2|GRIN2A|TRPM1|RELN|RASGRF1|TIAM1|HOMER2|PPARGC1A|PLCB1|CACNG5|NLGN3|NECAB2|KLHL24|CPEB4|NETO2|SHISA9
KEGG Pathway	ko04723	Retrograde endocannabinoid signaling	-6.3	4.2	17	ADCY1|ADCY6|MAPK14|GABRA1|GABRA2|GABRA4|GABRB2|GRIA2|ITPR1|ITPR2|MAPK11|MAPK10|MAPK13|PTGS2|PLCB1|SLC17A6|GNB4
GO Biological Processes	GO:0006865	amino acid transport	-6.2	3.4	22	CCK|NTRK2|RAB3A|RGS2|RGS4|SLC1A3|SLC1A4|SLC3A1|SLC6A6|SLC7A4|STX1A|SYT4|XK|PER2|SLC38A2|SLC66A1|SLC17A6|SLC38A1|LRRC8C|SLC7A3|SLC43A2|SLC6A17
GO Molecular Functions	GO:0051020	GTPase binding	-6.2	2.2	48	ADRB1|BNIP3|DIAPH2|DOCK1|LCP1|MYO5A|RAP1GAP|RASGRF1|TIAM1|ULK1|WASF1|STXBP5L|ARHGEF10|RIMS2|ELMO1|RUSC2|IQSEC1|SH2D3C|RASGRP1|FARP1|VAV3|NCKAP1|RHOBTB3|ERC1|RGL1|ARHGEF9|DAAM2|FBXO8|CYFIP2|SGSM3|ARHGEF4|ARHGEF3|PLCE1|PPP1R9A|CCDC88A|RIC1|RBSN|DENND2D|RILP|PSD2|PARD6B|FRMD7|SYTL4|SYTL5|FNIP1|RUNDC1|UNC13D|RASGEF1A
GO Biological Processes	GO:0009101	glycoprotein biosynthetic process	-6.2	2.5	35	HBEGF|GALNT2|GCNT1|MT3|PLOD2|ST3GAL1|UGDH|OGT|HS6ST1|CHST3|HS2ST1|GFPT2|UST|RAMP1|MAN1B1|CHSY1|PLCB1|B3GAT1|ST8SIA5|NECAB2|POGLUT1|SLC39A8|XYLT1|NDST4|ST6GALNAC5|CHST9|B3GNT5|B3GNT7|NUS1|B3GAT2|ST6GALNAC3|HS6ST3|EOGT|ACER2|GALNTL6
GO Biological Processes	GO:0030900	forebrain development	-6.2	2.4	38	ALDH1A3|BMP2|BMP4|BNIP3|CCKAR|CNP|DRD1|LPAR1|HPRT1|HES1|MDK|MYO1D|NFIB|NTRK2|RELN|PTPRS|RYK|SALL1|SKI|WNT7A|LRP8|CXCR4|NR4A3|NUMB|PPARGC1A|SYNE2|PLCB1|TSKU|CHD5|DISC1|WNT4|SLC38A2|NEUROD6|GDPD5|KDM2B|MFSD2A|DIXDC1|DRAXIN
GO Biological Processes	GO:0032956	regulation of actin cytoskeleton organization	-6.2	2.5	36	ADD3|ARHGAP6|LPAR1|GPM6B|ID1|MDK|PRKN|PDGFA|TWF1|RGS4|TMOD1|EZR|WASF1|ARHGEF10|RHOBTB1|ARPC1B|ACTR3|TENM1|BAIAP2|NCKAP1|WASF3|FAM107A|RHOBTB3|CLASP2|TMEFF2|CYFIP2|RGCC|PHPT1|WNT4|CARMIL1|PPP1R9A|CCDC88A|JAM3|DIXDC1|SSH2|FRMD7
GO Biological Processes	GO:0080135	regulation of cellular response to stress	-6.2	1.9	61	ARNTL|ATF4|BMP2|BMP7|CRHBP|DUSP1|FKBP1B|GATA4|GPR37|HIC1|ING2|LYN|MCL1|MDM2|MAP3K5|GADD45B|PRKN|PDE8A|PPEF2|PTGS2|PTPN2|PTPRS|RAD52|TERT|TGFBR3|TIAM1|TPD52L1|TRAF2|EZR|WNT7A|NR4A3|FZD4|FZD7|CUL4A|USP14|MAPKAPK2|KIAA0319|NR1H3|RASGRP1|HSPH1|COPS5|DUSP10|PLA2R1|TNIK|PLCB1|SIRT1|PTPN22|HSPB8|RNFT1|SLC38A2|OXR1|FBXW7|SH3RF1|EDA2R|AIDA|KREMEN1|CGAS|NCOA7|NRK|SVIP|SH3RF3
GO Biological Processes	GO:0055065	metal ion homeostasis	-6.2	2	54	FASLG|ATF4|BNIP3|CALCA|CALCR|CASR|CCKBR|ACKR2|DRD1|DRD4|LPAR1|EDN3|EDNRB|F2R|F2RL2|FKBP1B|GNAT2|GPR20|GRIN2A|HMOX1|CXCR1|ITPR1|ITPR2|LYN|MELTF|TRPM1|MT3|MYO5A|NMB|PRKN|PTH|SCNN1G|XK|CXCR4|STC2|F2RL3|HEPH|RASA3|NCS1|DISC1|FLVCR1|SNX10|SLC40A1|PLCE1|TRPM7|STEAP3|CAND1|SLC24A3|PROK2|SLC39A8|MCU|TMEM64|FAM155A|CD24
GO Molecular Functions	GO:0008237	metallopeptidase activity	-6.2	3.2	24	ECE1|MME|MMP1|MMP10|MMP13|MMP16|RNPEP|TLL2|MMP23B|ADAM19|ADAMTS4|ADAMTS3|ADAMTS2|ADAMTS1|CLCA2|COPS5|ADAM22|ADAMTS9|DPEP2|VASH2|THSD4|ADAMTSL1|ADAMTS17|LVRN
GO Biological Processes	GO:0010001	glial cell differentiation	-6.2	2.9	27	ASPA|BMP2|BNIP3|CDKN2C|CNP|DRD1|LPAR1|GPC1|HES1|IFNGR1|LYN|MDK|MT3|NFIB|NTRK2|RELN|SKI|SOX9|CXCR4|ARHGEF10|WASF3|DUSP10|DAAM2|TNFRSF21|ADAM22|NLGN3|NRROS
GO Biological Processes	GO:0031346	positive regulation of cell projection organization	-6.2	2.4	38	BMP7|CNTN1|DPYSL3|LPAR1|FKBP1B|FN1|LYN|MDK|NTRK2|PRKN|RELN|TWF1|RGS2|SHOX2|SYT4|TIAM1|LRP8|CXCR4|FZD4|NEURL1|RIMS2|ACTR3|TENM1|BAIAP2|NCKAP1|DZIP1|SETX|GRIP1|PLEK2|DISC1|PLCE1|CARMIL1|PPP1R9A|CCDC88A|CAMK1D|TENM2|FRMD7|TUBB2B
GO Biological Processes	GO:1901652	response to peptide	-6.1	2.2	47	ADCY1|ADCY6|BMP7|CA2|CALCR|CASR|CDO1|CRHBP|MAPK14|CYBB|EDNRB|FBN1|GCNT1|GPR21|GRIN2A|ID1|INSR|ITGA4|LYN|MDM2|MMP13|MYO5A|NFKBIA|PDE3B|PDK4|PPAT|PRKCZ|PTGS2|PTPN2|STAR|TGFBR3|TSHR|NR4A3|OGT|STC2|SOCS1|SOCS3|C2CD5|BAIAP2|RAB31|SIK2|SIRT1|PTPN22|PRLH|PHIP|AGTRAP|ATP6V1C2
GO Biological Processes	GO:0051402	neuron apoptotic process	-6.1	2.8	28	FASLG|ATF4|BNIP3|CEBPB|F2R|GABRB2|HMOX1|MCL1|MDK|MT3|NTRK2|PRKN|STAR|TERT|THRB|NR4A3|PPARGC1A|CIT|TNFRSF21|USP53|OXR1|FBXW7|CPEB4|KDM2B|EGLN3|VSTM2L|NRBP2|DRAXIN
GO Cellular Components	GO:0030133	transport vesicle	-6.1	2.4	39	DPYSL3|FGFR3|GABRA2|GRIN2A|ICA1|ITPR1|MME|MT3|PCSK1|PDE4B|PTPRS|RAB3A|RAB3B|RAB4A|STX1A|SYPL1|SYT4|TGFA|SYNGR3|GOSR1|IQSEC1|RAB40B|COPS5|SYNRG|SV2C|LAMP5|RAB26|DISC1|SLC40A1|CCDC88A|SLC17A6|ROGDI|SYTL4|SYTL5|CLBA1|NRSN1|UNC13D|CBARP|SLC6A17
GO Biological Processes	GO:0046883	regulation of hormone secretion	-6.1	2.7	30	ARNTL|CASR|CCKAR|CRHBP|EDN3|ACSL4|FKBP1B|GLUL|GPR27|GRP|ICA1|IL11|ITPR1|ITPR2|NMB|PRKN|PPP3CA|STX1A|TIAM1|VIP|PER2|STXBP5L|CARTPT|PASK|PHPT1|TM7SF3|NADK|MCU|RASL10B|SYTL4
GO Biological Processes	GO:0061572	actin filament bundle organization	-6.1	3.3	22	ACTN1|ADD3|ARHGAP6|DPYSL3|LPAR1|ID1|LCP1|PRKN|PLS1|EZR|ARHGEF10|BAIAP2|FAM107A|CLASP2|TMEFF2|RGCC|WNT4|CARMIL1|PPP1R9A|CCDC88A|FRMD7|RFLNB
GO Molecular Functions	GO:0008146	sulfotransferase activity	-6.1	5.7	12	TPST2|CHST1|HS6ST1|CHST3|HS2ST1|HS3ST1|UST|WSCD1|NDST4|CHST9|HS6ST3|SULT6B1
GO Molecular Functions	GO:0046873	metal ion transmembrane transporter activity	-6.1	2.3	40	HCN2|CACNB4|FKBP1B|GRIN2A|ITPR1|ITPR2|KCNQ1|TRPM1|SCNN1G|SLC1A3|SLC6A6|SLC20A1|SLC20A2|KCNK5|SLC4A4|SLC4A7|SLC23A2|SLC34A2|RASA3|NCS1|KCNH4|CACNG5|KCNMB4|SLC40A1|SLC38A2|TRPM7|CACNA2D3|SCN3B|KCNQ5|SLC24A3|SLC39A8|SLC38A1|KCNK17|MCU|TMC1|NIPAL1|SLC5A12|SLC13A5|NIPAL4|FAM155A
GO Biological Processes	GO:0090087	regulation of peptide transport	-6.1	2	55	ARNTL|BMP4|CA2|CASR|CRHBP|MAPK14|DRD4|F2R|ACSL3|ACSL4|FKBP1B|FN1|GLUL|GPR27|GRP|ICA1|IFNGR1|ITPR1|ITPR2|LCP1|LYN|MDM2|PRKN|PPP3CA|PRKCZ|PTGS2|STX1A|SYT4|TIAM1|TRAF2|EZR|SOCS1|PER2|IL1RL1|STXBP5L|CARTPT|C2CD5|NR1H3|TENM1|CEP131|PASK|RGCC|PHPT1|ZDHHC2|TM7SF3|FBXW7|FRMD4A|VPS35|RHOU|IFIH1|NADK|MCU|RASL10B|SYTL4|SVIP
GO Biological Processes	GO:0072503	cellular divalent inorganic cation homeostasis	-6.1	2.2	44	FASLG|ATF4|BNIP3|CALCA|CALCR|CASR|CCKBR|ACKR2|DRD1|DRD4|LPAR1|EDN3|EDNRB|F2R|F2RL2|FKBP1B|GNAT2|GPR20|GRIN2A|CXCR1|ITPR1|ITPR2|LYN|TRPM1|MT3|MYO5A|NMB|PTH|XK|CXCR4|STC2|F2RL3|RASA3|NCS1|DISC1|PLCE1|TRPM7|SLC24A3|PROK2|SLC39A8|MCU|TMEM64|FAM155A|CD24
GO Biological Processes	GO:0051580	regulation of neurotransmitter uptake	-6.1	9.5	8	DRD1|DRD4|GPM6B|PRKN|RAB3B|RGS2|RGS4|PER2
GO Biological Processes	GO:0044272	sulfur compound biosynthetic process	-6	3.1	24	CDO1|ACSL3|ACSL4|GSTA2|GSTA3|GSTT1|MTHFD1|MTHFR|PDK4|ST3GAL1|UGDH|CHST1|PAPSS2|PAPSS1|CHST3|UST|SLC26A1|CHSY1|XYLT1|NDST4|CHAC1|CHST9|B3GNT7|CHAC2
GO Biological Processes	GO:1901214	regulation of neuron death	-6	2.6	33	FASLG|ATF4|CBL|CEBPB|F2R|GABRB2|HMOX1|MCL1|MDK|MAP3K5|MT3|NTRK2|PRKN|STAR|TERT|TRAF2|NR4A3|GPNMB|PPARGC1A|PPP1R13B|SIRT1|DDIT4|OXR1|FBXW7|VPS35|CPEB4|BTBD10|KDM2B|EGLN3|VSTM2L|NCOA7|NRBP2|DRAXIN
GO Biological Processes	GO:0021537	telencephalon development	-6	2.7	29	ALDH1A3|BMP2|BMP4|BNIP3|DRD1|LPAR1|HPRT1|HES1|MDK|NFIB|NTRK2|RELN|PTPRS|RYK|SALL1|SKI|LRP8|CXCR4|NR4A3|NUMB|SYNE2|PLCB1|TSKU|DISC1|SLC38A2|NEUROD6|KDM2B|MFSD2A|DIXDC1
GO Biological Processes	GO:0060359	response to ammonium ion	-6	3.7	19	ATF4|CHRM4|CRHBP|DRD1|DRD4|FOSB|GABRA1|GABRB2|ID1|MDM2|PRKN|PPP2R2A|RGS4|TIAM1|CXCR4|HOMER2|PLCB1|MAP1LC3A|RGS8
GO Biological Processes	GO:0071407	cellular response to organic cyclic compound	-6	2.2	45	ADCY1|ADCY6|ALPL|ARNTL|ATF4|HCN2|BMP2|BMP4|BMP7|CASR|RUNX1|CEBPB|CRHBP|CRY2|CYP1A1|CYP1B1|SLC26A3|DRD1|ESRRG|GABRA1|GABRB2|ID1|IL18|ITPR2|KCNQ1|SMAD1|MDM2|NEDD4|PRKN|PDE4B|PGR|PTGS2|STAR|EZR|LRP8|NR4A3|PPARGC1A|FAM107A|SIRT1|TIPARP|GDAP1|DDIT4|IFIH1|FBXO32|CGAS
GO Cellular Components	GO:0005788	endoplasmic reticulum lumen	-6	2.6	32	APOA4|STS|SERPINC1|BMP4|C3|CHGB|FBN1|FN1|LTBP1|MATN3|MELTF|PDGFA|PTGS2|SDC2|THBS1|COL14A1|WNT6|WNT7A|SCG2|STC2|RNASET2|SPON1|TSPAN15|CERCAM|WNT4|POGLUT1|PNPLA2|WNT5B|TSPAN14|ADAMTSL1|NOTUM|EOGT
GO Biological Processes	GO:0050673	epithelial cell proliferation	-6	2.2	42	BMP2|BMP4|CEBPB|EDNRB|GLUL|HMOX1|HES1|ID1|ITGA4|MCC|MDK|NFIB|PGR|SOX9|TGFA|TGFBR3|THBS1|VIP|WNT7A|SCG2|NR4A3|FZD7|FGF18|FST|DUSP10|SULF1|SIRT1|PPP1R16B|EHF|RGCC|FBXW7|SYNJ2BP|EAF2|SULF2|JCAD|PROK2|VASH2|RAB33B|BTBD10|OSR2|CD109|EPGN
GO Molecular Functions	GO:0022890	inorganic cation transmembrane transporter activity	-6	2.1	49	HCN2|CACNB4|CHRNA5|CHRNB4|FKBP1B|GRIA2|GRIN2A|ITPR1|ITPR2|KCNQ1|TRPM1|SCNN1G|SLC1A3|SLC6A6|SLC20A1|SLC20A2|KCNK5|SLC4A4|P2RX6|SLC4A7|SLC23A2|SLC34A2|RASA3|NCS1|KCNH4|CACNG5|KCNMB4|SLC40A1|SLC38A2|TRPM7|TMCO3|CACNA2D3|SCN3B|KCNQ5|SLC24A3|SLC39A8|SLC38A1|HVCN1|C15orf48|KCNK17|MCU|TMC1|NIPAL1|SLC5A12|ANO6|ATP6V1C2|SLC13A5|NIPAL4|FAM155A
GO Biological Processes	GO:0097237	cellular response to toxic substance	-5.9	2.8	28	APOA4|BMP7|BNIP3|CYBB|CYP1B1|GLRA2|GPR37|GSTT1|HMOX1|ITPR2|LTC4S|MDM2|MAP3K5|MT3|PRKN|PDE8A|MAPK13|PTGS1|PTGS2|SOD3|NR4A3|PPIF|PPARGC1A|SETX|SIRT1|OSER1|PPP1R9A|MAP1LC3A
GO Biological Processes	GO:0060560	developmental growth involved in morphogenesis	-5.9	2.8	27	ALCAM|BMP4|FN1|ITGA4|MT3|PRKN|PRKCZ|PTPRS|RYK|SALL1|SOX9|SYT4|TGFBR2|TIAM1|CXCR4|ULK1|WASF1|RIMS2|KIAA0319|POSTN|FSTL4|CYFIP2|DISC1|NLGN3|SEMA4G|RDH10|DRAXIN
GO Biological Processes	GO:0002791	regulation of peptide secretion	-5.9	2.3	40	ARNTL|CASR|CRHBP|DRD4|F2R|ACSL4|FKBP1B|FN1|GLUL|GPR27|GRP|ICA1|IFNGR1|ITPR1|ITPR2|LYN|PRKN|PPP3CA|STX1A|SYT4|TIAM1|TRAF2|EZR|SOCS1|PER2|IL1RL1|STXBP5L|CARTPT|NR1H3|PASK|RGCC|PHPT1|TM7SF3|FRMD4A|VPS35|IFIH1|NADK|MCU|RASL10B|SYTL4
GO Biological Processes	GO:0007219	Notch signaling pathway	-5.9	3.1	24	BMP2|BMP7|CDH6|CNTN1|CFD|GAS2|HES1|MDK|NFKBIA|SOX9|TGFBR2|NEURL1|DLGAP5|POSTN|TSPAN15|NEURL1B|FBXW7|SYNJ2BP|POGLUT1|CHAC1|GDPD5|TSPAN14|RIPPLY2|MIB2
GO Biological Processes	GO:0009306	protein secretion	-5.9	2.2	45	ARNTL|CASR|DRD4|F2R|ACSL4|FKBP1B|FN1|GLUL|GPR27|ICA1|IFNGR1|ITPR1|ITPR2|LYN|MYO5A|PRKN|PPP3CA|RAB3A|RAB3B|STX1A|SYT4|TIAM1|TRAF2|EZR|VIP|SCG2|SOCS1|PER2|IL1RL1|STXBP5L|CARTPT|RIMS2|NR1H3|RGCC|PHPT1|CYB5R4|TM7SF3|STEAP3|FRMD4A|VPS35|IFIH1|NADK|MCU|SYTL4|NLRP3
GO Molecular Functions	GO:0015291	secondary active transmembrane transporter activity	-5.9	2.8	27	CLCN6|SLC26A3|SLC26A4|SLC1A3|SLC1A4|SLC6A6|SLC20A1|SLC20A2|SLCO2A1|SLC4A4|SLC4A7|SLC23A2|SLC34A2|SLC26A1|SLCO2B1|SLC38A2|TMCO3|SLC17A6|SLC24A3|SLC39A8|SLC38A1|MFSD2A|MCU|SLC16A14|SLC5A12|SLC13A5|SLC6A17
GO Biological Processes	GO:0048588	developmental cell growth	-5.9	2.8	27	ALCAM|FN1|GATA4|ITGA4|MT3|PRKN|PRKCZ|PTPRS|RGS2|RGS4|RYK|SOX9|SYT4|TGFBR2|TIAM1|CXCR4|ULK1|WASF1|RIMS2|KIAA0319|POSTN|FSTL4|CYFIP2|DISC1|NLGN3|SEMA4G|DRAXIN
GO Biological Processes	GO:0040008	regulation of growth	-5.9	2	55	ACTL6A|ADRB1|BMP4|CDK11B|CDKN2C|MAPK14|HBEGF|FGFR3|FN1|FRZB|GPR21|ING2|INSR|MELTF|MT3|PRKN|PLS1|MAPK11|PTPRS|RGS2|RGS4|RYK|SYT4|TGFBR2|TGFBR3|TKT|TLL2|EZR|CXCR4|STC2|PTCH2|SOCS1|SOCS3|RIMS2|KIAA0319|CEP43|FAM107A|DUSP10|FSTL4|PLCB1|SIRT1|SGK3|DISC1|FLVCR1|PRLH|PLCE1|EAF2|SEMA4G|RAB33B|KDM2B|MFSD2A|SOCS4|NRK|NANOS1|DRAXIN
Reactome Gene Sets	R-HSA-9664433	Leishmania parasite growth and survival	-5.9	3.2	22	ADCY1|ADCY6|ADORA2B|ADRB1|CALCA|CALCR|MAPK14|DRD1|GPR20|GPR27|ITPR1|ITPR2|LYN|MC5R|PTH|TSHR|VIP|VIPR1|RAMP1|GNB4|DPEP2|GNAT3
Reactome Gene Sets	R-HSA-9662851	Anti-inflammatory response favouring Leishmania parasite infection	-5.9	3.2	22	ADCY1|ADCY6|ADORA2B|ADRB1|CALCA|CALCR|MAPK14|DRD1|GPR20|GPR27|ITPR1|ITPR2|LYN|MC5R|PTH|TSHR|VIP|VIPR1|RAMP1|GNB4|DPEP2|GNAT3
GO Biological Processes	GO:0006875	cellular metal ion homeostasis	-5.9	2.1	49	FASLG|ATF4|BNIP3|CALCA|CALCR|CASR|CCKBR|ACKR2|DRD1|DRD4|LPAR1|EDN3|EDNRB|F2R|F2RL2|FKBP1B|GNAT2|GPR20|GRIN2A|HMOX1|CXCR1|ITPR1|ITPR2|LYN|TRPM1|MT3|MYO5A|NMB|PTH|XK|CXCR4|STC2|F2RL3|HEPH|RASA3|NCS1|DISC1|FLVCR1|SLC40A1|PLCE1|TRPM7|CAND1|SLC24A3|PROK2|SLC39A8|MCU|TMEM64|FAM155A|CD24
GO Biological Processes	GO:0055074	calcium ion homeostasis	-5.9	2.2	42	FASLG|ATF4|BNIP3|CALCA|CALCR|CASR|CCKBR|ACKR2|DRD1|DRD4|LPAR1|EDN3|EDNRB|F2R|F2RL2|FKBP1B|GNAT2|GPR20|GRIN2A|CXCR1|ITPR1|ITPR2|LYN|TRPM1|MYO5A|NMB|PTH|XK|CXCR4|STC2|F2RL3|RASA3|NCS1|DISC1|SNX10|PLCE1|SLC24A3|PROK2|MCU|TMEM64|FAM155A|CD24
GO Biological Processes	GO:0006869	lipid transport	-5.9	2.4	36	ABCD2|APOA4|APOC3|CEL|CETP|DRD4|FABP2|ACSL3|ACSL4|NFKBIA|NMB|PRKN|PITPNA|PON1|SLCO2A1|STAR|THBS1|UGCG|FZD4|PLA2G10|NR1H3|CERT1|SLCO2B1|PLA2R1|SIRT1|OSBPL3|ZDHHC8|ATP10D|MID1IP1|ABCG4|STARD5|ESYT3|MFSD2A|NUS1|SPNS2|ATP11C
GO Biological Processes	GO:1903532	positive regulation of secretion by cell	-5.9	2.5	34	ADORA2B|CASR|CCK|EDN3|ACSL4|FCER1G|GLUL|GPR27|GRP|IFNGR1|NMB|RAB3A|SDC1|STX1A|SYT4|EZR|VIP|IL1RL1|CARTPT|GAB2|CLASP2|NCS1|RGCC|PHPT1|TM7SF3|FRMD4A|VPS35|IFIH1|NADK|MCU|RASL10B|CADPS2|SYTL4|UNC13D
GO Biological Processes	GO:0045936	negative regulation of phosphate metabolic process	-5.9	2.1	50	ATF3|BMP4|BMP7|CBL|CDKN2C|CRY2|DGKQ|DUSP1|DUSP4|DUSP5|DUSP7|FKBP1B|LGALS3|LYN|GADD45B|MYO1D|PRKN|PDGFA|PLK1|PPEF2|PRKCZ|PTPN2|PTPRR|RGS2|RGS4|EZR|ELL|SOCS1|SOCS3|PPIF|FARP1|SPRY3|ARPP19|PPARGC1A|CEP43|DUSP10|SIRT1|PPP1R16B|PTPN22|RPS6KA6|DDIT4|TESC|CEP192|SYNJ2BP|AIDA|PDZD3|MASTL|SOCS4|CD109|PPP1R1C
GO Biological Processes	GO:0034599	cellular response to oxidative stress	-5.9	2.5	32	APOA4|ARNTL|ATF4|BMP7|BNIP3|CYBB|CYP1B1|GATA4|GPR37|HMOX1|MCL1|MDM2|MAP3K5|MT3|PRKN|PDE8A|MAPK13|RAD52|SOD3|TRAF2|NR4A3|PPIF|PPARGC1A|PLA2R1|SETX|SIRT1|GLRX2|OSER1|OXR1|FBXW7|MAP1LC3A|NCOA7
GO Biological Processes	GO:0030031	cell projection assembly	-5.8	2	51	CETN2|DNAH8|DPYSL3|LPAR1|EMP1|MYLK|PDGFA|PLD1|PLK1|TWF1|RAP1GAP|EZR|NEURL1|ACTR3|TENM1|TUBB4B|VAV3|NCKAP1|WASF3|CEP43|DZIP1|CEP131|TNIK|SYNE2|PPP1R16B|PLEK2|DISC1|SGSM3|SNX10|ARHGEF4|PLCE1|DCDC2|AHI1|MKS1|CEP192|BBS7|KIF27|CARMIL1|PPP1R9A|CCDC88A|TENM2|ODF2L|RAP2C|RHOU|CEP76|RILP|CEP78|FRMD7|PTPDC1|DNAAF6|ANO6
GO Biological Processes	GO:0010563	negative regulation of phosphorus metabolic process	-5.8	2.1	50	ATF3|BMP4|BMP7|CBL|CDKN2C|CRY2|DGKQ|DUSP1|DUSP4|DUSP5|DUSP7|FKBP1B|LGALS3|LYN|GADD45B|MYO1D|PRKN|PDGFA|PLK1|PPEF2|PRKCZ|PTPN2|PTPRR|RGS2|RGS4|EZR|ELL|SOCS1|SOCS3|PPIF|FARP1|SPRY3|ARPP19|PPARGC1A|CEP43|DUSP10|SIRT1|PPP1R16B|PTPN22|RPS6KA6|DDIT4|TESC|CEP192|SYNJ2BP|AIDA|PDZD3|MASTL|SOCS4|CD109|PPP1R1C
GO Biological Processes	GO:0006024	glycosaminoglycan biosynthetic process	-5.8	3.9	17	GPC1|SDC1|SDC2|ST3GAL1|UGDH|CHST1|HS6ST1|CHST3|HS2ST1|SDC3|HS3ST1|UST|CHSY1|XYLT1|NDST4|CHST9|B3GNT7
GO Biological Processes	GO:0015850	organic hydroxy compound transport	-5.8	2.7	29	APOA4|APOC3|CEL|CETP|DRD1|DRD4|FCER1G|GPM6B|NFKBIA|PRKN|PON1|RAB3A|RAB3B|STAR|STX1A|SYT4|VIP|PLA2G10|CARTPT|NR1H3|NISCH|SLCO2B1|SIRT1|OSBPL3|ZDHHC8|ABCG4|STARD5|NUS1|SLC5A12
GO Biological Processes	GO:0045665	negative regulation of neuron differentiation	-5.8	2.9	26	ADCY6|BMP7|CRMP1|DPYSL3|LPAR1|EDNRB|HES1|ID1|LRP4|MDM2|MT3|PPP3CA|PTPRS|RYK|SOX9|THRB|KIAA0319|FSTL4|RAP1GAP2|MYLIP|NLGN3|SEMA4G|KREMEN1|LINGO1|DIXDC1|DRAXIN
GO Biological Processes	GO:0072659	protein localization to plasma membrane	-5.8	2.6	30	ACSL3|FCER1G|LGALS3|MYO5A|PLS1|PRKCZ|RAB3A|RAB3B|TNFRSF1A|EZR|NUMB|SQSTM1|C2CD5|RAMP1|RAB40B|RAB31|TNIK|CLASP2|GRIP1|TSPAN15|RAB26|ZDHHC8|ZDHHC2|TESC|CCDC88A|VPS35|SCN3B|PDZD3|TSPAN14|FAM126A
KEGG Pathway	hsanan02	glycosaminoglycan biosynthesis	-5.8	5.4	12	ST3GAL1|CHST1|HS6ST1|CHST3|HS2ST1|HS3ST1|UST|CHSY1|XYLT1|NDST4|B3GNT7|HS6ST3
Reactome Gene Sets	R-HSA-1638091	Heparan sulfate/heparin (HS-GAG) metabolism	-5.8	5.4	12	GPC1|SDC1|SDC2|HS6ST1|HS2ST1|SDC3|HS3ST1|B3GAT1|XYLT1|NDST4|B3GAT2|HS6ST3
GO Biological Processes	GO:0031400	negative regulation of protein modification process	-5.8	2	52	ATF3|BMP4|BMP7|CBL|CDKN2C|CRY2|DGKQ|DUSP1|DUSP4|DUSP5|DUSP7|FKBP1B|LGALS3|LYN|MAD2L1|GADD45B|PRKN|PLK1|PPEF2|PRKCZ|PTPN2|PTPRR|RGS2|RGS4|SKI|EZR|OGT|SOCS1|PER2|SQSTM1|SOCS3|FRY|SPRY3|ARPP19|PPARGC1A|CEP43|DUSP10|SIRT1|PPP1R16B|PTPN22|RPS6KA6|DDIT4|TESC|OXR1|SYNJ2BP|AIDA|MASTL|SOCS4|NCOA7|CD109|PPP1R1C|ACER2
GO Biological Processes	GO:0031646	positive regulation of neurological system process	-5.8	5	13	CCK|CHRNB4|PRKCZ|RELN|RGS4|STX1A|WNT7A|CARTPT|RIMS2|BAIAP2|WASF3|IGSF9B|NLGN3
GO Biological Processes	GO:0019932	second-messenger-mediated signaling	-5.8	2.2	41	ADCY1|ADCY6|ADORA2B|ADRB1|CALCA|CALCR|ACKR2|DGKQ|DRD1|LPAR1|EDN3|EDNRB|FKBP1B|GRIN2A|CXCL8|CXCR1|ITPR1|ITPR2|MC5R|MYO5A|PDE3B|PPP3CA|PTH|RGS2|SOX9|THBS1|TSHR|VIP|CXCR4|PDE5A|HOMER2|RIMS2|RAMP1|PDE10A|PDE7B|PLCE1|PPP1R9A|PDZD3|MCU|CGAS|BHLHA15
GO Biological Processes	GO:0002521	leukocyte differentiation	-5.8	2.1	46	BMP4|CA2|RUNX1|CD80|CEBPB|MAPK14|FBN1|FCER1G|IL11|IL18|IRF7|ITGA4|LGALS3|LYN|MDK|PDE1B|PRKCZ|PTPN2|RRAS|ZEB1|TGFBR2|FZD7|CUL4A|SOCS1|IL18R1|CD83|CARTPT|SH3PXD2A|GAB2|RASGRP1|DUSP10|SIRT1|PTPN22|SNX10|WNT4|TESC|FBXW7|BATF3|CYP26B1|SH3RF1|FNIP1|NLRP3|CD109|TMEM64|ATP11C|NRROS
KEGG Pathway	hsa04024	cAMP signaling pathway	-5.8	2.9	26	ADCY1|ADCY6|ADRB1|HCN2|DRD1|EDN3|F2R|GRIA2|GRIN2A|HTR1E|PPP1R12A|NFKBIA|PDE3B|PDE4B|PLD1|PPP1CC|MAPK10|RRAS|SOX9|TIAM1|TSHR|VIP|VAV3|PDE10A|CPAMD8|PLCE1
GO Biological Processes	GO:0017157	regulation of exocytosis	-5.8	2.9	26	ADCY1|ADORA2B|CHRNA5|DRD1|FCER1G|HMOX1|LYN|PRKN|RAB3A|RAB3B|SDC1|STX1A|SYT4|WNT7A|STXBP5L|RIMS2|GAB2|CLASP2|NCS1|RAB26|NAPB|RAB33B|CADPS2|SYTL4|UNC13D|CBARP
GO Cellular Components	GO:0034702	ion channel complex	-5.8	2.6	31	HCN2|CACNB4|CHRNA5|CHRNB4|FKBP1B|GABRA1|GABRA2|GABRA4|GABRB2|GLRA2|GRIA2|GRIN2A|KCNQ1|PDE4B|SCNN1G|STX1A|KCNH4|LRRC8B|CACNG5|KCNMB4|CLIC6|SYNJ2BP|CACNA2D3|SCN3B|KCNQ5|TTYH3|LRRC8C|MCU|ANO6|VWC2L|SHISA9
KEGG Pathway	ko04810	Regulation of actin cytoskeleton	-5.8	2.9	25	ACTN1|CHRM4|DIAPH2|DOCK1|F2R|FGFR3|FN1|ITGA4|ITGA9|MYLK|PPP1R12A|PDGFA|PPP1CC|RRAS|TIAM1|EZR|FGF18|WASF1|ARPC1B|VAV3|BAIAP2|NCKAP1|CYFIP2|ARHGEF4|SSH2
GO Biological Processes	GO:0006874	cellular calcium ion homeostasis	-5.8	2.2	41	FASLG|ATF4|BNIP3|CALCA|CALCR|CASR|CCKBR|ACKR2|DRD1|DRD4|LPAR1|EDN3|EDNRB|F2R|F2RL2|FKBP1B|GNAT2|GPR20|GRIN2A|CXCR1|ITPR1|ITPR2|LYN|TRPM1|MYO5A|NMB|PTH|XK|CXCR4|STC2|F2RL3|RASA3|NCS1|DISC1|PLCE1|SLC24A3|PROK2|MCU|TMEM64|FAM155A|CD24
GO Biological Processes	GO:0009410	response to xenobiotic stimulus	-5.8	2.6	30	CDO1|CRHBP|CYP1A1|CYP1B1|DRD1|DRD4|FOSB|GRIN2A|GSTA2|GSTA3|HPRT1|MDM2|PDE1B|PPP2R2A|PPP3CA|PTGS1|RGS2|RGS4|STAR|TIAM1|CXCR4|AIP|HOMER2|PPARGC1A|TIPARP|DDIT4|CYP26B1|MAP1LC3A|FBXO32|CYP2R1
GO Biological Processes	GO:0042542	response to hydrogen peroxide	-5.8	3.4	20	BNIP3|CYP1B1|DUSP1|FKBP1B|GPR37|HMOX1|LDHA|MDM2|MAP3K5|PDE8A|MAPK13|SDC1|STAR|NR4A3|PPIF|SETX|SIRT1|GLRX2|OSER1|MAP1LC3A
GO Biological Processes	GO:0090276	regulation of peptide hormone secretion	-5.8	2.9	25	ARNTL|CASR|CRHBP|ACSL4|FKBP1B|GLUL|GPR27|GRP|ICA1|ITPR1|ITPR2|PRKN|PPP3CA|STX1A|TIAM1|PER2|STXBP5L|CARTPT|PASK|PHPT1|TM7SF3|NADK|MCU|RASL10B|SYTL4
GO Biological Processes	GO:0001655	urogenital system development	-5.7	2.5	33	ANGPT2|BMP2|BMP4|BMP7|CA2|FBN1|GCNT1|HPGD|HES1|LRP4|SMAD1|MME|ODC1|PDGFA|PPAT|SALL1|SDC1|SOX9|WNT6|ADAMTS1|SULF1|TIPARP|KLHL3|PLCE1|WNT4|AHI1|EAF2|SULF2|CYP26B1|OSR2|AMER1|RDH10|CD24
Hallmark Gene Sets	M5897	HALLMARK IL6 JAK STAT3 SIGNALING	-5.7	4.3	15	CBL|MAP3K8|HMOX1|IFNGR1|IL1R1|IL10RB|ITGA4|PTPN2|TNFRSF1A|IL1R2|SOCS1|IL18R1|SOCS3|STAM2|TNFRSF21
GO Biological Processes	GO:0008610	lipid biosynthetic process	-5.7	1.9	57	ALDH1A3|ABCD2|APOA4|APOC3|BMP2|C3|CYP1A1|DGKQ|ACSL3|ACSL4|HPGD|FADS1|LTC4S|MYO5A|PCYT1A|PDGFA|PDK4|PIK3C2B|PI4KB|PLD1|PLSCR1|PTGS1|PTGS2|RAB4A|RBP1|STAR|TNFRSF1A|UGCG|UGT8|PLA2G10|DGKE|FADS2|NR1H3|CERT1|PPARGC1A|SIRT1|PRKD3|OSBPL3|ST8SIA5|PLCE1|ISYNA1|WNT4|FBXW7|ETNK1|PNPLA2|MID1IP1|MTMR14|ST6GALNAC5|B3GNT5|MFSD2A|NUS1|CYP2R1|SIK1|PPM1L|RDH10|ST6GALNAC3|ACER2
GO Biological Processes	GO:0016311	dephosphorylation	-5.7	2.2	43	ALPL|BMP2|CRY2|DUSP1|DUSP4|DUSP5|DUSP7|FKBP1B|LGALS3|MYO1D|PPP1R12A|PON1|PPEF2|PPP1CC|PPP2R2A|PPP3CA|PTPN2|PTPRR|PTPRS|ELL|RNGTT|PLPPR4|FARP1|ARPP19|DUSP10|NOCT|PPP1R16B|PTPN22|DAPP1|PHPT1|CEP192|CPPED1|MTMR14|PLPPR3|PTPN5|MASTL|SSH2|PTPDC1|PPP1R1C|PPM1L|PPM1K|PLPP4|PPP1R42
Hallmark Gene Sets	M5934	HALLMARK XENOBIOTIC METABOLISM	-5.7	3	24	AHCY|ALAS1|ABCD2|CA2|CDO1|CYP1A1|ETFDH|ETS2|FAH|GSTA3|HMOX1|HPRT1|IL1R1|MBL2|MPP2|MTHFD1|PDK4|RAP1GAP|SLC6A6|TNFRSF1A|UGDH|PAPSS2|ARPP19|CYFIP2
KEGG Pathway	hsa04015	Rap1 signaling pathway	-5.7	2.8	26	ADCY1|ADCY6|ADORA2B|ANGPT2|MAPK14|LPAR1|F2R|FGFR3|GRIN2A|ID1|INSR|PDGFA|PRKCZ|MAPK11|MAPK13|RAP1GAP|RRAS|THBS1|TIAM1|FGF18|F2RL3|PLCB1|PRKD3|PLCE1|SIPA1L2|PARD6B
GO Molecular Functions	GO:0004114	3',5'-cyclic-nucleotide phosphodiesterase activity	-5.7	8.6	8	PDE1A|PDE3B|PDE4B|PDE8A|PDE1B|PDE5A|PDE10A|PDE7B
GO Biological Processes	GO:0051017	actin filament bundle assembly	-5.7	3.3	21	ACTN1|ADD3|ARHGAP6|DPYSL3|LPAR1|ID1|LCP1|PRKN|PLS1|EZR|ARHGEF10|BAIAP2|FAM107A|CLASP2|TMEFF2|RGCC|WNT4|CARMIL1|PPP1R9A|CCDC88A|FRMD7
GO Biological Processes	GO:0016049	cell growth	-5.7	2.2	43	ALCAM|CDK11B|CDKN2C|HBEGF|FN1|FRZB|GATA4|ITGA4|MELTF|MT3|PRKN|PRKCZ|PTPRS|RGS2|RGS4|RYK|SOX9|SYT4|TGFBR2|TIAM1|CXCR4|ULK1|PTCH2|WASF1|RIMS2|KIAA0319|POSTN|CEP43|FAM107A|FSTL4|SIRT1|SGK3|CYFIP2|DISC1|PLCE1|NLGN3|EAF2|SEMA4G|RAB33B|KDM2B|MFSD2A|NANOS1|DRAXIN
GO Biological Processes	GO:0007178	transmembrane receptor protein serine/threonine kinase signaling pathway	-5.7	2.4	35	BMP2|BMP4|BMP7|CBL|MAPK14|DMRT1|FBN1|GATA4|HPGD|HES1|ID1|ING2|LTBP1|SMAD1|NBL1|PRKCZ|SKI|ZEB1|TGFBR2|TGFBR3|THBS1|KIAA0319|TOB1|FST|RBPMS|SULF1|SIRT1|CFC1|UBE2O|GREM2|CD109|PPM1L|RBPMS2|NRROS|VWC2L
GO Molecular Functions	GO:0016788	hydrolase activity, acting on ester bonds	-5.7	1.9	59	ALPL|STS|ASPA|CA2|CASR|CEL|CNP|DUSP1|DUSP4|DUSP5|DUSP7|F2RL2|HMOX1|PDE1A|PDE3B|PDE4B|PDE8A|PDE1B|PLD1|PON1|PPEF2|PPP1CC|PPP3CA|PTPN2|PTPRR|PTPRS|PNPLA4|PLA2G10|RNASET2|PDE5A|RNGTT|PIWIL1|PLPPR4|PDE10A|DUSP10|SULF1|PLCB1|ACOT9|NOCT|PTPN22|PDE7B|PHPT1|PLCE1|CPPED1|PLCXD1|SULF2|PNPLA2|MTMR14|PLPPR3|GDPD5|PTPN5|SSH2|PTPDC1|NOTUM|PPM1L|PPM1K|PLPP4|PRORSD1P|ASPG
Reactome Gene Sets	R-HSA-4420097	VEGFA-VEGFR2 Pathway	-5.7	4	16	MAPK14|CYBB|DOCK1|ITPR1|ITPR2|PRKCZ|MAPK11|MAPK13|WASF1|MAPKAPK2|ELMO1|VAV3|BAIAP2|NCKAP1|WASF3|CYFIP2
GO Biological Processes	GO:0010959	regulation of metal ion transport	-5.7	2.3	37	ATF4|CACNB4|CALCR|CASR|CNTN1|DRD1|DRD4|EDN3|F2R|FKBP1B|KCNQ1|LGALS3|LYN|MYLK|MYO5A|NEDD4|PDE4B|PTH|PTGS2|RGS4|VIP|CXCR4|STC2|F2RL3|HOMER2|PACSIN3|KLHL24|TESC|SCN3B|NETO2|TMC1|SIK1|PLPP4|ANO6|CBARP|CRACR2B|KCNRG
GO Biological Processes	GO:0001659	temperature homeostasis	-5.7	3.1	22	ADRB1|ALDH1A1|ARNTL|ATF4|CEBPB|DIO2|DRD1|EDNRB|ESRRG|GATM|ID1|IL18|NOVA1|PTGS2|TLE3|TSHR|CXCR4|OGT|IL18R1|PER2|NR1H3|PPARGC1A
GO Biological Processes	GO:1904062	regulation of cation transmembrane transport	-5.7	2.4	34	CACNB4|CALCR|CRHBP|DRD1|DRD4|EDN3|F2R|FKBP1B|GRIA2|GRIN2A|KCNQ1|LYN|MYO5A|NEDD4|PDE4B|RELN|RASGRF1|RGS2|RGS4|F2RL3|PPIF|PPARGC1A|CACNG5|NLGN3|KLHL24|TESC|SCN3B|NETO2|TMC1|SLC43A2|ANO6|CBARP|KCNRG|SHISA9
GO Biological Processes	GO:1905039	carboxylic acid transmembrane transport	-5.7	3.4	20	RGS2|RGS4|SLC1A3|SLC1A4|SLC3A1|SLC6A6|SLC7A4|THBS1|PER2|SLC23A2|SLC38A2|SLC66A1|SLC17A6|MID1IP1|SLC38A1|LRRC8C|SLC7A3|SLC43A2|SLC5A12|SLC13A5
GO Biological Processes	GO:1901342	regulation of vasculature development	-5.6	2.2	40	ANGPT2|FASLG|BMP4|BMP7|C3|RUNX1|CYBB|CYP1B1|GATA4|GLUL|HMOX1|ID1|CXCL8|SMAD1|MDK|PDE3B|PDGFA|PTGS2|RRAS|TERT|TGFBR2|THBS1|THBS2|CXCR4|FGF18|ADAMTS1|GPNMB|STAB1|SULF1|SIRT1|PPP1R16B|SRPX2|RGCC|WNT4|FBXW7|SYNJ2BP|ADAMTS9|JCAD|PROK2|VASH2
GO Biological Processes	GO:0071867	response to monoamine	-5.6	6.4	10	ADCY6|ATF4|DRD1|ID1|KCNQ1|PRKN|PDE4B|STAR|NR4A3|PPARGC1A
GO Biological Processes	GO:0071869	response to catecholamine	-5.6	6.4	10	ADCY6|ATF4|DRD1|ID1|KCNQ1|PRKN|PDE4B|STAR|NR4A3|PPARGC1A
Reactome Gene Sets	R-HSA-5668914	Diseases of metabolism	-5.6	2.7	27	AHCY|CYP1B1|GPC1|SDC1|SDC2|THBS1|THBS2|PAPSS2|CHST3|ADAMTS4|ADAMTS3|ADAMTS2|ADAMTS1|SDC3|SPON1|SLC34A2|MAN1B1|CHSY1|CYP26B1|ADAMTS9|THSD4|THSD7B|ADAMTSL1|NUS1|CYP2R1|SBSPON|ADAMTS17
GO Biological Processes	GO:0042445	hormone metabolic process	-5.6	2.7	27	ALDH1A1|ALDH1A3|BMP2|CRHBP|CRYM|CYP1A1|CYP1B1|DGKQ|DIO2|ECE1|MME|PCSK1|RBP1|STAR|TTR|PNPLA4|STC2|PCSK7|PPARGC1A|TIPARP|WNT4|CYP26B1|PNPLA2|CHST9|BCO2|CYP2R1|RDH10
GO Biological Processes	GO:0048729	tissue morphogenesis	-5.6	2	53	ALDH1A3|BMP2|BMP4|BMP7|CA2|CASR|DSP|HBEGF|FRZB|GATA4|GCNT1|HES1|LCP1|SMAD1|MDK|MDM2|MDM4|MTHFD1|MTHFR|MYLK|PDGFA|PGR|RYK|SALL1|SHOX2|SKI|SOX9|TGFBR2|TGFBR3|TIAM1|TNNI1|EZR|WNT6|WNT7A|CXCR4|NR4A3|FZD4|FZD7|LMO4|SOCS3|FST|CLASP2|SULF1|TMEFF2|KLHL3|WNT4|AHI1|MKS1|BBS7|BTBD7|KDM2B|SAPCD2|RDH10
GO Biological Processes	GO:1903825	organic acid transmembrane transport	-5.6	3.3	20	RGS2|RGS4|SLC1A3|SLC1A4|SLC3A1|SLC6A6|SLC7A4|THBS1|PER2|SLC23A2|SLC38A2|SLC66A1|SLC17A6|MID1IP1|SLC38A1|LRRC8C|SLC7A3|SLC43A2|SLC5A12|SLC13A5
Reactome Gene Sets	R-HSA-2022928	HS-GAG biosynthesis	-5.6	7.2	9	GPC1|SDC1|SDC2|HS6ST1|HS2ST1|SDC3|HS3ST1|NDST4|HS6ST3
GO Biological Processes	GO:0019216	regulation of lipid metabolic process	-5.6	2.2	39	ALAS1|ABCD2|APOA4|APOC3|BMP2|C3|CCKBR|CYP1A1|DGKQ|ACSL3|FGFR3|HPGD|FADS1|LYN|PDE3B|PDGFA|PDK4|PTGS2|SOX9|STAR|TNFRSF1A|NR4A3|SOCS1|SOCS3|NR1H3|VAV3|PPARGC1A|RGL1|SIRT1|TNFRSF21|WNT4|FBXW7|PNPLA2|MID1IP1|RUBCNL|MFSD2A|SOCS4|SIK1|RDH10
GO Biological Processes	GO:0003006	developmental process involved in reproduction	-5.6	1.9	55	ALPL|ANGPT2|BNC1|BMP4|BMP7|CBL|CEBPB|MAPK14|DIAPH2|DMRT1|SLC26A3|GAS2|GATA4|GJB1|HES1|ING2|INSR|MDK|MME|PGR|PTGS2|SALL1|SDC1|SOX9|STAR|WNT7A|FZD4|STC2|PDE5A|ADAM19|SOCS3|NEURL1|PIWIL1|HS6ST1|ADAMTS1|SPAG6|FST|RHOBTB3|DZIP1|SULF1|SIRT1|TIPARP|CHD5|AFF4|TPPP3|WNT4|MOV10L1|EAF2|DMRT3|VASH2|JAM3|RDH10|NRK|NANOS1|GPR149
GO Molecular Functions	GO:0046943	carboxylic acid transmembrane transporter activity	-5.6	3.2	21	SLC26A3|SLC26A4|SLC1A3|SLC1A4|SLC3A1|SLC6A6|SLC7A4|SLCO2A1|SLC23A2|SLC26A1|SLCO2B1|SLC38A2|SLC66A1|SLC17A6|SLC38A1|MFSD2A|SLC7A3|SLC43A2|SLC16A14|SLC5A12|SLC13A5
Reactome Gene Sets	R-HSA-3906995	Diseases associated with O-glycosylation of proteins	-5.6	4.7	13	THBS1|THBS2|ADAMTS4|ADAMTS3|ADAMTS2|ADAMTS1|SPON1|ADAMTS9|THSD4|THSD7B|ADAMTSL1|SBSPON|ADAMTS17
GO Biological Processes	GO:0048638	regulation of developmental growth	-5.6	2.4	34	ADRB1|BMP4|MAPK14|FGFR3|FN1|GPR21|INSR|MT3|PRKN|PLS1|MAPK11|PTPRS|RGS2|RGS4|RYK|SYT4|TGFBR2|TGFBR3|TLL2|EZR|CXCR4|STC2|RIMS2|KIAA0319|DUSP10|FSTL4|PLCB1|DISC1|FLVCR1|PRLH|SEMA4G|MFSD2A|NRK|DRAXIN
GO Biological Processes	GO:0048167	regulation of synaptic plasticity	-5.5	3	23	ADCY1|ATF4|DRD1|GRIN2A|MME|MPP2|NTRK2|PRKCZ|RELN|PTGS2|RAB3A|RASGRF1|STAR|SYT4|SQSTM1|NEURL1|RIMS2|BAIAP2|FAM107A|ZDHHC2|NLGN3|PPP1R9A|SHISA9
GO Molecular Functions	GO:0005342	organic acid transmembrane transporter activity	-5.5	3.2	21	SLC26A3|SLC26A4|SLC1A3|SLC1A4|SLC3A1|SLC6A6|SLC7A4|SLCO2A1|SLC23A2|SLC26A1|SLCO2B1|SLC38A2|SLC66A1|SLC17A6|SLC38A1|MFSD2A|SLC7A3|SLC43A2|SLC16A14|SLC5A12|SLC13A5
GO Molecular Functions	GO:0017016	Ras GTPase binding	-5.5	2.3	38	ADRB1|DIAPH2|DOCK1|MYO5A|RAP1GAP|RASGRF1|TIAM1|ULK1|WASF1|STXBP5L|ARHGEF10|RIMS2|ELMO1|RUSC2|RASGRP1|FARP1|VAV3|NCKAP1|RHOBTB3|ERC1|RGL1|DAAM2|CYFIP2|SGSM3|ARHGEF4|ARHGEF3|PLCE1|RIC1|RBSN|DENND2D|RILP|PARD6B|FRMD7|SYTL4|SYTL5|RUNDC1|UNC13D|RASGEF1A
Reactome Gene Sets	R-HSA-112314	Neurotransmitter receptors and postsynaptic signal transmission	-5.5	2.9	24	ADCY1|ADCY6|CHRNA5|CHRNB4|GABRA1|GABRA2|GABRA4|GABRB2|GLRA2|GRIA2|GRIN2A|MDM2|RASGRF1|RPS6KA2|LIN7A|TUBB4B|ARHGEF9|PLCB1|GRIP1|RPS6KA6|GNB4|CAMKK1|GNAT3|TUBB2B
GO Biological Processes	GO:0009187	cyclic nucleotide metabolic process	-5.5	6.2	10	ADCY1|ADCY6|CNP|PDE1A|PDE4B|PDE8A|PTH|PDE5A|PDE10A|PDE7B
Reactome Gene Sets	R-HSA-109582	Hemostasis	-5.5	2	50	ACTN1|ANGPT2|SERPINC1|MAPK14|DGKQ|CFD|DOCK1|F2R|F2RL2|FCER1G|FN1|GATA4|GPC1|ITGA4|ITPR1|ITPR2|KIF11|LYN|MMP1|PDE1A|PDE1B|PDGFA|PRCP|PRKCZ|SDC1|SDC2|THBS1|LRP8|DGKE|PDE5A|F2RL3|P2RX6|SDC3|RASGRP1|TUBB4B|VAV3|PDE10A|KCNMB4|PHF21A|KIF27|CARMIL1|KIF21A|GNB4|RBSN|CABLES2|JAM3|SYTL4|CD109|GNAT3|TUBB2B
GO Biological Processes	GO:0010469	regulation of signaling receptor activity	-5.5	3.1	22	CALCR|CBL|CRHBP|HBEGF|GRIA2|GRIN2A|RELN|RASGRF1|TGFA|NEURL1|PPARGC1A|CACNG5|NLGN3|KLHL24|FBXW7|GREM2|NETO2|SOCS4|LYPD6|LYPD6B|EPGN|SHISA9
GO Biological Processes	GO:0050769	positive regulation of neurogenesis	-5.5	2.2	42	ASPA|BMP2|BMP4|BMP7|CNTN1|DPYSL3|LPAR1|FKBP1B|FN1|HES1|LYN|MDK|MME|NBL1|NTRK2|PRKN|PPP1CC|RELN|TWF1|RGS2|SHOX2|STAR|SYT4|ZEB1|TIAM1|LRP8|CXCR4|FZD4|NUMB|NEURL1|RIMS2|BAIAP2|SETX|GRIP1|MMD|DISC1|PPP1R9A|CAMK1D|GDPD5|TUBB2B|VWC2L|RASSF10
GO Biological Processes	GO:0010720	positive regulation of cell development	-5.5	2	47	ASPA|BNC1|BMP2|BMP4|BMP7|CNTN1|DOCK1|DPYSL3|LPAR1|FKBP1B|FN1|HES1|LYN|MDK|MME|NBL1|NTRK2|PRKN|PPP1CC|RELN|TWF1|RGS2|SHOX2|STAR|SYT4|ZEB1|TIAM1|LRP8|CXCR4|FZD4|NUMB|PDE5A|NEURL1|RIMS2|BAIAP2|SETX|GRIP1|MMD|DISC1|CARMIL1|PPP1R9A|CAMK1D|GDPD5|UNC13D|TUBB2B|VWC2L|RASSF10
GO Biological Processes	GO:0098693	regulation of synaptic vesicle cycle	-5.5	3.7	17	ADCY1|ADORA2B|CHRNA5|DGKQ|DRD1|PLD1|RAB3A|RAB3B|STX1A|SYT4|WNT7A|STXBP5L|RIMS2|NCS1|PCDH17|NLGN3|NAPB
KEGG Pathway	hsa04020	Calcium signaling pathway	-5.5	2.9	24	ADCY1|ADORA2B|ADRB1|CCKAR|CCKBR|DRD1|EDNRB|F2R|GRIN2A|ITPR1|ITPR2|MYLK|PDE1A|PDE1B|PHKA2|PPP3CA|CXCR4|P2RX6|PPIF|PLCB1|PLCE1|CAMK1D|MCU|NANOS1
GO Biological Processes	GO:0030201	heparan sulfate proteoglycan metabolic process	-5.5	7	9	GPC1|UGDH|HS6ST1|HS2ST1|SULF1|SULF2|XYLT1|NDST4|HS6ST3
GO Molecular Functions	GO:1901681	sulfur compound binding	-5.5	2.6	28	SERPINC1|BMP4|BMP7|CEL|DPYSL3|HBEGF|FBN1|FN1|ANOS1|MDK|NELL1|PTPRS|SOD3|TGFBR3|THBS1|THBS2|TKT|ADAMTS3|ADAMTS1|TENM1|GPNMB|FST|POSTN|PCOLCE2|EVA1C|GREM2|BMT2|ACBD7
Reactome Gene Sets	R-HSA-9664422	FCGR3A-mediated phagocytosis	-5.5	5.1	12	DOCK1|LYN|MYO5A|WASF1|ELMO1|ARPC1B|ACTR3|VAV3|BAIAP2|NCKAP1|WASF3|CYFIP2
Reactome Gene Sets	R-HSA-9664417	Leishmania phagocytosis	-5.5	5.1	12	DOCK1|LYN|MYO5A|WASF1|ELMO1|ARPC1B|ACTR3|VAV3|BAIAP2|NCKAP1|WASF3|CYFIP2
Reactome Gene Sets	R-HSA-9664407	Parasite infection	-5.5	5.1	12	DOCK1|LYN|MYO5A|WASF1|ELMO1|ARPC1B|ACTR3|VAV3|BAIAP2|NCKAP1|WASF3|CYFIP2
GO Biological Processes	GO:0033273	response to vitamin	-5.5	4.1	15	ALPL|BMP7|CASR|CYP1A1|FKBP1B|GATA4|MDM2|MTHFR|PTH|PTGS2|TRIM25|STC2|POSTN|GDAP1|CYP26B1
KEGG Pathway	ko05032	Morphine addiction	-5.5	4.1	15	ADCY1|ADCY6|DRD1|GABRA1|GABRA2|GABRA4|GABRB2|PDE1A|PDE3B|PDE4B|PDE8A|PDE1B|PDE10A|PDE7B|GNB4
GO Biological Processes	GO:0050678	regulation of epithelial cell proliferation	-5.5	2.3	37	BMP2|BMP4|EDNRB|GLUL|HMOX1|HES1|ID1|ITGA4|MCC|MDK|NFIB|PGR|SOX9|TGFA|TGFBR3|THBS1|VIP|WNT7A|SCG2|NR4A3|FZD7|FGF18|DUSP10|SULF1|SIRT1|PPP1R16B|RGCC|FBXW7|SYNJ2BP|EAF2|SULF2|JCAD|VASH2|RAB33B|OSR2|CD109|EPGN
GO Biological Processes	GO:0120031	plasma membrane bounded cell projection assembly	-5.4	2	49	CETN2|DNAH8|DPYSL3|LPAR1|EMP1|MYLK|PLD1|PLK1|TWF1|RAP1GAP|EZR|NEURL1|ACTR3|TENM1|TUBB4B|VAV3|NCKAP1|WASF3|CEP43|DZIP1|CEP131|TNIK|SYNE2|PPP1R16B|PLEK2|DISC1|SGSM3|SNX10|ARHGEF4|PLCE1|DCDC2|AHI1|MKS1|CEP192|BBS7|KIF27|CARMIL1|PPP1R9A|CCDC88A|TENM2|ODF2L|RAP2C|CEP76|RILP|CEP78|FRMD7|PTPDC1|DNAAF6|ANO6
GO Biological Processes	GO:0060079	excitatory postsynaptic potential	-5.4	3.9	16	CHRNA5|CHRNB4|GLRA2|GRIN2A|MPP2|PPP3CA|PRKCZ|RELN|RGS4|STX1A|WNT7A|P2RX6|RIMS2|BAIAP2|NLGN3|PPP1R9A
GO Biological Processes	GO:0048661	positive regulation of smooth muscle cell proliferation	-5.4	3.9	16	BMP4|HBEGF|HMOX1|HPGD|IL18|MDM2|MAP3K5|PTGS2|TERT|TGFBR2|THBS1|NR4A3|ADAMTS1|PPARGC1A|IRAK4|RBPMS2
GO Biological Processes	GO:0048709	oligodendrocyte differentiation	-5.4	3.9	16	ASPA|BNIP3|CDKN2C|CNP|LPAR1|HES1|LYN|MDK|NTRK2|SOX9|CXCR4|WASF3|DUSP10|DAAM2|TNFRSF21|NLGN3
GO Biological Processes	GO:0006023	aminoglycan biosynthetic process	-5.4	3.7	17	GPC1|SDC1|SDC2|ST3GAL1|UGDH|CHST1|HS6ST1|CHST3|HS2ST1|SDC3|HS3ST1|UST|CHSY1|XYLT1|NDST4|CHST9|B3GNT7
GO Biological Processes	GO:0048640	negative regulation of developmental growth	-5.4	3.7	17	ADRB1|BMP4|FGFR3|MT3|MAPK11|PTPRS|RGS2|RGS4|RYK|TGFBR2|TLL2|STC2|KIAA0319|DUSP10|FSTL4|SEMA4G|DRAXIN
GO Biological Processes	GO:0048285	organelle fission	-5.4	2.2	41	BMP4|BMP7|BNIP3|CENPC|DMRT1|DUSP1|EDN3|ING2|INSR|KIF11|MAD2L1|PRKN|PLK1|TGFA|ZW10|ARHGEF10|DLGAP5|ACTR3|STAG3|PPARGC1A|CLASP2|PLCB1|NSL1|RGCC|NUSAP1|GDAP1|WNT4|MOV10L1|PHIP|CEP192|VPS35|CYP26B1|MASTL|MCU|MTFR2|TDRD9|CCSAP|PHF13|HORMAD2|EPGN|CENPS
GO Molecular Functions	GO:0003924	GTPase activity	-5.4	2.4	32	ARL1|GNAT2|RAB3A|RAB3B|RAB4A|RAP1GAP|RGS1|RGS2|RGS4|RGS13|RGS16|RRAS|RGS11|RAB33A|RHOBTB1|ARL4C|TUBB4B|RAB40B|RAB31|RHOBTB3|RAB26|RAB30|RAP2C|RHOU|RAB33B|RGS8|RASL10B|DIRAS1|SEPTIN10|RAB43|GNAT3|TUBB2B
GO Biological Processes	GO:0010942	positive regulation of cell death	-5.4	1.9	57	ALDH1A3|FASLG|ATF3|ATF4|BMP2|BMP4|BMP7|BNIP3|CALCR|CCK|CYP1B1|DUSP1|LPAR1|F2R|FRZB|GRIN2A|HMOX1|HPGD|ITGA4|LDHA|LYN|MCL1|MAP3K5|MT3|GADD45B|PTGS2|PTPN2|RPS6KA2|SLC6A6|THBS1|TIAM1|TNFRSF1A|TPD52L1|TRAF2|NR4A3|SRPX|SQSTM1|NEURL1|PPIF|VAV3|PPARGC1A|PLA2R1|ARHGEF9|PPP1R13B|SIRT1|RGCC|ARHGEF4|ARHGEF3|DDIT4|FBXW7|CAMK1D|FNIP1|EGLN3|NLRP3|SIK1|ANO6|ACER2
GO Biological Processes	GO:0000302	response to reactive oxygen species	-5.4	2.7	26	APOA4|BMP7|BNIP3|CYP1B1|DUSP1|FKBP1B|GPR37|HMOX1|LDHA|MDM2|MAP3K5|MT3|PDE8A|MAPK13|SDC1|SOD3|STAR|TRAF2|NR4A3|PPIF|PPARGC1A|SETX|SIRT1|GLRX2|OSER1|MAP1LC3A
GO Biological Processes	GO:0051051	negative regulation of transport	-5.4	2.1	43	APOC3|ATF4|CRHBP|DRD4|F2R|FKBP1B|FN1|GPM6B|HMOX1|IL11|LGALS3|NEDD4|NMB|PRKN|PPP3CA|PTH|PTGS2|RGS2|RGS4|SYT4|THBS1|TNFRSF1A|VIP|PLA2G10|STXBP5L|CARTPT|NR1H3|PPIF|PACSIN2|PLA2R1|RGCC|PACSIN3|NECAB2|PPP1R9A|FRMD4A|VPS35|RAB33B|ANKRD13A|SYTL4|SLC43A2|CBARP|SVIP|KCNRG
Reactome Gene Sets	R-HSA-425407	SLC-mediated transmembrane transport	-5.4	2.7	27	RUNX1|SLC26A3|SLC26A4|SLC1A3|SLC1A4|SLC3A1|SLC6A6|SLC20A1|SLC20A2|SLCO2A1|SLC4A4|SLC4A7|HEPH|SLC34A2|SLC26A1|SLCO2B1|SLC40A1|SLC38A2|SLC17A6|SLC24A3|SLC39A8|SLC38A1|SLC7A3|SLC22A16|SLC43A2|SLC5A12|SLC13A5
Reactome Gene Sets	R-HSA-1793185	Chondroitin sulfate/dermatan sulfate metabolism	-5.4	5.5	11	GPC1|SDC1|SDC2|CHST3|SDC3|UST|CHSY1|B3GAT1|XYLT1|CHST9|B3GAT2
GO Molecular Functions	GO:0016782	transferase activity, transferring sulfur-containing groups	-5.4	4.6	13	TPST2|CHST1|HS6ST1|CHST3|HS2ST1|HS3ST1|UST|WSCD1|MOCOS|NDST4|CHST9|HS6ST3|SULT6B1
KEGG Pathway	hsa05032	Morphine addiction	-5.4	4	15	ADCY1|ADCY6|DRD1|GABRA1|GABRA2|GABRA4|GABRB2|PDE1A|PDE3B|PDE4B|PDE8A|PDE1B|PDE10A|PDE7B|GNB4
GO Biological Processes	GO:0010977	negative regulation of neuron projection development	-5.4	3.2	20	ADCY6|CRMP1|DPYSL3|LPAR1|ID1|LRP4|MDM2|MT3|PPP3CA|PTPRS|RYK|KIAA0319|FSTL4|RAP1GAP2|MYLIP|NLGN3|SEMA4G|KREMEN1|LINGO1|DRAXIN
GO Cellular Components	GO:0030672	synaptic vesicle membrane	-5.4	3.8	16	GABRA2|ICA1|PTPRS|RAB3A|RAB3B|RAB4A|STX1A|SYPL1|SYT4|SYNGR3|SV2C|LAMP5|RAB26|SLC17A6|CBARP|SLC6A17
GO Cellular Components	GO:0099501	exocytic vesicle membrane	-5.4	3.8	16	GABRA2|ICA1|PTPRS|RAB3A|RAB3B|RAB4A|STX1A|SYPL1|SYT4|SYNGR3|SV2C|LAMP5|RAB26|SLC17A6|CBARP|SLC6A17
GO Biological Processes	GO:0045931	positive regulation of mitotic cell cycle	-5.4	3.1	21	CYP1A1|DMRT1|EDN3|HES1|INSR|MAD2L1|MDM2|DYNLT3|TERT|TGFA|CUL4A|USP2|ADAMTS1|DLGAP5|PLCB1|KLHL18|USP22|RGCC|NUSAP1|PHIP|EPGN
KEGG Pathway	hsa04611	Platelet activation	-5.4	3.5	18	ADCY1|ADCY6|MAPK14|F2R|FCER1G|ITPR1|ITPR2|LYN|MYLK|PPP1R12A|PPP1CC|PRKCZ|MAPK11|MAPK13|PTGS1|F2RL3|RASGRP1|PLCB1
GO Biological Processes	GO:0043583	ear development	-5.4	2.8	25	ALDH1A3|BMP2|BMP4|CEBPD|ECE1|FRZB|GABRB2|HES1|KCNQ1|MCM2|MYCL|SALL1|SOX9|ZEB1|NR4A3|LIN7A|MAPKAPK2|SLC4A7|PLPPR4|AHI1|MKS1|SOBP|OSR2|TMC1|RDH10
GO Molecular Functions	GO:0048037	cofactor binding	-5.3	2.1	43	AHCY|ALAS1|ALDH1A1|ALDH1A3|CRY2|CRYM|CYBB|CYP1A1|CYP1B1|ETFDH|HDC|HMOX1|HPGD|LDHA|MTHFR|PHYH|PLOD2|PPAT|PTGS1|PTGS2|SORD|TKT|UGDH|PDXK|STC2|DUS4L|SIRT1|MTO1|FLVCR1|GLRX2|CYB5R4|GLRX5|MOCOS|FLVCR2|CYP26B1|GLYR1|GPT2|EGLN3|CYP2R1|AIFM3|BMT2|RFESD|ACBD7
GO Biological Processes	GO:0048017	inositol lipid-mediated signaling	-5.3	2.9	23	CBL|F2R|IL18|INSR|LYN|NEDD4|NTRK2|PDGFA|PIK3C2B|PI4KB|PLD1|RELN|SOX9|EZR|OGT|GAB2|RASGRP1|PLCB1|SIRT1|NCS1|PPP1R16B|PLCE1|DIPK2A
GO Biological Processes	GO:0046394	carboxylic acid biosynthetic process	-5.3	2.1	41	ALDH1A3|ABCD2|APOA4|APOC3|ASPA|CDO1|CYP1A1|ACSL3|GATM|GLUL|HPGD|INSR|LDHA|FADS1|LTC4S|MTHFD1|MTHFR|MYO5A|PDK4|PLOD2|PTGS1|PTGS2|RBP1|SLC1A3|STAR|UGDH|OGT|SLC4A4|PER2|FADS2|NR1H3|UST|PPARGC1A|SIRT1|OSBPL3|DDIT4|MID1IP1|GPT2|RDH10|NAT8L|ASPG
KEGG Pathway	ko04728	Dopaminergic synapse	-5.3	3.4	18	ARNTL|ATF4|MAPK14|DRD1|DRD4|GRIA2|GRIN2A|ITPR1|ITPR2|KIF5C|PPP1CC|PPP2R2A|PPP3CA|MAPK11|MAPK10|MAPK13|PLCB1|GNB4
GO Biological Processes	GO:0016053	organic acid biosynthetic process	-5.3	2.1	41	ALDH1A3|ABCD2|APOA4|APOC3|ASPA|CDO1|CYP1A1|ACSL3|GATM|GLUL|HPGD|INSR|LDHA|FADS1|LTC4S|MTHFD1|MTHFR|MYO5A|PDK4|PLOD2|PTGS1|PTGS2|RBP1|SLC1A3|STAR|UGDH|OGT|SLC4A4|PER2|FADS2|NR1H3|UST|PPARGC1A|SIRT1|OSBPL3|DDIT4|MID1IP1|GPT2|RDH10|NAT8L|ASPG
GO Biological Processes	GO:0002573	myeloid leukocyte differentiation	-5.3	2.8	24	BMP4|CA2|RUNX1|CEBPB|MAPK14|FBN1|FCER1G|IRF7|LYN|PDE1B|PTPN2|TGFBR2|CUL4A|CARTPT|SH3PXD2A|GAB2|SIRT1|SNX10|TESC|FBXW7|BATF3|CD109|TMEM64|NRROS
GO Cellular Components	GO:0045121	membrane raft	-5.3	2.4	32	ADCY1|ADD3|BIRC3|FASLG|CBL|CNTN1|EDNRB|F2R|GPC1|GPM6B|HMOX1|INSR|KCNQ1|LRP4|LYN|MME|MYO1D|PLSCR1|PRKCZ|PTGS2|TGFBR2|TNFRSF1A|TRAF2|EZR|LRP8|MALL|PACSIN2|SULF1|GRIP1|EFHD2|LYPD6|CD24
GO Biological Processes	GO:1903034	regulation of response to wounding	-5.3	2.9	23	SERPINC1|HBEGF|F2R|FCER1G|FKBP1B|LYN|MDK|MYLK|PDGFA|PTPRS|RAB3A|TEC|TGFBR2|THBS1|CXCR4|KIAA0319|DUSP10|CLASP2|WNT4|KREMEN1|SYTL4|CD109|ANO6
GO Molecular Functions	GO:0015293	symporter activity	-5.3	3.3	19	SLC1A3|SLC1A4|SLC6A6|SLC20A1|SLC20A2|SLC4A4|SLC4A7|SLC23A2|SLC34A2|SLC38A2|SLC17A6|SLC24A3|SLC39A8|SLC38A1|MFSD2A|SLC16A14|SLC5A12|SLC13A5|SLC6A17
Reactome Gene Sets	R-HSA-556833	Metabolism of lipids	-5.3	1.9	56	ALAS1|ARNTL|STS|CYP1A1|CYP1B1|FABP2|ACSL3|ACSL4|GC|HPGD|FADS1|LTC4S|PCYT1A|PHYH|PIK3C2B|PI4KB|PLD1|PON1|PPP1CC|PTGS1|PTGS2|RAB4A|STAR|UGCG|UGT8|PNPLA4|PLA2G10|MAPKAPK2|FADS2|NR1H3|CERT1|PPARGC1A|PLA2R1|RGL1|MED13L|ACOT9|PRKD3|OSBPL3|TNFRSF21|PLEKHA5|ETNK1|PNPLA2|MID1IP1|DPEP2|MTMR14|CERK|ACSS3|ACSF2|STARD5|GDPD5|ESYT3|MFSD2A|CYP2R1|PPM1L|ACER2|ACBD7
GO Biological Processes	GO:0046928	regulation of neurotransmitter secretion	-5.3	3.7	16	ADCY1|ADORA2B|CHRNA5|CHRNB4|DRD1|PRKN|RAB3A|STX1A|SYT4|WNT7A|STXBP5L|RIMS2|NCS1|KCNMB4|PPP1R9A|NAPB
GO Cellular Components	GO:0098857	membrane microdomain	-5.3	2.4	32	ADCY1|ADD3|BIRC3|FASLG|CBL|CNTN1|EDNRB|F2R|GPC1|GPM6B|HMOX1|INSR|KCNQ1|LRP4|LYN|MME|MYO1D|PLSCR1|PRKCZ|PTGS2|TGFBR2|TNFRSF1A|TRAF2|EZR|LRP8|MALL|PACSIN2|SULF1|GRIP1|EFHD2|LYPD6|CD24
GO Biological Processes	GO:0006814	sodium ion transport	-5.3	2.7	26	HCN2|CNTN1|DRD4|NEDD4|SCNN1G|SLC6A6|SLC20A1|SLC20A2|SLC4A4|SLC4A7|SLC23A2|SLC34A2|KLHL3|SLC38A2|KLHL24|TESC|SCN3B|SLC17A6|SLC24A3|SLC38A1|NETO2|SIK1|SLC5A12|ANO6|SLC13A5|SLC6A17
GO Biological Processes	GO:0045666	positive regulation of neuron differentiation	-5.3	2.3	35	BMP2|BMP4|BMP7|CNTN1|DPYSL3|LPAR1|FKBP1B|FN1|LYN|MDK|NBL1|NTRK2|PRKN|RELN|TWF1|RGS2|SHOX2|SYT4|ZEB1|TIAM1|LRP8|CXCR4|FZD4|NEURL1|RIMS2|BAIAP2|SETX|GRIP1|MMD|DISC1|PPP1R9A|CAMK1D|GDPD5|TUBB2B|VWC2L
GO Biological Processes	GO:0043065	positive regulation of apoptotic process	-5.3	1.9	53	ALDH1A3|FASLG|ATF3|ATF4|BMP2|BMP4|BMP7|BNIP3|CCK|CYP1B1|DUSP1|LPAR1|F2R|FRZB|GRIN2A|HMOX1|HPGD|ITGA4|LDHA|LYN|MCL1|MAP3K5|GADD45B|PTGS2|PTPN2|RPS6KA2|THBS1|TIAM1|TNFRSF1A|TPD52L1|TRAF2|NR4A3|SRPX|SQSTM1|NEURL1|PPIF|VAV3|PPARGC1A|PLA2R1|ARHGEF9|PPP1R13B|SIRT1|RGCC|ARHGEF4|ARHGEF3|FBXW7|CAMK1D|FNIP1|EGLN3|NLRP3|SIK1|ANO6|ACER2
GO Biological Processes	GO:0090092	regulation of transmembrane receptor protein serine/threonine kinase signaling pathway	-5.3	2.6	27	BMP2|BMP4|BMP7|DMRT1|FBN1|GATA4|HES1|ING2|LTBP1|NBL1|SKI|ZEB1|TGFBR2|TGFBR3|THBS1|KIAA0319|TOB1|FST|RBPMS|SULF1|SIRT1|UBE2O|GREM2|CD109|RBPMS2|NRROS|VWC2L
GO Biological Processes	GO:0106106	cold-induced thermogenesis	-5.3	3.3	19	ADRB1|ALDH1A1|ARNTL|ATF4|CEBPB|DIO2|ESRRG|GATM|ID1|IL18|NOVA1|TLE3|TSHR|CXCR4|OGT|IL18R1|PER2|NR1H3|PPARGC1A
GO Biological Processes	GO:0120161	regulation of cold-induced thermogenesis	-5.3	3.3	19	ADRB1|ALDH1A1|ARNTL|ATF4|CEBPB|DIO2|ESRRG|GATM|ID1|IL18|NOVA1|TLE3|TSHR|CXCR4|OGT|IL18R1|PER2|NR1H3|PPARGC1A
GO Biological Processes	GO:0042069	regulation of catecholamine metabolic process	-5.3	9.2	7	DRD1|DRD4|GPR37|HPRT1|PRKN|PDE1B|VPS35
GO Biological Processes	GO:0042053	regulation of dopamine metabolic process	-5.3	9.2	7	DRD1|DRD4|GPR37|HPRT1|PRKN|PDE1B|VPS35
GO Molecular Functions	GO:0051019	mitogen-activated protein kinase binding	-5.2	6.6	9	MAPK14|DUSP1|DUSP4|DUSP5|DUSP7|MAPKAPK2|DUSP10|SIRT1|DIRAS1
GO Biological Processes	GO:0008015	blood circulation	-5.2	2	45	ADCY6|ADORA2B|ADRB1|CACNB4|CALCA|CASR|DRD1|DSP|HBEGF|ECE1|EDN3|EDNRB|F2R|FKBP1B|GATA4|HMOX1|ITPR1|ITPR2|KCNQ1|MDM2|MME|PDE4B|PRCP|PTGS1|PTGS2|RGS2|RGS4|RNPEP|THRB|TNNI1|VIP|CXCR4|PDE5A|PER2|CARTPT|POSTN|NISCH|CACNG5|KCNMB4|CTNNA3|CACNA2D3|SCN3B|AGTRAP|RASL10B|LVRN
GO Biological Processes	GO:0030073	insulin secretion	-5.2	2.8	24	ARNTL|CASR|ACSL4|FKBP1B|GLUL|GPR27|ICA1|ITPR1|ITPR2|MYO5A|PRKN|PPP3CA|STX1A|TIAM1|PER2|STXBP5L|CARTPT|RIMS2|PHPT1|CYB5R4|TM7SF3|NADK|MCU|SYTL4
GO Biological Processes	GO:0046328	regulation of JNK cascade	-5.2	3	22	MAP3K5|GADD45B|PRKN|PPEF2|TGFBR3|TIAM1|TPD52L1|TRAF2|WNT7A|FZD4|FZD7|RASGRP1|COPS5|DUSP10|TNIK|PLCB1|PTPN22|SH3RF1|EDA2R|AIDA|NRK|SH3RF3
KEGG Pathway	hsa04728	Dopaminergic synapse	-5.2	3.4	18	ARNTL|ATF4|MAPK14|DRD1|DRD4|GRIA2|GRIN2A|ITPR1|ITPR2|KIF5C|PPP1CC|PPP2R2A|PPP3CA|MAPK11|MAPK10|MAPK13|PLCB1|GNB4
GO Biological Processes	GO:0048705	skeletal system morphogenesis	-5.2	2.7	25	ALPL|BMP4|BMP7|MAPK14|FGFR3|MMP13|MMP16|MTHFD1|RYK|SHOX2|SKI|SOX9|ZEB1|TGFBR2|WNT7A|FGF18|CHSY1|TIPARP|FLVCR1|CYP26B1|RAB33B|OSR2|RIPPLY2|RDH10|RFLNB
GO Biological Processes	GO:0061458	reproductive system development	-5.2	2.2	39	BMP4|BMP7|CBL|CEBPB|MAPK14|DMRT1|GAS2|GATA4|GJB1|HES1|ING2|INSR|MME|PGR|PTGS2|SALL1|SDC1|SOX9|STAR|WNT7A|FZD4|STC2|ADAM19|SOCS3|HS6ST1|ADAMTS1|FST|RHOBTB3|SULF1|SIRT1|TIPARP|TPPP3|WNT4|PLEKHA5|EAF2|VASH2|RDH10|NRK|GPR149
GO Biological Processes	GO:0048598	embryonic morphogenesis	-5.2	2	48	ALDH1A3|BMP4|BMP7|DUSP1|DUSP4|DUSP5|ECE1|ETS2|FBN1|FN1|FRZB|GATA4|HES1|ITGA4|LRP4|SMAD1|MMP16|MTHFD1|MTHFR|SALL1|SHOX2|SKI|SOX9|ZEB1|TGFBR2|UGDH|WNT6|WNT7A|NR4A3|FZD7|LMO4|SOCS3|CLASP2|SULF1|FLVCR1|WNT4|AHI1|MKS1|SOBP|BBS7|CFC1|CYP26B1|POGLUT1|GREM2|KDM2B|OSR2|RDH10|RBPMS2
GO Biological Processes	GO:0015807	L-amino acid transport	-5.2	4.4	13	RGS2|RGS4|SLC1A3|SLC1A4|SLC3A1|PER2|SLC38A2|SLC66A1|SLC17A6|SLC38A1|SLC7A3|SLC43A2|SLC6A17
GO Biological Processes	GO:0070302	regulation of stress-activated protein kinase signaling cascade	-5.2	2.7	26	BMP2|DUSP1|LYN|MAP3K5|GADD45B|PRKN|PPEF2|TGFBR3|TIAM1|TPD52L1|TRAF2|EZR|WNT7A|FZD4|FZD7|RASGRP1|COPS5|DUSP10|TNIK|PLCB1|PTPN22|SH3RF1|EDA2R|AIDA|NRK|SH3RF3
GO Biological Processes	GO:1990138	neuron projection extension	-5.2	3	21	ALCAM|FN1|ITGA4|MT3|PRKN|PRKCZ|PTPRS|RYK|SYT4|TIAM1|CXCR4|ULK1|WASF1|RIMS2|KIAA0319|POSTN|CYFIP2|DISC1|NLGN3|SEMA4G|DRAXIN
Reactome Gene Sets	R-HSA-373076	Class A/1 (Rhodopsin-like receptors)	-5.2	2.4	32	ADORA2B|ADRB1|C3|CCK|CCKAR|CCKBR|CHRM4|ACKR2|DRD1|DRD4|ECE1|LPAR1|EDN3|EDNRB|F2R|F2RL2|GPR37|GRP|HTR1E|CXCL8|CXCR1|MC5R|NMB|TSHR|XK|CXCR4|F2RL3|PLPPR4|PRLH|PROK2|PLPPR3|MCHR2
GO Biological Processes	GO:0003333	amino acid transmembrane transport	-5.2	3.9	15	RGS2|RGS4|SLC1A3|SLC1A4|SLC3A1|SLC6A6|SLC7A4|PER2|SLC38A2|SLC66A1|SLC17A6|SLC38A1|LRRC8C|SLC7A3|SLC43A2
GO Molecular Functions	GO:0031267	small GTPase binding	-5.2	2.2	38	ADRB1|DIAPH2|DOCK1|MYO5A|RAP1GAP|RASGRF1|TIAM1|ULK1|WASF1|STXBP5L|ARHGEF10|RIMS2|ELMO1|RUSC2|RASGRP1|FARP1|VAV3|NCKAP1|RHOBTB3|ERC1|RGL1|DAAM2|CYFIP2|SGSM3|ARHGEF4|ARHGEF3|PLCE1|RIC1|RBSN|DENND2D|RILP|PARD6B|FRMD7|SYTL4|SYTL5|RUNDC1|UNC13D|RASGEF1A
GO Biological Processes	GO:0051345	positive regulation of hydrolase activity	-5.2	1.8	58	ADRB1|ALDH1A1|APOA4|FASLG|ARHGAP6|ARL1|BMP2|CASR|CCK|MAPK14|DOCK1|LPAR1|F2R|FGFR3|FN1|GRIN2A|LYN|MAP3K5|PPP1R12A|NTRK2|PLSCR1|PRKCZ|PTH|RAB3A|RAB4A|RAP1GAP|RASGRF1|RGS1|RGS2|RGS4|RGS16|TIAM1|TRAF2|RGS11|STXBP5L|ARHGEF10|IQSEC1|NR1H3|RASGRP1|VAV3|CLPX|RASA3|RAP1GAP2|PLCB1|SIRT1|PCOLCE2|CYFIP2|SGSM3|WNT4|SIPA1L2|RIC1|SYDE2|RGS8|EGLN3|NLRP3|RUNDC1|ALS2CL|ACER2
GO Biological Processes	GO:0031099	regeneration	-5.2	2.8	23	ANGPT2|CEBPB|FKBP1B|GATA4|HMOX1|LCP1|MDK|PPAT|PPP3CA|PTPRS|TEC|TGFBR2|TGFBR3|WNT7A|NR4A3|FZD7|ULK1|KIAA0319|POSTN|DUSP10|SULF2|JAM3|KREMEN1
GO Cellular Components	GO:0043235	receptor complex	-5.2	2.1	43	ALCAM|BMP2|CALCR|CHRNA5|CHRNB4|FGFR3|GABRA1|GABRA2|GABRA4|GABRB2|GFRA3|GPR20|GPR37|GRIA2|GRIN2A|IL10RB|INSR|ITGA4|ITGA9|ITPR2|LIFR|LYN|NTRK2|RYK|TGFBR2|TGFBR3|TNFRSF1A|TRAF2|TSHR|VIPR1|LRP8|IL18R1|AIP|P2RX6|NR1H3|RAMP1|PLA2R1|CACNG5|LRP1B|SYNJ2BP|GPR156|VWC2L|SHISA9
GO Molecular Functions	GO:0005509	calcium ion binding	-5.1	1.9	54	ACTN1|CASR|CBL|CDH6|CETN2|FBN1|ITPR1|ITPR2|LCP1|LRP4|LTBP1|MATN3|MMP13|MYO5A|NELL1|PLS1|PLSCR1|PON1|PPEF2|PPP3CA|PRRG1|SYT4|THBS1|THBS2|TKT|TLL2|LRP8|PLA2G10|C2CD5|RASGRP1|MAN1B1|FSTL4|ZZEF1|STAB1|SULF1|PLCB1|NCS1|PCDH17|LRP1B|NECAB2|TESC|SULF2|TENM2|PCDH19|EPS15L1|COLEC11|PRRG4|EFHD2|ESYT3|SLC25A25|CIB3|OIT3|CRACR2B|CAPN14
GO Biological Processes	GO:0099003	vesicle-mediated transport in synapse	-5.1	2.8	24	ADCY1|ADORA2B|CEL|CHRNA5|DGKQ|DRD1|DRD4|KIF5C|PRKN|MAPK10|RAB3A|STX1A|SYT4|WNT7A|NUMB|LIN7A|STXBP5L|RIMS2|NCS1|GRIP1|NLGN3|VPS35|NAPB|CADPS2
GO Biological Processes	GO:0071868	cellular response to monoamine stimulus	-5.1	6.4	9	ADCY6|ATF4|DRD1|ID1|KCNQ1|PRKN|PDE4B|STAR|NR4A3
GO Biological Processes	GO:0071870	cellular response to catecholamine stimulus	-5.1	6.4	9	ADCY6|ATF4|DRD1|ID1|KCNQ1|PRKN|PDE4B|STAR|NR4A3
GO Biological Processes	GO:0034754	cellular hormone metabolic process	-5.1	3.3	18	ALDH1A1|ALDH1A3|BMP2|CYP1A1|CYP1B1|DGKQ|ECE1|RBP1|STAR|TTR|PNPLA4|PPARGC1A|TIPARP|WNT4|CYP26B1|PNPLA2|BCO2|RDH10
GO Cellular Components	GO:1902495	transmembrane transporter complex	-5.1	2.4	31	HCN2|CACNB4|CHRNA5|CHRNB4|FKBP1B|GABRA1|GABRA2|GABRA4|GABRB2|GLRA2|GRIA2|GRIN2A|KCNQ1|PDE4B|SCNN1G|STX1A|KCNH4|LRRC8B|CACNG5|KCNMB4|CLIC6|SYNJ2BP|CACNA2D3|SCN3B|KCNQ5|TTYH3|LRRC8C|MCU|ANO6|VWC2L|SHISA9
GO Biological Processes	GO:0006939	smooth muscle contraction	-5.1	3.6	16	ADORA2B|CALCA|CHRNB4|CNN1|DRD1|EDN3|EDNRB|F2R|FKBP1B|MYLK|PTGS2|RGS2|SULF1|PLCE1|SULF2|PROK2
GO Biological Processes	GO:0031345	negative regulation of cell projection organization	-5.1	2.9	22	ADCY6|CRMP1|DPYSL3|LPAR1|ID1|LRP4|MDM2|MT3|PPP3CA|PTPRS|RAP1GAP|RYK|KIAA0319|FSTL4|RAP1GAP2|MYLIP|NLGN3|ODF2L|SEMA4G|KREMEN1|LINGO1|DRAXIN
GO Biological Processes	GO:0043068	positive regulation of programmed cell death	-5.1	1.9	53	ALDH1A3|FASLG|ATF3|ATF4|BMP2|BMP4|BMP7|BNIP3|CCK|CYP1B1|DUSP1|LPAR1|F2R|FRZB|GRIN2A|HMOX1|HPGD|ITGA4|LDHA|LYN|MCL1|MAP3K5|GADD45B|PTGS2|PTPN2|RPS6KA2|THBS1|TIAM1|TNFRSF1A|TPD52L1|TRAF2|NR4A3|SRPX|SQSTM1|NEURL1|PPIF|VAV3|PPARGC1A|PLA2R1|ARHGEF9|PPP1R13B|SIRT1|RGCC|ARHGEF4|ARHGEF3|FBXW7|CAMK1D|FNIP1|EGLN3|NLRP3|SIK1|ANO6|ACER2
GO Molecular Functions	GO:0005085	guanyl-nucleotide exchange factor activity	-5.1	2.7	24	ADRB1|DOCK1|RASGRF1|TIAM1|ARHGEF10|ELMO1|IQSEC1|SH2D3C|RASGRP1|FARP1|VAV3|RGL1|ARHGEF9|FBXO8|ARHGEF4|ARHGEF3|PLCE1|CCDC88A|RIC1|DENND2D|PSD2|FRMD7|FNIP1|RASGEF1A
GO Biological Processes	GO:0006470	protein dephosphorylation	-5.1	2.4	31	CRY2|DUSP1|DUSP4|DUSP5|DUSP7|FKBP1B|LGALS3|PPP1R12A|PPEF2|PPP1CC|PPP2R2A|PPP3CA|PTPN2|PTPRR|PTPRS|RNGTT|ARPP19|DUSP10|PPP1R16B|PTPN22|DAPP1|PHPT1|CPPED1|MTMR14|PTPN5|MASTL|SSH2|PTPDC1|PPP1R1C|PPM1L|PPM1K
GO Biological Processes	GO:0030166	proteoglycan biosynthetic process	-5.1	4.7	12	UGDH|HS6ST1|CHST3|HS2ST1|UST|CHSY1|B3GAT1|XYLT1|NDST4|CHST9|B3GAT2|HS6ST3
GO Biological Processes	GO:1900449	regulation of glutamate receptor signaling pathway	-5.1	4.7	12	CRHBP|GRIA2|GRIN2A|RELN|RASGRF1|PPARGC1A|CACNG5|NLGN3|NECAB2|KLHL24|NETO2|SHISA9
GO Biological Processes	GO:0060070	canonical Wnt signaling pathway	-5.1	2.3	32	ARNTL|BMP2|MAPK14|FRZB|LRP4|MCC|MDK|PRKN|RYK|SDC1|SOX9|TLE3|WNT6|WNT7A|FZD4|FZD7|DAAM2|DISC1|RBMS3|WNT4|MKS1|VPS35|SULF2|WNT5B|KREMEN1|DIXDC1|LYPD6|AMER1|NOTUM|TMEM64|CCNY|DRAXIN
GO Biological Processes	GO:0008285	negative regulation of cell proliferation	-5.1	1.8	58	BMP2|BMP4|BMP7|CD80|CDKN2C|CEBPB|CNN1|CYP1B1|DUSP1|F2R|FRZB|HMOX1|HES1|CXCL8|ING2|LYN|SMAD1|MCC|MDM4|NELL1|NFIB|MAPK11|PTGS2|PTPN2|RPS6KA2|SKI|SOX9|ZEB1|TERT|TGFBR2|TGFBR3|THBS1|VIP|SCG2|SRPX|PDE5A|PER2|NEURL1|ADAMTS1|TP53I11|TOB1|TENM1|GPNMB|PPARGC1A|DUSP10|SULF1|CHD5|TNFRSF21|RGCC|KLF13|TESC|FBXW7|SYNJ2BP|EAF2|CLMN|KDM2B|CD109|NRK
GO Biological Processes	GO:0031644	regulation of neurological system process	-5.1	3.2	19	CCK|CHRNB4|EDNRB|F2R|PRKCZ|RELN|RGS4|STX1A|VIP|WNT7A|CARTPT|RIMS2|BAIAP2|WASF3|IGSF9B|CACNG5|TNFRSF21|NLGN3|SHISA9
GO Biological Processes	GO:0045765	regulation of angiogenesis	-5.1	2.2	36	ANGPT2|FASLG|C3|RUNX1|CYBB|CYP1B1|GATA4|GLUL|HMOX1|ID1|CXCL8|SMAD1|MDK|PDE3B|PTGS2|RRAS|TERT|TGFBR2|THBS1|THBS2|CXCR4|FGF18|ADAMTS1|GPNMB|STAB1|SULF1|SIRT1|PPP1R16B|SRPX2|RGCC|FBXW7|SYNJ2BP|ADAMTS9|JCAD|PROK2|VASH2
GO Biological Processes	GO:0032870	cellular response to hormone stimulus	-5.1	1.9	52	ADCY1|ADCY6|ARNTL|BMP4|BMP7|CA2|RUNX1|CHRM4|CRHBP|CRY2|DUSP1|ESRRG|FBN1|FOSB|GPR21|INSR|LYN|MDM2|MT3|MYO5A|NEDD4|PDE3B|PDK4|PGR|PPAT|PRCP|PRKCZ|PTH|PTPN2|STAR|THRB|TSHR|UGCG|NR4A3|OGT|SOCS1|SOCS3|C2CD5|RAMP1|BAIAP2|PPARGC1A|RAB31|FAM107A|SIK2|PLCB1|SIRT1|DDIT4|PHIP|AGTRAP|RGS8|FBXO32|ATP6V1C2
GO Biological Processes	GO:0150063	visual system development	-5.1	2.2	35	ACTL6A|ALDH1A3|FASLG|ATF4|BMP4|BMP7|C3|CYP1A1|CYP1B1|FBN1|GNAT2|MAB21L1|TRPM1|NTRK2|SKI|SOX9|ZEB1|TGFBR2|THRB|TMOD1|WNT6|WNT7A|FZD4|TDRD7|TSKU|CPAMD8|AHI1|BBS7|SLC17A6|WNT5B|KDM2B|MFSD2A|SLC25A25|OSR2|RDH10
GO Biological Processes	GO:0048010	vascular endothelial growth factor receptor signaling pathway	-5.1	3.8	15	MAPK14|CYBB|DOCK1|MT3|NEDD4|MAPK11|FZD4|FGF18|MAPKAPK2|ELMO1|VAV3|BAIAP2|NCKAP1|SULF1|CYFIP2
GO Biological Processes	GO:0050708	regulation of protein secretion	-5.1	2.2	36	ARNTL|CASR|DRD4|F2R|ACSL4|FKBP1B|FN1|GLUL|GPR27|ICA1|IFNGR1|ITPR1|ITPR2|LYN|PRKN|PPP3CA|STX1A|SYT4|TIAM1|TRAF2|EZR|SOCS1|PER2|IL1RL1|STXBP5L|CARTPT|NR1H3|RGCC|PHPT1|TM7SF3|FRMD4A|VPS35|IFIH1|NADK|MCU|SYTL4
GO Molecular Functions	GO:0042803	protein homodimerization activity	-5	1.9	51	ACTN1|ALDH1A3|ABCD2|APOA4|ATF3|BNIP3|CASR|CEBPB|CRYM|ECE1|HMOX1|HES1|LRP4|MAD2L1|MCL1|MAP3K5|MME|NTRK2|ODC1|PCYT1A|PDGFA|PON1|PTGS2|RAP1GAP|SRM|SYT4|TERT|TKT|TPD52L1|NR4A3|FZD4|TPST2|PDXK|STC2|PAPSS1|TENM1|RBPMS|CEP43|CEP131|HSPB8|ZDHHC2|TESC|DARS2|CCDC88A|TENM2|ABCG4|JAM3|CYP2R1|GLIPR2|ANO6|RBPMS2
GO Biological Processes	GO:0071236	cellular response to antibiotic	-5	3.2	19	ADCY1|ADCY6|BNIP3|CYBB|CYP1B1|GLRA2|GPR37|ITPR2|MDM2|MAP3K5|PDE8A|MAPK13|STAR|NR4A3|PPIF|SETX|SIRT1|OSER1|MAP1LC3A
GO Molecular Functions	GO:0005253	anion channel activity	-5	4	14	CLCN6|GABRA1|GABRA2|GABRA4|GABRB2|GLRA2|SLC1A4|CLCA2|LRRC8B|CLIC6|ANO3|TTYH3|LRRC8C|ANO6
GO Biological Processes	GO:0003013	circulatory system process	-5	2	45	ADCY6|ADORA2B|ADRB1|CACNB4|CALCA|CASR|DRD1|DSP|HBEGF|ECE1|EDN3|EDNRB|F2R|FKBP1B|GATA4|HMOX1|ITPR1|ITPR2|KCNQ1|MDM2|MME|PDE4B|PRCP|PTGS1|PTGS2|RGS2|RGS4|RNPEP|THRB|TNNI1|VIP|CXCR4|PDE5A|PER2|CARTPT|POSTN|NISCH|CACNG5|KCNMB4|CTNNA3|CACNA2D3|SCN3B|AGTRAP|RASL10B|LVRN
GO Biological Processes	GO:0097190	apoptotic signaling pathway	-5	1.9	48	FASLG|ATF3|ATF4|BMP4|BNIP3|CCK|CEBPB|CYP1B1|FGFR3|GATA4|HIC1|HMOX1|ING2|ITPR1|LGALS3|MCL1|MDM2|MAP3K5|PRKN|PTH|PTGS2|PTPN2|TERT|THBS1|TNFRSF1A|TPD52L1|TRAF2|SCG2|SRPX|CUL4A|PPIF|PPP1R13B|SIRT1|SGK3|WNT4|DDIT4|PHIP|FBXW7|FNIP2|SH3RF1|EDA2R|CHAC1|RNF34|IFI27L2|TMEM117|DAPL1|ZNF385B|CD24
GO Biological Processes	GO:0006835	dicarboxylic acid transport	-5	3.8	15	CCK|SLC26A3|NTRK2|SLC26A4|RAB3A|SLC1A3|SLC1A4|STX1A|SYT4|PER2|SLC26A1|SLC38A2|SLC17A6|LRRC8C|SLC13A5
GO Biological Processes	GO:0051223	regulation of protein transport	-5	1.9	50	ARNTL|BMP4|CASR|MAPK14|DRD4|F2R|ACSL3|ACSL4|FKBP1B|FN1|GLUL|GPR27|ICA1|IFNGR1|ITPR1|ITPR2|LCP1|LYN|MDM2|PRKN|PPP3CA|PRKCZ|PTGS2|STX1A|SYT4|TIAM1|TRAF2|EZR|SOCS1|PER2|IL1RL1|STXBP5L|CARTPT|C2CD5|NR1H3|TENM1|CEP131|RGCC|PHPT1|ZDHHC2|TM7SF3|FBXW7|FRMD4A|VPS35|RHOU|IFIH1|NADK|MCU|SYTL4|SVIP
GO Cellular Components	GO:0030427	site of polarized growth	-5	2.9	22	CBL|CRMP1|DPYSL3|ITGA4|KIF5C|TRPM1|MYO5A|PTPRS|RASGRF1|TIAM1|FRY|SETX|LAMP5|DISC1|PPP1R9A|TENM2|CPEB4|GDPD5|FRMD7|BOC|NRSN1|CBARP
GO Biological Processes	GO:0005975	carbohydrate metabolic process	-5	1.9	49	ALDH1A1|AMY1A|ATF3|ATF4|CREM|MAPK14|DGKQ|INSR|LDHA|PRKN|PDK4|PHKA2|PPP1CC|PTH|PTPN2|SLC3A1|SORD|TKT|UGDH|OGT|CHST1|SLC4A4|PER2|CHST3|HS2ST1|SLC23A2|ARPP19|PPARGC1A|NISCH|MAN1B1|PASK|SIRT1|B3GAT1|ST8SIA5|ISYNA1|DDIT4|NDST4|IPPK|RUBCNL|NPL|ST6GALNAC5|CHST9|STK40|B3GNT7|MDH1B|B3GAT2|SIK1|ST6GALNAC3|IDNK
GO Biological Processes	GO:0010575	positive regulation of vascular endothelial growth factor production	-5	7.1	8	ADORA2B|ATF4|C3|CYP1B1|GATA4|PTGS2|SULF1|SULF2
GO Biological Processes	GO:2000463	positive regulation of excitatory postsynaptic potential	-5	7.1	8	PRKCZ|RELN|RGS4|STX1A|WNT7A|RIMS2|BAIAP2|NLGN3
KEGG Pathway	ko04120	Ubiquitin mediated proteolysis	-5	3.3	18	BIRC3|CBL|DDB2|MDM2|MAP3K1|NEDD4|PRKN|CUL4A|SOCS1|HERC3|SOCS3|UBE3C|RHOBTB1|FBXW7|KLHL9|UBE2O|UBE2Q2|UBE2F
GO Molecular Functions	GO:0008514	organic anion transmembrane transporter activity	-5	2.6	25	SLC26A3|SLC26A4|SLC1A3|SLC1A4|SLC3A1|SLC6A6|SLC7A4|SLCO2A1|SLC4A4|SLC4A7|SLC23A2|SLC26A1|SLCO2B1|SLC38A2|SLC66A1|SLC17A6|SLC39A8|SLC38A1|MFSD2A|SLC7A3|SLC25A25|SLC43A2|SLC16A14|SLC5A12|SLC13A5
GO Biological Processes	GO:0048015	phosphatidylinositol-mediated signaling	-5	2.8	22	CBL|F2R|IL18|INSR|LYN|NEDD4|NTRK2|PDGFA|PIK3C2B|PI4KB|RELN|SOX9|EZR|OGT|GAB2|RASGRP1|PLCB1|SIRT1|NCS1|PPP1R16B|PLCE1|DIPK2A
Hallmark Gene Sets	M5908	HALLMARK ANDROGEN RESPONSE	-5	3.7	15	ACTN1|ALDH1A3|ACSL3|HPGD|LIFR|FADS1|RAB4A|SAT1|SMS|SORD|TSC22D1|HERC3|HOMER2|ADAMTS1|SLC38A2
GO Biological Processes	GO:0032922	circadian regulation of gene expression	-4.9	4.5	12	ARNTL|ATF4|CRY2|ID1|PPP1CC|OGT|PER2|USP2|CARTPT|PPARGC1A|SIRT1|NOCT
KEGG Pathway	hsa04120	Ubiquitin mediated proteolysis	-4.9	3.2	18	BIRC3|CBL|DDB2|MDM2|MAP3K1|NEDD4|PRKN|CUL4A|SOCS1|HERC3|SOCS3|UBE3C|RHOBTB1|FBXW7|KLHL9|UBE2O|UBE2Q2|UBE2F
GO Biological Processes	GO:0060537	muscle tissue development	-4.9	2.2	36	ARNTL|ATF3|BMP2|BMP4|BMP7|MAPK14|DSP|GATA4|GPC1|HLF|SMAD1|MYLK|NRAP|PPP3CA|MAPK11|RGS2|RGS4|SHOX2|SKI|SOX9|TGFBR2|TGFBR3|TLL2|TNNI1|XK|FZD7|NEURL1|PPARGC1A|TIPARP|CYP26B1|POGLUT1|ADAMTS9|MEGF10|SIK1|DIPK2A|RBM24
GO Cellular Components	GO:0098589	membrane region	-4.9	2.3	32	ADCY1|ADD3|BIRC3|FASLG|CBL|CNTN1|EDNRB|F2R|GPC1|GPM6B|HMOX1|INSR|KCNQ1|LRP4|LYN|MME|MYO1D|PLSCR1|PRKCZ|PTGS2|TGFBR2|TNFRSF1A|TRAF2|EZR|LRP8|MALL|PACSIN2|SULF1|GRIP1|EFHD2|LYPD6|CD24
GO Biological Processes	GO:0048880	sensory system development	-4.9	2.2	35	ACTL6A|ALDH1A3|FASLG|ATF4|BMP4|BMP7|C3|CYP1A1|CYP1B1|FBN1|GNAT2|MAB21L1|TRPM1|NTRK2|SKI|SOX9|ZEB1|TGFBR2|THRB|TMOD1|WNT6|WNT7A|FZD4|TDRD7|TSKU|CPAMD8|AHI1|BBS7|SLC17A6|WNT5B|KDM2B|MFSD2A|SLC25A25|OSR2|RDH10
GO Biological Processes	GO:0048608	reproductive structure development	-4.9	2.1	38	BMP4|BMP7|CBL|CEBPB|MAPK14|DMRT1|GAS2|GATA4|GJB1|HES1|ING2|INSR|MME|PGR|PTGS2|SALL1|SDC1|SOX9|STAR|WNT7A|FZD4|STC2|ADAM19|SOCS3|HS6ST1|ADAMTS1|FST|RHOBTB3|SULF1|SIRT1|TIPARP|TPPP3|WNT4|EAF2|VASH2|RDH10|NRK|GPR149
GO Biological Processes	GO:0045055	regulated exocytosis	-4.9	1.8	58	ACTN1|ADCY1|ADORA2B|C3|CBL|CHRNA5|CHRNB4|CRHBP|MAPK14|CYBB|CFD|DRD1|DSP|FCER1G|FN1|HMOX1|CXCR1|LGALS3|LYN|MME|PDGFA|SERPINB10|PLD1|PRCP|RAB3A|STX1A|SYT4|THBS1|TNFAIP6|TTR|WNT7A|NR4A3|PDXK|RNASET2|SYNGR3|STXBP5L|RIMS2|GAB2|RASGRP1|TUBB4B|RAB31|NBEAL2|NCS1|QPCT|RAB26|CPPED1|CAND1|RAP2C|NAPB|TSPAN14|HVCN1|CADPS2|SYTL4|CD109|ANO6|UNC13D|CBARP|SVIP
GO Biological Processes	GO:0018212	peptidyl-tyrosine modification	-4.9	2.2	34	CBL|CCK|CD80|CNTN1|DGKQ|HBEGF|FGFR3|HES1|IL11|IL18|INSR|LRP4|LYN|NTRK2|PDGFA|PRKCZ|RELN|TWF1|PTPN2|RYK|TEC|TGFA|TNFRSF1A|LRP8|TPST2|SOCS1|SOCS3|NEURL1|CEP43|FBXW7|RAP2C|SOCS4|EPGN|CD24
GO Cellular Components	GO:0031253	cell projection membrane	-4.9	2.3	33	ATF4|SLC26A3|DRD1|GABRA1|GABRA2|GABRA4|GNAT2|INSR|LCP1|MPP2|MYO1D|SLC26A4|TWF1|SLC3A1|SLC6A6|TIAM1|EZR|C2CD5|SH2D3C|SLC34A2|NCKAP1|FAM107A|PACSIN2|CLASP2|SYNE2|LAMP5|PLEK2|ARHGEF4|TESC|BBS7|JCAD|PSD2|SHISA9
GO Cellular Components	GO:1990351	transporter complex	-4.9	2.3	31	HCN2|CACNB4|CHRNA5|CHRNB4|FKBP1B|GABRA1|GABRA2|GABRA4|GABRB2|GLRA2|GRIA2|GRIN2A|KCNQ1|PDE4B|SCNN1G|STX1A|KCNH4|LRRC8B|CACNG5|KCNMB4|CLIC6|SYNJ2BP|CACNA2D3|SCN3B|KCNQ5|TTYH3|LRRC8C|MCU|ANO6|VWC2L|SHISA9
GO Cellular Components	GO:0062023	collagen-containing extracellular matrix	-4.9	2.1	37	ANGPT2|APOA4|APOC3|SERPINC1|BMP7|FBN1|FN1|GPC1|LGALS3|LTBP1|MATN3|MBL2|MDK|PLSCR1|SDC2|SOD3|THBS1|THBS2|COL14A1|SRPX|MMP23B|ADAM19|ADAMTS4|ADAMTS3|ADAMTS2|ADAMTS1|SDC3|SPON1|POSTN|SULF1|TMEFF2|SRPX2|ADAMTS9|THSD4|WNT5B|NTNG2|SBSPON
GO Biological Processes	GO:0044089	positive regulation of cellular component biogenesis	-4.9	2	45	BMP7|CCK|DDB2|DPYSL3|LPAR1|ID1|LCP1|LGALS3|MMP1|NTRK2|SDC1|SOX9|THBS2|WNT7A|ULK1|CUL4A|WASF1|NEURL1|ARHGEF10|ARPC1B|ACTR3|TENM1|BAIAP2|NCKAP1|WASF3|DZIP1|SETX|CLASP2|PLEK2|SRPX2|RGCC|PLCE1|TPPP3|WNT4|NLGN3|CARMIL1|CCDC88A|CAND1|TENM2|FNIP2|FRMD7|FNIP1|SLITRK4|MPP7|CBLN2
GO Biological Processes	GO:0015837	amine transport	-4.9	3.7	15	CCK|DRD1|DRD4|PRKN|RAB3A|RAB3B|RGS2|RGS4|STX1A|SYT4|VIP|PER2|CARTPT|SLC22A16|SLC43A2
GO Biological Processes	GO:0001101	response to acid chemical	-4.9	2.3	32	ADCY6|CDO1|CEBPB|CYBB|DUSP1|GLRA2|LYN|MTHFR|NTRK2|PDK4|PON1|MAPK10|PTGS2|SOX9|ZEB1|TGFBR3|WNT6|FZD4|FZD7|SOCS1|NEURL1|BAIAP2|PPARGC1A|SETX|GDAP1|SLC38A2|TESC|CYP26B1|CPEB4|WNT5B|ACER2|CASTOR1
GO Biological Processes	GO:0006631	fatty acid metabolic process	-4.9	2.2	35	ABCD2|APOA4|APOC3|C3|CEL|CREM|MAPK14|CYP1A1|CYP1B1|ETFDH|ACSL3|ACSL4|HPGD|FADS1|LTC4S|MYO5A|PDK4|PHYH|PON1|PTGS1|PTGS2|SOX9|TNFRSF1A|NR4A3|PLA2G10|PER2|FADS2|NR1H3|PPARGC1A|SIRT1|NAAA|AIG1|MID1IP1|ACSF2|MFSD2A
KEGG Pathway	ko04724	Glutamatergic synapse	-4.9	3.5	16	ADCY1|ADCY6|GLUL|GRIA2|GRIN2A|ITPR1|ITPR2|PLD1|PPP3CA|SLC1A3|HOMER2|PLCB1|SLC38A2|SLC17A6|GNB4|SLC38A1
GO Biological Processes	GO:0019935	cyclic-nucleotide-mediated signaling	-4.9	2.7	24	ADCY1|ADCY6|ADORA2B|ADRB1|CALCA|CALCR|DGKQ|DRD1|LPAR1|EDNRB|MC5R|PDE3B|PTH|RGS2|SOX9|THBS1|TSHR|VIP|RIMS2|RAMP1|PDE10A|PDE7B|PDZD3|CGAS
GO Biological Processes	GO:0097529	myeloid leukocyte migration	-4.9	2.7	24	CALCA|MAPK14|DUSP1|EDN3|EDNRB|FCER1G|IL1R1|CXCL8|CXCR1|ITGA9|LGALS3|LYN|MDK|NBL1|PDE4B|THBS1|SCG2|VAV3|PLCB1|IRAK4|CAMK1D|JAM3|MCU|ANO6
GO Biological Processes	GO:0046578	regulation of Ras protein signal transduction	-4.9	2.8	22	APOC3|CBL|LPAR1|F2R|F2RL2|GPR20|LYN|RASGRF1|OGT|SQSTM1|F2RL3|ARHGEF10|IQSEC1|RASGRP1|SPRY3|RASA3|FBXO8|SGSM3|ARHGEF3|PLCE1|PSD2|RASGEF1A
GO Biological Processes	GO:0050731	positive regulation of peptidyl-tyrosine phosphorylation	-4.9	2.8	22	CCK|CD80|CNTN1|DGKQ|HBEGF|FGFR3|HES1|IL11|IL18|LRP4|LYN|NTRK2|RELN|TEC|TGFA|TNFRSF1A|LRP8|SOCS3|NEURL1|FBXW7|EPGN|CD24
GO Molecular Functions	GO:0005261	cation channel activity	-4.9	2.4	30	HCN2|CACNB4|CHRNA5|CHRNB4|FKBP1B|GRIA2|GRIN2A|ITPR1|ITPR2|KCNQ1|TRPM1|SCNN1G|KCNK5|P2RX6|RASA3|NCS1|KCNH4|CACNG5|KCNMB4|TRPM7|CACNA2D3|SCN3B|KCNQ5|SLC24A3|HVCN1|KCNK17|MCU|TMC1|ANO6|FAM155A
GO Molecular Functions	GO:0004721	phosphoprotein phosphatase activity	-4.9	2.9	21	DUSP1|DUSP4|DUSP5|DUSP7|PPEF2|PPP1CC|PPP3CA|PTPN2|PTPRR|PTPRS|RNGTT|DUSP10|PTPN22|PHPT1|CPPED1|MTMR14|PTPN5|SSH2|PTPDC1|PPM1L|PPM1K
GO Biological Processes	GO:0050796	regulation of insulin secretion	-4.9	2.9	21	ARNTL|CASR|ACSL4|FKBP1B|GLUL|GPR27|ICA1|ITPR1|ITPR2|PRKN|PPP3CA|STX1A|TIAM1|PER2|STXBP5L|CARTPT|PHPT1|TM7SF3|NADK|MCU|SYTL4
GO Biological Processes	GO:0060996	dendritic spine development	-4.8	3.7	15	LPAR1|ACSL4|RELN|PTPRS|TIAM1|WNT7A|LRP8|NEURL1|IQSEC1|BAIAP2|FSTL4|TANC2|DISC1|NLGN3|PPP1R9A
KEGG Pathway	ko05142	Chagas disease (American trypanosomiasis)	-4.8	3.7	15	ADCY1|FASLG|C3|MAPK14|IFNGR1|CXCL8|NFKBIA|PPP2R2A|MAPK11|MAPK10|MAPK13|TGFBR2|TNFRSF1A|PLCB1|IRAK4
GO Molecular Functions	GO:0015108	chloride transmembrane transporter activity	-4.8	3.7	15	CLCN6|SLC26A3|GABRA1|GABRA2|GABRA4|GABRB2|GLRA2|SLC26A4|SLC1A4|CLCA2|SLC26A1|CLIC6|ANO3|TTYH3|ANO6
GO Biological Processes	GO:0003197	endocardial cushion development	-4.8	5.3	10	BMP2|BMP4|BMP7|GATA4|MDM2|MDM4|NEDD4|SOX9|TGFBR2|RBM24
GO Biological Processes	GO:0071229	cellular response to acid chemical	-4.8	2.7	23	ADCY6|CEBPB|CYBB|GLRA2|LYN|NTRK2|PDK4|SOX9|ZEB1|WNT6|FZD4|FZD7|SOCS1|NEURL1|BAIAP2|PPARGC1A|SETX|SLC38A2|TESC|CYP26B1|CPEB4|WNT5B|CASTOR1
GO Biological Processes	GO:0015672	monovalent inorganic cation transport	-4.8	2	44	ATF4|HCN2|CNTN1|DRD1|DRD4|EDN3|KCNQ1|NEDD4|RGS4|SCNN1G|SLC1A3|SLC6A6|SLC20A1|SLC20A2|VIP|KCNK5|SLC4A4|SLC4A7|SLC23A2|PPIF|SLC34A2|KCNH4|KLHL3|KCNMB4|SLC38A2|KLHL24|TESC|TMCO3|SCN3B|KCNQ5|SLC17A6|SLC24A3|SLC38A1|NETO2|HVCN1|C15orf48|KCNK17|SIK1|SLC5A12|ANO6|ATP6V1C2|KCNRG|SLC13A5|SLC6A17
GO Biological Processes	GO:0007162	negative regulation of cell adhesion	-4.8	2.4	29	ANGPT2|ARHGAP6|BMP2|BMP4|RUNX1|CD80|CEBPB|CYP1B1|DUSP1|LGALS3|MDK|MELTF|PDE3B|PTPN2|THBS1|FZD4|FZD7|SOCS1|PDE5A|GPNMB|POSTN|FAM107A|CLASP2|PTPN22|TNFRSF21|RGCC|ADAM22|JAM3|ACER2
GO Biological Processes	GO:0032872	regulation of stress-activated MAPK cascade	-4.8	2.6	25	BMP2|DUSP1|MAP3K5|GADD45B|PRKN|PPEF2|TGFBR3|TIAM1|TPD52L1|TRAF2|EZR|WNT7A|FZD4|FZD7|RASGRP1|COPS5|DUSP10|TNIK|PLCB1|PTPN22|SH3RF1|EDA2R|AIDA|NRK|SH3RF3
KEGG Pathway	ko04020	Calcium signaling pathway	-4.8	2.9	21	ADCY1|ADORA2B|ADRB1|CCKAR|CCKBR|DRD1|EDNRB|F2R|GRIN2A|ITPR1|ITPR2|MYLK|PDE1A|PDE1B|PHKA2|PPP3CA|P2RX6|PPIF|PLCB1|PLCE1|MCU
GO Biological Processes	GO:0099601	regulation of neurotransmitter receptor activity	-4.8	4.1	13	CRHBP|GRIA2|GRIN2A|RELN|RASGRF1|PPARGC1A|CACNG5|NLGN3|KLHL24|NETO2|LYPD6|LYPD6B|SHISA9
GO Biological Processes	GO:0043407	negative regulation of MAP kinase activity	-4.8	4.1	13	BMP4|BMP7|DUSP1|DUSP4|DUSP5|DUSP7|LYN|RGS2|RGS4|SPRY3|DUSP10|PTPN22|AIDA
GO Biological Processes	GO:0043434	response to peptide hormone	-4.8	2.1	38	ADCY1|ADCY6|BMP7|CA2|CDO1|CRHBP|CYBB|EDNRB|FBN1|GCNT1|GPR21|INSR|LYN|MDM2|MYO5A|PDE3B|PDK4|PPAT|PRKCZ|PTGS2|PTPN2|STAR|TGFBR3|TSHR|NR4A3|OGT|STC2|SOCS1|SOCS3|C2CD5|BAIAP2|RAB31|SIK2|SIRT1|PRLH|PHIP|AGTRAP|ATP6V1C2
GO Biological Processes	GO:0010038	response to metal ion	-4.8	2.2	33	ADCY1|ATF4|BNIP3|CA2|CASR|CRHBP|CYBB|CYP1A1|DUSP1|FOSB|GLRA2|HMOX1|MDM2|MT3|NEDD4|PRKN|PPP3CA|PTH|PTGS2|SDC1|SOD3|SORD|STAR|SYT4|TERT|THBS1|PPIF|PPARGC1A|KCNMB4|SLC40A1|HVCN1|MAP1LC3A|CYP2R1
GO Biological Processes	GO:0010631	epithelial cell migration	-4.8	2.2	33	ANGPT2|BMP4|MAPK14|CYP1B1|DOCK1|HBEGF|GLUL|HMOX1|ID1|MCC|PRCP|PTGS2|PTPRR|RRAS|SOX9|TGFBR2|THBS1|WNT7A|SCG2|FGF18|IQSEC1|DUSP10|CLASP2|SIRT1|SRPX2|RGCC|FBXW7|SYNJ2BP|ADAMTS9|JCAD|NUS1|GLIPR2|NANOS1
GO Biological Processes	GO:0010632	regulation of epithelial cell migration	-4.8	2.4	29	ANGPT2|BMP4|MAPK14|DOCK1|HBEGF|GLUL|HMOX1|MCC|PRCP|PTGS2|PTPRR|RRAS|SOX9|TGFBR2|THBS1|WNT7A|FGF18|IQSEC1|DUSP10|CLASP2|SIRT1|SRPX2|RGCC|FBXW7|SYNJ2BP|ADAMTS9|JCAD|NUS1|GLIPR2
GO Cellular Components	GO:0070161	anchoring junction	-4.8	2	45	ACTN1|ALCAM|CBL|CDH6|CNN1|DSP|FGFR3|ITGA4|LCP1|MCAM|MME|PPP1R12A|NRAP|PPP1CC|TWF1|RRAS|EZR|NUMB|LIN7A|WASF1|MPZL1|IL1RL1|MRC2|ARPC1B|ACTR3|BAIAP2|NCKAP1|LDB3|FAM107A|PACSIN2|CLASP2|SYNE2|SYNM|SMPX|CTNNA3|KLHL24|AHI1|FOCAD|FRMD4A|JCAD|RHOU|JAM3|DIXDC1|CCDC85A|MPP7
GO Biological Processes	GO:2000027	regulation of animal organ morphogenesis	-4.8	2.5	26	BMP2|BMP4|BMP7|HES1|MDK|NFIB|PDGFA|RYK|SOX9|TGFBR2|THRB|TIAM1|WNT6|WNT7A|FZD4|FZD7|SULF1|WNT4|AHI1|MKS1|FBXW7|BTBD7|SULF2|DMRT3|SAPCD2|APCDD1
GO Biological Processes	GO:0032535	regulation of cellular component size	-4.8	2.2	34	ADD3|CLCN6|FN1|MT3|PLS1|TWF1|PTPRS|RAB3B|RYK|TMOD1|EZR|WNT7A|XK|WASF1|KIAA0319|ARPC1B|ACTR3|TENM1|VAV3|BAIAP2|NCKAP1|WASF3|FSTL4|RAP1GAP2|CYFIP2|DISC1|HP1BP3|CARMIL1|PPP1R9A|SEMA4G|RILP|SSH2|ANO6|DRAXIN
GO Biological Processes	GO:1990845	adaptive thermogenesis	-4.8	3	19	ADRB1|ALDH1A1|ARNTL|ATF4|CEBPB|DIO2|ESRRG|GATM|ID1|IL18|NOVA1|TLE3|TSHR|CXCR4|OGT|IL18R1|PER2|NR1H3|PPARGC1A
GO Cellular Components	GO:0005912	adherens junction	-4.8	2	44	ACTN1|ALCAM|CBL|CDH6|CNN1|DSP|FGFR3|ITGA4|LCP1|MCAM|MME|PPP1R12A|NRAP|PPP1CC|TWF1|RRAS|EZR|NUMB|LIN7A|WASF1|MPZL1|IL1RL1|MRC2|ARPC1B|ACTR3|BAIAP2|NCKAP1|LDB3|FAM107A|PACSIN2|CLASP2|SYNE2|SYNM|SMPX|CTNNA3|KLHL24|AHI1|FOCAD|FRMD4A|JCAD|RHOU|DIXDC1|CCDC85A|MPP7
GO Biological Processes	GO:0001654	eye development	-4.8	2.2	34	ACTL6A|ALDH1A3|FASLG|ATF4|BMP4|BMP7|CYP1A1|CYP1B1|FBN1|GNAT2|MAB21L1|TRPM1|NTRK2|SKI|SOX9|ZEB1|TGFBR2|THRB|TMOD1|WNT6|WNT7A|FZD4|TDRD7|TSKU|CPAMD8|AHI1|BBS7|SLC17A6|WNT5B|KDM2B|MFSD2A|SLC25A25|OSR2|RDH10
GO Biological Processes	GO:0046058	cAMP metabolic process	-4.8	7.9	7	ADCY1|ADCY6|PDE4B|PDE8A|PTH|PDE10A|PDE7B
GO Biological Processes	GO:0007292	female gamete generation	-4.8	3.1	18	BNC1|DIAPH2|ETV6|GAS2|HPGD|MDK|PGR|PLK1|PTGS2|RGS2|TNFAIP6|PDE5A|ADAMTS1|SIRT1|WNT4|MASTL|NANOS1|GPR149
KEGG Pathway	ko04024	cAMP signaling pathway	-4.8	2.8	22	ADCY1|ADCY6|ADRB1|HCN2|DRD1|F2R|GRIA2|GRIN2A|HTR1E|PPP1R12A|NFKBIA|PDE3B|PDE4B|PLD1|PPP1CC|MAPK10|RRAS|SOX9|TIAM1|TSHR|VAV3|PLCE1
GO Molecular Functions	GO:0004842	ubiquitin-protein transferase activity	-4.8	2.1	37	BIRC3|CBL|DDB2|MDM2|NEDD4|PRKN|TRAF2|TRIM25|CUL4A|HERC3|NEURL1|UBE3C|KLHL21|TRAIP|RNF19A|RNF11|KLHL20|MYLIP|RNFT1|NEURL1B|KLHL9|RNF150|SH3RF1|UBE2O|RNF128|RNF34|RSPRY1|UBE2Q2|MARCHF3|RNF19B|UBE2F|MIB2|ASB12|RNF145|RNF182|RNF214|SH3RF3
GO Biological Processes	GO:0008277	regulation of G protein-coupled receptor signaling pathway	-4.8	3	19	C3|CALCR|DGKQ|GPR27|GRP|CXCL8|RGS1|RGS2|RGS4|RGS13|RGS16|RGS11|HOMER2|RAMP1|PLCB1|PLCE1|NECAB2|VPS35|RGS8
GO Biological Processes	GO:1903531	negative regulation of secretion by cell	-4.7	2.8	21	CRHBP|DRD4|F2R|FKBP1B|FN1|HMOX1|IL11|NMB|PRKN|PPP3CA|SYT4|TNFRSF1A|STXBP5L|CARTPT|NR1H3|RGCC|PPP1R9A|FRMD4A|RAB33B|SYTL4|CBARP
GO Biological Processes	GO:0007200	phospholipase C-activating G protein-coupled receptor signaling pathway	-4.7	3.6	15	CALCA|CASR|CCKAR|CCKBR|DRD1|LPAR1|EDNRB|F2R|F2RL2|GPR20|GPR27|GRP|VIP|F2RL3|PLCE1
KEGG Pathway	ko04621	NOD-like receptor signaling pathway	-4.7	2.9	20	BIRC3|CASR|MAPK14|CYBB|CXCL8|IL18|IRF7|ITPR1|ITPR2|NFKBIA|MAPK11|MAPK10|MAPK13|TRAF2|PLCB1|IRAK4|TRPM7|NLRX1|MCU|NLRP3
GO Biological Processes	GO:0090132	epithelium migration	-4.7	2.2	33	ANGPT2|BMP4|MAPK14|CYP1B1|DOCK1|HBEGF|GLUL|HMOX1|ID1|MCC|PRCP|PTGS2|PTPRR|RRAS|SOX9|TGFBR2|THBS1|WNT7A|SCG2|FGF18|IQSEC1|DUSP10|CLASP2|SIRT1|SRPX2|RGCC|FBXW7|SYNJ2BP|ADAMTS9|JCAD|NUS1|GLIPR2|NANOS1
KEGG Pathway	hsa04724	Glutamatergic synapse	-4.7	3.4	16	ADCY1|ADCY6|GLUL|GRIA2|GRIN2A|ITPR1|ITPR2|PLD1|PPP3CA|SLC1A3|HOMER2|PLCB1|SLC38A2|SLC17A6|GNB4|SLC38A1
GO Biological Processes	GO:0010976	positive regulation of neuron projection development	-4.7	2.4	28	BMP7|CNTN1|DPYSL3|LPAR1|FKBP1B|FN1|LYN|MDK|NTRK2|PRKN|RELN|TWF1|RGS2|SHOX2|SYT4|TIAM1|LRP8|CXCR4|FZD4|NEURL1|RIMS2|BAIAP2|SETX|GRIP1|DISC1|PPP1R9A|CAMK1D|TUBB2B
GO Biological Processes	GO:0097193	intrinsic apoptotic signaling pathway	-4.7	2.4	28	ATF4|BNIP3|CEBPB|CYP1B1|HIC1|HMOX1|ING2|ITPR1|MCL1|MDM2|MAP3K5|PRKN|PTGS2|PTPN2|TNFRSF1A|TRAF2|CUL4A|PPIF|PPP1R13B|SIRT1|DDIT4|FBXW7|FNIP2|EDA2R|CHAC1|TMEM117|ZNF385B|CD24
GO Biological Processes	GO:0000187	activation of MAPK activity	-4.7	3	19	ADORA2B|BMP2|MAPK14|DRD4|DUSP5|DUSP7|LPAR1|INSR|MAP3K5|MAPK11|MAPK10|TGFA|THBS1|CXCR4|MAPKAPK2|PLCE1|PROK2|EPGN|SBK2
GO Biological Processes	GO:0043523	regulation of neuron apoptotic process	-4.7	2.7	23	FASLG|ATF4|CEBPB|F2R|GABRB2|HMOX1|MCL1|MDK|MT3|NTRK2|PRKN|STAR|TERT|NR4A3|PPARGC1A|OXR1|FBXW7|CPEB4|KDM2B|EGLN3|VSTM2L|NRBP2|DRAXIN
GO Biological Processes	GO:0033002	muscle cell proliferation	-4.7	2.5	25	BMP4|CNN1|MAPK14|HBEGF|HMOX1|HPGD|IL18|SMAD1|MDM2|MAP3K5|PDE1A|MAPK11|PTGS2|TERT|TGFBR2|TGFBR3|THBS1|VIP|NR4A3|ADAMTS1|PPARGC1A|IRAK4|MEGF10|DIPK2A|RBPMS2
GO Biological Processes	GO:0050920	regulation of chemotaxis	-4.7	2.6	24	ANGPT2|CASR|MAPK14|DUSP1|LPAR1|EDN3|CXCL8|LYN|MDK|NBL1|PTPN2|RYK|THBS1|TIAM1|CXCR4|SCG2|FGF18|USP14|CAMK1D|SEMA4G|JAM3|MCU|ANO6|TUBB2B
Hallmark Gene Sets	M5942	HALLMARK UV RESPONSE DN	-4.7	3.1	18	ADD3|ADORA2B|RUNX1|MAPK14|DUSP1|LPAR1|GCNT1|ICA1|ID1|LTBP1|MMP16|NFIB|RGS4|SDC2|TGFBR2|TGFBR3|RBPMS|ARHGEF9
GO Biological Processes	GO:0061097	regulation of protein tyrosine kinase activity	-4.7	3.7	14	CBL|HBEGF|NTRK2|RELN|PTPN2|TGFA|LRP8|NEURL1|CEP43|FBXW7|RAP2C|SOCS4|EPGN|CD24
GO Biological Processes	GO:0051952	regulation of amine transport	-4.7	3.7	14	CCK|DRD1|DRD4|PRKN|RAB3A|RAB3B|RGS2|RGS4|STX1A|SYT4|VIP|PER2|CARTPT|SLC43A2
KEGG Pathway	ko04622	RIG-I-like receptor signaling pathway	-4.7	4.3	12	MAPK14|CXCL8|IRF7|MAP3K1|NFKBIA|MAPK11|MAPK10|MAPK13|TRAF2|TRIM25|IFIH1|NLRX1
GO Cellular Components	GO:0099634	postsynaptic specialization membrane	-4.7	3.4	16	ADCY1|GABRA1|GABRA4|GABRB2|GRIA2|GRIN2A|PTPRS|TIAM1|LIN7A|P2RX6|PLPPR4|CNKSR2|CACNG5|ADAM22|SYNJ2BP|SHISA9
GO Cellular Components	GO:0005884	actin filament	-4.7	3.4	16	ACTN1|ARHGAP6|ACKR2|DPYSL3|GAS2|LCP1|MYO5A|PLS1|TWF1|TMOD1|EZR|PSTPIP2|NCKAP1|LDB3|CARMIL1|JAM3
Hallmark Gene Sets	M5941	HALLMARK UV RESPONSE UP	-4.7	3	19	ALAS1|ATF3|BMP2|CA2|CCK|CDO1|CHRNA5|CNP|CYP1A1|FOSB|HMOX1|LYN|NFKBIA|PPAT|SHOX2|FGF18|SQSTM1|PPIF|RASGRP1
GO Biological Processes	GO:0030203	glycosaminoglycan metabolic process	-4.7	3	19	GPC1|SDC1|SDC2|ST3GAL1|UGDH|CHST1|HS6ST1|CHST3|HS2ST1|SDC3|HS3ST1|UST|CHSY1|B3GAT1|XYLT1|NDST4|CHST9|B3GNT7|B3GAT2
GO Biological Processes	GO:1902105	regulation of leukocyte differentiation	-4.7	2.4	28	BMP4|CA2|RUNX1|CD80|CEBPB|FBN1|IL18|IRF7|LGALS3|LYN|MDK|PRKCZ|PTPN2|ZEB1|TGFBR2|CUL4A|SOCS1|CD83|CARTPT|RASGRP1|DUSP10|TESC|FBXW7|CYP26B1|SH3RF1|NLRP3|TMEM64|ATP11C
Reactome Gene Sets	R-HSA-375276	Peptide ligand-binding receptors	-4.7	2.7	22	C3|CCK|CCKAR|CCKBR|ACKR2|ECE1|EDN3|EDNRB|F2R|F2RL2|GPR37|GRP|CXCL8|CXCR1|MC5R|NMB|XK|CXCR4|F2RL3|PRLH|PROK2|MCHR2
GO Biological Processes	GO:0035581	sequestering of extracellular ligand from receptor	-4.7	12	5	FBN1|LTBP1|NBL1|GREM2|NRROS
GO Molecular Functions	GO:0008330	protein tyrosine/threonine phosphatase activity	-4.7	12	5	DUSP1|DUSP4|DUSP5|DUSP7|DUSP10
GO Molecular Functions	GO:0019787	ubiquitin-like protein transferase activity	-4.6	2.1	38	BIRC3|CBL|DDB2|MDM2|NEDD4|PRKN|TRAF2|TRIM25|CUL4A|HERC3|NEURL1|UBE3C|KLHL21|TRAIP|RNF19A|RNF11|KLHL20|MYLIP|RNFT1|NEURL1B|KLHL9|RNF150|SH3RF1|UBE2O|RNF128|RNF34|ATG10|RSPRY1|UBE2Q2|MARCHF3|RNF19B|UBE2F|MIB2|ASB12|RNF145|RNF182|RNF214|SH3RF3
GO Biological Processes	GO:0043409	negative regulation of MAPK cascade	-4.6	2.8	21	ATF3|BMP4|BMP7|DUSP1|DUSP4|DUSP5|DUSP7|LYN|PRKN|PPEF2|PTPN2|PTPRR|RGS2|RGS4|EZR|SPRY3|DUSP10|PTPN22|RPS6KA6|SYNJ2BP|AIDA
GO Cellular Components	GO:0043197	dendritic spine	-4.6	2.8	21	DRD1|LPAR1|GRIA2|GRIN2A|MPP2|MT3|NEDD4|NTRK2|PDE4B|PPP1CC|PPP3CA|TIAM1|P2RX6|NEURL1|FARP1|BAIAP2|TANC2|PPP1R9A|TENM2|CPEB4|SHISA9
GO Cellular Components	GO:0098862	cluster of actin-based cell projections	-4.6	3	19	ACTN1|ADCY6|ADD3|SLC26A3|MME|MYO1D|MYO7B|SLC26A4|PLS1|SLC3A1|EZR|HOMER2|SLC4A7|ACTR3|SLC34A2|DCDC2|SLC38A2|PDZD3|TMC1
GO Biological Processes	GO:0060349	bone morphogenesis	-4.6	3.7	14	ALPL|BMP4|FGFR3|MMP13|MMP16|SHOX2|SKI|SOX9|TGFBR2|FGF18|CHSY1|CYP26B1|OSR2|RIPPLY2
GO Biological Processes	GO:0009895	negative regulation of catabolic process	-4.6	2.3	30	APOC3|MAPK14|GATA4|GRIN2A|HMOX1|MAD2L1|MCL1|MDM4|MT3|NELL1|PDE3B|VIP|OGT|EIF4G3|USP14|MAPKAPK2|TOB1|PPARGC1A|NOCT|PTPN22|DDIT4|VPS35|RIC1|RILP|MFSD2A|DAPL1|TENT5D|RBM24|SVIP|NRBP2
Reactome Gene Sets	R-HSA-418457	cGMP effects	-4.6	9.3	6	ITPR1|PDE1A|PDE1B|PDE5A|PDE10A|KCNMB4
KEGG Pathway	ko04216	Ferroptosis	-4.6	5.6	9	CYBB|ACSL3|ACSL4|HMOX1|SAT1|SLC40A1|STEAP3|SLC39A8|MAP1LC3A
GO Biological Processes	GO:0030501	positive regulation of bone mineralization	-4.6	5.6	9	BMP2|BMP4|BMP7|GPM6B|NELL1|PTH|WNT4|OSR2|ANO6
GO Molecular Functions	GO:0000287	magnesium ion binding	-4.6	2.6	23	MAP3K8|GLUL|HPRT1|MAP3K5|PLK1|RPS6KA2|TKT|PDXK|MTHFD2|SIK2|SIK3|NCS1|RPS6KA6|IRAK4|MOV10L1|TESC|ATP10D|CERK|CIB3|SIK1|CLYBL|ATP11C|MAST4
GO Molecular Functions	GO:0015370	solute:sodium symporter activity	-4.6	4.2	12	SLC1A3|SLC6A6|SLC20A1|SLC20A2|SLC4A4|SLC4A7|SLC23A2|SLC34A2|SLC38A2|SLC38A1|SLC5A12|SLC13A5
KEGG Pathway	hsa05217	Basal cell carcinoma	-4.6	4.2	12	BMP2|BMP4|DDB2|GADD45B|WNT6|WNT7A|FZD4|FZD7|PTCH2|POLK|WNT4|WNT5B
GO Biological Processes	GO:0048813	dendrite morphogenesis	-4.6	3.1	18	RERE|HPRT1|ID1|LRP4|NEDD4|PPP3CA|RELN|SDC2|TIAM1|WNT7A|LRP8|FARP1|BAIAP2|TNIK|TANC2|DCDC2|NLGN3|PPP1R9A
GO Biological Processes	GO:0034976	response to endoplasmic reticulum stress	-4.6	2.4	28	ATF3|ATF4|CEBPB|CXCL8|ITPR1|MAP3K5|PRKN|PTPN2|RASGRF1|THBS1|TRAF2|TRIM25|SRPX|STC2|USP14|NR1H3|CERT1|COPS5|MAN1B1|SIRT1|TBL2|RNFT1|DNAJB12|CHAC1|ATG10|TMEM117|BHLHA15|SVIP
GO Biological Processes	GO:0018108	peptidyl-tyrosine phosphorylation	-4.6	2.2	33	CBL|CCK|CD80|CNTN1|DGKQ|HBEGF|FGFR3|HES1|IL11|IL18|INSR|LRP4|LYN|NTRK2|PDGFA|PRKCZ|RELN|TWF1|PTPN2|RYK|TEC|TGFA|TNFRSF1A|LRP8|SOCS1|SOCS3|NEURL1|CEP43|FBXW7|RAP2C|SOCS4|EPGN|CD24
GO Biological Processes	GO:0090130	tissue migration	-4.6	2.2	33	ANGPT2|BMP4|MAPK14|CYP1B1|DOCK1|HBEGF|GLUL|HMOX1|ID1|MCC|PRCP|PTGS2|PTPRR|RRAS|SOX9|TGFBR2|THBS1|WNT7A|SCG2|FGF18|IQSEC1|DUSP10|CLASP2|SIRT1|SRPX2|RGCC|FBXW7|SYNJ2BP|ADAMTS9|JCAD|NUS1|GLIPR2|NANOS1
KEGG Pathway	hsa04390	Hippo signaling pathway	-4.6	2.9	20	BMP2|BMP4|BMP7|ID1|SMAD1|MPP2|MPP3|PPP1CC|PPP2R2A|PRKCZ|TEAD1|TGFBR2|WNT6|WNT7A|FZD4|FZD7|CTNNA3|WNT4|WNT5B|PARD6B
KEGG Pathway	hsa05142	Chagas disease	-4.6	3.5	15	ADCY1|FASLG|C3|MAPK14|IFNGR1|CXCL8|NFKBIA|PPP2R2A|MAPK11|MAPK10|MAPK13|TGFBR2|TNFRSF1A|PLCB1|IRAK4
GO Cellular Components	GO:0016323	basolateral plasma membrane	-4.6	2.5	25	CA2|CASR|DSP|HPGD|ITGA9|KCNQ1|MYO1D|SLC1A3|SLC6A6|TGFA|TSHR|EZR|NUMB|SLC4A4|LIN7A|SLC4A7|CLCA2|HEPH|SLC23A2|SLC26A1|SLC40A1|SYNJ2BP|SLC39A8|SLC38A1|MARVELD2
GO Biological Processes	GO:1904019	epithelial cell apoptotic process	-4.6	3.3	16	FASLG|CAST|HMOX1|IL11|ITGA4|MDK|MAP3K5|TERT|TGFBR2|THBS1|SCG2|PPARGC1A|PLA2R1|RGCC|TNIP2|ANO6
GO Biological Processes	GO:0003012	muscle system process	-4.6	2.1	38	ADORA2B|CALCA|CHRNB4|CNN1|DRD1|DSP|EDN3|EDNRB|F2R|FKBP1B|GATA4|GATM|HMOX1|KCNQ1|MYLK|PDE4B|PPP3CA|PTGS2|RGS2|RGS4|TIAM1|TMOD1|TNFRSF1A|TNNI1|CXCR4|NR4A3|PDE5A|P2RX6|CERT1|PPARGC1A|SULF1|SYNM|SMPX|CTNNA3|PLCE1|SCN3B|SULF2|PROK2
Reactome Gene Sets	R-HSA-373080	Class B/2 (Secretin family receptors)	-4.6	3.7	14	CALCA|CALCR|CRHBP|PTH|VIP|VIPR1|WNT6|WNT7A|FZD4|FZD7|PTCH2|RAMP1|WNT4|GNB4
GO Biological Processes	GO:0070167	regulation of biomineral tissue development	-4.6	3.7	14	ATF4|BMP2|BMP4|BMP7|CEBPB|GPM6B|NELL1|PTH|SOX9|WNT6|WNT4|OSR2|ANO6|RFLNB
GO Cellular Components	GO:0044309	neuron spine	-4.6	2.8	21	DRD1|LPAR1|GRIA2|GRIN2A|MPP2|MT3|NEDD4|NTRK2|PDE4B|PPP1CC|PPP3CA|TIAM1|P2RX6|NEURL1|FARP1|BAIAP2|TANC2|PPP1R9A|TENM2|CPEB4|SHISA9
KEGG Pathway	hsa04622	RIG-I-like receptor signaling pathway	-4.5	4.1	12	MAPK14|CXCL8|IRF7|MAP3K1|NFKBIA|MAPK11|MAPK10|MAPK13|TRAF2|TRIM25|IFIH1|NLRX1
Reactome Gene Sets	R-HSA-2029482	Regulation of actin dynamics for phagocytic cup formation	-4.5	4.5	11	DOCK1|MYO5A|WASF1|ELMO1|ARPC1B|ACTR3|VAV3|BAIAP2|NCKAP1|WASF3|CYFIP2
KEGG Pathway	ko04668	TNF signaling pathway	-4.5	3.4	15	BIRC3|ATF4|CEBPB|MAP3K8|MAPK14|MAP3K5|NFKBIA|MAPK11|MAPK10|MAPK13|PTGS2|TNFRSF1A|TRAF2|IL18R1|SOCS3
Reactome Gene Sets	R-HSA-9660821	ADORA2B mediated anti-inflammatory cytokines production	-4.5	3.2	17	ADCY1|ADCY6|ADORA2B|ADRB1|CALCA|CALCR|DRD1|GPR20|GPR27|MC5R|PTH|TSHR|VIP|VIPR1|RAMP1|GNB4|GNAT3
GO Biological Processes	GO:0002063	chondrocyte development	-4.5	6.2	8	SHOX2|SOX9|TGFBR2|FGF18|CHSY1|SULF1|SULF2|RFLNB
GO Biological Processes	GO:0030279	negative regulation of ossification	-4.5	3.8	13	CALCA|ID1|LRP4|MDK|PTH|SKI|SOX9|TOB1|CHSY1|NOCT|KREMEN1|TMEM64|RFLNB
GO Cellular Components	GO:0098858	actin-based cell projection	-4.5	2.6	23	ADCY6|CA2|CNP|LCP1|MYO1D|MYO5A|MYO7B|PDGFA|TWF1|SLC6A6|EZR|HOMER2|SLC4A7|ARL4C|FARP1|BAIAP2|SYNE2|OSBPL3|PPP1R9A|TENM2|ERMN|JAM3|TMC1
GO Molecular Functions	GO:0017046	peptide hormone binding	-4.5	4.9	10	CALCR|CCKAR|CCKBR|CRHBP|ECE1|EDNRB|INSR|VIPR1|RAMP1|SLC40A1
GO Biological Processes	GO:0070201	regulation of establishment of protein localization	-4.5	1.8	51	ARNTL|BMP4|CASR|MAPK14|DRD4|F2R|ACSL3|ACSL4|FKBP1B|FN1|GLUL|GPR27|ICA1|IFNGR1|ITPR1|ITPR2|LCP1|LYN|MDM2|PRKN|PPP3CA|PRKCZ|PTGS2|STX1A|SYT4|TIAM1|TRAF2|EZR|SOCS1|PER2|IL1RL1|STXBP5L|CARTPT|C2CD5|NR1H3|TENM1|CEP131|PPP1R13B|RGCC|PHPT1|ZDHHC2|TM7SF3|FBXW7|FRMD4A|VPS35|RHOU|IFIH1|NADK|MCU|SYTL4|SVIP
GO Molecular Functions	GO:0016791	phosphatase activity	-4.5	2.4	27	ALPL|DUSP1|DUSP4|DUSP5|DUSP7|PON1|PPEF2|PPP1CC|PPP3CA|PTPN2|PTPRR|PTPRS|RNGTT|PLPPR4|DUSP10|NOCT|PTPN22|PHPT1|CPPED1|MTMR14|PLPPR3|PTPN5|SSH2|PTPDC1|PPM1L|PPM1K|PLPP4
GO Biological Processes	GO:0018958	phenol-containing compound metabolic process	-4.5	3.4	15	CRYM|DIO2|DRD1|DRD4|FAH|GPR37|GRIN2A|HDC|HPRT1|MYO5A|PRKN|PDE1B|PMEL|STAR|VPS35
GO Molecular Functions	GO:0050662	coenzyme binding	-4.5	2.3	28	AHCY|ALAS1|ALDH1A1|ALDH1A3|CRY2|CRYM|CYBB|ETFDH|HDC|HPGD|LDHA|MTHFR|PHYH|PLOD2|SORD|TKT|UGDH|PDXK|DUS4L|SIRT1|MTO1|MOCOS|GLYR1|GPT2|EGLN3|AIFM3|BMT2|ACBD7
GO Molecular Functions	GO:0030545	receptor regulator activity	-4.5	2	42	FASLG|BMP2|BMP4|BMP7|CALCA|CCK|CHGB|DGKQ|HBEGF|EDN3|FBN1|GRP|CXCL8|IL11|IL18|LGALS3|MDK|NBL1|NMB|PDGFA|PTH|TGFA|TTR|VIP|WNT6|WNT7A|SCG2|STC2|FGF18|CARTPT|GPNMB|FST|PRLH|WNT4|SEMA4G|GREM2|WNT5B|LYPD6|LYPD6B|FNDC5|EPGN|TAFA2
GO Biological Processes	GO:0042752	regulation of circadian rhythm	-4.5	3.3	16	ADCY1|ADRB1|ARNTL|CREM|CRY2|DRD4|PPP1CC|MAPK10|PER2|USP2|NR1H3|PPARGC1A|NOCT|FBXW7|SPSB4|SIK1
GO Biological Processes	GO:0043524	negative regulation of neuron apoptotic process	-4.5	3	18	CEBPB|F2R|GABRB2|HMOX1|MDK|MT3|NTRK2|PRKN|STAR|TERT|NR4A3|PPARGC1A|OXR1|CPEB4|KDM2B|VSTM2L|NRBP2|DRAXIN
KEGG Pathway	ko04022	cGMP-PKG signaling pathway	-4.5	2.9	19	ADCY1|ADCY6|ADRB1|ATF4|EDNRB|GATA4|INSR|ITPR1|ITPR2|MYLK|PPP1R12A|PDE3B|PPP1CC|PPP3CA|RGS2|PDE5A|PPIF|PLCB1|KCNMB4
GO Biological Processes	GO:0042176	regulation of protein catabolic process	-4.5	2.1	34	ARNTL|GRIN2A|MAD2L1|MDM2|MDM4|NEDD4|NELL1|ODC1|PRKN|PLK1|SOX9|EZR|VIP|OGT|USP14|RAB26|RNF19A|TIPARP|DISC1|SGSM3|MYLIP|PACSIN3|RNFT1|ZDHHC2|BBS7|FBXW7|VPS35|RIC1|RNF128|RILP|SOCS4|RNF19B|AMER1|SVIP
Reactome Gene Sets	R-HSA-168138	Toll Like Receptor 9 (TLR9) Cascade	-4.5	3.6	14	MAP3K8|MAPK14|DUSP4|DUSP7|IRF7|MAP3K1|NFKBIA|MAPK11|MAPK10|RPS6KA2|MAPKAPK2|IRAK4|RBSN|TNIP2
GO Biological Processes	GO:0043687	post-translational protein modification	-4.5	2.2	32	SERPINC1|BMP4|C3|CHGB|DDB2|FBN1|FN1|LTBP1|MATN3|MELTF|RAB3A|SDC2|SCG2|CUL4A|STC2|SOCS3|KLHL21|COPS5|KLHL3|KLHL20|KLHL5|FBXW7|CAND1|KLHL9|PNPLA2|SPSB4|FBXO32|ANKRD9|UBE2F|ASB14|ASB12|NOTUM
GO Biological Processes	GO:0007159	leukocyte cell-cell adhesion	-4.5	2.2	32	APOA4|BMP4|BMP7|RUNX1|CD80|CEBPB|MAP3K8|GCNT1|HES1|IL18|ITGA4|LGALS3|LYN|MDK|PRKCZ|PTPN2|TGFBR2|EZR|NR4A3|SOCS1|PDE5A|CD83|RASGRP1|GPNMB|HSPH1|DUSP10|PTPN22|TNFRSF21|CERCAM|SLC39A8|NLRP3|CD24
GO Biological Processes	GO:0001667	ameboidal-type cell migration	-4.5	2	39	ANGPT2|BMP4|BMP7|MAPK14|CYP1B1|DOCK1|HBEGF|EDN3|EDNRB|FN1|GLUL|HMOX1|ID1|ITGA4|MCC|PRCP|PTGS2|PTPRR|RRAS|SOX9|TGFBR2|THBS1|WNT7A|SCG2|FGF18|IQSEC1|DUSP10|CLASP2|SIRT1|SRPX2|RGCC|FBXW7|SYNJ2BP|ADAMTS9|JCAD|SEMA4G|NUS1|GLIPR2|NANOS1
GO Biological Processes	GO:0010256	endomembrane system organization	-4.5	2	38	ABCD2|FASLG|ARL1|F2R|MYO5A|PRKN|PLK1|PLSCR1|PPP2R2A|RAB3A|SYT4|UGCG|CXCR4|SQSTM1|F2RL3|ZW10|CERT1|STAM2|BAIAP2|PACSIN2|TMCC1|CLASP2|TMEFF2|RAB30|PACSIN3|SNX10|REEP2|ANO3|RBSN|VMP1|RAB33B|RILP|SYTL4|BHLHA15|ANO6|ALS2CL|RAB43|TLCD2
GO Biological Processes	GO:0071396	cellular response to lipid	-4.4	1.9	45	ADCY1|ADCY6|ARNTL|BMP4|BMP7|CASR|RUNX1|CD80|CEBPB|CRHBP|CRY2|MAPK14|LPAR1|EDNRB|ESRRG|CXCL8|IL18|LYN|NEDD4|NFKBIA|PDE4B|PDK4|PGR|SOX9|STAR|WNT6|LRP8|NR4A3|FZD4|FZD7|NR1H3|PPARGC1A|FAM107A|SETX|SIRT1|PTPN22|GDAP1|DDIT4|TESC|CYP26B1|TNIP2|TNIP3|WNT5B|NLRP3|FBXO32
GO Biological Processes	GO:0030099	myeloid cell differentiation	-4.4	2.1	36	ACTN1|ALAS1|BMP4|CA2|RUNX1|CEBPB|MAPK14|FBN1|FCER1G|IL11|IRF7|LGALS3|LYN|NFKBIA|PDE1B|MAPK11|PTPN2|TGFBR2|TGFBR3|THBS1|NR4A3|CUL4A|CARTPT|SH3PXD2A|GAB2|NBEAL2|SIRT1|FLVCR1|SNX10|KLF13|TESC|FBXW7|BATF3|CD109|TMEM64|NRROS
GO Biological Processes	GO:0045766	positive regulation of angiogenesis	-4.4	2.6	22	ANGPT2|C3|RUNX1|CYBB|CYP1B1|GATA4|HMOX1|CXCL8|SMAD1|MDK|PTGS2|RRAS|TERT|TGFBR2|THBS1|CXCR4|FGF18|SIRT1|PPP1R16B|SRPX2|JCAD|VASH2
GO Biological Processes	GO:0010771	negative regulation of cell morphogenesis involved in differentiation	-4.4	3.5	14	ID1|LRP4|MELTF|MT3|PPP3CA|PTPRS|RYK|KIAA0319|POSTN|FSTL4|NLGN3|SEMA4G|LINGO1|DRAXIN
GO Biological Processes	GO:1904035	regulation of epithelial cell apoptotic process	-4.4	3.5	14	FASLG|CAST|HMOX1|IL11|ITGA4|MDK|TERT|THBS1|SCG2|PPARGC1A|PLA2R1|RGCC|TNIP2|ANO6
KEGG Pathway	hsa04912	GnRH signaling pathway	-4.4	3.5	14	ADCY1|ADCY6|ATF4|MAPK14|HBEGF|ITPR1|ITPR2|MAP3K1|PLD1|MAPK11|MAPK10|MAPK13|PLCB1|KCNH4
GO Biological Processes	GO:0042552	myelination	-4.4	3.1	17	ABCD2|ASPA|LPAR1|GPC1|MYO5A|NTRK2|SKI|UGT8|XK|MALL|CXCR4|ARHGEF10|WASF3|TNFRSF21|ADAM22|JAM3|FAM126A
GO Biological Processes	GO:0030534	adult behavior	-4.4	3.1	17	CHRNA5|CHRNB4|CNP|CRHBP|DRD1|DRD4|PRKN|TMOD1|NR4A3|HOMER2|CARTPT|PCDH17|ADAM22|NLGN3|OXR1|UNC79|DMRT3
GO Molecular Functions	GO:0019838	growth factor binding	-4.4	3.1	17	DUSP1|FGFR3|GPC1|IL1R1|INSR|LIFR|LTBP1|NTRK2|PDGFA|TGFBR2|TGFBR3|THBS1|IL1R2|FSTL4|SRPX2|CD109|NRROS
GO Biological Processes	GO:0001975	response to amphetamine	-4.4	6	8	DRD1|DRD4|GRIN2A|HPRT1|PDE1B|PPP3CA|RGS2|RGS4
GO Biological Processes	GO:1902803	regulation of synaptic vesicle transport	-4.4	3.8	13	ADCY1|ADORA2B|CHRNA5|DRD1|PRKN|RAB3A|STX1A|SYT4|WNT7A|STXBP5L|RIMS2|NCS1|NAPB
GO Biological Processes	GO:0051648	vesicle localization	-4.4	2.2	30	ADCY1|ADORA2B|CHRNA5|DRD1|ITGA4|KIF5C|MYO1D|MYO5A|MYO7B|PRKN|PRKCZ|RAB3A|STX1A|SYT4|TGFA|WNT7A|LIN7A|STXBP5L|GOSR1|RIMS2|RASGRP1|CLASP2|NCS1|TANC2|PCDH17|NLGN3|BBS7|MREG|NAPB|CADPS2
GO Biological Processes	GO:0002009	morphogenesis of an epithelium	-4.4	1.9	43	ALDH1A3|BMP2|BMP4|BMP7|CA2|CASR|HBEGF|FRZB|GATA4|HES1|LCP1|MDK|MTHFD1|MTHFR|PDGFA|PGR|RYK|SALL1|SKI|SOX9|TGFBR2|TIAM1|EZR|WNT6|WNT7A|CXCR4|FZD4|FZD7|LMO4|SOCS3|FST|CLASP2|SULF1|TMEFF2|KLHL3|WNT4|AHI1|MKS1|BBS7|BTBD7|KDM2B|SAPCD2|RDH10
GO Biological Processes	GO:0050890	cognition	-4.4	2.3	28	ADCY1|CCK|CEBPB|CRHBP|DRD1|GATM|GRIN2A|INSR|MDK|MME|NTRK2|PRKN|PDE1B|PRKCZ|RELN|PTGS2|RASGRF1|SLC1A4|SYT4|VIP|DGCR2|FAM107A|PLCB1|NLGN3|SOBP|MFSD2A|LRRN4|TAFA2
GO Biological Processes	GO:0051048	negative regulation of secretion	-4.4	2.6	22	CRHBP|DRD4|F2R|FKBP1B|FN1|HMOX1|IL11|NMB|PRKN|PPP3CA|SYT4|TNFRSF1A|STXBP5L|CARTPT|NR1H3|PLA2R1|RGCC|PPP1R9A|FRMD4A|RAB33B|SYTL4|CBARP
GO Molecular Functions	GO:0051015	actin filament binding	-4.4	2.6	22	ACTN1|ADD3|GAS2|LCP1|MYO1D|MYO5A|MYO7B|NRAP|PLS1|TWF1|TAGLN|TMOD1|EZR|PSTPIP2|ARPC1B|ACTR3|SYNE2|CTNNA3|PPP1R9A|ERMN|CLMN|SYNE3
GO Biological Processes	GO:0009612	response to mechanical stimulus	-4.4	2.6	22	ANGPT2|BNIP3|CLCN6|MAPK14|FOSB|GATA4|MDK|MAP3K1|NFKBIA|PTGS2|SLC1A3|SOX9|TGFBR2|THBS1|TNFRSF1A|CXCR4|KIAA0319|POSTN|SLC38A2|USP53|ANO3|TMC1
GO Biological Processes	GO:1901653	cellular response to peptide	-4.4	2.1	34	ADCY1|ADCY6|CA2|CASR|CRHBP|FBN1|GPR21|GRIN2A|ID1|INSR|ITGA4|LYN|MDM2|MYO5A|PDE3B|PDK4|PPAT|PRKCZ|PTPN2|STAR|TSHR|NR4A3|OGT|SOCS1|SOCS3|C2CD5|BAIAP2|RAB31|SIK2|SIRT1|PTPN22|PHIP|AGTRAP|ATP6V1C2
GO Molecular Functions	GO:0005254	chloride channel activity	-4.4	4	12	CLCN6|GABRA1|GABRA2|GABRA4|GABRB2|GLRA2|SLC1A4|CLCA2|CLIC6|ANO3|TTYH3|ANO6
GO Biological Processes	GO:1901605	alpha-amino acid metabolic process	-4.4	2.5	23	AHCY|ASPA|ATF4|CDO1|CKMT1B|CRYM|FAH|GATM|GLUL|HAL|HDC|MTHFD1|MTHFR|ODC1|PLOD2|PPAT|SMS|GFPT2|SLC39A8|GPT2|EGLN3|HYKK|AMDHD1
GO Biological Processes	GO:0038066	p38MAPK cascade	-4.4	4.7	10	BMP2|MAPK14|DUSP1|MAP3K5|GADD45B|EZR|MAPKAPK2|RASGRP1|DUSP10|PTPN22
GO Biological Processes	GO:0097366	response to bronchodilator	-4.4	4.7	10	DRD1|DRD4|GRIN2A|HPRT1|MT3|PDE1B|PPP3CA|RGS2|RGS4|TRAF2
GO Biological Processes	GO:0060291	long-term synaptic potentiation	-4.4	3.7	13	ADCY1|DRD1|GRIN2A|MME|MPP2|NTRK2|PRKCZ|RELN|SQSTM1|FAM107A|ZDHHC2|NLGN3|PPP1R9A
GO Biological Processes	GO:0015804	neutral amino acid transport	-4.4	5.2	9	RGS2|RGS4|SLC1A4|SLC3A1|SLC6A6|SLC38A2|SLC38A1|SLC43A2|SLC6A17
Reactome Gene Sets	R-HSA-975634	Retinoid metabolism and transport	-4.4	5.2	9	APOC3|GPC1|RBP1|SDC1|SDC2|TTR|LRP8|SDC3|BCO2
GO Biological Processes	GO:0015701	bicarbonate transport	-4.4	5.2	9	CA2|SLC26A3|SLC26A4|SLC4A4|SLC4A7|SLC26A1|CYB5R4|SLC39A8|CA13
KEGG Pathway	hsa00330	Arginine and proline metabolism	-4.3	4.3	11	CKMT1B|GATM|ODC1|SAT1|SMS|SRM|CXCR4|SLC26A1|SLC38A2|SLC38A1|NANOS1
GO Molecular Functions	GO:0022834	ligand-gated channel activity	-4.3	3	17	HCN2|CHRNA5|CHRNB4|FKBP1B|GABRA1|GABRA2|GABRA4|GABRB2|GLRA2|GRIA2|GRIN2A|ITPR1|ITPR2|SCNN1G|P2RX6|CLCA2|RASA3
GO Molecular Functions	GO:0015276	ligand-gated ion channel activity	-4.3	3	17	HCN2|CHRNA5|CHRNB4|FKBP1B|GABRA1|GABRA2|GABRA4|GABRB2|GLRA2|GRIA2|GRIN2A|ITPR1|ITPR2|SCNN1G|P2RX6|CLCA2|RASA3
GO Biological Processes	GO:0008366	axon ensheathment	-4.3	3	17	ABCD2|ASPA|LPAR1|GPC1|MYO5A|NTRK2|SKI|UGT8|XK|MALL|CXCR4|ARHGEF10|WASF3|TNFRSF21|ADAM22|JAM3|FAM126A
GO Biological Processes	GO:0007272	ensheathment of neurons	-4.3	3	17	ABCD2|ASPA|LPAR1|GPC1|MYO5A|NTRK2|SKI|UGT8|XK|MALL|CXCR4|ARHGEF10|WASF3|TNFRSF21|ADAM22|JAM3|FAM126A
Reactome Gene Sets	R-HSA-194315	Signaling by Rho GTPases	-4.3	2	37	ARHGAP6|CENPC|MAPK14|CYBB|DIAPH2|MAD2L1|MYLK|PPP1R12A|PLK1|PPP1CC|PRKCZ|MAPK11|TIAM1|WASF1|ZW10|ARHGEF10|RHOBTB1|ARPC1B|ACTR3|TUBB4B|VAV3|BAIAP2|NCKAP1|WASF3|CIT|CLASP2|ARHGEF9|NSL1|CYFIP2|ARHGEF4|ARHGEF3|SPC25|RHOU|SYDE2|CENPL|TUBB2B|CENPS
GO Molecular Functions	GO:0005154	epidermal growth factor receptor binding	-4.3	5.8	8	CBL|HBEGF|PLSCR1|TGFA|VAV3|CCDC88A|LINGO1|EPGN
GO Cellular Components	GO:0030285	integral component of synaptic vesicle membrane	-4.3	5.8	8	GABRA2|PTPRS|STX1A|SYPL1|SYT4|SV2C|SLC17A6|SLC6A17
GO Biological Processes	GO:0090288	negative regulation of cellular response to growth factor stimulus	-4.3	2.7	20	FBN1|GPC1|LTBP1|NBL1|NEDD4|SKI|TGFBR2|TGFBR3|THBS1|TOB1|SPRY3|SULF1|SIRT1|WNT4|SULF2|GREM2|CD109|RBPMS2|NRROS|VWC2L
GO Biological Processes	GO:0048839	inner ear development	-4.3	2.6	21	ALDH1A3|BMP2|BMP4|CEBPD|FRZB|GABRB2|HES1|KCNQ1|MCM2|MYCL|SOX9|ZEB1|NR4A3|LIN7A|MAPKAPK2|SLC4A7|PLPPR4|AHI1|MKS1|SOBP|TMC1
GO Biological Processes	GO:0071773	cellular response to BMP stimulus	-4.3	2.8	19	BMP2|BMP4|BMP7|FBN1|GATA4|HES1|ID1|SMAD1|NBL1|SKI|SOX9|TGFBR3|TOB1|FST|SULF1|UBE2O|GREM2|RBPMS2|VWC2L
GO Biological Processes	GO:0071772	response to BMP	-4.3	2.8	19	BMP2|BMP4|BMP7|FBN1|GATA4|HES1|ID1|SMAD1|NBL1|SKI|SOX9|TGFBR3|TOB1|FST|SULF1|UBE2O|GREM2|RBPMS2|VWC2L
KEGG Pathway	ko04390	Hippo signaling pathway	-4.3	2.9	18	BMP2|BMP4|BMP7|ID1|SMAD1|PPP1CC|PPP2R2A|PRKCZ|TEAD1|TGFBR2|WNT6|WNT7A|FZD4|FZD7|CTNNA3|WNT4|WNT5B|PARD6B
GO Biological Processes	GO:0060485	mesenchyme development	-4.3	2.3	27	BMP2|BMP4|BMP7|EDN3|EDNRB|FN1|FRZB|GATA4|HES1|MDK|MDM2|MDM4|NEDD4|SOX9|TGFBR2|TGFBR3|TIAM1|CLASP2|RGCC|WNT4|POGLUT1|SEMA4G|AMER1|GLIPR2|RDH10|RBM24|RFLNB
GO Biological Processes	GO:0072657	protein localization to membrane	-4.3	1.8	48	ACSL3|FCER1G|GPC1|GRIN2A|ITGA4|LGALS3|LRP4|MYO5A|PRKN|PLS1|PRKCZ|MAPK10|RELN|RAB3A|RAB3B|STX1A|TIAM1|TNFRSF1A|EZR|NUMB|LIN7A|SQSTM1|C2CD5|RAMP1|RAB40B|RAB31|TNIK|CLASP2|PPP1R13B|GRIP1|TSPAN15|RAB26|ZDHHC8|ZDHHC2|REEP2|ADAM22|NECAB2|TESC|SYNJ2BP|CCDC88A|VPS35|SCN3B|ZDHHC14|PDZD3|TSPAN14|FAM126A|SYNE3|CD24
GO Biological Processes	GO:0010463	mesenchymal cell proliferation	-4.3	5.1	9	BMP2|BMP4|BMP7|NFIB|PDGFA|SHOX2|SOX9|ZEB1|TGFBR2
GO Biological Processes	GO:0030509	BMP signaling pathway	-4.3	2.9	18	BMP2|BMP4|BMP7|FBN1|GATA4|HES1|ID1|SMAD1|NBL1|SKI|TGFBR3|TOB1|FST|SULF1|UBE2O|GREM2|RBPMS2|VWC2L
Reactome Gene Sets	R-HSA-1971475	A tetrasaccharide linker sequence is required for GAG synthesis	-4.2	6.7	7	GPC1|SDC1|SDC2|SDC3|B3GAT1|XYLT1|B3GAT2
GO Biological Processes	GO:0007416	synapse assembly	-4.2	2.7	20	CEL|DRD1|GABRA1|GABRA2|GABRB2|LRP4|NTRK2|PTPRS|RYK|THBS2|WNT7A|FARP1|PCDH17|SRPX2|NLGN3|PPP1R9A|VPS35|NTNG2|SLITRK4|CBLN2
GO Cellular Components	GO:0030426	growth cone	-4.2	2.7	20	CBL|CRMP1|DPYSL3|ITGA4|KIF5C|MYO5A|PTPRS|RASGRF1|TIAM1|SETX|LAMP5|DISC1|PPP1R9A|TENM2|CPEB4|GDPD5|FRMD7|BOC|NRSN1|CBARP
GO Biological Processes	GO:0070588	calcium ion transmembrane transport	-4.2	2.3	28	FASLG|CACNB4|CALCR|DRD1|DRD4|F2R|FKBP1B|GRIN2A|ITPR1|ITPR2|LYN|TRPM1|MYO5A|PDE4B|F2RL3|RASA3|NCS1|CACNG5|TRPM7|CACNA2D3|SLC24A3|MCU|SLC25A25|TMC1|BHLHA15|ANO6|CBARP|FAM155A
GO Biological Processes	GO:0007626	locomotory behavior	-4.2	2.6	21	ALDH1A3|CHRNB4|CNP|DRD1|DRD4|GPR37|HPRT1|MYO5A|NOVA1|PRKN|PDE1B|RELN|TMOD1|FZD4|USP2|ZDHHC8|ADAM22|OXR1|SOBP|VPS35|DMRT3
GO Biological Processes	GO:0019933	cAMP-mediated signaling	-4.2	2.6	21	ADCY1|ADCY6|ADORA2B|ADRB1|CALCA|CALCR|DGKQ|DRD1|LPAR1|MC5R|PDE3B|PTH|RGS2|SOX9|TSHR|VIP|RIMS2|RAMP1|PDE10A|PDE7B|CGAS
GO Biological Processes	GO:0034614	cellular response to reactive oxygen species	-4.2	2.8	19	APOA4|BMP7|BNIP3|CYP1B1|GPR37|MDM2|MAP3K5|MT3|PDE8A|MAPK13|SOD3|TRAF2|NR4A3|PPIF|SETX|SIRT1|GLRX2|OSER1|MAP1LC3A
GO Molecular Functions	GO:0030594	neurotransmitter receptor activity	-4.2	3.2	15	ADRB1|CHRM4|CHRNA5|CHRNB4|DRD1|DRD4|GABRA1|GABRA2|GABRA4|GABRB2|GLRA2|GRIA2|GRIN2A|HTR1E|GPR156
KEGG Pathway	hsa04668	TNF signaling pathway	-4.2	3.2	15	BIRC3|ATF4|CEBPB|MAP3K8|MAPK14|MAP3K5|NFKBIA|MAPK11|MAPK10|MAPK13|PTGS2|TNFRSF1A|TRAF2|IL18R1|SOCS3
GO Biological Processes	GO:0048592	eye morphogenesis	-4.2	2.9	18	ALDH1A3|FASLG|ATF4|BMP4|BMP7|FBN1|GNAT2|TRPM1|NTRK2|SKI|SOX9|ZEB1|THRB|TDRD7|TSKU|AHI1|KDM2B|MFSD2A
GO Cellular Components	GO:0150034	distal axon	-4.2	2.3	28	CALCA|CASR|CBL|CCK|CRHBP|CRMP1|DPYSL3|GLUL|ITGA4|KIF5C|MYO5A|NTRK2|PTPRS|RAB3A|RASGRF1|TIAM1|SETX|NCS1|LAMP5|DISC1|PPP1R9A|TENM2|CPEB4|GDPD5|FRMD7|BOC|NRSN1|CBARP
Reactome Gene Sets	R-HSA-112043	PLC beta mediated events	-4.2	4.5	10	ADCY1|ADCY6|GNAT2|ITPR1|ITPR2|PDE1A|PDE1B|PLCB1|CAMKK1|GNAT3
GO Molecular Functions	GO:0001664	G protein-coupled receptor binding	-4.2	2.3	27	ADRB1|C3|CALCA|CCKBR|EDN3|EDNRB|GNAT2|CXCL8|NEDD4|NMB|PRKN|PTH|RYK|WNT6|WNT7A|FZD7|PTCH2|HOMER2|PRLH|REEP2|CLIC6|WNT4|NECAB2|VPS35|PROK2|WNT5B|GNAT3
GO Biological Processes	GO:0032386	regulation of intracellular transport	-4.2	2	36	ADCY1|ADORA2B|BMP4|CHRNA5|MAPK14|DRD1|FCER1G|HMOX1|LCP1|LYN|MDM2|PPP1R12A|NEDD4|PRKN|PPP1CC|PTGS2|RAB3A|STX1A|SYT4|EZR|WNT7A|STXBP5L|RIMS2|GAB2|C2CD5|TENM1|CEP131|NCS1|ZDHHC2|REEP2|FBXW7|RHOU|NAPB|NUS1|UNC13D|SVIP
GO Biological Processes	GO:0001933	negative regulation of protein phosphorylation	-4.2	2	36	ATF3|BMP4|BMP7|CBL|CDKN2C|DGKQ|DUSP1|DUSP4|DUSP5|DUSP7|LYN|GADD45B|PRKN|PLK1|PPEF2|PRKCZ|PTPN2|PTPRR|RGS2|RGS4|EZR|SOCS1|SOCS3|SPRY3|PPARGC1A|CEP43|DUSP10|SIRT1|PTPN22|RPS6KA6|DDIT4|TESC|SYNJ2BP|AIDA|SOCS4|CD109
Hallmark Gene Sets	M5930	HALLMARK EPITHELIAL MESENCHYMAL TRANSITION	-4.2	2.6	21	CDH6|DPYSL3|FBN1|FN1|GPC1|CXCL8|MATN3|MMP1|GADD45B|MYLK|PLOD2|RGS4|SAT1|SDC1|TAGLN|TGFBR3|THBS1|THBS2|SCG2|POSTN|PCOLCE2
Hallmark Gene Sets	M5924	HALLMARK MTORC1 SIGNALING	-4.2	2.6	21	ADD3|ACSL3|HPRT1|LDHA|FADS1|MCM2|NFIL3|PLK1|PLOD2|SLC1A4|SLC6A6|SORD|CXCR4|SQSTM1|FADS2|ACTR3|MTHFD2|COPS5|DAPP1|DDIT4|EGLN3
GO Molecular Functions	GO:0005516	calmodulin binding	-4.2	2.6	21	ADCY1|ADD3|CNN1|KCNQ1|MYLK|MYO1D|MYO5A|PCYT1A|PDE1A|PDE1B|PHKA2|PPP3CA|RGS1|RGS2|RGS4|RGS16|MAPKAPK2|PLCB1|KCNQ5|CAMK1D|CAMKK1
GO Biological Processes	GO:0006469	negative regulation of protein kinase activity	-4.2	2.4	24	BMP4|BMP7|CBL|CDKN2C|DUSP1|DUSP4|DUSP5|DUSP7|LYN|GADD45B|PLK1|PTPN2|RGS2|RGS4|SOCS1|SOCS3|SPRY3|CEP43|DUSP10|SIRT1|PTPN22|TESC|AIDA|SOCS4
GO Biological Processes	GO:0046717	acid secretion	-4.2	3.1	16	CASR|CCK|CCKBR|DRD4|KCNQ1|NMB|NTRK2|RAB3A|SLC1A3|STX1A|SYT4|PLA2G10|PLA2R1|SNX10|SLC38A2|SLC22A16
GO Biological Processes	GO:0051057	positive regulation of small GTPase mediated signal transduction	-4.2	3.8	12	LPAR1|F2R|F2RL2|GPR20|LYN|RELN|RASGRF1|F2RL3|RASGRP1|ARHGEF3|FRMD7|RASGEF1A
GO Biological Processes	GO:0060998	regulation of dendritic spine development	-4.2	3.8	12	LPAR1|RELN|PTPRS|TIAM1|LRP8|NEURL1|BAIAP2|FSTL4|TANC2|DISC1|NLGN3|PPP1R9A
GO Biological Processes	GO:0110053	regulation of actin filament organization	-4.2	2.3	26	ADD3|ARHGAP6|LPAR1|ID1|PRKN|TWF1|RGS4|TMOD1|WASF1|ARHGEF10|ARPC1B|ACTR3|TENM1|BAIAP2|NCKAP1|WASF3|CLASP2|TMEFF2|CYFIP2|RGCC|WNT4|CARMIL1|PPP1R9A|CCDC88A|SSH2|FRMD7
GO Molecular Functions	GO:0047555	3',5'-cyclic-GMP phosphodiesterase activity	-4.2	10	5	PDE1A|PDE8A|PDE1B|PDE5A|PDE10A
GO Molecular Functions	GO:0019855	calcium channel inhibitor activity	-4.2	10	5	FKBP1B|ITPR1|STX1A|PHPT1|PACSIN3
GO Biological Processes	GO:0070493	thrombin-activated receptor signaling pathway	-4.2	10	5	DGKQ|F2R|F2RL2|HPGD|F2RL3
GO Biological Processes	GO:1900115	extracellular regulation of signal transduction	-4.2	10	5	FBN1|LTBP1|NBL1|GREM2|NRROS
GO Biological Processes	GO:1900116	extracellular negative regulation of signal transduction	-4.2	10	5	FBN1|LTBP1|NBL1|GREM2|NRROS
GO Molecular Functions	GO:0004115	3',5'-cyclic-AMP phosphodiesterase activity	-4.2	10	5	PDE3B|PDE4B|PDE8A|PDE1B|PDE7B
KEGG Pathway	hsa04621	NOD-like receptor signaling pathway	-4.2	2.7	20	BIRC3|CASR|MAPK14|CYBB|CXCL8|IL18|IRF7|ITPR1|ITPR2|NFKBIA|MAPK11|MAPK10|MAPK13|TRAF2|PLCB1|IRAK4|TRPM7|NLRX1|MCU|NLRP3
GO Biological Processes	GO:0043010	camera-type eye development	-4.2	2.2	29	ACTL6A|ALDH1A3|ATF4|BMP4|BMP7|CYP1A1|CYP1B1|FBN1|GNAT2|MAB21L1|SKI|SOX9|ZEB1|TGFBR2|THRB|TMOD1|WNT6|WNT7A|FZD4|TDRD7|TSKU|AHI1|SLC17A6|WNT5B|KDM2B|MFSD2A|SLC25A25|OSR2|RDH10
GO Biological Processes	GO:0035335	peptidyl-tyrosine dephosphorylation	-4.2	3.4	14	DUSP1|DUSP4|DUSP5|DUSP7|PTPN2|PTPRR|PTPRS|RNGTT|DUSP10|PTPN22|MTMR14|PTPN5|SSH2|PTPDC1
KEGG Pathway	hsa04972	Pancreatic secretion	-4.2	3.4	14	ADCY1|ADCY6|CA2|CCK|CCKAR|CEL|SLC26A3|ITPR1|ITPR2|KCNQ1|PLA2G10|SLC4A4|CLCA2|PLCB1
GO Molecular Functions	GO:0004725	protein tyrosine phosphatase activity	-4.2	3.4	14	DUSP1|DUSP4|DUSP5|DUSP7|PTPN2|PTPRR|PTPRS|RNGTT|DUSP10|PTPN22|MTMR14|PTPN5|SSH2|PTPDC1
GO Cellular Components	GO:0031300	intrinsic component of organelle membrane	-4.2	2.4	24	BNIP3|ECE1|ETFDH|GABRA2|GALNT2|PTPRS|RAB3A|RAB3B|RAB4A|STX1A|SYPL1|SYT4|P2RX6|PCSK7|SV2C|RAB26|GDAP1|SLC66A1|SYNJ2BP|MREG|SLC17A6|MCU|ACER2|SLC6A17
KEGG Pathway	hsa05166	Human T-cell leukemia virus 1 infection	-4.2	2.3	27	ADCY1|ADCY6|ATF3|ATF4|CDKN2C|CREM|ETS2|IL1R1|MAD2L1|MAP3K1|NELL1|NFKBIA|PDGFA|PPP3CA|MAPK10|RRAS|TERT|TGFBR2|TNFRSF1A|WNT6|WNT7A|IL1R2|FZD4|FZD7|KCNH4|WNT4|WNT5B
GO Biological Processes	GO:0006022	aminoglycan metabolic process	-4.2	2.7	19	GPC1|SDC1|SDC2|ST3GAL1|UGDH|CHST1|HS6ST1|CHST3|HS2ST1|SDC3|HS3ST1|UST|CHSY1|B3GAT1|XYLT1|NDST4|CHST9|B3GNT7|B3GAT2
KEGG Pathway	ko04720	Long-term potentiation	-4.2	4.1	11	ADCY1|ATF4|GRIA2|GRIN2A|ITPR1|ITPR2|PPP1CC|PPP3CA|RPS6KA2|PLCB1|RPS6KA6
Reactome Gene Sets	R-HSA-112040	G-protein mediated events	-4.1	4.4	10	ADCY1|ADCY6|GNAT2|ITPR1|ITPR2|PDE1A|PDE1B|PLCB1|CAMKK1|GNAT3
GO Molecular Functions	GO:0005088	Ras guanyl-nucleotide exchange factor activity	-4.1	3.2	15	ADRB1|DOCK1|RASGRF1|TIAM1|ARHGEF10|RASGRP1|FARP1|VAV3|RGL1|ARHGEF4|ARHGEF3|RIC1|DENND2D|FRMD7|RASGEF1A
GO Biological Processes	GO:1903203	regulation of oxidative stress-induced neuron death	-4.1	6.4	7	ATF4|MCL1|PRKN|NR4A3|OXR1|FBXW7|NCOA7
GO Biological Processes	GO:0007188	adenylate cyclase-modulating G protein-coupled receptor signaling pathway	-4.1	2.5	23	ADCY1|ADCY6|ADORA2B|ADRB1|CALCA|CALCR|CASR|CHRM4|DRD1|DRD4|LPAR1|GNAT2|GPR37|HTR1E|MC5R|PTH|RGS1|RGS2|TSHR|VIP|VIPR1|RAMP1|GNAT3
GO Biological Processes	GO:0045742	positive regulation of epidermal growth factor receptor signaling pathway	-4.1	5.5	8	FASLG|CBL|HBEGF|TGFA|NEURL1|FBXW7|CCDC88A|EPGN
GO Biological Processes	GO:0033280	response to vitamin D	-4.1	5.5	8	ALPL|BMP7|CASR|PTH|PTGS2|TRIM25|STC2|GDAP1
KEGG Pathway	hsa04022	cGMP-PKG signaling pathway	-4.1	2.7	19	ADCY1|ADCY6|ADRB1|ATF4|EDNRB|GATA4|INSR|ITPR1|ITPR2|MYLK|PPP1R12A|PDE3B|PPP1CC|PPP3CA|RGS2|PDE5A|PPIF|PLCB1|KCNMB4
GO Biological Processes	GO:0048660	regulation of smooth muscle cell proliferation	-4.1	2.7	19	BMP4|CNN1|HBEGF|HMOX1|HPGD|IL18|MDM2|MAP3K5|PDE1A|PTGS2|TERT|TGFBR2|THBS1|VIP|NR4A3|ADAMTS1|PPARGC1A|IRAK4|RBPMS2
GO Biological Processes	GO:0002274	myeloid leukocyte activation	-4.1	1.8	48	ADORA2B|C3|CBL|CHRNB4|MAPK14|CYBB|CFD|DSP|FCER1G|HMOX1|IFNGR1|CXCL8|CXCR1|IL18|LGALS3|LYN|MME|SERPINB10|PLD1|PLSCR1|PRCP|RAB3A|TGFBR2|THBS1|TNFAIP6|TTR|NR4A3|PLA2G10|PDXK|RNASET2|IL1RL1|GAB2|NR1H3|RASGRP1|TUBB4B|RAB31|NBEAL2|QPCT|CPPED1|BATF3|CAND1|RAP2C|TNIP2|TSPAN14|HVCN1|ANO6|UNC13D|SVIP
GO Biological Processes	GO:0097164	ammonium ion metabolic process	-4.1	2.5	22	APOA4|CETP|DRD1|DRD4|ACSL3|GPR37|GRIN2A|HDC|HPRT1|ODC1|PRKN|PCYT1A|PDE1B|PON1|SAT1|SMS|SRM|PLA2G10|NR1H3|VPS35|MFSD2A|ACER2
GO Biological Processes	GO:0051493	regulation of cytoskeleton organization	-4.1	1.9	42	ADD3|ARHGAP6|LPAR1|GPM6B|ID1|KIF11|MDK|PRKN|PDGFA|PLK1|TWF1|RGS4|TMOD1|EZR|WASF1|ARHGEF10|RHOBTB1|ARPC1B|ACTR3|TENM1|BAIAP2|NCKAP1|WASF3|FAM107A|RHOBTB3|CEP131|CLASP2|TMEFF2|CYFIP2|RGCC|PHPT1|WNT4|CARMIL1|PPP1R9A|CCDC88A|MID1IP1|CEP76|JAM3|DIXDC1|SSH2|FRMD7|CCSAP
GO Biological Processes	GO:0051348	negative regulation of transferase activity	-4.1	2.3	27	BMP4|BMP7|CBL|CDKN2C|DUSP1|DUSP4|DUSP5|DUSP7|LYN|MAD2L1|GADD45B|PRKN|PLK1|PTPN2|RGS2|RGS4|SOCS1|SOCS3|SPRY3|CEP43|DUSP10|SIRT1|PTPN22|PHPT1|TESC|AIDA|SOCS4
Reactome Gene Sets	R-HSA-111885	Opioid Signalling	-4.1	3.5	13	ADCY1|ADCY6|GNAT2|ITPR1|ITPR2|PDE1A|PDE4B|PDE1B|PPP3CA|PLCB1|GNB4|CAMKK1|GNAT3
KEGG Pathway	ko04912	GnRH signaling pathway	-4.1	3.5	13	ADCY1|ADCY6|ATF4|MAPK14|HBEGF|ITPR1|ITPR2|MAP3K1|PLD1|MAPK11|MAPK10|MAPK13|PLCB1
KEGG Pathway	ko05120	Epithelial cell signaling in Helicobacter pylori infection	-4.1	4	11	MAPK14|HBEGF|CXCL8|CXCR1|LYN|NFKBIA|MAPK11|MAPK10|MAPK13|JAM3|ATP6V1C2
GO Biological Processes	GO:0015918	sterol transport	-4.1	3.2	15	APOA4|APOC3|CEL|CETP|NFKBIA|PON1|STAR|PLA2G10|NR1H3|SIRT1|OSBPL3|ZDHHC8|ABCG4|STARD5|NUS1
GO Molecular Functions	GO:0005262	calcium channel activity	-4.1	3.2	15	CACNB4|FKBP1B|GRIN2A|ITPR1|ITPR2|TRPM1|RASA3|NCS1|CACNG5|TRPM7|CACNA2D3|SLC24A3|MCU|TMC1|FAM155A
GO Biological Processes	GO:0044070	regulation of anion transport	-4.1	3.3	14	ATF4|CA2|CCK|CEBPB|CETP|CRY2|RGS2|RGS4|SYT4|THBS1|PLA2G10|PER2|PLA2R1|SLC43A2
GO Biological Processes	GO:2000300	regulation of synaptic vesicle exocytosis	-4.1	3.7	12	ADCY1|ADORA2B|CHRNA5|DRD1|RAB3A|STX1A|SYT4|WNT7A|STXBP5L|RIMS2|NCS1|NAPB
GO Molecular Functions	GO:0070324	thyroid hormone binding	-4.1	14	4	ALDH1A3|CRYM|THRB|TTR
GO Biological Processes	GO:0071694	maintenance of protein location in extracellular region	-4.1	14	4	FBN1|LTBP1|NBL1|NRROS
GO Molecular Functions	GO:0004908	interleukin-1 receptor activity	-4.1	14	4	IL1R1|IL1R2|IL18R1|IL1RL1
GO Biological Processes	GO:0044341	sodium-dependent phosphate transport	-4.1	14	4	ATF4|CEBPB|CRY2|SLC34A2
GO Biological Processes	GO:0062013	positive regulation of small molecule metabolic process	-4.1	2.8	18	ADORA2B|ABCD2|APOA4|INSR|PTH|PTGS2|PTPN2|STAR|NR4A3|SLC4A4|NR1H3|ARPP19|PPARGC1A|SIRT1|WNT4|MID1IP1|RDH10|CLYBL
GO Biological Processes	GO:0042476	odontogenesis	-4.1	3	16	ALPL|BMP2|BMP4|BMP7|CA2|LRP4|MYO5A|SDC1|TUFT1|WNT6|FST|SNX10|DMRT3|ROGDI|OSR2|APCDD1
GO Biological Processes	GO:0071375	cellular response to peptide hormone stimulus	-4.1	2.2	29	ADCY1|ADCY6|CA2|CRHBP|FBN1|GPR21|INSR|LYN|MDM2|MYO5A|PDE3B|PDK4|PPAT|PRKCZ|PTPN2|STAR|TSHR|NR4A3|OGT|SOCS1|SOCS3|C2CD5|BAIAP2|RAB31|SIK2|SIRT1|PHIP|AGTRAP|ATP6V1C2
GO Biological Processes	GO:0007269	neurotransmitter secretion	-4.1	2.7	19	ADCY1|ADORA2B|CHRNA5|CHRNB4|DRD1|PRKN|RAB3A|STX1A|SYT4|WNT7A|LIN7A|STXBP5L|RIMS2|NCS1|NAAA|KCNMB4|PPP1R9A|NAPB|CADPS2
GO Biological Processes	GO:0048659	smooth muscle cell proliferation	-4.1	2.7	19	BMP4|CNN1|HBEGF|HMOX1|HPGD|IL18|MDM2|MAP3K5|PDE1A|PTGS2|TERT|TGFBR2|THBS1|VIP|NR4A3|ADAMTS1|PPARGC1A|IRAK4|RBPMS2
GO Biological Processes	GO:0099643	signal release from synapse	-4.1	2.7	19	ADCY1|ADORA2B|CHRNA5|CHRNB4|DRD1|PRKN|RAB3A|STX1A|SYT4|WNT7A|LIN7A|STXBP5L|RIMS2|NCS1|NAAA|KCNMB4|PPP1R9A|NAPB|CADPS2
GO Molecular Functions	GO:0048018	receptor ligand activity	-4.1	1.9	38	FASLG|BMP2|BMP4|BMP7|CALCA|CCK|CHGB|HBEGF|EDN3|FBN1|GRP|CXCL8|IL11|IL18|LGALS3|MDK|NBL1|NMB|PDGFA|PTH|TGFA|TTR|VIP|WNT6|WNT7A|SCG2|STC2|FGF18|CARTPT|GPNMB|PRLH|WNT4|SEMA4G|GREM2|WNT5B|FNDC5|EPGN|TAFA2
GO Biological Processes	GO:0030510	regulation of BMP signaling pathway	-4.1	3.5	13	BMP4|FBN1|GATA4|HES1|NBL1|SKI|TOB1|FST|SULF1|UBE2O|GREM2|RBPMS2|VWC2L
Reactome Gene Sets	R-HSA-168181	Toll Like Receptor 7/8 (TLR7/8) Cascade	-4.1	3.5	13	MAP3K8|MAPK14|DUSP4|DUSP7|IRF7|MAP3K1|NFKBIA|MAPK11|MAPK10|RPS6KA2|MAPKAPK2|IRAK4|TNIP2
Reactome Gene Sets	R-HSA-975155	MyD88 dependent cascade initiated on endosome	-4.1	3.5	13	MAP3K8|MAPK14|DUSP4|DUSP7|IRF7|MAP3K1|NFKBIA|MAPK11|MAPK10|RPS6KA2|MAPKAPK2|IRAK4|TNIP2
Hallmark Gene Sets	M5902	HALLMARK APOPTOSIS	-4	2.8	18	BIRC3|FASLG|ATF3|BMP2|EMP1|F2R|HMOX1|IFNGR1|IL18|LGALS3|MCL1|GADD45B|SAT1|SLC20A1|TGFBR3|SQSTM1|PLPPR4|AIFM3
GO Cellular Components	GO:0005903	brush border	-4	3.3	14	ACTN1|ADD3|SLC26A3|MME|MYO1D|MYO7B|SLC26A4|PLS1|SLC3A1|EZR|ACTR3|SLC34A2|SLC38A2|PDZD3
GO Biological Processes	GO:0030301	cholesterol transport	-4	3.3	14	APOA4|APOC3|CEL|CETP|NFKBIA|PON1|STAR|PLA2G10|NR1H3|SIRT1|ZDHHC8|ABCG4|STARD5|NUS1
KEGG Pathway	hsa04720	Long-term potentiation	-4	4	11	ADCY1|ATF4|GRIA2|GRIN2A|ITPR1|ITPR2|PPP1CC|PPP3CA|RPS6KA2|PLCB1|RPS6KA6
Reactome Gene Sets	R-HSA-6806667	Metabolism of fat-soluble vitamins	-4	4.8	9	APOC3|GPC1|RBP1|SDC1|SDC2|TTR|LRP8|SDC3|BCO2
GO Cellular Components	GO:0043209	myelin sheath	-4	4.8	9	CA2|CNP|GLUL|MYO1D|PRKCZ|ERMN|JAM3|MARVELD2|CA13
GO Biological Processes	GO:0033673	negative regulation of kinase activity	-4	2.3	25	BMP4|BMP7|CBL|CDKN2C|DUSP1|DUSP4|DUSP5|DUSP7|LYN|GADD45B|PRKN|PLK1|PTPN2|RGS2|RGS4|SOCS1|SOCS3|SPRY3|CEP43|DUSP10|SIRT1|PTPN22|TESC|AIDA|SOCS4
GO Biological Processes	GO:0009896	positive regulation of catabolic process	-4	2	36	ABCD2|APOA4|BNIP3|HMOX1|INSR|MDM2|NEDD4|PRKN|PLK1|SOX9|EZR|VIP|ULK1|SLC4A4|TOB1|SIRT1|RNF19A|TIPARP|HSPB8|DISC1|SGSM3|MYLIP|PACSIN3|RNFT1|BBS7|FBXW7|VPS35|PNPLA2|RNF128|RILP|SOCS4|RNF19B|AMER1|RBM24|SVIP|NANOS1
GO Biological Processes	GO:0048568	embryonic organ development	-4	2	36	ALDH1A3|ATF4|BMP4|BMP7|CEBPB|FBN1|FRZB|GATA4|HES1|CXCL8|MMP16|MTHFD1|PDGFA|SALL1|SHOX2|SOX9|ZEB1|TEAD1|TGFBR2|NR4A3|SOCS3|HS6ST1|FLVCR1|AHI1|MKS1|SOBP|BBS7|PALB2|VASH2|KDM2B|MFSD2A|OSR2|RDH10|NRK|TUBB2B|RBPMS2
GO Biological Processes	GO:0006817	phosphate ion transport	-4	6.2	7	ATF4|CEBPB|CRY2|SLC20A1|SLC20A2|XPR1|SLC34A2
GO Biological Processes	GO:0051924	regulation of calcium ion transport	-4	2.4	24	CACNB4|CALCR|CASR|DRD1|DRD4|F2R|FKBP1B|LGALS3|LYN|MYLK|MYO5A|PDE4B|PTH|PTGS2|RGS4|CXCR4|STC2|F2RL3|HOMER2|PACSIN3|TMC1|PLPP4|CBARP|CRACR2B
GO Biological Processes	GO:0002726	positive regulation of T cell cytokine production	-4	7.5	6	IL1R1|IL18|PRKCZ|TRAF2|IL18R1|NLRP3
GO Biological Processes	GO:0071243	cellular response to arsenic-containing substance	-4	7.5	6	ATF3|ATF4|HMOX1|MAPK13|PPIF|SLC38A2
KEGG Pathway	hsa04625	c-type lectin receptor signaling pathway	-4	3.3	14	MAPK14|FCER1G|ITPR1|ITPR2|MDM2|NFKBIA|PPP3CA|MAPK11|MAPK10|MAPK13|PTGS2|RRAS|MAPKAPK2|NLRP3
GO Molecular Functions	GO:0008528	G protein-coupled peptide receptor activity	-4	2.9	17	CALCR|CCKAR|CCKBR|ACKR2|EDNRB|F2R|F2RL2|GPR37|CXCR1|MC5R|TSHR|VIPR1|CXCR4|F2RL3|RAMP1|AGTRAP|MCHR2
GO Biological Processes	GO:0010634	positive regulation of epithelial cell migration	-4	2.7	19	BMP4|MAPK14|DOCK1|HBEGF|HMOX1|PTGS2|RRAS|SOX9|TGFBR2|THBS1|WNT7A|FGF18|IQSEC1|CLASP2|SIRT1|SRPX2|JCAD|NUS1|GLIPR2
GO Biological Processes	GO:0046890	regulation of lipid biosynthetic process	-4	2.5	21	ABCD2|APOA4|APOC3|BMP2|C3|DGKQ|ACSL3|PDGFA|PDK4|PTGS2|STAR|TNFRSF1A|NR1H3|PPARGC1A|SIRT1|WNT4|FBXW7|MID1IP1|MFSD2A|SIK1|RDH10
GO Molecular Functions	GO:0017017	MAP kinase tyrosine/serine/threonine phosphatase activity	-4	9.6	5	DUSP1|DUSP4|DUSP5|DUSP7|DUSP10
GO Biological Processes	GO:0045741	positive regulation of epidermal growth factor-activated receptor activity	-4	9.6	5	HBEGF|TGFA|NEURL1|FBXW7|EPGN
GO Biological Processes	GO:0051650	establishment of vesicle localization	-4	2.2	28	ADCY1|ADORA2B|CHRNA5|DRD1|ITGA4|KIF5C|MYO1D|MYO5A|MYO7B|PRKN|PRKCZ|RAB3A|STX1A|SYT4|TGFA|WNT7A|LIN7A|STXBP5L|GOSR1|RIMS2|RASGRP1|CLASP2|NCS1|TANC2|BBS7|MREG|NAPB|CADPS2
GO Molecular Functions	GO:0070405	ammonium ion binding	-4	3.9	11	APOA4|CETP|CHRNB4|DRD1|DRD4|HTR1E|PCYT1A|PITPNA|SAT1|RASGRP1|ESYT3
GO Biological Processes	GO:0072347	response to anesthetic	-4	3.9	11	CRHBP|DRD1|DRD4|FOSB|MDM2|PPP2R2A|RGS4|TIAM1|CXCR4|HOMER2|MAP1LC3A
GO Biological Processes	GO:0007613	memory	-4	3.1	15	ADCY1|CCK|CEBPB|DRD1|GRIN2A|INSR|MDK|PRKCZ|RELN|PTGS2|RASGRF1|SYT4|PLCB1|LRRN4|TAFA2
GO Biological Processes	GO:0072330	monocarboxylic acid biosynthetic process	-4	2.1	30	ALDH1A3|ABCD2|APOA4|APOC3|CYP1A1|ACSL3|HPGD|INSR|LDHA|FADS1|LTC4S|MYO5A|PDK4|PTGS1|PTGS2|RBP1|SLC1A3|STAR|OGT|SLC4A4|PER2|FADS2|NR1H3|UST|PPARGC1A|SIRT1|OSBPL3|DDIT4|MID1IP1|RDH10
GO Biological Processes	GO:0009416	response to light stimulus	-4	2.2	28	ATF4|CCK|CRY2|DDB2|DRD1|DUSP1|GNAT2|GRIN2A|MDM2|TRPM1|MME|NEDD4|PDE1B|PPP1CC|MAPK10|MAPK13|PTGS2|SLC1A3|PER2|USP2|SIRT1|POLK|NLGN3|SIK1|LRRN4|PRIMPOL|TAFA2|RGS9BP
GO Biological Processes	GO:0046683	response to organophosphorus	-4	2.9	16	HCN2|CDO1|CRHBP|DGKQ|SLC26A3|DUSP1|LPAR1|FOSB|ITPR2|KCNQ1|LDHA|PTGS2|SDC1|STAR|EZR|P2RX6
Reactome Gene Sets	R-HSA-168188	Toll Like Receptor TLR6:TLR2 Cascade	-4	3.4	13	MAP3K8|MAPK14|DUSP4|DUSP7|MAP3K1|NFKBIA|MAPK11|MAPK10|RPS6KA2|SOCS1|MAPKAPK2|IRAK4|TNIP2
Reactome Gene Sets	R-HSA-166058	MyD88:MAL(TIRAP) cascade initiated on plasma membrane	-4	3.4	13	MAP3K8|MAPK14|DUSP4|DUSP7|MAP3K1|NFKBIA|MAPK11|MAPK10|RPS6KA2|SOCS1|MAPKAPK2|IRAK4|TNIP2
GO Biological Processes	GO:0051591	response to cAMP	-4	3.4	13	HCN2|CDO1|CRHBP|DGKQ|SLC26A3|DUSP1|FOSB|ITPR2|KCNQ1|LDHA|SDC1|STAR|EZR
Reactome Gene Sets	R-HSA-8957275	Post-translational protein phosphorylation	-4	3.2	14	SERPINC1|BMP4|C3|CHGB|FBN1|FN1|LTBP1|MATN3|MELTF|SDC2|SCG2|STC2|PNPLA2|NOTUM
GO Biological Processes	GO:1901186	positive regulation of ERBB signaling pathway	-4	5.2	8	FASLG|CBL|HBEGF|TGFA|NEURL1|FBXW7|CCDC88A|EPGN
GO Biological Processes	GO:1903522	regulation of blood circulation	-3.9	2.2	27	ADRB1|CACNB4|CALCA|CASR|DSP|HBEGF|ECE1|EDN3|F2R|FKBP1B|GATA4|ITPR1|ITPR2|KCNQ1|MDM2|PDE4B|PTGS2|RGS2|RGS4|THRB|PDE5A|PER2|CACNG5|KCNMB4|CTNNA3|CACNA2D3|SCN3B
GO Biological Processes	GO:0006790	sulfur compound metabolic process	-3.9	2.1	31	AHCY|CDO1|ACSL3|ACSL4|GSTA2|GSTA3|GSTT1|MTHFD1|MTHFR|PDK4|ST3GAL1|SMS|UGDH|TPST2|CHST1|PAPSS2|PAPSS1|CHST3|UST|SLC26A1|CHSY1|ACOT9|GLRX2|XYLT1|NDST4|CHAC1|ACSF2|CHST9|B3GNT7|SULT6B1|CHAC2
GO Biological Processes	GO:0000280	nuclear division	-3.9	2	34	BMP4|BMP7|CENPC|DMRT1|DUSP1|EDN3|ING2|INSR|KIF11|MAD2L1|PLK1|TGFA|ZW10|ARHGEF10|DLGAP5|ACTR3|STAG3|CLASP2|PLCB1|NSL1|RGCC|NUSAP1|WNT4|MOV10L1|PHIP|CEP192|CYP26B1|MASTL|TDRD9|CCSAP|PHF13|HORMAD2|EPGN|CENPS
KEGG Pathway	hsa05163	human cytomegalovirus infection	-3.9	2.4	23	ADCY1|ADCY6|FASLG|ATF4|MAPK14|IL1R1|CXCL8|IL10RB|ITPR1|ITPR2|MDM2|NFKBIA|PPP3CA|MAPK11|MAPK13|PTGS2|TNFRSF1A|TRAF2|CXCR4|PLCB1|KCNH4|GNB4|CGAS
GO Biological Processes	GO:0050803	regulation of synapse structure or activity	-3.9	2.4	23	MAPK14|LRP4|NEDD4|NTRK2|RELN|PTPRS|THBS2|TIAM1|WNT7A|LRP8|NEURL1|BAIAP2|TANC2|DISC1|SRPX2|ZDHHC2|NLGN3|PPP1R9A|VPS35|SLC17A6|NTNG2|SLITRK4|CBLN2
GO Cellular Components	GO:0030658	transport vesicle membrane	-3.9	2.5	21	GABRA2|ICA1|ITPR1|PTPRS|RAB3A|RAB3B|RAB4A|STX1A|SYPL1|SYT4|TGFA|SYNGR3|SYNRG|SV2C|LAMP5|RAB26|SLC17A6|SYTL4|CLBA1|CBARP|SLC6A17
KEGG Pathway	ko05166	HTLV-I infection	-3.9	2.3	24	ADCY1|ADCY6|ATF3|ATF4|CDKN2C|CREM|ETS2|IL1R1|MAD2L1|MAP3K1|NFKBIA|PDGFA|PPP3CA|RRAS|TERT|TGFBR2|TNFRSF1A|WNT6|WNT7A|IL1R2|FZD4|FZD7|WNT4|WNT5B
GO Cellular Components	GO:0098936	intrinsic component of postsynaptic membrane	-3.9	3.1	15	ADCY1|CNTN1|DRD1|GABRA1|GABRA4|GABRB2|GRIN2A|PTPRS|P2RX6|PLPPR4|CACNG5|PCDH17|ADAM22|NLGN3|SHISA9
GO Biological Processes	GO:0022407	regulation of cell-cell adhesion	-3.9	2	35	BMP2|BMP4|BMP7|RUNX1|CD80|CEBPB|MAP3K8|MAPK14|HES1|IL18|ITGA4|LGALS3|LYN|MDK|PRKCZ|PTPN2|PTPRR|TGFBR2|NR4A3|SOCS1|PDE5A|ADAM19|CD83|RASGRP1|GPNMB|HSPH1|DUSP10|PTPN22|TNFRSF21|RGCC|ZDHHC2|WNT4|MEGF10|NLRP3|CD24
GO Biological Processes	GO:0051785	positive regulation of nuclear division	-3.9	3.8	11	DMRT1|EDN3|INSR|TGFA|DLGAP5|PLCB1|RGCC|NUSAP1|WNT4|PHIP|EPGN
GO Biological Processes	GO:0015800	acidic amino acid transport	-3.9	3.8	11	CCK|NTRK2|RAB3A|SLC1A3|SLC6A6|STX1A|SYT4|PER2|SLC38A2|SLC17A6|LRRC8C
KEGG Pathway	hsa05120	Epithelial cell signaling in Helicobacter pylori infection	-3.9	3.8	11	MAPK14|HBEGF|CXCL8|CXCR1|LYN|NFKBIA|MAPK11|MAPK10|MAPK13|JAM3|ATP6V1C2
KEGG Pathway	hsa04926	relaxin signaling pathway	-3.9	2.9	16	ADCY1|ADCY6|ATF4|MAPK14|EDNRB|MMP1|MMP13|NFKBIA|PRKCZ|MAPK11|MAPK10|MAPK13|TGFBR2|PLCB1|GNB4|NANOS1
GO Biological Processes	GO:0007204	positive regulation of cytosolic calcium ion concentration	-3.9	2.2	28	FASLG|CALCA|CALCR|CCKBR|ACKR2|DRD1|LPAR1|EDNRB|F2R|F2RL2|FKBP1B|GNAT2|GPR20|GRIN2A|CXCR1|ITPR1|ITPR2|LYN|TRPM1|MYO5A|NMB|CXCR4|F2RL3|RASA3|PLCE1|PROK2|FAM155A|CD24
KEGG Pathway	ko04914	Progesterone-mediated oocyte maturation	-3.9	3.4	13	ADCY1|ADCY6|MAPK14|MAD2L1|PDE3B|PGR|PLK1|MAPK11|MAPK10|MAPK13|RPS6KA2|RPS6KA6|CPEB4
KEGG Pathway	ko04972	Pancreatic secretion	-3.9	3.4	13	ADCY1|ADCY6|CA2|CCKAR|CEL|SLC26A3|ITPR1|ITPR2|KCNQ1|PLA2G10|SLC4A4|CLCA2|PLCB1
GO Cellular Components	GO:0032587	ruffle membrane	-3.9	3.4	13	LCP1|TWF1|TIAM1|EZR|C2CD5|SH2D3C|FAM107A|PACSIN2|CLASP2|ARHGEF4|TESC|JCAD|PSD2
GO Biological Processes	GO:1903305	regulation of regulated secretory pathway	-3.9	2.7	18	ADCY1|ADORA2B|CHRNA5|DRD1|FCER1G|HMOX1|LYN|RAB3A|STX1A|SYT4|WNT7A|STXBP5L|RIMS2|GAB2|NCS1|NAPB|UNC13D|CBARP
GO Biological Processes	GO:0061041	regulation of wound healing	-3.9	2.7	18	SERPINC1|HBEGF|F2R|FCER1G|LYN|MYLK|PDGFA|RAB3A|TEC|TGFBR2|THBS1|CXCR4|DUSP10|CLASP2|WNT4|SYTL4|CD109|ANO6
GO Cellular Components	GO:0001726	ruffle	-3.9	2.6	19	ACTN1|LCP1|MYO5A|TWF1|TIAM1|EZR|C2CD5|SH2D3C|BAIAP2|NCKAP1|FAM107A|PACSIN2|CLASP2|ARHGEF4|TRPM7|TESC|JCAD|MTMR14|PSD2
GO Biological Processes	GO:0045732	positive regulation of protein catabolic process	-3.9	2.4	22	MDM2|NEDD4|PRKN|PLK1|SOX9|EZR|VIP|RNF19A|TIPARP|DISC1|SGSM3|MYLIP|PACSIN3|RNFT1|BBS7|FBXW7|VPS35|RNF128|RILP|SOCS4|RNF19B|AMER1
GO Biological Processes	GO:0002064	epithelial cell development	-3.9	2.4	22	ARNTL|ATF4|BMP4|DMRT1|FOSL2|ID1|PPP1R12A|PGR|PTPRS|SDC1|SOX9|TMOD1|TNFRSF1A|EZR|WNT7A|CXCR4|SLC4A7|PPP1R16B|RAP2C|WNT5B|TMC1|MARVELD2
GO Biological Processes	GO:0097530	granulocyte migration	-3.9	2.8	17	MAPK14|EDN3|FCER1G|IL1R1|CXCL8|CXCR1|ITGA9|LGALS3|MDK|PDE4B|THBS1|SCG2|VAV3|IRAK4|CAMK1D|JAM3|MCU
GO Biological Processes	GO:0015844	monoamine transport	-3.9	3.5	12	DRD1|DRD4|FCER1G|GPM6B|PRKN|RAB3A|RAB3B|STX1A|SYT4|VIP|CARTPT|NISCH
GO Molecular Functions	GO:0015106	bicarbonate transmembrane transporter activity	-3.9	7.1	6	SLC26A3|SLC26A4|SLC4A4|SLC4A7|SLC26A1|SLC39A8
GO Biological Processes	GO:0016601	Rac protein signal transduction	-3.9	5.1	8	RASGRF1|TIAM1|OGT|WASF1|ELMO1|NCKAP1|NISCH|RHOU
GO Molecular Functions	GO:0008200	ion channel inhibitor activity	-3.9	5.1	8	FKBP1B|ITPR1|NEDD4|STX1A|PHPT1|PACSIN3|SCN3B|PDZD3
GO Molecular Functions	GO:0015294	solute:cation symporter activity	-3.9	3.3	13	SLC1A3|SLC6A6|SLC20A1|SLC20A2|SLC4A4|SLC4A7|SLC23A2|SLC34A2|SLC38A2|SLC39A8|SLC38A1|SLC5A12|SLC13A5
GO Biological Processes	GO:2001023	regulation of response to drug	-3.9	3.3	13	DRD1|DRD4|GABRA4|GPR37|PRKN|PDE8A|RAB3A|RAB3B|RGS2|RGS4|SYT4|NR4A3|PER2
GO Biological Processes	GO:0051480	regulation of cytosolic calcium ion concentration	-3.9	2.1	30	FASLG|CALCA|CALCR|CCKBR|ACKR2|DRD1|LPAR1|EDNRB|F2R|F2RL2|FKBP1B|GNAT2|GPR20|GRIN2A|CXCR1|ITPR1|ITPR2|LYN|TRPM1|MYO5A|NMB|CXCR4|F2RL3|RASA3|NCS1|PLCE1|PROK2|TMEM64|FAM155A|CD24
GO Biological Processes	GO:0050878	regulation of body fluid levels	-3.9	1.9	39	ACTN1|ADCY1|ADCY6|SERPINC1|ENTPD1|CDO1|CEL|DGKQ|DOCK1|EDNRB|F2R|F2RL2|FCER1G|FN1|GATA4|ITPR1|ITPR2|LYN|PDGFA|PLSCR1|PPAT|PRCP|SCNN1G|TEC|THBS1|UGCG|VIP|DGKE|F2RL3|PAPSS2|P2RX6|NEURL1|NR1H3|VAV3|PHF21A|CARMIL1|CYP26B1|RBSN|ANO6
KEGG Pathway	hsa04014	Ras signaling pathway	-3.9	2.3	24	ANGPT2|FASLG|ETS2|FGFR3|GRIN2A|INSR|NTRK2|PDGFA|PLD1|MAPK10|RASGRF1|RRAS|TGFA|TIAM1|PLA2G10|FGF18|GAB2|RASGRP1|RASA3|CNKSR2|RGL1|KCNH4|PLCE1|GNB4
GO Molecular Functions	GO:0001653	peptide receptor activity	-3.9	2.8	17	CALCR|CCKAR|CCKBR|ACKR2|EDNRB|F2R|F2RL2|GPR37|CXCR1|MC5R|TSHR|VIPR1|CXCR4|F2RL3|RAMP1|AGTRAP|MCHR2
GO Biological Processes	GO:0006638	neutral lipid metabolic process	-3.8	2.9	16	APOA4|APOC3|C3|CETP|DGKQ|FABP2|ACSL4|PNPLA4|DGKE|NR1H3|SIRT1|PLCE1|FBXW7|PNPLA2|MFSD2A|SIK1
GO Biological Processes	GO:0006639	acylglycerol metabolic process	-3.8	2.9	16	APOA4|APOC3|C3|CETP|DGKQ|FABP2|ACSL4|PNPLA4|DGKE|NR1H3|SIRT1|PLCE1|FBXW7|PNPLA2|MFSD2A|SIK1
GO Biological Processes	GO:0006936	muscle contraction	-3.8	2.1	30	ADORA2B|CALCA|CHRNB4|CNN1|DRD1|DSP|EDN3|EDNRB|F2R|FKBP1B|GATA4|KCNQ1|MYLK|PDE4B|PTGS2|RGS2|TMOD1|TNNI1|CXCR4|PDE5A|P2RX6|CERT1|SULF1|SYNM|SMPX|CTNNA3|PLCE1|SCN3B|SULF2|PROK2
GO Biological Processes	GO:0007507	heart development	-3.8	1.8	43	BMP2|BMP4|BMP7|MAPK14|DSP|ECE1|FBN1|FN1|GATA4|HES1|ID1|INSR|LTBP1|SMAD1|MDM2|MDM4|MTHFD1|NEDD4|NRAP|MAPK11|RGS2|RGS4|SALL1|SHOX2|SOX9|TGFBR2|TGFBR3|TNFRSF1A|TNNI1|FZD7|LMO4|ADAMTS1|CERT1|LDB3|PLCE1|AHI1|MKS1|BBS7|CFC1|ADAMTS9|SIK1|DIPK2A|RBM24
GO Biological Processes	GO:0061061	muscle structure development	-3.8	1.7	48	ARNTL|ATF3|BMP2|BMP4|MAPK14|DSP|HBEGF|EDNRB|GATA4|GPC1|HLF|HES1|IL18|MDM2|MAP3K5|MYLK|NRAP|PPP3CA|MAPK11|RGS2|RGS4|SDC1|SHOX2|SKI|SOX9|TAGLN|ZEB1|TGFBR2|TGFBR3|TLL2|TMOD1|TNNI1|XK|FZD7|USP2|NEURL1|LDB3|PLCB1|SIRT1|WNT4|CYP26B1|MEGF10|BOC|SIK1|BHLHA15|RBM24|MKX|RBPMS2
Reactome Gene Sets	R-HSA-983168	Antigen processing: Ubiquitination & Proteasome degradation	-3.8	2.2	27	NEDD4|PRKN|SOCS1|HERC3|SOCS3|UBE3C|KLHL21|TRAIP|RNF19A|KLHL3|KLHL20|MYLIP|KLHL5|FBXW7|KLHL9|SH3RF1|UBE2O|RNF34|SPSB4|UBE2Q2|FBXO32|RNF19B|UBE2F|MIB2|ASB14|ASB12|RNF182
Reactome Gene Sets	R-HSA-168176	Toll Like Receptor 5 (TLR5) Cascade	-3.8	3.5	12	MAP3K8|MAPK14|DUSP4|DUSP7|MAP3K1|NFKBIA|MAPK11|MAPK10|RPS6KA2|MAPKAPK2|IRAK4|TNIP2
Reactome Gene Sets	R-HSA-975871	MyD88 cascade initiated on plasma membrane	-3.8	3.5	12	MAP3K8|MAPK14|DUSP4|DUSP7|MAP3K1|NFKBIA|MAPK11|MAPK10|RPS6KA2|MAPKAPK2|IRAK4|TNIP2
Reactome Gene Sets	R-HSA-168142	Toll Like Receptor 10 (TLR10) Cascade	-3.8	3.5	12	MAP3K8|MAPK14|DUSP4|DUSP7|MAP3K1|NFKBIA|MAPK11|MAPK10|RPS6KA2|MAPKAPK2|IRAK4|TNIP2
GO Biological Processes	GO:0003170	heart valve development	-3.8	4.1	10	BMP2|BMP4|GATA4|MDM2|MDM4|SHOX2|SOX9|TGFBR2|TNFRSF1A|ADAMTS9
GO Molecular Functions	GO:0005343	organic acid:sodium symporter activity	-3.8	5.8	7	SLC1A3|SLC6A6|SLC23A2|SLC38A2|SLC38A1|SLC5A12|SLC13A5
GO Biological Processes	GO:0007176	regulation of epidermal growth factor-activated receptor activity	-3.8	5.8	7	CBL|HBEGF|TGFA|NEURL1|FBXW7|SOCS4|EPGN
GO Biological Processes	GO:0036475	neuron death in response to oxidative stress	-3.8	5.8	7	ATF4|MCL1|PRKN|NR4A3|OXR1|FBXW7|NCOA7
GO Biological Processes	GO:0045834	positive regulation of lipid metabolic process	-3.8	2.8	17	ABCD2|APOA4|ACSL3|FGFR3|LYN|PTGS2|STAR|TNFRSF1A|NR4A3|NR1H3|VAV3|PPARGC1A|WNT4|PNPLA2|MID1IP1|MFSD2A|RDH10
GO Biological Processes	GO:0071774	response to fibroblast growth factor	-3.8	2.8	17	CASR|CBL|FGFR3|GPC1|CXCL8|ANOS1|PTH|STAR|THBS1|FGF18|SPRY3|POSTN|SETX|SULF1|WNT4|SULF2|SHCBP1
GO Biological Processes	GO:0043303	mast cell degranulation	-3.8	4.5	9	ADORA2B|CBL|FCER1G|HMOX1|LYN|NR4A3|GAB2|RASGRP1|UNC13D
GO Biological Processes	GO:0099054	presynapse assembly	-3.8	4.5	9	CEL|LRP4|WNT7A|PCDH17|NLGN3|VPS35|NTNG2|SLITRK4|CBLN2
GO Biological Processes	GO:0031648	protein destabilization	-3.8	4.5	9	BMP2|ID1|MDM2|PRKN|PLK1|SIRT1|MYLIP|FBXW7|VPS35
Reactome Gene Sets	R-HSA-181438	Toll Like Receptor 2 (TLR2) Cascade	-3.8	3.3	13	MAP3K8|MAPK14|DUSP4|DUSP7|MAP3K1|NFKBIA|MAPK11|MAPK10|RPS6KA2|SOCS1|MAPKAPK2|IRAK4|TNIP2
GO Biological Processes	GO:0036473	cell death in response to oxidative stress	-3.8	3.3	13	ATF4|CYP1B1|GATA4|GPR37|MCL1|MAP3K5|PRKN|PDE8A|NR4A3|SIRT1|OXR1|FBXW7|NCOA7
Reactome Gene Sets	R-HSA-168179	Toll Like Receptor TLR1:TLR2 Cascade	-3.8	3.3	13	MAP3K8|MAPK14|DUSP4|DUSP7|MAP3K1|NFKBIA|MAPK11|MAPK10|RPS6KA2|SOCS1|MAPKAPK2|IRAK4|TNIP2
KEGG Pathway	hsa04924	Renin secretion	-3.8	3.7	11	ADCY6|ADRB1|EDN3|ITPR1|ITPR2|PDE1A|PDE3B|PDE1B|PPP3CA|CLCA2|PLCB1
GO Cellular Components	GO:0032045	guanyl-nucleotide exchange factor complex	-3.8	8.9	5	DOCK1|PDE3B|ULK1|ELMO1|RIC1
GO Biological Processes	GO:0010752	regulation of cGMP-mediated signaling	-3.8	8.9	5	ADORA2B|THBS1|PDE10A|PDZD3|CGAS
GO Molecular Functions	GO:0033549	MAP kinase phosphatase activity	-3.8	8.9	5	DUSP1|DUSP4|DUSP5|DUSP7|DUSP10
Reactome Gene Sets	R-HSA-381426	Regulation of Insulin-like Growth Factor (IGF) transport and uptake by Insulin-like Growth Factor Binding Proteins (IGFBPs)	-3.8	3	15	SERPINC1|BMP4|C3|CHGB|FBN1|FN1|LTBP1|MATN3|MELTF|MMP1|SDC2|SCG2|STC2|PNPLA2|NOTUM
GO Biological Processes	GO:0022612	gland morphogenesis	-3.8	3	15	BMP4|BMP7|CEBPB|MDK|NFIB|PDGFA|PGR|SOX9|TGFBR2|EZR|SULF1|WNT4|FBXW7|BTBD7|SULF2
GO Biological Processes	GO:0050807	regulation of synapse organization	-3.8	2.4	22	MAPK14|LRP4|NEDD4|NTRK2|RELN|PTPRS|THBS2|TIAM1|WNT7A|LRP8|NEURL1|BAIAP2|TANC2|DISC1|SRPX2|ZDHHC2|NLGN3|PPP1R9A|VPS35|NTNG2|SLITRK4|CBLN2
GO Biological Processes	GO:0097479	synaptic vesicle localization	-3.8	2.7	18	ADCY1|ADORA2B|CHRNA5|DRD1|KIF5C|PRKN|RAB3A|STX1A|SYT4|WNT7A|LIN7A|STXBP5L|RIMS2|NCS1|PCDH17|NLGN3|NAPB|CADPS2
GO Biological Processes	GO:0002138	retinoic acid biosynthetic process	-3.8	12	4	ALDH1A3|CYP1A1|RBP1|RDH10
GO Biological Processes	GO:2001016	positive regulation of skeletal muscle cell differentiation	-3.8	12	4	ARNTL|GPC1|CYP26B1|RBM24
GO Biological Processes	GO:0090400	stress-induced premature senescence	-3.8	12	4	ARNTL|MAPK14|PLA2R1|SIRT1
GO Biological Processes	GO:0071692	protein localization to extracellular region	-3.8	12	4	FBN1|LTBP1|NBL1|NRROS
GO Biological Processes	GO:0016051	carbohydrate biosynthetic process	-3.8	2.4	21	ATF3|ATF4|DGKQ|INSR|PTH|PTPN2|SORD|TKT|OGT|PER2|HS2ST1|ARPP19|PPARGC1A|PASK|SIRT1|ISYNA1|NDST4|ST6GALNAC5|CHST9|B3GNT7|SIK1
GO Biological Processes	GO:0042326	negative regulation of phosphorylation	-3.8	1.9	37	ATF3|BMP4|BMP7|CBL|CDKN2C|DGKQ|DUSP1|DUSP4|DUSP5|DUSP7|LYN|GADD45B|PRKN|PLK1|PPEF2|PRKCZ|PTPN2|PTPRR|RGS2|RGS4|EZR|SOCS1|SOCS3|PPIF|SPRY3|PPARGC1A|CEP43|DUSP10|SIRT1|PTPN22|RPS6KA6|DDIT4|TESC|SYNJ2BP|AIDA|SOCS4|CD109
GO Molecular Functions	GO:0016248	channel inhibitor activity	-3.8	5	8	FKBP1B|ITPR1|NEDD4|STX1A|PHPT1|PACSIN3|SCN3B|PDZD3
GO Biological Processes	GO:0007190	activation of adenylate cyclase activity	-3.8	5	8	ADCY1|ADCY6|ADORA2B|ADRB1|CALCA|CALCR|DRD1|TSHR
GO Biological Processes	GO:0042417	dopamine metabolic process	-3.8	5	8	DRD1|DRD4|GPR37|GRIN2A|HPRT1|PRKN|PDE1B|VPS35
GO Biological Processes	GO:0045862	positive regulation of proteolysis	-3.8	2	31	FASLG|C3|CCK|MAPK14|F2R|FN1|GRIN2A|LYN|MDM2|MAP3K5|MELTF|PRKN|PLK1|TRAF2|OGT|SPON1|CLPX|SIRT1|RNF19A|PCOLCE2|CYFIP2|DISC1|PACSIN3|RNFT1|BBS7|FBXW7|EGLN3|NLRP3|SOCS4|RNF19B|ACER2
Reactome Gene Sets	R-HSA-71387	Metabolism of carbohydrates	-3.8	2.2	26	ALDH1A1|GPC1|PHKA2|SDC1|SDC2|ST3GAL1|SORD|TKT|CHST1|PAPSS2|PAPSS1|HS6ST1|CHST3|HS2ST1|SDC3|HS3ST1|UST|SLC26A1|CHSY1|B3GAT1|XYLT1|NDST4|CHST9|B3GNT7|B3GAT2|HS6ST3
GO Biological Processes	GO:1902475	L-alpha-amino acid transmembrane transport	-3.8	4	10	RGS2|RGS4|SLC1A3|SLC1A4|PER2|SLC66A1|SLC17A6|SLC38A1|SLC7A3|SLC43A2
GO Biological Processes	GO:0060326	cell chemotaxis	-3.8	2.1	27	CALCA|ACKR2|MAPK14|HBEGF|DUSP1|LPAR1|EDN3|EDNRB|FCER1G|CXCL8|CXCR1|ITGA9|LGALS3|LYN|MDK|NBL1|PDE4B|THBS1|TIAM1|CXCR4|SCG2|FGF18|VAV3|CAMK1D|JAM3|MCU|ANO6
GO Biological Processes	GO:0006520	cellular amino acid metabolic process	-3.8	2.1	30	AHCY|ASPA|ATF4|CDO1|CKMT1B|CRYM|FAH|GATM|GLUL|HAL|HDC|MTHFD1|MTHFR|ODC1|PLOD2|PPAT|SLC1A3|SMS|GFPT2|DARS2|QRSL1|SLC39A8|NARS2|GPT2|EGLN3|HYKK|AMDHD1|PPM1K|NAT8L|ASPG
GO Biological Processes	GO:0042593	glucose homeostasis	-3.7	2.3	23	CASR|CRY2|FKBP1B|GATA4|GPR21|GPR27|INSR|NMB|PDK4|PPP3CA|PRCP|PTPN2|STAR|TIAM1|STXBP5L|CARTPT|PPARGC1A|SIRT1|PHPT1|CYB5R4|NADK|MCU|BHLHA15
GO Biological Processes	GO:0002279	mast cell activation involved in immune response	-3.7	4.4	9	ADORA2B|CBL|FCER1G|HMOX1|LYN|NR4A3|GAB2|RASGRP1|UNC13D
GO Biological Processes	GO:0071675	regulation of mononuclear cell migration	-3.7	4.4	9	MAPK14|DUSP1|LGALS3|LYN|MDK|NBL1|THBS1|PLCB1|ANO6
Hallmark Gene Sets	M5921	HALLMARK COMPLEMENT	-3.7	2.5	20	APOA4|SERPINC1|C3|CA2|CEBPB|DUSP5|FCER1G|FN1|IRF7|LGALS3|LYN|MMP13|MT3|PLSCR1|PRCP|ZEB1|USP14|RASGRP1|GNB4|RBSN
Reactome Gene Sets	R-HSA-392154	Nitric oxide stimulates guanylate cyclase	-3.7	6.8	6	ITPR1|PDE1A|PDE1B|PDE5A|PDE10A|KCNMB4
GO Molecular Functions	GO:0019001	guanyl nucleotide binding	-3.7	2	32	ARL1|GNAT2|INSR|MAB21L1|RAB3A|RAB3B|RAB4A|RRAS|PDE5A|RNGTT|RAB33A|RHOBTB1|ARL4C|TUBB4B|PDE10A|RAB40B|RAB31|RHOBTB3|RAB26|RAB30|RABL6|RAP2C|RHOU|RAB33B|RASL10B|CGAS|DIRAS1|SEPTIN10|ARL10|RAB43|GNAT3|TUBB2B
GO Molecular Functions	GO:0032561	guanyl ribonucleotide binding	-3.7	2	32	ARL1|GNAT2|INSR|MAB21L1|RAB3A|RAB3B|RAB4A|RRAS|PDE5A|RNGTT|RAB33A|RHOBTB1|ARL4C|TUBB4B|PDE10A|RAB40B|RAB31|RHOBTB3|RAB26|RAB30|RABL6|RAP2C|RHOU|RAB33B|RASL10B|CGAS|DIRAS1|SEPTIN10|ARL10|RAB43|GNAT3|TUBB2B
KEGG Pathway	hsa04928	parathyroid hormone synthesis, secretion and action	-3.7	3.1	14	ADCY1|ADCY6|ATF4|CASR|HBEGF|ITPR1|ITPR2|MMP13|MMP16|PDE4B|PLD1|PTH|SLC34A2|PLCB1
GO Biological Processes	GO:0031330	negative regulation of cellular catabolic process	-3.7	2.2	25	APOC3|MAPK14|GATA4|HMOX1|MCL1|MT3|NELL1|VIP|OGT|EIF4G3|USP14|MAPKAPK2|TOB1|PPARGC1A|NOCT|PTPN22|DDIT4|VPS35|RIC1|MFSD2A|DAPL1|TENT5D|RBM24|SVIP|NRBP2
GO Biological Processes	GO:0071621	granulocyte chemotaxis	-3.7	2.9	15	MAPK14|EDN3|FCER1G|CXCL8|CXCR1|ITGA9|LGALS3|MDK|PDE4B|THBS1|SCG2|VAV3|CAMK1D|JAM3|MCU
GO Biological Processes	GO:0046486	glycerolipid metabolic process	-3.7	1.9	34	APOA4|APOC3|C3|CETP|DGKQ|FABP2|ACSL3|ACSL4|PCYT1A|PDGFA|PIK3C2B|PI4KB|PLD1|PLSCR1|PON1|RAB4A|PNPLA4|PLA2G10|DGKE|SOCS1|SOCS3|NR1H3|PLCB1|SIRT1|PLCE1|FBXW7|ETNK1|PNPLA2|MTMR14|FAM126A|MFSD2A|SOCS4|SIK1|IPMK
GO Biological Processes	GO:0070301	cellular response to hydrogen peroxide	-3.7	3.2	13	BNIP3|CYP1B1|GPR37|MDM2|MAP3K5|PDE8A|MAPK13|NR4A3|PPIF|SETX|SIRT1|OSER1|MAP1LC3A
GO Biological Processes	GO:0033500	carbohydrate homeostasis	-3.7	2.3	23	CASR|CRY2|FKBP1B|GATA4|GPR21|GPR27|INSR|NMB|PDK4|PPP3CA|PRCP|PTPN2|STAR|TIAM1|STXBP5L|CARTPT|PPARGC1A|SIRT1|PHPT1|CYB5R4|NADK|MCU|BHLHA15
Reactome Gene Sets	R-HSA-450282	MAPK targets/ Nuclear events mediated by MAP kinases	-3.7	5.6	7	MAPK14|DUSP4|DUSP7|MAPK11|MAPK10|RPS6KA2|MAPKAPK2
GO Biological Processes	GO:0050650	chondroitin sulfate proteoglycan biosynthetic process	-3.7	5.6	7	UGDH|CHST3|CHSY1|B3GAT1|XYLT1|CHST9|B3GAT2
GO Biological Processes	GO:0099504	synaptic vesicle cycle	-3.7	2.5	20	ADCY1|ADORA2B|CEL|CHRNA5|DGKQ|DRD1|PLD1|RAB3A|RAB3B|STX1A|SYT4|WNT7A|STXBP5L|RIMS2|NCS1|PCDH17|NLGN3|SLC17A6|NAPB|CADPS2
GO Biological Processes	GO:0001763	morphogenesis of a branching structure	-3.7	2.5	20	RERE|BMP2|BMP4|BMP7|CASR|MDK|PDGFA|PGR|SALL1|SHOX2|SOX9|TGFBR2|WNT6|SOCS3|SULF1|WNT4|MKS1|BTBD7|ERMN|RDH10
GO Biological Processes	GO:1901861	regulation of muscle tissue development	-3.7	2.7	17	ARNTL|BMP2|BMP4|MAPK14|GPC1|MAPK11|RGS2|RGS4|SHOX2|TGFBR2|TGFBR3|TLL2|FZD7|PPARGC1A|CYP26B1|MEGF10|RBM24
GO Biological Processes	GO:0089718	amino acid import across plasma membrane	-3.7	4.8	8	RGS2|RGS4|SLC1A3|SLC1A4|SLC6A6|PER2|SLC7A3|SLC43A2
GO Biological Processes	GO:0046635	positive regulation of alpha-beta T cell activation	-3.7	3.9	10	RUNX1|CD80|IL18|PRKCZ|TGFBR2|SOCS1|CD83|HSPH1|PTPN22|NLRP3
GO Biological Processes	GO:0035418	protein localization to synapse	-3.7	3.9	10	GRIN2A|KIF5C|PRKCZ|MAPK10|WNT7A|BAIAP2|GRIP1|ZDHHC2|ADAM22|VPS35
GO Biological Processes	GO:0070059	intrinsic apoptotic signaling pathway in response to endoplasmic reticulum stress	-3.7	3.9	10	ATF4|CEBPB|ITPR1|MAP3K5|PRKN|PTPN2|TRAF2|SIRT1|CHAC1|TMEM117
GO Biological Processes	GO:0043200	response to amino acid	-3.7	3.1	14	CDO1|CEBPB|CYBB|GLRA2|LYN|MTHFR|NTRK2|ZEB1|SOCS1|NEURL1|BAIAP2|PPARGC1A|CPEB4|CASTOR1
GO Biological Processes	GO:0030595	leukocyte chemotaxis	-3.7	2.3	22	CALCA|MAPK14|DUSP1|EDN3|EDNRB|FCER1G|CXCL8|CXCR1|ITGA9|LGALS3|LYN|MDK|NBL1|PDE4B|THBS1|CXCR4|SCG2|VAV3|CAMK1D|JAM3|MCU|ANO6
GO Biological Processes	GO:0050863	regulation of T cell activation	-3.7	2.1	28	BMP4|RUNX1|CD80|CEBPB|MAP3K8|HES1|IL18|LGALS3|LYN|MDK|PRKCZ|PTPN2|ZEB1|TGFBR2|SOCS1|PDE5A|CD83|RASGRP1|GPNMB|HSPH1|DUSP10|PTPN22|TNFRSF21|CYP26B1|SH3RF1|NLRP3|CGAS|CD24
GO Biological Processes	GO:0002448	mast cell mediated immunity	-3.7	4.3	9	ADORA2B|CBL|FCER1G|HMOX1|LYN|NR4A3|GAB2|RASGRP1|UNC13D
GO Biological Processes	GO:0000186	activation of MAPKK activity	-3.7	4.3	9	BMP4|MAP3K8|F2R|MAP3K1|MAP3K5|GADD45B|CARTPT|TNIK|NRK
GO Biological Processes	GO:0019217	regulation of fatty acid metabolic process	-3.7	3.2	13	ABCD2|APOA4|APOC3|HPGD|PDK4|PTGS2|SOX9|NR4A3|NR1H3|PPARGC1A|SIRT1|MID1IP1|MFSD2A
GO Biological Processes	GO:0046889	positive regulation of lipid biosynthetic process	-3.7	3.4	12	ABCD2|APOA4|ACSL3|PTGS2|STAR|TNFRSF1A|NR1H3|PPARGC1A|WNT4|MID1IP1|MFSD2A|RDH10
GO Cellular Components	GO:0031968	organelle outer membrane	-3.7	2.4	21	BNIP3|CNP|ACSL3|ACSL4|LTC4S|MCL1|MT3|PGR|PI4KB|PPP1CC|PTGS2|ULK1|WASF1|SYNE2|GDAP1|SYNJ2BP|NLRX1|CLMN|RTN4IP1|SPATA18|SYNE3
GO Biological Processes	GO:0036294	cellular response to decreased oxygen levels	-3.7	2.4	21	ATF4|BMP7|BNIP3|CASR|CBL|CYBB|HMOX1|MDM2|MDM4|MT3|PTGS2|TERT|STC2|PPARGC1A|SIRT1|TBL2|B3GAT1|RGCC|HP1BP3|CPEB4|EGLN3
GO Molecular Functions	GO:0015631	tubulin binding	-3.7	2	30	CETN2|GAS2|KIF5C|KIF11|LYN|PRKN|PDE4B|PLK1|RGS2|TIAM1|EZR|DLGAP5|ARL4C|TUBGCP3|HSPH1|PPARGC1A|CLASP2|NUSAP1|REEP2|TPPP3|KIF27|KIF21A|CCDC88A|VASH2|MAP1LC3A|DIXDC1|CCSAP|NEIL2|JAKMIP3|PPP1R42
GO Biological Processes	GO:0097746	regulation of blood vessel diameter	-3.7	2.8	16	ADCY6|ADORA2B|ADRB1|CALCA|CASR|DRD1|ECE1|EDN3|EDNRB|F2R|HMOX1|PTGS2|RGS2|VIP|PER2|KCNMB4
GO Biological Processes	GO:0050880	regulation of blood vessel size	-3.7	2.8	16	ADCY6|ADORA2B|ADRB1|CALCA|CASR|DRD1|ECE1|EDN3|EDNRB|F2R|HMOX1|PTGS2|RGS2|VIP|PER2|KCNMB4
GO Biological Processes	GO:0035296	regulation of tube diameter	-3.7	2.8	16	ADCY6|ADORA2B|ADRB1|CALCA|CASR|DRD1|ECE1|EDN3|EDNRB|F2R|HMOX1|PTGS2|RGS2|VIP|PER2|KCNMB4
GO Biological Processes	GO:0046395	carboxylic acid catabolic process	-3.7	2.2	25	AHCY|ABCD2|ASPA|CDO1|CEL|CRYM|ETFDH|FAH|GLUL|HAL|HDC|HPGD|PHYH|PON1|PPAT|SORD|AIG1|CYP26B1|NPL|GPT2|MFSD2A|HYKK|AMDHD1|PPM1K|IDNK
GO Biological Processes	GO:0016054	organic acid catabolic process	-3.7	2.2	25	AHCY|ABCD2|ASPA|CDO1|CEL|CRYM|ETFDH|FAH|GLUL|HAL|HDC|HPGD|PHYH|PON1|PPAT|SORD|AIG1|CYP26B1|NPL|GPT2|MFSD2A|HYKK|AMDHD1|PPM1K|IDNK
Reactome Gene Sets	R-HSA-166016	Toll Like Receptor 4 (TLR4) Cascade	-3.7	2.9	15	BIRC3|MAP3K8|MAPK14|DUSP4|DUSP7|IRF7|MAP3K1|NFKBIA|MAPK11|MAPK10|RPS6KA2|SOCS1|MAPKAPK2|IRAK4|TNIP2
GO Biological Processes	GO:2000241	regulation of reproductive process	-3.6	2.7	17	BNC1|BMP4|BMP7|DMRT1|DUSP1|EDNRB|INSR|SOX9|VIP|PLA2G10|PDE5A|SULF1|PLCB1|WNT4|EAF2|NRK|GPR149
KEGG Pathway	hsa04150	mTOR signaling pathway	-3.6	2.7	17	INSR|RPS6KA2|TNFRSF1A|WNT6|WNT7A|FZD4|FZD7|ULK1|TTI1|RPS6KA6|WNT4|DDIT4|FNIP2|WNT5B|FNIP1|ATP6V1C2|CASTOR1
GO Biological Processes	GO:0043271	negative regulation of ion transport	-3.6	2.7	17	ATF4|DRD4|FKBP1B|GPM6B|NEDD4|PTH|PTGS2|RGS2|RGS4|THBS1|VIP|PPIF|PLA2R1|PACSIN3|SLC43A2|CBARP|KCNRG
GO Molecular Functions	GO:0005237	inhibitory extracellular ligand-gated ion channel activity	-3.6	8.3	5	GABRA1|GABRA2|GABRA4|GABRB2|GLRA2
GO Molecular Functions	GO:0034483	heparan sulfate sulfotransferase activity	-3.6	8.3	5	HS6ST1|HS2ST1|HS3ST1|NDST4|HS6ST3
GO Molecular Functions	GO:0043274	phospholipase binding	-3.6	8.3	5	ARHGAP6|DGKQ|PRKN|PRKCZ|PLA2R1
GO Biological Processes	GO:0033344	cholesterol efflux	-3.6	3.9	10	APOA4|APOC3|CETP|NFKBIA|PON1|PLA2G10|NR1H3|SIRT1|ZDHHC8|ABCG4
GO Biological Processes	GO:1904018	positive regulation of vasculature development	-3.6	2.3	22	ANGPT2|C3|RUNX1|CYBB|CYP1B1|GATA4|HMOX1|CXCL8|SMAD1|MDK|PTGS2|RRAS|TERT|TGFBR2|THBS1|CXCR4|FGF18|SIRT1|PPP1R16B|SRPX2|JCAD|VASH2
GO Biological Processes	GO:0071453	cellular response to oxygen levels	-3.6	2.3	22	ATF4|BMP7|BNIP3|CASR|CBL|CYBB|LPAR1|HMOX1|MDM2|MDM4|MT3|PTGS2|TERT|STC2|PPARGC1A|SIRT1|TBL2|B3GAT1|RGCC|HP1BP3|CPEB4|EGLN3
KEGG Pathway	hsa04218	cellular senescence	-3.6	2.6	18	MAPK14|GATA4|CXCL8|ITPR1|ITPR2|MDM2|GADD45B|PPP1CC|PPP3CA|MAPK11|MAPK13|RRAS|TGFBR2|SQSTM1|MAPKAPK2|SIRT1|TRPM7|MCU
GO Biological Processes	GO:0090407	organophosphate biosynthetic process	-3.6	1.7	48	ADCY1|ADCY6|ADORA2B|ADSL|CKMT1B|DGKQ|ACSL3|ACSL4|HPRT1|INSR|LDHA|FADS1|MTHFD1|PCYT1A|PDGFA|PDK4|PIK3C2B|PI4KB|PLD1|PLSCR1|PPAT|PTH|PTGS2|RAB4A|SORD|TKT|UCK2|PLA2G10|OGT|DGKE|PDXK|SLC4A4|PAPSS2|PAPSS1|SLC26A1|PPARGC1A|ISYNA1|DDIT4|MOCOS|ETNK1|MTMR14|IPPK|NADK|PDZD3|UCK1|MFSD2A|NUS1|IPMK
GO Biological Processes	GO:0060191	regulation of lipase activity	-3.6	3.2	13	APOA4|APOC3|ARHGAP6|ARL1|LPAR1|FGFR3|NTRK2|PRKCZ|PTH|RGS2|NR1H3|RASGRP1|PLA2R1
GO Biological Processes	GO:0009154	purine ribonucleotide catabolic process	-3.6	5.4	7	HPRT1|PDE1A|PDE4B|PDE8A|PDE5A|PDE10A|PDE7B
GO Biological Processes	GO:0051346	negative regulation of hydrolase activity	-3.6	1.9	36	BIRC3|APOC3|SERPINC1|C3|CAST|CRY2|FKBP1B|ANOS1|LGALS3|MCM2|MDM2|MT3|MYO1D|SERPINB10|PRKCZ|PTGS2|RGS2|THBS1|ELL|AIP|USP14|PPIF|FARP1|WFDC2|ARPP19|PLA2R1|SIRT1|CPAMD8|CEP192|SH3RF1|UBE2O|RNF34|MASTL|FNIP1|CD109|PPP1R1C
GO Biological Processes	GO:0035150	regulation of tube size	-3.6	2.8	16	ADCY6|ADORA2B|ADRB1|CALCA|CASR|DRD1|ECE1|EDN3|EDNRB|F2R|HMOX1|PTGS2|RGS2|VIP|PER2|KCNMB4
GO Biological Processes	GO:0072006	nephron development	-3.6	2.8	16	ANGPT2|BMP2|BMP4|BMP7|HES1|PDGFA|SALL1|SOX9|WNT6|SULF1|KLHL3|PLCE1|WNT4|AHI1|SULF2|CD24
GO Biological Processes	GO:0070977	bone maturation	-3.6	6.5	6	BMP2|FGFR3|PTH|XYLT1|ANO6|RFLNB
GO Molecular Functions	GO:0050431	transforming growth factor beta binding	-3.6	6.5	6	LTBP1|TGFBR2|TGFBR3|THBS1|CD109|NRROS
GO Cellular Components	GO:0019867	outer membrane	-3.6	2.4	21	BNIP3|CNP|ACSL3|ACSL4|LTC4S|MCL1|MT3|PGR|PI4KB|PPP1CC|PTGS2|ULK1|WASF1|SYNE2|GDAP1|SYNJ2BP|NLRX1|CLMN|RTN4IP1|SPATA18|SYNE3
GO Biological Processes	GO:0010565	regulation of cellular ketone metabolic process	-3.6	2.5	19	ABCD2|APOA4|APOC3|BMP2|DGKQ|HPGD|ODC1|PDK4|PTGS2|SOX9|STAR|NR4A3|NR1H3|PPARGC1A|SIRT1|WNT4|MID1IP1|MFSD2A|RDH10
GO Biological Processes	GO:0031623	receptor internalization	-3.6	3	14	DRD4|FCER1G|CXCL8|CXCR1|INSR|NEDD4|EZR|NUMB|RAMP1|RAB31|CACNG5|NECAB2|AHI1|ANKRD13A
Reactome Gene Sets	R-HSA-5663202	Diseases of signal transduction by growth factor receptors and second messengers	-3.6	2	31	CBL|CD80|CLCN6|HBEGF|DUSP7|ETV6|FGFR3|FN1|HES1|LYN|MDM2|PDGFA|PPP1CC|TGFA|TGFBR2|FZD4|FGF18|PAPSS1|NEURL1|GAB2|CEP43|DUSP10|CNKSR2|NEURL1B|FBXW7|AGTRAP|KDM7A|KREMEN1|AMER1|MIB2|EPGN
GO Biological Processes	GO:0009066	aspartate family amino acid metabolic process	-3.6	4.2	9	AHCY|ASPA|ATF4|CRYM|MTHFD1|MTHFR|PLOD2|SMS|HYKK
GO Biological Processes	GO:0099172	presynapse organization	-3.6	4.2	9	CEL|LRP4|WNT7A|PCDH17|NLGN3|VPS35|NTNG2|SLITRK4|CBLN2
GO Biological Processes	GO:0007276	gamete generation	-3.6	1.7	49	ANGPT2|BIRC3|ARNTL|BNC1|BMP4|CETN2|CREM|DIAPH2|DMRT1|SLC26A3|ETV6|GAS2|HPGD|ING2|SMAD1|MDK|PGR|PLK1|PTGS2|RGS2|SOX9|TNFAIP6|PDE5A|NEURL1|PIWIL1|ADAMTS2|ADAMTS1|SPAG6|WFDC2|FST|HSF2BP|DZIP1|CEP131|SETX|SIRT1|TDRD7|CHD5|AFF4|WNT4|MOV10L1|CYP26B1|PROK2|JAM3|KDM2B|MASTL|SLC22A16|TDRD9|NANOS1|GPR149
GO Biological Processes	GO:0090596	sensory organ morphogenesis	-3.6	2.2	24	ALDH1A3|FASLG|ATF4|BMP4|BMP7|FBN1|FRZB|GNAT2|TRPM1|NTRK2|SALL1|SKI|SOX9|ZEB1|THRB|NR4A3|TDRD7|TSKU|AHI1|SOBP|CYP26B1|KDM2B|MFSD2A|OSR2
Reactome Gene Sets	R-HSA-1280218	Adaptive Immune System	-3.6	1.7	51	BTN1A1|C3|CD80|MAP3K8|CYBB|ITGA4|ITPR1|ITPR2|KIF11|LYN|NEDD4|NFKBIA|PRKN|PPP3CA|RAP1GAP|SOCS1|AP1S2|HERC3|SOCS3|UBE3C|MRC2|KLHL21|RASGRP1|TRAIP|TUBB4B|RAP1GAP2|RNF19A|PTPN22|KLHL3|DAPP1|KLHL20|MYLIP|KLHL5|FBXW7|KLHL9|BTNL2|SH3RF1|UBE2O|RNF34|RILP|SPSB4|UBE2Q2|FBXO32|RNF19B|AP1S3|UBE2F|MIB2|ASB14|ASB12|RNF182|TUBB2B
GO Biological Processes	GO:0030500	regulation of bone mineralization	-3.6	3.5	11	BMP2|BMP4|BMP7|GPM6B|NELL1|PTH|SOX9|WNT4|OSR2|ANO6|RFLNB
GO Biological Processes	GO:0033555	multicellular organismal response to stress	-3.6	3.5	11	ADRB1|CALCA|CCK|DRD1|DRD4|EDNRB|MDK|PPP3CA|RELN|THBS1|KIAA0319
GO Biological Processes	GO:1903201	regulation of oxidative stress-induced cell death	-3.6	3.5	11	ATF4|GATA4|GPR37|MCL1|PRKN|PDE8A|NR4A3|SIRT1|OXR1|FBXW7|NCOA7
Reactome Gene Sets	R-HSA-210455	Astrocytic Glutamate-Glutamine Uptake And Metabolism	-3.6	19	3	GLUL|SLC1A3|SLC38A1
GO Biological Processes	GO:0060686	negative regulation of prostatic bud formation	-3.6	19	3	BMP4|BMP7|SULF1
GO Biological Processes	GO:0035583	sequestering of TGFbeta in extracellular matrix	-3.6	19	3	FBN1|LTBP1|NRROS
Reactome Gene Sets	R-HSA-112313	Neurotransmitter uptake and metabolism In glial cells	-3.6	19	3	GLUL|SLC1A3|SLC38A1
GO Cellular Components	GO:0005796	Golgi lumen	-3.6	3.1	13	GPC1|MMP16|PDGFA|SDC1|SDC2|SOD3|WNT6|WNT7A|SDC3|HS3ST1|WNT4|WNT5B|RAB33B
GO Biological Processes	GO:0051783	regulation of nuclear division	-3.6	2.5	19	BMP4|BMP7|DMRT1|DUSP1|EDN3|INSR|KIF11|MAD2L1|PLK1|TGFA|ZW10|DLGAP5|PLCB1|RGCC|NUSAP1|WNT4|PHIP|CCSAP|EPGN
GO Biological Processes	GO:0045576	mast cell activation	-3.6	3.8	10	ADORA2B|CBL|FCER1G|HMOX1|LYN|PLSCR1|NR4A3|GAB2|RASGRP1|UNC13D
KEGG Pathway	ko04924	Renin secretion	-3.6	3.8	10	ADCY6|ADRB1|ITPR1|ITPR2|PDE1A|PDE3B|PDE1B|PPP3CA|CLCA2|PLCB1
GO Biological Processes	GO:0070265	necrotic cell death	-3.6	3.8	10	BIRC3|FASLG|BNIP3|MAP3K5|MT3|SLC6A6|TRAF2|PPIF|TRPM7|IPMK
Reactome Gene Sets	R-HSA-8873719	RAB geranylgeranylation	-3.6	3.8	10	RAB3A|RAB3B|RAB4A|RAB33A|RAB40B|RAB31|RAB26|RAB30|RAB33B|RAB43
GO Cellular Components	GO:0033267	axon part	-3.6	2	32	CALCA|CASR|CBL|CCK|CRHBP|CRMP1|DPYSL3|GLUL|ITGA4|KIF5C|MYO1D|MYO5A|NTRK2|PRKCZ|PTPRS|RAB3A|RASGRF1|TIAM1|SETX|NCS1|LAMP5|DISC1|PPP1R9A|TENM2|ERMN|CPEB4|GDPD5|NAV1|FRMD7|BOC|NRSN1|CBARP
GO Biological Processes	GO:0042058	regulation of epidermal growth factor receptor signaling pathway	-3.6	3.3	12	FASLG|CBL|HBEGF|PTPN2|TGFA|NEURL1|STAM2|FBXW7|CCDC88A|EPS15L1|SOCS4|EPGN
GO Biological Processes	GO:0045667	regulation of osteoblast differentiation	-3.6	2.8	15	ATF4|BMP2|BMP4|BMP7|CEBPB|CEBPD|ID1|SMAD1|NELL1|SKI|SOX9|TOB1|NOCT|WNT4|TMEM64
GO Cellular Components	GO:0099055	integral component of postsynaptic membrane	-3.6	3	14	ADCY1|DRD1|GABRA1|GABRA4|GABRB2|GRIN2A|PTPRS|P2RX6|PLPPR4|CACNG5|PCDH17|ADAM22|NLGN3|SHISA9
GO Cellular Components	GO:0098552	side of membrane	-3.6	1.7	44	ALCAM|FASLG|BTN1A1|CACNB4|CD80|ACKR2|ECE1|FCER1G|GFRA3|GNAT2|GRIA2|IL1R1|CXCR1|INSR|LIFR|LY75|LYN|MCAM|MAP3K5|PPP3CA|RGS1|RGS2|SCNN1G|SDC1|TGFBR2|TGFBR3|THBS1|TIAM1|TRAF2|EZR|CXCR4|IL1RL1|CD83|FARP1|RASA3|PTPN22|BTNL2|GNB4|SLC38A1|ESYT3|RGS8|TMC1|GNAT3|CD24
GO Biological Processes	GO:0043254	regulation of protein complex assembly	-3.6	1.8	37	ADD3|CCK|DDB2|LCP1|LGALS3|MMP1|PRKCZ|TWF1|RAB3A|STX1A|TMOD1|TRAF2|ULK1|CUL4A|LMO4|WASF1|ARPC1B|ACTR3|TENM1|BAIAP2|NCKAP1|WASF3|SETX|CYFIP2|TPPP3|CARMIL1|PPP1R9A|VPS35|CAND1|FNIP2|NAPB|AIDA|JAM3|SSH2|FNIP1|MPP7|SVIP
GO Biological Processes	GO:0014706	striated muscle tissue development	-3.6	2	31	ARNTL|ATF3|BMP2|BMP4|BMP7|MAPK14|DSP|GATA4|GPC1|HLF|SMAD1|NRAP|PPP3CA|MAPK11|RGS2|RGS4|SHOX2|SKI|TGFBR2|TGFBR3|TLL2|TNNI1|XK|FZD7|NEURL1|CYP26B1|ADAMTS9|MEGF10|SIK1|DIPK2A|RBM24
GO Biological Processes	GO:0030258	lipid modification	-3.6	2.2	24	ABCD2|APOA4|MAPK14|CYP1A1|DGKQ|ETFDH|PDK4|PHYH|PIK3C2B|PI4KB|SOX9|NR4A3|DGKE|SOCS1|SOCS3|PLPPR4|PPARGC1A|CERK|PLPPR3|FAM126A|MFSD2A|SOCS4|PLPP4|IPMK
GO Cellular Components	GO:0032590	dendrite membrane	-3.6	4.6	8	ATF4|GABRA1|GABRA2|GABRA4|INSR|MPP2|LAMP5|SHISA9
GO Biological Processes	GO:0090207	regulation of triglyceride metabolic process	-3.6	4.6	8	APOA4|APOC3|C3|NR1H3|FBXW7|PNPLA2|MFSD2A|SIK1
GO Biological Processes	GO:0032231	regulation of actin filament bundle assembly	-3.6	3.1	13	ARHGAP6|LPAR1|ID1|PRKN|ARHGEF10|CLASP2|TMEFF2|RGCC|WNT4|CARMIL1|PPP1R9A|CCDC88A|FRMD7
GO Biological Processes	GO:0043279	response to alkaloid	-3.6	3.1	13	CRHBP|DRD1|DRD4|FOSB|MDM2|PPP2R2A|RGS4|STAR|TIAM1|CXCR4|HOMER2|PPARGC1A|MAP1LC3A
GO Biological Processes	GO:0009712	catechol-containing compound metabolic process	-3.6	4.1	9	DRD1|DRD4|GPR37|GRIN2A|HDC|HPRT1|PRKN|PDE1B|VPS35
GO Biological Processes	GO:0006584	catecholamine metabolic process	-3.6	4.1	9	DRD1|DRD4|GPR37|GRIN2A|HDC|HPRT1|PRKN|PDE1B|VPS35
GO Biological Processes	GO:0006198	cAMP catabolic process	-3.6	11	4	PDE4B|PDE8A|PDE10A|PDE7B
Reactome Gene Sets	R-HSA-427601	Multifunctional anion exchangers	-3.6	11	4	SLC26A3|SLC26A4|SLC26A1|SLC5A12
GO Biological Processes	GO:1903753	negative regulation of p38MAPK cascade	-3.6	11	4	DUSP1|EZR|DUSP10|PTPN22
GO Biological Processes	GO:0016102	diterpenoid biosynthetic process	-3.6	11	4	ALDH1A3|CYP1A1|RBP1|RDH10
GO Biological Processes	GO:0032418	lysosome localization	-3.6	3.5	11	ADORA2B|CBL|FCER1G|HMOX1|LYN|RAB3A|NR4A3|GAB2|RASGRP1|SYTL4|UNC13D
GO Biological Processes	GO:0008406	gonad development	-3.5	2.3	21	CBL|CEBPB|DMRT1|GAS2|GATA4|ING2|INSR|PGR|SALL1|SDC1|SOX9|STAR|FZD4|ADAMTS1|FST|RHOBTB3|SIRT1|TIPARP|WNT4|RDH10|GPR149
GO Biological Processes	GO:0009261	ribonucleotide catabolic process	-3.5	5.3	7	HPRT1|PDE1A|PDE4B|PDE8A|PDE5A|PDE10A|PDE7B
GO Biological Processes	GO:0010464	regulation of mesenchymal cell proliferation	-3.5	5.3	7	BMP4|NFIB|PDGFA|SHOX2|SOX9|ZEB1|TGFBR2
Reactome Gene Sets	R-HSA-2871809	FCERI mediated Ca+2 mobilization	-3.5	5.3	7	FCER1G|ITPR1|ITPR2|LYN|PPP3CA|TEC|VAV3
Reactome Gene Sets	R-HSA-352230	Amino acid transport across the plasma membrane	-3.5	5.3	7	SLC1A4|SLC3A1|SLC6A6|SLC38A2|SLC38A1|SLC7A3|SLC43A2
GO Biological Processes	GO:0048593	camera-type eye morphogenesis	-3.5	2.9	14	ALDH1A3|ATF4|BMP4|BMP7|GNAT2|SKI|SOX9|ZEB1|THRB|TDRD7|TSKU|AHI1|KDM2B|MFSD2A
KEGG Pathway	ko04071	Sphingolipid signaling pathway	-3.5	2.9	14	MAPK14|FCER1G|MAP3K5|PLD1|PPP2R2A|PRKCZ|MAPK11|MAPK10|MAPK13|TNFRSF1A|TRAF2|GAB2|PLCB1|ACER2
GO Biological Processes	GO:0045921	positive regulation of exocytosis	-3.5	3.3	12	ADORA2B|FCER1G|RAB3A|SDC1|STX1A|SYT4|GAB2|CLASP2|NCS1|CADPS2|SYTL4|UNC13D
GO Cellular Components	GO:0005876	spindle microtubule	-3.5	3.8	10	KIF11|PLK1|DYNLT3|ZW10|KLHL21|TUBGCP3|CLASP2|NUSAP1|CCSAP|NEIL2
GO Biological Processes	GO:0090257	regulation of muscle system process	-3.5	2.2	23	ADORA2B|CALCA|CHRNB4|CNN1|DSP|F2R|FKBP1B|GATA4|KCNQ1|PDE4B|PPP3CA|PTGS2|RGS2|RGS4|TNFRSF1A|TNNI1|NR4A3|PDE5A|PPARGC1A|CTNNA3|PLCE1|PROK2|FBXO32
Reactome Gene Sets	R-HSA-8978868	Fatty acid metabolism	-3.5	2.5	18	CYP1A1|CYP1B1|ACSL3|ACSL4|HPGD|FADS1|LTC4S|PHYH|PON1|PTGS1|PTGS2|MAPKAPK2|FADS2|ACOT9|MID1IP1|DPEP2|ACSF2|ACBD7
KEGG Pathway	ko00534	Glycosaminoglycan biosynthesis - heparan sulfate / heparin	-3.5	6.2	6	HS6ST1|HS2ST1|HS3ST1|XYLT1|NDST4|HS6ST3
KEGG Pathway	hsa00534	Glycosaminoglycan biosynthesis - heparan sulfate / heparin	-3.5	6.2	6	HS6ST1|HS2ST1|HS3ST1|XYLT1|NDST4|HS6ST3
GO Biological Processes	GO:0051589	negative regulation of neurotransmitter transport	-3.5	6.2	6	GPM6B|PRKN|RGS2|RGS4|SYT4|PPP1R9A
GO Biological Processes	GO:0090335	regulation of brown fat cell differentiation	-3.5	6.2	6	BMP7|MAPK14|PTGS2|DUSP10|SIRT1|FNDC5
Hallmark Gene Sets	M5923	HALLMARK PI3K AKT MTOR SIGNALING	-3.5	3.1	13	FASLG|ITPR2|MAPK10|TIAM1|TNFRSF1A|TRAF2|CXCR4|SQSTM1|ACTR3|VAV3|PLCB1|DAPP1|IRAK4
GO Biological Processes	GO:0071248	cellular response to metal ion	-3.5	2.4	19	ADCY1|ATF4|BNIP3|CRHBP|CYBB|CYP1A1|FOSB|GLRA2|HMOX1|MT3|PRKN|PTGS2|STAR|SYT4|PPIF|PPARGC1A|SLC40A1|HVCN1|MAP1LC3A
KEGG Pathway	ko04722	Neurotrophin signaling pathway	-3.5	2.9	14	FASLG|ATF4|MAPK14|MAP3K1|MAP3K5|NFKBIA|NTRK2|MAPK11|MAPK10|MAPK13|RPS6KA2|MAPKAPK2|RPS6KA6|IRAK4
Reactome Gene Sets	R-HSA-975138	TRAF6 mediated induction of NFkB and MAP kinases upon TLR7/8 or 9 activation	-3.5	3.2	12	MAP3K8|MAPK14|DUSP4|DUSP7|MAP3K1|NFKBIA|MAPK11|MAPK10|RPS6KA2|MAPKAPK2|IRAK4|TNIP2
GO Cellular Components	GO:0098839	postsynaptic density membrane	-3.5	3.2	12	ADCY1|GRIA2|GRIN2A|PTPRS|TIAM1|LIN7A|PLPPR4|CNKSR2|CACNG5|ADAM22|SYNJ2BP|SHISA9
GO Biological Processes	GO:1900407	regulation of cellular response to oxidative stress	-3.5	3.2	12	ATF4|BMP7|GATA4|GPR37|MCL1|PRKN|PDE8A|NR4A3|SIRT1|OXR1|FBXW7|NCOA7
GO Biological Processes	GO:0120032	regulation of plasma membrane bounded cell projection assembly	-3.5	2.4	20	DPYSL3|PLD1|TWF1|RAP1GAP|NEURL1|ACTR3|TENM1|NCKAP1|DZIP1|SYNE2|PPP1R16B|PLEK2|SGSM3|PLCE1|DCDC2|PPP1R9A|CCDC88A|TENM2|ODF2L|FRMD7
GO Biological Processes	GO:0071901	negative regulation of protein serine/threonine kinase activity	-3.5	2.7	16	BMP4|BMP7|CDKN2C|DUSP1|DUSP4|DUSP5|DUSP7|LYN|PLK1|RGS2|RGS4|SPRY3|DUSP10|SIRT1|PTPN22|AIDA
KEGG Pathway	ko05217	Basal cell carcinoma	-3.5	4.1	9	BMP2|BMP4|WNT6|WNT7A|FZD4|FZD7|PTCH2|WNT4|WNT5B
GO Biological Processes	GO:0060350	endochondral bone morphogenesis	-3.5	4.1	9	ALPL|BMP4|FGFR3|MMP13|MMP16|SHOX2|SOX9|TGFBR2|FGF18
GO Biological Processes	GO:0055088	lipid homeostasis	-3.5	2.6	17	APOA4|APOC3|CETP|IL18|RBP1|MALL|PNPLA4|PLA2G10|NR1H3|CERT1|SIRT1|MYLIP|FBXW7|PNPLA2|NUS1|TLCD2|CD24
KEGG Pathway	hsa05167	kaposi sarcoma-associated herpesvirus infection	-3.5	2.4	19	ANGPT2|C3|MAPK14|IFNGR1|CXCL8|IRF7|ITPR1|ITPR2|LYN|NFKBIA|PPP3CA|MAPK11|MAPK10|MAPK13|PTGS2|TNFRSF1A|TRAF2|MAPKAPK2|GNB4
GO Biological Processes	GO:0042110	T cell activation	-3.5	1.8	36	BMP4|RUNX1|CD80|CEBPB|MAP3K8|FCER1G|FKBP1B|HES1|IL18|LCP1|LGALS3|LYN|MDK|NEDD4|PPP3CA|PRKCZ|PTPN2|ZEB1|TGFBR2|FZD7|SOCS1|PDE5A|IL18R1|CD83|RASGRP1|GPNMB|HSPH1|DUSP10|PTPN22|TNFRSF21|WNT4|CYP26B1|SH3RF1|NLRP3|CGAS|CD24
GO Molecular Functions	GO:0015085	calcium ion transmembrane transporter activity	-3.5	2.8	15	CACNB4|FKBP1B|GRIN2A|ITPR1|ITPR2|TRPM1|RASA3|NCS1|CACNG5|TRPM7|CACNA2D3|SLC24A3|MCU|TMC1|FAM155A
GO Biological Processes	GO:0045995	regulation of embryonic development	-3.5	2.8	15	BMP4|BMP7|HES1|INSR|FZD7|CLASP2|SULF1|PLCB1|NOCT|RPS6KA6|WNT4|MKS1|POGLUT1|CCSAP|NRK
GO Molecular Functions	GO:0005319	lipid transporter activity	-3.5	2.8	15	ABCD2|APOA4|CETP|PITPNA|PLSCR1|SLCO2A1|STAR|CERT1|SLCO2B1|OSBPL3|ANO3|STARD5|MFSD2A|SPNS2|ANO6
GO Molecular Functions	GO:0005525	GTP binding	-3.5	2	30	ARL1|GNAT2|INSR|MAB21L1|RAB3A|RAB3B|RAB4A|RRAS|RNGTT|RAB33A|RHOBTB1|ARL4C|TUBB4B|RAB40B|RAB31|RHOBTB3|RAB26|RAB30|RABL6|RAP2C|RHOU|RAB33B|RASL10B|CGAS|DIRAS1|SEPTIN10|ARL10|RAB43|GNAT3|TUBB2B
GO Biological Processes	GO:0034764	positive regulation of transmembrane transport	-3.5	2.4	20	C3|CA2|CALCR|MAPK14|DRD1|DRD4|EDN3|F2R|INSR|KCNQ1|RELN|PTH|TERT|NR4A3|F2RL3|C2CD5|ARPP19|NLGN3|TESC|ANO6
GO Biological Processes	GO:0031589	cell-substrate adhesion	-3.5	2	29	ACTN1|ANGPT2|ARHGAP6|DOCK1|FN1|GPM6B|ID1|ITGA4|MDK|MELTF|PRKCZ|RRAS|THBS1|TIAM1|FZD4|FZD7|POSTN|FAM107A|CLASP2|TMEFF2|DISC1|WNT4|TRPM7|CARMIL1|ADAMTS9|JAM3|NTNG2|UNC13D|ACER2
KEGG Pathway	hsa04530	Tight junction	-3.5	2.5	18	ACTN1|RUNX1|GATA4|MAP3K1|MAP3K5|MPP2|MPP3|NEDD4|PPP2R2A|PRKCZ|MAPK10|TIAM1|EZR|ACTR3|RAP2C|JAM3|PARD6B|MARVELD2
GO Biological Processes	GO:0046685	response to arsenic-containing substance	-3.5	5.1	7	ATF3|ATF4|CYP1A1|HMOX1|MAPK13|PPIF|SLC38A2
GO Biological Processes	GO:0042311	vasodilation	-3.5	5.1	7	ADORA2B|ADRB1|CALCA|CASR|DRD1|EDNRB|RGS2
GO Biological Processes	GO:0051482	positive regulation of cytosolic calcium ion concentration involved in phospholipase C-activating G protein-coupled signaling pathway	-3.5	5.1	7	CALCA|DRD1|LPAR1|F2R|F2RL2|GPR20|F2RL3
KEGG Pathway	ko04657	IL-17 signaling pathway	-3.5	3.2	12	CEBPB|MAPK14|FOSB|CXCL8|MMP1|MMP13|NFKBIA|MAPK11|MAPK10|MAPK13|PTGS2|TRAF2
GO Biological Processes	GO:0050865	regulation of cell activation	-3.4	1.7	45	ADORA2B|BMP4|RUNX1|CD80|CEBPB|MAP3K8|FCER1G|HMOX1|HES1|IL18|LGALS3|LYN|MDK|PDGFA|PLSCR1|PRKCZ|PTPN2|ZEB1|TEC|TGFBR2|THBS1|NR4A3|PLA2G10|LMO4|SOCS1|PDE5A|IL1RL1|CD83|GAB2|NR1H3|RASGRP1|VAV3|GPNMB|HSPH1|DUSP10|PTPN22|TNFRSF21|CYP26B1|SH3RF1|TNIP2|NLRP3|CGAS|UNC13D|ATP11C|CD24
GO Molecular Functions	GO:0022804	active transmembrane transporter activity	-3.4	2	29	ABCD2|CLCN6|SLC26A3|SLC26A4|SLC1A3|SLC1A4|SLC6A6|SLC20A1|SLC20A2|SLCO2A1|SLC4A4|SLC4A7|SLC23A2|SLC34A2|SLC26A1|SLCO2B1|SLC38A2|TMCO3|SLC17A6|SLC24A3|SLC39A8|SLC38A1|MFSD2A|MCU|SLC16A14|SLC5A12|ATP6V1C2|SLC13A5|SLC6A17
GO Biological Processes	GO:0060491	regulation of cell projection assembly	-3.4	2.4	20	DPYSL3|PLD1|TWF1|RAP1GAP|NEURL1|ACTR3|TENM1|NCKAP1|DZIP1|SYNE2|PPP1R16B|PLEK2|SGSM3|PLCE1|DCDC2|PPP1R9A|CCDC88A|TENM2|ODF2L|FRMD7
GO Biological Processes	GO:0050679	positive regulation of epithelial cell proliferation	-3.4	2.4	20	BMP2|BMP4|GLUL|HMOX1|ID1|ITGA4|MDK|SOX9|TGFA|VIP|WNT7A|SCG2|NR4A3|FZD7|SIRT1|PPP1R16B|JCAD|VASH2|OSR2|EPGN
Reactome Gene Sets	R-HSA-195258	RHO GTPase Effectors	-3.4	2.1	27	CENPC|MAPK14|CYBB|DIAPH2|MAD2L1|MYLK|PPP1R12A|PLK1|PPP1CC|PRKCZ|MAPK11|WASF1|ZW10|ARPC1B|ACTR3|TUBB4B|BAIAP2|NCKAP1|WASF3|CIT|CLASP2|NSL1|CYFIP2|SPC25|CENPL|TUBB2B|CENPS
GO Biological Processes	GO:2001237	negative regulation of extrinsic apoptotic signaling pathway	-3.4	3	13	FASLG|BMP4|HMOX1|LGALS3|MCL1|TERT|THBS1|TRAF2|SCG2|SGK3|PHIP|SH3RF1|RNF34
GO Biological Processes	GO:0002792	negative regulation of peptide secretion	-3.4	2.9	14	CRHBP|DRD4|F2R|FKBP1B|FN1|PRKN|PPP3CA|SYT4|STXBP5L|CARTPT|NR1H3|RGCC|FRMD4A|SYTL4
GO Biological Processes	GO:0007611	learning or memory	-3.4	2.2	23	ADCY1|CCK|CEBPB|CRHBP|DRD1|GATM|GRIN2A|INSR|MDK|MME|NTRK2|PRKN|PDE1B|PRKCZ|RELN|PTGS2|RASGRF1|SYT4|VIP|PLCB1|NLGN3|LRRN4|TAFA2
GO Biological Processes	GO:0045580	regulation of T cell differentiation	-3.4	2.6	16	BMP4|RUNX1|CD80|IL18|MDK|PRKCZ|PTPN2|ZEB1|TGFBR2|SOCS1|CD83|RASGRP1|DUSP10|CYP26B1|SH3RF1|NLRP3
GO Biological Processes	GO:0014074	response to purine-containing compound	-3.4	2.6	16	HCN2|CDO1|CRHBP|DGKQ|SLC26A3|DUSP1|FOSB|ITPR2|KCNQ1|LDHA|PTGS2|SDC1|STAR|EZR|P2RX6|PPARGC1A
KEGG Pathway	hsa05131	Shigellosis	-3.4	3.7	10	MAPK14|DOCK1|CXCL8|NFKBIA|MAPK11|MAPK10|MAPK13|WASF1|ELMO1|ARPC1B
GO Biological Processes	GO:0010812	negative regulation of cell-substrate adhesion	-3.4	3.7	10	ANGPT2|ARHGAP6|MELTF|THBS1|FZD4|FZD7|POSTN|FAM107A|CLASP2|ACER2
GO Biological Processes	GO:0007088	regulation of mitotic nuclear division	-3.4	2.6	17	BMP4|BMP7|DMRT1|DUSP1|EDN3|INSR|KIF11|MAD2L1|PLK1|TGFA|ZW10|DLGAP5|RGCC|NUSAP1|PHIP|CCSAP|EPGN
GO Molecular Functions	GO:0032550	purine ribonucleoside binding	-3.4	2	30	ARL1|GNAT2|INSR|MAB21L1|RAB3A|RAB3B|RAB4A|RRAS|RNGTT|RAB33A|RHOBTB1|ARL4C|TUBB4B|RAB40B|RAB31|RHOBTB3|RAB26|RAB30|RABL6|RAP2C|RHOU|RAB33B|RASL10B|CGAS|DIRAS1|SEPTIN10|ARL10|RAB43|GNAT3|TUBB2B
GO Molecular Functions	GO:0008138	protein tyrosine/serine/threonine phosphatase activity	-3.4	4.4	8	DUSP1|DUSP4|DUSP5|DUSP7|RNGTT|DUSP10|SSH2|PTPDC1
GO Biological Processes	GO:0010828	positive regulation of glucose transmembrane transport	-3.4	4.4	8	C3|MAPK14|INSR|PTH|TERT|NR4A3|C2CD5|ARPP19
GO Biological Processes	GO:0098815	modulation of excitatory postsynaptic potential	-3.4	4.4	8	PRKCZ|RELN|RGS4|STX1A|WNT7A|RIMS2|BAIAP2|NLGN3
Reactome Gene Sets	R-HSA-168164	Toll Like Receptor 3 (TLR3) Cascade	-3.4	3.2	12	BIRC3|MAP3K8|MAPK14|DUSP4|DUSP7|IRF7|NFKBIA|MAPK11|MAPK10|RPS6KA2|MAPKAPK2|TNIP2
GO Biological Processes	GO:0045778	positive regulation of ossification	-3.4	3.2	12	BMP2|BMP4|BMP7|CEBPB|CEBPD|GPM6B|SMAD1|NELL1|PTH|WNT4|OSR2|ANO6
GO Biological Processes	GO:0034308	primary alcohol metabolic process	-3.4	3.2	12	ALDH1A1|ALDH1A3|BMP2|CYP1A1|CYP1B1|DGKQ|TTR|PNPLA4|NAAA|WNT4|PNPLA2|RDH10
GO Cellular Components	GO:0099240	intrinsic component of synaptic membrane	-3.4	2.5	17	ADCY1|CNTN1|DRD1|GABRA1|GABRA4|GABRB2|GRIN2A|PTPRS|STX1A|P2RX6|PLPPR4|CACNG5|PCDH17|ADAM22|NLGN3|NTNG2|SHISA9
GO Cellular Components	GO:0005764	lysosome	-3.4	1.7	48	FASLG|STS|C3|CBL|CLCN6|CRHBP|ECE1|GC|GPC1|INSR|KCNQ1|LYN|MYO5A|PLD1|PRCP|RAB3A|SDC1|SDC2|TTR|CXCR4|NR4A3|RNASET2|SQSTM1|AP1S2|SDC3|RASGRP1|TUBB4B|FNBP1|MMD|LAMP5|NAAA|NSG2|SLC66A1|CPPED1|MREG|VPS35|FNIP2|GNB4|SLC39A8|RILP|MAP1LC3A|FNIP1|MARCHF3|RNF19B|AP1S3|UNC13D|ATP6V1C2|ATP11C
GO Cellular Components	GO:0000323	lytic vacuole	-3.4	1.7	48	FASLG|STS|C3|CBL|CLCN6|CRHBP|ECE1|GC|GPC1|INSR|KCNQ1|LYN|MYO5A|PLD1|PRCP|RAB3A|SDC1|SDC2|TTR|CXCR4|NR4A3|RNASET2|SQSTM1|AP1S2|SDC3|RASGRP1|TUBB4B|FNBP1|MMD|LAMP5|NAAA|NSG2|SLC66A1|CPPED1|MREG|VPS35|FNIP2|GNB4|SLC39A8|RILP|MAP1LC3A|FNIP1|MARCHF3|RNF19B|AP1S3|UNC13D|ATP6V1C2|ATP11C
GO Molecular Functions	GO:0015081	sodium ion transmembrane transporter activity	-3.4	2.6	16	HCN2|SCNN1G|SLC1A3|SLC6A6|SLC20A1|SLC20A2|SLC4A4|SLC4A7|SLC23A2|SLC34A2|SLC38A2|SCN3B|SLC24A3|SLC38A1|SLC5A12|SLC13A5
KEGG Pathway	ko04150	mTOR signaling pathway	-3.4	2.6	16	INSR|RPS6KA2|TNFRSF1A|WNT6|WNT7A|FZD4|FZD7|ULK1|TTI1|RPS6KA6|WNT4|DDIT4|FNIP2|WNT5B|FNIP1|ATP6V1C2
GO Molecular Functions	GO:0005179	hormone activity	-3.4	2.9	14	CALCA|CCK|CHGB|EDN3|FBN1|GRP|NMB|PTH|TTR|VIP|STC2|CARTPT|PRLH|FNDC5
GO Biological Processes	GO:0008593	regulation of Notch signaling pathway	-3.4	3	13	BMP7|GAS2|HES1|NFKBIA|NEURL1|POSTN|TSPAN15|FBXW7|SYNJ2BP|POGLUT1|CHAC1|GDPD5|TSPAN14
Reactome Gene Sets	R-HSA-6785807	Interleukin-4 and Interleukin-13 signaling	-3.4	3	13	FASLG|CEBPD|FN1|HMOX1|CXCL8|IL18|MCL1|MMP1|PTGS2|ZEB1|SOCS1|SOCS3|RHOU
GO Biological Processes	GO:0060828	regulation of canonical Wnt signaling pathway	-3.4	2.1	25	ARNTL|BMP2|MAPK14|FRZB|LRP4|MCC|MDK|PRKN|SOX9|TLE3|FZD4|FZD7|DAAM2|RBMS3|MKS1|VPS35|SULF2|WNT5B|KREMEN1|LYPD6|AMER1|NOTUM|TMEM64|CCNY|DRAXIN
GO Biological Processes	GO:0044262	cellular carbohydrate metabolic process	-3.4	2.1	25	DGKQ|INSR|PRKN|PDK4|PHKA2|PPP1CC|PTH|PTPN2|SORD|OGT|PER2|HS2ST1|ARPP19|PPARGC1A|PASK|SIRT1|ISYNA1|DDIT4|NDST4|IPPK|RUBCNL|STK40|B3GNT7|SIK1|IDNK
GO Biological Processes	GO:0045137	development of primary sexual characteristics	-3.4	2.3	21	CBL|CEBPB|DMRT1|GAS2|GATA4|ING2|INSR|PGR|SALL1|SDC1|SOX9|STAR|FZD4|ADAMTS1|FST|RHOBTB3|SIRT1|TIPARP|WNT4|RDH10|GPR149
KEGG Pathway	ko00250	Alanine, aspartate and glutamate metabolism	-3.4	5	7	ADSL|ASPA|GLUL|PPAT|GFPT2|GPT2|NAT8L
GO Biological Processes	GO:1903539	protein localization to postsynaptic membrane	-3.4	5	7	GRIN2A|PRKCZ|MAPK10|GRIP1|ZDHHC2|ADAM22|VPS35
KEGG Pathway	hsa05225	hepatocellular carcinoma	-3.4	2.5	18	ACTL6A|DDB2|GSTA2|GSTA3|GSTT1|HMOX1|GADD45B|TERT|TGFA|TGFBR2|WNT6|WNT7A|FZD4|FZD7|KCNH4|POLK|WNT4|WNT5B
GO Biological Processes	GO:2001257	regulation of cation channel activity	-3.4	2.5	18	CACNB4|CRHBP|DRD4|FKBP1B|GRIA2|GRIN2A|MYO5A|PDE4B|RELN|RASGRF1|PPARGC1A|CACNG5|NLGN3|KLHL24|NETO2|CBARP|KCNRG|SHISA9
GO Biological Processes	GO:0071230	cellular response to amino acid stimulus	-3.4	3.6	10	CEBPB|CYBB|GLRA2|NTRK2|ZEB1|SOCS1|NEURL1|BAIAP2|CPEB4|CASTOR1
GO Biological Processes	GO:0030032	lamellipodium assembly	-3.4	3.6	10	TWF1|ACTR3|VAV3|NCKAP1|WASF3|ARHGEF4|PLCE1|CARMIL1|CCDC88A|FRMD7
GO Biological Processes	GO:0045840	positive regulation of mitotic nuclear division	-3.4	3.9	9	DMRT1|EDN3|INSR|TGFA|DLGAP5|RGCC|NUSAP1|PHIP|EPGN
GO Biological Processes	GO:0097120	receptor localization to synapse	-3.4	3.9	9	KIF5C|PRKCZ|MAPK10|RELN|GRIP1|CACNG5|ADAM22|SYNJ2BP|VPS35
KEGG Pathway	hsa05014	Amyotrophic lateral sclerosis	-3.4	3.9	9	MAPK14|GRIA2|GRIN2A|MAP3K5|PPP3CA|MAPK11|MAPK13|TNFRSF1A|NANOS1
KEGG Pathway	hsa04068	foxo signaling pathway	-3.4	2.7	15	FASLG|BNIP3|MAPK14|INSR|MDM2|GADD45B|PLK1|MAPK11|MAPK10|MAPK13|TGFBR2|HOMER2|SIRT1|SGK3|FBXO32
KEGG Pathway	hsa04270	Vascular smooth muscle contraction	-3.4	2.7	15	ADCY1|ADCY6|ADORA2B|CALCA|EDN3|ITPR1|ITPR2|MYLK|PPP1R12A|PPP1CC|PLA2G10|RAMP1|PLCB1|KCNMB4|NLRP3
GO Cellular Components	GO:0005813	centrosome	-3.4	1.7	41	ATF4|CETN2|CRMP1|ID1|PPP1R12A|PDE4B|PLK1|SKI|SLC1A4|USP2|MAPKAPK2|ARHGEF10|DLGAP5|C2CD5|TUBGCP3|CEP43|DZIP1|CEP131|ERC1|RAP1GAP2|RNF19A|DISC1|RGCC|SNX10|DCDC2|AHI1|TTC19|MKS1|CEP192|BBS7|RABL6|CCDC88A|ODF2L|FNIP2|CEP76|CEP44|CEP78|MASTL|CCSAP|HEPACAM2|PPP1R42
KEGG Pathway	ko04064	NF-kappa B signaling pathway	-3.4	3.1	12	BIRC3|IL1R1|CXCL8|LYN|GADD45B|NFKBIA|PTGS2|TNFRSF1A|TRAF2|TRIM25|ERC1|IRAK4
GO Biological Processes	GO:0048814	regulation of dendrite morphogenesis	-3.4	3.1	12	ID1|NEDD4|PPP3CA|RELN|SDC2|TIAM1|LRP8|BAIAP2|TNIK|TANC2|NLGN3|PPP1R9A
KEGG Pathway	hsa04657	IL-17 signaling pathway	-3.4	3.1	12	CEBPB|MAPK14|FOSB|CXCL8|MMP1|MMP13|NFKBIA|MAPK11|MAPK10|MAPK13|PTGS2|TRAF2
KEGG Pathway	hsa04723	Retrograde endocannabinoid signaling	-3.4	2.5	17	ADCY1|ADCY6|MAPK14|GABRA1|GABRA2|GABRA4|GABRB2|GRIA2|ITPR1|ITPR2|MAPK11|MAPK10|MAPK13|PTGS2|PLCB1|SLC17A6|GNB4
GO Biological Processes	GO:0048762	mesenchymal cell differentiation	-3.4	2.3	21	BMP2|BMP4|BMP7|EDN3|EDNRB|FN1|FRZB|HES1|MDK|SOX9|TGFBR2|TGFBR3|TIAM1|CLASP2|RGCC|WNT4|SEMA4G|AMER1|GLIPR2|RDH10|RFLNB
GO Biological Processes	GO:0006006	glucose metabolic process	-3.4	2.3	20	ATF3|ATF4|CREM|MAPK14|DGKQ|INSR|PRKN|PDK4|PTH|PTPN2|SORD|OGT|PER2|ARPP19|PPARGC1A|NISCH|PASK|SIRT1|RUBCNL|SIK1
GO Molecular Functions	GO:0001883	purine nucleoside binding	-3.4	1.9	30	ARL1|GNAT2|INSR|MAB21L1|RAB3A|RAB3B|RAB4A|RRAS|RNGTT|RAB33A|RHOBTB1|ARL4C|TUBB4B|RAB40B|RAB31|RHOBTB3|RAB26|RAB30|RABL6|RAP2C|RHOU|RAB33B|RASL10B|CGAS|DIRAS1|SEPTIN10|ARL10|RAB43|GNAT3|TUBB2B
GO Biological Processes	GO:0007187	G protein-coupled receptor signaling pathway, coupled to cyclic nucleotide second messenger	-3.4	2.2	23	ADCY1|ADCY6|ADORA2B|ADRB1|CALCA|CALCR|CASR|CHRM4|DRD1|DRD4|LPAR1|GNAT2|GPR37|HTR1E|MC5R|PTH|RGS1|RGS2|TSHR|VIP|VIPR1|RAMP1|GNAT3
GO Biological Processes	GO:0045471	response to ethanol	-3.4	2.8	14	CBL|CDO1|CRHBP|CYBB|DRD4|GLRA2|GRIN2A|HPGD|ITPR2|PTH|RGS2|RGS4|STAR|UNC79
GO Biological Processes	GO:1990266	neutrophil migration	-3.4	2.8	14	EDN3|FCER1G|IL1R1|CXCL8|CXCR1|ITGA9|LGALS3|MDK|PDE4B|VAV3|IRAK4|CAMK1D|JAM3|MCU
GO Biological Processes	GO:0043090	amino acid import	-3.3	4.3	8	RGS2|RGS4|SLC1A3|SLC1A4|SLC6A6|PER2|SLC7A3|SLC43A2
GO Cellular Components	GO:0005802	trans-Golgi network	-3.3	2.2	22	ARL1|GCNT1|MME|CHST1|AP1S2|PCSK7|CHST3|COG5|POSTN|RAB31|RHOBTB3|CLASP2|KLHL20|RAB30|NSG2|RIC1|CHAC1|CLBA1|AP1S3|DNAAF6|ATP11C|RAB43
GO Cellular Components	GO:0005916	fascia adherens	-3.3	9.9	4	ACTN1|DSP|NRAP|CTNNA3
GO Biological Processes	GO:0006547	histidine metabolic process	-3.3	9.9	4	HAL|HDC|MTHFD1|AMDHD1
GO Cellular Components	GO:0005769	early endosome	-3.3	1.9	30	ADRB1|APOA4|APOC3|ACKR2|DIAPH2|F2R|KCNQ1|MELTF|MME|MYO1D|MYO5A|NTRK2|RAB4A|CXCR4|NUMB|KIAA0319|STAM2|GPNMB|RAB31|NISCH|PACSIN2|SGK3|LAMP5|RNF11|NSG2|NEURL1B|VPS35|RBSN|MARCHF3|MIB2
GO Molecular Functions	GO:0032549	ribonucleoside binding	-3.3	1.9	30	ARL1|GNAT2|INSR|MAB21L1|RAB3A|RAB3B|RAB4A|RRAS|RNGTT|RAB33A|RHOBTB1|ARL4C|TUBB4B|RAB40B|RAB31|RHOBTB3|RAB26|RAB30|RABL6|RAP2C|RHOU|RAB33B|RASL10B|CGAS|DIRAS1|SEPTIN10|ARL10|RAB43|GNAT3|TUBB2B
GO Cellular Components	GO:0099513	polymeric cytoskeletal fiber	-3.3	1.6	50	ACTN1|ARHGAP6|ACKR2|CRHBP|DNAH8|DPYSL3|DSP|GAS2|KIF5C|KIF11|LCP1|MT3|MYO5A|PLK1|PLS1|TWF1|SLC1A4|DYNLT3|TIAM1|TMOD1|EZR|PSTPIP2|ZW10|SPAG6|KLHL21|TUBB4B|TUBGCP3|BAIAP2|NCKAP1|HSPH1|LDB3|CLASP2|SYNM|TPGS2|DISC1|NUSAP1|REEP2|DCDC2|TPPP3|KIF27|CARMIL1|KIF21A|MID1IP1|JAM3|MAP1LC3A|NAV1|CCSAP|IFFO2|NEIL2|TUBB2B
GO Biological Processes	GO:0046330	positive regulation of JNK cascade	-3.3	2.7	15	MAP3K5|GADD45B|TIAM1|TPD52L1|TRAF2|WNT7A|FZD4|FZD7|RASGRP1|TNIK|PLCB1|SH3RF1|EDA2R|NRK|SH3RF3
GO Biological Processes	GO:0006644	phospholipid metabolic process	-3.3	1.9	34	APOA4|CCKBR|CETP|DGKQ|ACSL3|FGFR3|FADS1|LYN|PCYT1A|PDGFA|PIK3C2B|PI4KB|PLD1|PLSCR1|PON1|RAB4A|PLA2G10|DGKE|SOCS1|SOCS3|PLPPR4|NR1H3|VAV3|PLCB1|ISYNA1|ETNK1|MTMR14|PLPPR3|FAM126A|MFSD2A|NUS1|SOCS4|PLPP4|IPMK
GO Biological Processes	GO:0016202	regulation of striated muscle tissue development	-3.3	2.6	16	ARNTL|BMP2|BMP4|MAPK14|GPC1|MAPK11|RGS2|RGS4|SHOX2|TGFBR2|TGFBR3|TLL2|FZD7|CYP26B1|MEGF10|RBM24
GO Biological Processes	GO:0035249	synaptic transmission, glutamatergic	-3.3	3.1	12	DRD1|GLUL|GRIA2|PRKN|RELN|PTGS2|SLC1A4|CACNG5|DISC1|NLGN3|SLC17A6|NAPB
GO Biological Processes	GO:0072577	endothelial cell apoptotic process	-3.3	3.5	10	FASLG|IL11|ITGA4|MAP3K5|TERT|THBS1|SCG2|RGCC|TNIP2|ANO6
GO Biological Processes	GO:0071242	cellular response to ammonium ion	-3.3	3.5	10	ATF4|CHRM4|CRHBP|DRD1|GABRA1|GABRB2|ID1|PRKN|PLCB1|RGS8
Reactome Gene Sets	R-HSA-400253	Circadian Clock	-3.3	3.5	10	ARNTL|CREM|CRY2|NFIL3|PPP1CC|PER2|PPARGC1A|SIRT1|NOCT|SIK1
GO Biological Processes	GO:0007173	epidermal growth factor receptor signaling pathway	-3.3	2.8	14	FASLG|CBL|HBEGF|PTPN2|SOX9|TGFA|NEURL1|STAM2|PLCE1|FBXW7|CCDC88A|EPS15L1|SOCS4|EPGN
KEGG Pathway	hsa04722	Neurotrophin signaling pathway	-3.3	2.8	14	FASLG|ATF4|MAPK14|MAP3K1|MAP3K5|NFKBIA|NTRK2|MAPK11|MAPK10|MAPK13|RPS6KA2|MAPKAPK2|RPS6KA6|IRAK4
GO Biological Processes	GO:0000188	inactivation of MAPK activity	-3.3	5.7	6	DUSP1|DUSP4|DUSP5|DUSP7|RGS4|DUSP10
GO Biological Processes	GO:0040037	negative regulation of fibroblast growth factor receptor signaling pathway	-3.3	5.7	6	GPC1|THBS1|SPRY3|SULF1|WNT4|SULF2
GO Molecular Functions	GO:0001965	G-protein alpha-subunit binding	-3.3	5.7	6	LPAR1|F2R|RGS1|RGS2|RGS4|CCDC88A
Reactome Gene Sets	R-HSA-5223345	Miscellaneous transport and binding events	-3.3	5.7	6	ADD3|LRRC8B|SLC66A1|LRRC8C|NIPAL1|NIPAL4
GO Biological Processes	GO:0015012	heparan sulfate proteoglycan biosynthetic process	-3.3	5.7	6	UGDH|HS6ST1|HS2ST1|XYLT1|NDST4|HS6ST3
KEGG Pathway	hsa04923	Regulation of lipolysis in adipocytes	-3.3	3.9	9	ADCY1|ADCY6|ADRB1|INSR|PDE3B|PTGS1|PTGS2|TSHR|PNPLA2
GO Biological Processes	GO:1900408	negative regulation of cellular response to oxidative stress	-3.3	3.9	9	ATF4|GATA4|GPR37|PRKN|PDE8A|NR4A3|SIRT1|OXR1|NCOA7
GO Biological Processes	GO:1903202	negative regulation of oxidative stress-induced cell death	-3.3	3.9	9	ATF4|GATA4|GPR37|PRKN|PDE8A|NR4A3|SIRT1|OXR1|NCOA7
GO Molecular Functions	GO:0051287	NAD binding	-3.3	3.9	9	AHCY|ALDH1A1|ALDH1A3|HPGD|LDHA|SORD|UGDH|SIRT1|GLYR1
GO Biological Processes	GO:0006641	triglyceride metabolic process	-3.3	2.9	13	APOA4|APOC3|C3|CETP|FABP2|ACSL4|PNPLA4|NR1H3|SIRT1|FBXW7|PNPLA2|MFSD2A|SIK1
GO Biological Processes	GO:0001649	osteoblast differentiation	-3.3	2.2	21	ALPL|ATF4|BMP2|BMP4|BMP7|CEBPB|CEBPD|ID1|SMAD1|NELL1|SHOX2|SKI|SOX9|MRC2|TOB1|GPNMB|NOCT|WNT4|BCAP29|GLIS1|TMEM64
Hallmark Gene Sets	M5937	HALLMARK GLYCOLYSIS	-3.3	2.4	19	ADORA2B|GPC1|LDHA|PHKA2|PLOD2|SDC1|SDC2|SOX9|TGFA|CXCR4|CHST1|STC2|HS2ST1|SDC3|DPYSL4|ARPP19|B3GAT1|DDIT4|EGLN3
GO Biological Processes	GO:2000310	regulation of NMDA receptor activity	-3.3	4.8	7	CRHBP|GRIA2|GRIN2A|RELN|RASGRF1|PPARGC1A|NLGN3
Reactome Gene Sets	R-HSA-5663213	RHO GTPases Activate WASPs and WAVEs	-3.3	4.8	7	WASF1|ARPC1B|ACTR3|BAIAP2|NCKAP1|WASF3|CYFIP2
GO Biological Processes	GO:2000516	positive regulation of CD4-positive, alpha-beta T cell activation	-3.3	4.8	7	CD80|IL18|PRKCZ|TGFBR2|SOCS1|CD83|NLRP3
GO Biological Processes	GO:2001234	negative regulation of apoptotic signaling pathway	-3.3	2.2	21	FASLG|BMP4|GATA4|HMOX1|ING2|LGALS3|MCL1|MDM2|PRKN|PTGS2|TERT|THBS1|TRAF2|SCG2|PPIF|SIRT1|SGK3|WNT4|PHIP|SH3RF1|RNF34
GO Biological Processes	GO:0010810	regulation of cell-substrate adhesion	-3.3	2.3	20	ANGPT2|ARHGAP6|DOCK1|FN1|GPM6B|MDK|MELTF|PRKCZ|RRAS|THBS1|FZD4|FZD7|POSTN|FAM107A|CLASP2|DISC1|WNT4|CARMIL1|UNC13D|ACER2
GO Molecular Functions	GO:0004896	cytokine receptor activity	-3.3	3.1	12	ACKR2|GFRA3|IFNGR1|IL1R1|CXCR1|IL10RB|LIFR|IL1R2|CXCR4|FZD4|IL18R1|IL1RL1
GO Biological Processes	GO:1901184	regulation of ERBB signaling pathway	-3.3	3.1	12	FASLG|CBL|HBEGF|PTPN2|TGFA|NEURL1|STAM2|FBXW7|CCDC88A|EPS15L1|SOCS4|EPGN
GO Biological Processes	GO:0033003	regulation of mast cell activation	-3.3	4.2	8	ADORA2B|FCER1G|HMOX1|LYN|PLSCR1|NR4A3|GAB2|UNC13D
GO Biological Processes	GO:0120163	negative regulation of cold-induced thermogenesis	-3.3	4.2	8	ALDH1A1|ARNTL|ATF4|ID1|NOVA1|TLE3|IL18R1|NR1H3
GO Biological Processes	GO:0014075	response to amine	-3.3	4.2	8	DRD1|DRD4|GRIN2A|HPRT1|PDE1B|PPP3CA|RGS2|RGS4
GO Biological Processes	GO:0046638	positive regulation of alpha-beta T cell differentiation	-3.3	4.2	8	RUNX1|CD80|IL18|PRKCZ|TGFBR2|SOCS1|CD83|NLRP3
GO Biological Processes	GO:0042572	retinol metabolic process	-3.3	4.2	8	ALDH1A1|ALDH1A3|CYP1A1|CYP1B1|TTR|PNPLA4|PNPLA2|RDH10
Reactome Gene Sets	R-HSA-6783783	Interleukin-10 signaling	-3.3	4.2	8	CD80|IL1R1|CXCL8|IL10RB|IL18|PTGS2|TNFRSF1A|IL1R2
GO Biological Processes	GO:0030574	collagen catabolic process	-3.3	4.2	8	MMP1|MMP10|MMP13|MMP16|MMP23B|ADAMTS3|ADAMTS2|MRC2
GO Biological Processes	GO:0009792	embryo development ending in birth or egg hatching	-3.3	1.7	45	ACTL6A|BMP2|BMP4|BMP7|CEBPB|ECE1|ACSL4|HES1|MMP16|MTHFD1|MTHFR|PTPRR|SHOX2|SKI|SOX9|ZEB1|TGFBR2|ELL|CUL4A|LMO4|SOCS3|HS6ST1|ADAMTS3|SH3PXD2A|CERT1|SLC34A2|SULF1|USP22|TANC2|FLVCR1|MKS1|SULF2|OTUD7B|POGLUT1|XYLT1|PALB2|VASH2|KDM2B|OSR2|RIPPLY2|RUNDC1|RDH10|PLPP4|NRK|RPL7L1
GO Biological Processes	GO:0002694	regulation of leukocyte activation	-3.3	1.7	42	ADORA2B|BMP4|RUNX1|CD80|CEBPB|MAP3K8|FCER1G|HMOX1|HES1|IL18|LGALS3|LYN|MDK|PLSCR1|PRKCZ|PTPN2|ZEB1|TGFBR2|THBS1|NR4A3|PLA2G10|SOCS1|PDE5A|IL1RL1|CD83|GAB2|NR1H3|RASGRP1|VAV3|GPNMB|HSPH1|DUSP10|PTPN22|TNFRSF21|CYP26B1|SH3RF1|TNIP2|NLRP3|CGAS|UNC13D|ATP11C|CD24
GO Biological Processes	GO:1905952	regulation of lipid localization	-3.3	2.5	17	APOA4|APOC3|C3|CETP|NFKBIA|PRKN|PON1|PTPN2|THBS1|PLA2G10|NR1H3|PLA2R1|SIRT1|ZDHHC8|FBXW7|PNPLA2|NUS1
GO Biological Processes	GO:0032374	regulation of cholesterol transport	-3.3	3.5	10	APOA4|APOC3|CETP|NFKBIA|PON1|PLA2G10|NR1H3|SIRT1|ZDHHC8|NUS1
GO Biological Processes	GO:0046579	positive regulation of Ras protein signal transduction	-3.3	3.5	10	LPAR1|F2R|F2RL2|GPR20|LYN|RASGRF1|F2RL3|RASGRP1|ARHGEF3|RASGEF1A
GO Biological Processes	GO:0014823	response to activity	-3.3	3.5	10	ADSL|ANGPT2|CBL|CRY2|STAR|CXCR4|POSTN|PPARGC1A|SLC25A25|FNDC5
Reactome Gene Sets	R-HSA-983169	Class I MHC mediated antigen processing & presentation	-3.3	1.9	29	CYBB|NEDD4|PRKN|SOCS1|HERC3|SOCS3|UBE3C|MRC2|KLHL21|TRAIP|RNF19A|KLHL3|KLHL20|MYLIP|KLHL5|FBXW7|KLHL9|SH3RF1|UBE2O|RNF34|SPSB4|UBE2Q2|FBXO32|RNF19B|UBE2F|MIB2|ASB14|ASB12|RNF182
GO Biological Processes	GO:0006898	receptor-mediated endocytosis	-3.3	2	27	APOC3|C3|CBL|DRD4|FCER1G|CXCL8|CXCR1|INSR|ITGA4|NEDD4|PI4KB|TGFBR2|EZR|NUMB|WASF1|RAMP1|HSPH1|RAB31|PLA2R1|STAB1|CACNG5|LRP1B|NLGN3|NECAB2|AHI1|COLEC11|ANKRD13A
Reactome Gene Sets	R-HSA-168898	Toll-like Receptor Cascades	-3.3	2.6	16	BIRC3|MAP3K8|MAPK14|DUSP4|DUSP7|IRF7|MAP3K1|NFKBIA|MAPK11|MAPK10|RPS6KA2|SOCS1|MAPKAPK2|IRAK4|RBSN|TNIP2
KEGG Pathway	ko04350	TGF-beta signaling pathway	-3.3	3.3	11	BMP2|BMP4|BMP7|ID1|LTBP1|SMAD1|NBL1|TGFBR2|TGIF1|THBS1|FST
GO Cellular Components	GO:0098685	Schaffer collateral - CA1 synapse	-3.3	3.3	11	ADCY1|ADORA2B|ADRB1|ITPR1|PPP3CA|PRKCZ|PTPRS|WNT7A|BAIAP2|NTNG2|TUBB2B
GO Biological Processes	GO:0043270	positive regulation of ion transport	-3.3	2.1	24	ATF4|CALCR|CASR|CCK|CEBPB|CETP|CNTN1|DRD1|DRD4|EDN3|F2R|KCNQ1|LGALS3|MYLK|RELN|RAB3B|SYT4|PLA2G10|F2RL3|PLA2R1|NLGN3|TESC|SCN3B|ANO6
GO Molecular Functions	GO:0016757	transferase activity, transferring glycosyl groups	-3.3	2.1	24	GALNT2|GCNT1|HPRT1|PLOD2|PPAT|ST3GAL1|UGCG|UGT8|OGT|CHSY1|SIRT1|TIPARP|B3GAT1|ST8SIA5|CERCAM|POGLUT1|XYLT1|ST6GALNAC5|B3GNT5|B3GNT7|B3GAT2|ST6GALNAC3|EOGT|GALNTL6
GO Biological Processes	GO:0016579	protein deubiquitination	-3.3	2.1	24	ACTL6A|BIRC3|DDB2|SMAD1|MDM2|MDM4|NFKBIA|PRKN|TRAF2|OGT|USP14|USP2|STAM2|COPS5|USP22|USP49|USP53|OTUD7B|IFIH1|TNIP2|RNF128|TNIP3|NLRP3|USP43
GO Biological Processes	GO:0050770	regulation of axonogenesis	-3.3	2.4	18	FN1|LRP4|MT3|NTRK2|PTPRS|RYK|SHOX2|TIAM1|WNT7A|XK|KIAA0319|UST|FSTL4|DISC1|SEMA4G|LINGO1|TUBB2B|DRAXIN
Reactome Gene Sets	R-HSA-2142753	Arachidonic acid metabolism	-3.3	3.8	9	CYP1A1|CYP1B1|HPGD|LTC4S|PON1|PTGS1|PTGS2|MAPKAPK2|DPEP2
GO Molecular Functions	GO:0015179	L-amino acid transmembrane transporter activity	-3.3	3.8	9	SLC1A3|SLC1A4|SLC3A1|SLC38A2|SLC66A1|SLC17A6|SLC38A1|SLC7A3|SLC43A2
GO Cellular Components	GO:0031225	anchored component of membrane	-3.2	2.5	17	ALPL|CNTN1|GFRA3|GPC1|MELTF|RAB3A|RAB3B|RAB4A|RAB26|CFC1|DPEP2|NTNG2|LYPD6|LYPD6B|CD109|SVIP|CD24
GO Biological Processes	GO:0030316	osteoclast differentiation	-3.2	3	12	CA2|CEBPB|MAPK14|FBN1|FCER1G|CARTPT|SH3PXD2A|GAB2|SNX10|FBXW7|CD109|TMEM64
Reactome Gene Sets	R-HSA-73887	Death Receptor Signalling	-3.2	2.6	15	BIRC3|FASLG|NFKBIA|TIAM1|TNFRSF1A|TRAF2|SQSTM1|USP2|ARHGEF10|VAV3|ARHGEF9|ARHGEF4|ARHGEF3|OTUD7B|LINGO1
GO Biological Processes	GO:0060080	inhibitory postsynaptic potential	-3.2	6.9	5	DRD4|RIMS2|IGSF9B|NLGN3|INSYN2A
GO Biological Processes	GO:0008217	regulation of blood pressure	-3.2	2.4	18	ADRB1|CALCA|ECE1|EDN3|EDNRB|F2R|HMOX1|MME|PRCP|PTGS1|PTGS2|RNPEP|CARTPT|POSTN|NISCH|AGTRAP|RASL10B|LVRN
GO Molecular Functions	GO:0001882	nucleoside binding	-3.2	1.9	30	ARL1|GNAT2|INSR|MAB21L1|RAB3A|RAB3B|RAB4A|RRAS|RNGTT|RAB33A|RHOBTB1|ARL4C|TUBB4B|RAB40B|RAB31|RHOBTB3|RAB26|RAB30|RABL6|RAP2C|RHOU|RAB33B|RASL10B|CGAS|DIRAS1|SEPTIN10|ARL10|RAB43|GNAT3|TUBB2B
GO Biological Processes	GO:0046834	lipid phosphorylation	-3.2	3.4	10	DGKQ|PIK3C2B|PI4KB|DGKE|SOCS1|SOCS3|CERK|FAM126A|SOCS4|IPMK
GO Biological Processes	GO:0045600	positive regulation of fat cell differentiation	-3.2	3.4	10	BMP2|BMP7|CEBPB|MAPK14|FRZB|PTGS2|NOCT|WNT5B|TMEM64|FNDC5
GO Biological Processes	GO:0051937	catecholamine transport	-3.2	3.4	10	DRD1|DRD4|PRKN|RAB3A|RAB3B|STX1A|SYT4|VIP|CARTPT|NISCH
GO Biological Processes	GO:0061035	regulation of cartilage development	-3.2	3.4	10	BMP2|BMP4|FRZB|SMAD1|MDK|PTH|SHOX2|SOX9|FGF18|RFLNB
GO Molecular Functions	GO:0015171	amino acid transmembrane transporter activity	-3.2	3.2	11	SLC1A3|SLC1A4|SLC3A1|SLC6A6|SLC7A4|SLC38A2|SLC66A1|SLC17A6|SLC38A1|SLC7A3|SLC43A2
KEGG Pathway	hsa05140	Leishmaniasis	-3.2	3.2	11	C3|MAPK14|CYBB|IFNGR1|ITGA4|NFKBIA|MAPK11|MAPK13|PTGS2|KCNH4|IRAK4
GO Biological Processes	GO:0048799	animal organ maturation	-3.2	5.5	6	BMP2|FGFR3|PTH|XYLT1|ANO6|RFLNB
GO Biological Processes	GO:0007214	gamma-aminobutyric acid signaling pathway	-3.2	5.5	6	ATF4|GABRA1|GABRA2|GABRA4|GABRB2|GPR156
GO Biological Processes	GO:0001963	synaptic transmission, dopaminergic	-3.2	5.5	6	CRHBP|DRD1|DRD4|PRKN|PTGS2|RAB3B
Reactome Gene Sets	R-HSA-3000170	Syndecan interactions	-3.2	5.5	6	ACTN1|FN1|SDC1|SDC2|THBS1|SDC3
GO Biological Processes	GO:1900271	regulation of long-term synaptic potentiation	-3.2	4.1	8	ADCY1|MME|RELN|SQSTM1|FAM107A|ZDHHC2|NLGN3|PPP1R9A
GO Biological Processes	GO:0043370	regulation of CD4-positive, alpha-beta T cell differentiation	-3.2	4.1	8	RUNX1|CD80|IL18|PRKCZ|SOCS1|CD83|SH3RF1|NLRP3
GO Biological Processes	GO:1900744	regulation of p38MAPK cascade	-3.2	4.1	8	BMP2|DUSP1|MAP3K5|GADD45B|EZR|RASGRP1|DUSP10|PTPN22
GO Biological Processes	GO:0070304	positive regulation of stress-activated protein kinase signaling cascade	-3.2	2.5	17	BMP2|LYN|MAP3K5|GADD45B|TIAM1|TPD52L1|TRAF2|WNT7A|FZD4|FZD7|RASGRP1|TNIK|PLCB1|SH3RF1|EDA2R|NRK|SH3RF3
GO Biological Processes	GO:0014066	regulation of phosphatidylinositol 3-kinase signaling	-3.2	2.7	14	CBL|F2R|IL18|INSR|LYN|NEDD4|NTRK2|PDGFA|RELN|SOX9|RASGRP1|SIRT1|PPP1R16B|DIPK2A
GO Biological Processes	GO:1903706	regulation of hemopoiesis	-3.2	1.8	36	BMP4|CA2|RUNX1|CD80|CEBPB|MAPK14|FBN1|HES1|IL18|IRF7|LGALS3|LYN|MDK|NFKBIA|PRKCZ|MAPK11|PTPN2|ZEB1|TGFBR2|THBS1|NR4A3|CUL4A|SOCS1|CD83|CARTPT|RASGRP1|DUSP10|KLF13|TESC|FBXW7|CYP26B1|SH3RF1|FNIP1|NLRP3|TMEM64|ATP11C
GO Biological Processes	GO:0032763	regulation of mast cell cytokine production	-3.2	15	3	FCER1G|HMOX1|NR4A3
GO Biological Processes	GO:0046069	cGMP catabolic process	-3.2	15	3	PDE1A|PDE5A|PDE10A
GO Biological Processes	GO:0010961	cellular magnesium ion homeostasis	-3.2	15	3	EDN3|XK|TRPM7
GO Molecular Functions	GO:0015057	thrombin-activated receptor activity	-3.2	15	3	F2R|F2RL2|F2RL3
GO Biological Processes	GO:2000118	regulation of sodium-dependent phosphate transport	-3.2	15	3	ATF4|CEBPB|CRY2
GO Biological Processes	GO:0061009	common bile duct development	-3.2	15	3	HES1|SOX9|MKS1
Reactome Gene Sets	R-HSA-427652	Sodium-coupled phosphate cotransporters	-3.2	15	3	SLC20A1|SLC20A2|SLC34A2
GO Biological Processes	GO:2000554	regulation of T-helper 1 cell cytokine production	-3.2	15	3	IL1R1|IL18|IL18R1
GO Biological Processes	GO:2000556	positive regulation of T-helper 1 cell cytokine production	-3.2	15	3	IL1R1|IL18|IL18R1
GO Biological Processes	GO:0030178	negative regulation of Wnt signaling pathway	-3.2	2.3	20	BMP2|MAPK14|FRZB|HIC1|LRP4|MCC|MDK|PRKN|SOX9|TLE3|FZD4|TSKU|RBMS3|WNT5B|KREMEN1|AMER1|NOTUM|APCDD1|TMEM64|DRAXIN
GO Biological Processes	GO:0048634	regulation of muscle organ development	-3.2	2.5	16	ARNTL|BMP2|BMP4|MAPK14|GPC1|MAPK11|RGS2|RGS4|SHOX2|TGFBR2|TGFBR3|TLL2|FZD7|CYP26B1|MEGF10|RBM24
GO Biological Processes	GO:0097480	establishment of synaptic vesicle localization	-3.2	2.5	16	ADCY1|ADORA2B|CHRNA5|DRD1|KIF5C|PRKN|RAB3A|STX1A|SYT4|WNT7A|LIN7A|STXBP5L|RIMS2|NCS1|NAPB|CADPS2
GO Biological Processes	GO:0048489	synaptic vesicle transport	-3.2	2.5	16	ADCY1|ADORA2B|CHRNA5|DRD1|KIF5C|PRKN|RAB3A|STX1A|SYT4|WNT7A|LIN7A|STXBP5L|RIMS2|NCS1|NAPB|CADPS2
GO Biological Processes	GO:0051668	localization within membrane	-3.2	2.5	16	DRD4|ITGA4|KIF5C|LRP4|PRKCZ|MAPK10|RELN|NUMB|GRIP1|CACNG5|ZDHHC2|REEP2|ADAM22|SYNJ2BP|VPS35|CD24
GO Biological Processes	GO:0051147	regulation of muscle cell differentiation	-3.2	2.4	18	BMP2|BMP4|MAPK14|MDM2|MAPK11|RGS2|RGS4|SHOX2|ZEB1|FZD7|SIRT1|CYP26B1|MEGF10|BOC|SIK1|BHLHA15|RBM24|RBPMS2
GO Biological Processes	GO:0060541	respiratory system development	-3.2	2.3	19	ALDH1A3|BMP4|HES1|ID1|MME|NFIB|PDGFA|PGR|RAB3A|SKI|SOX9|TGFBR2|THRB|FGF18|HS6ST1|ADAMTS2|FBXW7|STK40|RDH10
KEGG Pathway	hsa05202	Transcriptional misregulation in cancer	-3.2	2.3	19	BIRC3|RUNX1|CDKN2C|CEBPB|DDB2|ETV6|HPGD|CXCL8|SMAD1|MDM2|GADD45B|PDGFA|ZEB1|TGFBR2|IL1R2|NR4A3|PER2|POLK|DOT1L
Reactome Gene Sets	R-HSA-68877	Mitotic Prometaphase	-3.2	2.3	19	CENPC|CETN2|MAD2L1|PLK1|PPP1CC|ZW10|TUBB4B|TUBGCP3|CEP43|CEP131|CLASP2|NSL1|CEP192|SPC25|CEP76|CEP78|CENPL|TUBB2B|CENPS
GO Biological Processes	GO:1902883	negative regulation of response to oxidative stress	-3.2	3.7	9	ATF4|GATA4|GPR37|PRKN|PDE8A|NR4A3|SIRT1|OXR1|NCOA7
GO Molecular Functions	GO:0022824	transmitter-gated ion channel activity	-3.2	3.7	9	CHRNA5|CHRNB4|GABRA1|GABRA2|GABRA4|GABRB2|GLRA2|GRIA2|GRIN2A
GO Biological Processes	GO:0097755	positive regulation of blood vessel diameter	-3.2	3.7	9	ADORA2B|ADRB1|CALCA|CASR|DRD1|EDNRB|HMOX1|RGS2|VIP
GO Biological Processes	GO:0061098	positive regulation of protein tyrosine kinase activity	-3.2	3.7	9	HBEGF|NTRK2|RELN|TGFA|LRP8|NEURL1|FBXW7|EPGN|CD24
GO Molecular Functions	GO:0022835	transmitter-gated channel activity	-3.2	3.7	9	CHRNA5|CHRNB4|GABRA1|GABRA2|GABRA4|GABRB2|GLRA2|GRIA2|GRIN2A
Reactome Gene Sets	R-HSA-977443	GABA receptor activation	-3.2	3.7	9	ADCY1|ADCY6|GABRA1|GABRA2|GABRA4|GABRB2|ARHGEF9|GNB4|GNAT3
Reactome Gene Sets	R-HSA-937061	TRIF(TICAM1)-mediated TLR4 signaling	-3.2	3	12	BIRC3|MAP3K8|MAPK14|DUSP4|DUSP7|IRF7|NFKBIA|MAPK11|MAPK10|RPS6KA2|MAPKAPK2|TNIP2
Reactome Gene Sets	R-HSA-166166	MyD88-independent TLR4 cascade	-3.2	3	12	BIRC3|MAP3K8|MAPK14|DUSP4|DUSP7|IRF7|NFKBIA|MAPK11|MAPK10|RPS6KA2|MAPKAPK2|TNIP2
KEGG Pathway	hsa04931	insulin resistance	-3.2	2.9	13	INSR|NFKBIA|PPP1CC|PRKCZ|MAPK10|RPS6KA2|TNFRSF1A|OGT|SOCS3|GFPT2|NR1H3|PPARGC1A|RPS6KA6
GO Biological Processes	GO:0017158	regulation of calcium ion-dependent exocytosis	-3.2	2.9	13	ADCY1|ADORA2B|CHRNA5|DRD1|RAB3A|STX1A|SYT4|WNT7A|STXBP5L|RIMS2|NCS1|NAPB|CBARP
GO Biological Processes	GO:0032963	collagen metabolic process	-3.2	2.9	13	BMP4|F2R|ID1|MMP1|MMP10|MMP13|MMP16|MMP23B|ADAMTS3|ADAMTS2|MRC2|RGCC|WNT4
GO Biological Processes	GO:0001676	long-chain fatty acid metabolic process	-3.2	2.9	13	CYP1A1|CYP1B1|ACSL3|ACSL4|HPGD|FADS1|LTC4S|MYO5A|PTGS1|PTGS2|PLA2G10|FADS2|AIG1
GO Biological Processes	GO:0042692	muscle cell differentiation	-3.2	1.9	30	BMP2|BMP4|MAPK14|EDNRB|GATA4|HES1|MDM2|NRAP|PPP3CA|MAPK11|RGS2|RGS4|SDC1|SHOX2|SKI|SOX9|ZEB1|TMOD1|XK|FZD7|LDB3|SIRT1|WNT4|CYP26B1|MEGF10|BOC|SIK1|BHLHA15|RBM24|RBPMS2
KEGG Pathway	ko05164	Influenza A	-3.2	2.4	17	FASLG|MAPK14|IFNGR1|CXCL8|IL18|IRF7|NFKBIA|MAPK11|MAPK10|MAPK13|TNFRSF1A|TRIM25|SOCS3|IRAK4|IFIH1|NLRX1|NLRP3
GO Biological Processes	GO:0099173	postsynapse organization	-3.2	2.4	17	ACTN1|CEL|INSR|LRP4|RELN|PTPRS|TIAM1|WNT7A|LRP8|BAIAP2|CNKSR2|TANC2|ZDHHC2|NLGN3|PPP1R9A|VPS35|NTNG2
GO Biological Processes	GO:0006937	regulation of muscle contraction	-3.2	2.4	17	ADORA2B|CALCA|CHRNB4|CNN1|DSP|F2R|FKBP1B|GATA4|KCNQ1|PDE4B|PTGS2|RGS2|TNNI1|PDE5A|CTNNA3|PLCE1|PROK2
GO Biological Processes	GO:0015718	monocarboxylic acid transport	-3.2	2.4	17	ABCD2|CASR|DRD4|ACSL3|ACSL4|NMB|SLC6A6|SLCO2A1|THBS1|PLA2G10|SLCO2B1|PLA2R1|MID1IP1|STARD5|MFSD2A|SLC16A14|SLC5A12
GO Biological Processes	GO:0071241	cellular response to inorganic substance	-3.2	2.2	20	ADCY1|ATF4|BNIP3|CRHBP|CYBB|CYP1A1|FOSB|GLRA2|HMOX1|MT3|PRKN|PTGS2|STAR|SYT4|TRAF2|PPIF|PPARGC1A|SLC40A1|HVCN1|MAP1LC3A
GO Biological Processes	GO:0019318	hexose metabolic process	-3.2	2.2	22	ALDH1A1|ATF3|ATF4|CREM|MAPK14|DGKQ|INSR|PRKN|PDK4|PTH|PTPN2|SORD|OGT|CHST1|PER2|ARPP19|PPARGC1A|NISCH|PASK|SIRT1|RUBCNL|SIK1
KEGG Pathway	hsa04071	Sphingolipid signaling pathway	-3.2	2.7	14	MAPK14|FCER1G|MAP3K5|PLD1|PPP2R2A|PRKCZ|MAPK11|MAPK10|MAPK13|TNFRSF1A|TRAF2|GAB2|PLCB1|ACER2
GO Biological Processes	GO:0007193	adenylate cyclase-inhibiting G protein-coupled receptor signaling pathway	-3.2	3.2	11	ADCY1|ADCY6|CASR|CHRM4|DRD4|LPAR1|GPR37|HTR1E|RGS1|RGS2|GNAT3
GO Molecular Functions	GO:0043178	alcohol binding	-3.2	3.2	11	APOA4|APOC3|CETP|ITPR1|ITPR2|RBP1|STAR|XPR1|NR1H3|OSBPL3|STARD5
GO Biological Processes	GO:0006112	energy reserve metabolic process	-3.2	3.2	11	INSR|MT3|PHKA2|PPP1CC|PTH|PER2|GFPT2|PASK|PRLH|RUBCNL|STK40
GO Molecular Functions	GO:0030165	PDZ domain binding	-3.2	3.2	11	ADRB1|LPAR1|PRKN|SDC2|TGFBR3|FZD4|FZD7|BAIAP2|CIT|ERC1|SHISA9
KEGG Pathway	hsa04144	Endocytosis	-3.2	2.1	23	ADRB1|CBL|F2R|FGFR3|CXCR1|KIF5C|MDM2|NEDD4|PLD1|PRKCZ|RAB4A|TGFBR2|CXCR4|IQSEC1|ARPC1B|STAM2|RAB31|VPS35|EPS15L1|RBSN|PSD2|PARD6B|RAB43
Hallmark Gene Sets	M5935	HALLMARK FATTY ACID METABOLISM	-3.2	2.5	16	ADSL|ALDH1A1|CA2|CEL|CYP1A1|ETFDH|FABP2|ACSL4|GLUL|HPGD|LDHA|LTC4S|ODC1|SMS|UGDH|HSPH1
GO Biological Processes	GO:0045598	regulation of fat cell differentiation	-3.2	2.6	15	ARNTL|BMP2|BMP7|CEBPB|MAPK14|FRZB|HES1|PTGS2|DUSP10|SIRT1|NOCT|WNT5B|BBS12|TMEM64|FNDC5
Reactome Gene Sets	R-HSA-5653656	Vesicle-mediated transport	-3.2	1.7	45	ARL1|CBL|HBEGF|GALNT2|GJB1|KIF11|MYO5A|RAB3A|RAB4A|TGFA|TPD52L1|FZD4|ULK1|AP1S2|ZW10|RAB33A|GOSR1|C2CD5|KIAA0319|ACTR3|STAM2|TUBB4B|COG5|HSPH1|COPS5|RAB31|PACSIN2|RHOBTB3|FNBP1|STAB1|RAB30|PACSIN3|KIF27|KIF21A|RIC1|EPS15L1|NAPB|COLEC11|DENND2D|RAB33B|AP1S3|EPGN|ALS2CL|RAB43|TUBB2B
GO Cellular Components	GO:0044853	plasma membrane raft	-3.2	2.8	13	ADD3|FASLG|CBL|F2R|HMOX1|INSR|LRP4|MYO1D|PTGS2|TGFBR2|EZR|LRP8|PACSIN2
GO Biological Processes	GO:0009314	response to radiation	-3.2	1.8	33	ANGPT2|ATF4|CBL|CCK|CRY2|MAPK14|DDB2|DRD1|DUSP1|GNAT2|GRIN2A|MDM2|TRPM1|MME|NEDD4|PDE1B|PPP1CC|MAPK10|MAPK13|PTGS2|SLC1A3|STAR|PER2|USP2|SIRT1|POLK|NLGN3|CYP2R1|SIK1|LRRN4|PRIMPOL|TAFA2|RGS9BP
GO Biological Processes	GO:0060272	embryonic skeletal joint morphogenesis	-3.2	9	4	BMP4|BMP7|SHOX2|OSR2
GO Cellular Components	GO:0031209	SCAR complex	-3.2	9	4	WASF1|NCKAP1|WASF3|CYFIP2
GO Biological Processes	GO:1903011	negative regulation of bone development	-3.2	9	4	FBN1|PTH|FBXW7|RFLNB
GO Biological Processes	GO:0032060	bleb assembly	-3.2	9	4	LPAR1|EMP1|MYLK|ANO6
GO Molecular Functions	GO:0016812	hydrolase activity, acting on carbon-nitrogen (but not peptide) bonds, in cyclic amides	-3.2	9	4	CRMP1|DPYSL3|DPYSL4|AMDHD1
GO Biological Processes	GO:0046364	monosaccharide biosynthetic process	-3.2	3	12	ATF3|ATF4|DGKQ|PTPN2|SORD|TKT|OGT|PER2|ARPP19|PPARGC1A|SIRT1|SIK1
GO Biological Processes	GO:0035725	sodium ion transmembrane transport	-3.2	2.4	17	HCN2|DRD4|NEDD4|SCNN1G|SLC6A6|SLC20A1|SLC20A2|SLC4A4|SLC4A7|SLC34A2|KLHL24|TESC|SCN3B|SLC24A3|NETO2|ANO6|SLC6A17
GO Biological Processes	GO:0006486	protein glycosylation	-3.2	2.1	22	GALNT2|GCNT1|MT3|PLOD2|ST3GAL1|OGT|GFPT2|RAMP1|MAN1B1|B3GAT1|ST8SIA5|POGLUT1|SLC39A8|ST6GALNAC5|B3GNT5|B3GNT7|NUS1|B3GAT2|ST6GALNAC3|EOGT|ACER2|GALNTL6
GO Biological Processes	GO:0043413	macromolecule glycosylation	-3.2	2.1	22	GALNT2|GCNT1|MT3|PLOD2|ST3GAL1|OGT|GFPT2|RAMP1|MAN1B1|B3GAT1|ST8SIA5|POGLUT1|SLC39A8|ST6GALNAC5|B3GNT5|B3GNT7|NUS1|B3GAT2|ST6GALNAC3|EOGT|ACER2|GALNTL6
GO Cellular Components	GO:0030667	secretory granule membrane	-3.2	2	25	CHRNB4|CYBB|DSP|FCER1G|ICA1|CXCR1|ITPR1|ITPR2|LGALS3|MME|SERPINB10|PLD1|PRCP|RAB3A|SYT4|RAB31|NBEAL2|RAB26|RAP2C|TSPAN14|HVCN1|SYTL4|CD109|ANO6|SVIP
Reactome Gene Sets	R-HSA-211859	Biological oxidations	-3.2	2.2	20	AHCY|ALDH1A1|CYP1A1|CYP1B1|GSTA2|GSTA3|GSTT1|PTGS1|UGDH|TPST2|AIP|PAPSS2|PAPSS1|SLC26A1|CYP26B1|DPEP2|CHAC1|CYP2R1|SULT6B1|CHAC2
GO Biological Processes	GO:0007163	establishment or maintenance of cell polarity	-3.2	2.2	20	HES1|MAD2L1|PLK1|PRKCZ|EZR|WNT7A|LIN7A|ZW10|RHOBTB1|UST|ACTR3|RHOBTB3|CLASP2|SYNJ2BP|FRMD4A|CYP26B1|JAM3|PARD6B|SAPCD2|MPP7
GO Biological Processes	GO:0072348	sulfur compound transport	-3.2	4.1	8	SLC26A3|SLC26A4|SLC1A4|SLC3A1|SLC6A6|SLC26A1|LRRC8C|SLC35F3
GO Biological Processes	GO:0042059	negative regulation of epidermal growth factor receptor signaling pathway	-3.2	4.1	8	CBL|HBEGF|PTPN2|TGFA|STAM2|EPS15L1|SOCS4|EPGN
GO Cellular Components	GO:0032589	neuron projection membrane	-3.1	3.7	9	ATF4|GABRA1|GABRA2|GABRA4|INSR|MPP2|MYO1D|LAMP5|SHISA9
GO Biological Processes	GO:0003203	endocardial cushion morphogenesis	-3.1	4.6	7	BMP2|BMP4|BMP7|MDM2|MDM4|SOX9|TGFBR2
GO Biological Processes	GO:0051954	positive regulation of amine transport	-3.1	4.6	7	CCK|DRD4|RAB3B|STX1A|SYT4|VIP|CARTPT
GO Biological Processes	GO:0045923	positive regulation of fatty acid metabolic process	-3.1	4.6	7	ABCD2|APOA4|PTGS2|NR4A3|NR1H3|PPARGC1A|MID1IP1
GO Cellular Components	GO:0005874	microtubule	-3.1	1.8	32	CRHBP|DNAH8|GAS2|KIF5C|KIF11|MT3|MYO5A|PLK1|DYNLT3|TIAM1|ZW10|SPAG6|KLHL21|TUBB4B|TUBGCP3|BAIAP2|HSPH1|CLASP2|TPGS2|DISC1|NUSAP1|REEP2|DCDC2|TPPP3|KIF27|KIF21A|MID1IP1|MAP1LC3A|NAV1|CCSAP|NEIL2|TUBB2B
KEGG Pathway	ko04261	Adrenergic signaling in cardiomyocytes	-3.1	2.6	15	ADCY1|ADCY6|ADRB1|ATF4|CACNB4|CREM|MAPK14|KCNQ1|PPP1CC|PPP2R2A|MAPK11|MAPK13|PLCB1|CACNG5|CACNA2D3
GO Biological Processes	GO:0050921	positive regulation of chemotaxis	-3.1	2.6	15	CASR|MAPK14|LPAR1|EDN3|CXCL8|MDK|THBS1|TIAM1|CXCR4|SCG2|FGF18|CAMK1D|MCU|ANO6|TUBB2B
GO Biological Processes	GO:0071560	cellular response to transforming growth factor beta stimulus	-3.1	2.1	22	CBL|FBN1|HPGD|ID1|ING2|LTBP1|SMAD1|PRKCZ|SKI|SOX9|STAR|ZEB1|TGFBR2|TGFBR3|THBS1|WNT7A|POSTN|PPARGC1A|SIRT1|WNT4|CD109|NRROS
GO Biological Processes	GO:0097581	lamellipodium organization	-3.1	3.1	11	TWF1|WASF1|ACTR3|VAV3|NCKAP1|WASF3|ARHGEF4|PLCE1|CARMIL1|CCDC88A|FRMD7
GO Biological Processes	GO:0008652	cellular amino acid biosynthetic process	-3.1	3.1	11	ASPA|CDO1|GATM|GLUL|MTHFD1|MTHFR|PLOD2|SLC1A3|GPT2|NAT8L|ASPG
GO Molecular Functions	GO:0004629	phospholipase C activity	-3.1	5.3	6	CASR|F2RL2|PLCB1|PLCE1|GDPD5|NOTUM
GO Biological Processes	GO:2000171	negative regulation of dendrite development	-3.1	5.3	6	ID1|PPP3CA|PTPRS|KIAA0319|FSTL4|NLGN3
GO Cellular Components	GO:0099060	integral component of postsynaptic specialization membrane	-3.1	3.4	10	ADCY1|GABRA1|GABRA4|GABRB2|GRIN2A|PTPRS|P2RX6|PLPPR4|ADAM22|SHISA9
GO Biological Processes	GO:0010517	regulation of phospholipase activity	-3.1	3.4	10	ARHGAP6|ARL1|LPAR1|FGFR3|NTRK2|PRKCZ|PTH|RGS2|RASGRP1|PLA2R1
GO Molecular Functions	GO:0005230	extracellular ligand-gated ion channel activity	-3.1	3.4	10	CHRNA5|CHRNB4|GABRA1|GABRA2|GABRA4|GABRB2|GLRA2|GRIA2|GRIN2A|P2RX6
GO Biological Processes	GO:2000243	positive regulation of reproductive process	-3.1	3.4	10	BNC1|DMRT1|EDNRB|INSR|SOX9|VIP|PLA2G10|PDE5A|PLCB1|WNT4
GO Biological Processes	GO:0051865	protein autoubiquitination	-3.1	3.4	10	DDB2|MDM2|PRKN|TRAF2|RNF11|RNFT1|KLHL24|SH3RF1|RNF19B|SH3RF3
GO Biological Processes	GO:0007009	plasma membrane organization	-3.1	2.8	13	ABCD2|PLSCR1|RAB3A|UGCG|CXCR4|BAIAP2|PACSIN2|TMEFF2|PACSIN3|ANO3|SYTL4|ANO6|TLCD2
GO Biological Processes	GO:0052547	regulation of peptidase activity	-3.1	1.8	34	BIRC3|FASLG|SERPINC1|C3|CAST|CCK|MAPK14|F2R|FN1|GRIN2A|ANOS1|LYN|MDM2|MAP3K5|MT3|SERPINB10|PTGS2|THBS1|TRAF2|USP14|WFDC2|CLPX|SIRT1|PCOLCE2|CYFIP2|CPAMD8|SH3RF1|UBE2O|RNF34|FNIP1|EGLN3|NLRP3|CD109|ACER2
GO Molecular Functions	GO:0099095	ligand-gated anion channel activity	-3.1	6.5	5	GABRA1|GABRA2|GABRA4|GABRB2|GLRA2
GO Biological Processes	GO:0032409	regulation of transporter activity	-3.1	2	24	CACNB4|CRHBP|DRD4|FKBP1B|GRIA2|GRIN2A|MYO5A|NEDD4|PDE4B|PON1|RELN|RASGRF1|SYNGR3|PPIF|PPARGC1A|CACNG5|NLGN3|KLHL24|TESC|SCN3B|NETO2|CBARP|KCNRG|SHISA9
KEGG Pathway	hsa04114	Oocyte meiosis	-3.1	2.7	14	ADCY1|ADCY6|ITPR1|ITPR2|MAD2L1|PGR|PLK1|PPP1CC|PPP3CA|RPS6KA2|STAG3|RPS6KA6|MOCOS|CPEB4
GO Biological Processes	GO:0048706	embryonic skeletal system development	-3.1	2.7	14	BMP4|BMP7|MMP16|MTHFD1|SHOX2|ZEB1|TGFBR2|SULF1|FLVCR1|MKS1|SULF2|XYLT1|OSR2|RDH10
GO Molecular Functions	GO:0008194	UDP-glycosyltransferase activity	-3.1	2.6	15	GALNT2|GCNT1|UGCG|UGT8|OGT|CHSY1|B3GAT1|CERCAM|POGLUT1|XYLT1|B3GNT5|B3GNT7|B3GAT2|EOGT|GALNTL6
GO Biological Processes	GO:0007596	blood coagulation	-3.1	1.9	27	ACTN1|SERPINC1|ENTPD1|DGKQ|DOCK1|F2R|F2RL2|FCER1G|FN1|GATA4|ITPR1|ITPR2|LYN|PDGFA|PLSCR1|PRCP|TEC|THBS1|DGKE|F2RL3|PAPSS2|P2RX6|VAV3|PHF21A|CARMIL1|RBSN|ANO6
GO Molecular Functions	GO:0099529	neurotransmitter receptor activity involved in regulation of postsynaptic membrane potential	-3.1	4	8	ADRB1|CHRNA5|CHRNB4|GABRA1|GABRA2|GABRA4|GABRB2|GLRA2
GO Cellular Components	GO:0034707	chloride channel complex	-3.1	4	8	GABRA1|GABRA2|GABRA4|GABRB2|GLRA2|CLIC6|TTYH3|ANO6
GO Biological Processes	GO:0010718	positive regulation of epithelial to mesenchymal transition	-3.1	4	8	BMP2|BMP4|BMP7|MDK|TGFBR2|TIAM1|RGCC|GLIPR2
GO Biological Processes	GO:0014068	positive regulation of phosphatidylinositol 3-kinase signaling	-3.1	3.1	11	CBL|F2R|IL18|INSR|LYN|NEDD4|NTRK2|PDGFA|RELN|SOX9|SIRT1
KEGG Pathway	ko04540	Gap junction	-3.1	3.1	11	ADCY1|ADCY6|ADRB1|DRD1|LPAR1|ITPR1|ITPR2|PDGFA|TUBB4B|PLCB1|TUBB2B
Reactome Gene Sets	R-HSA-418346	Platelet homeostasis	-3.1	3.1	11	MAPK14|ITPR1|ITPR2|PDE1A|PDE1B|LRP8|PDE5A|P2RX6|PDE10A|KCNMB4|GNB4
GO Molecular Functions	GO:0061630	ubiquitin protein ligase activity	-3.1	2	24	BIRC3|CBL|MDM2|NEDD4|PRKN|TRIM25|NEURL1|UBE3C|TRAIP|RNF19A|RNF11|MYLIP|RNFT1|NEURL1B|RNF150|SH3RF1|UBE2O|RNF128|RNF34|RNF19B|MIB2|ASB12|RNF145|SH3RF3
GO Molecular Functions	GO:0016491	oxidoreductase activity	-3.1	1.6	49	ALDH1A1|ALDH1A3|BMP2|CDO1|CRYM|CYBB|CYP1A1|CYP1B1|DIO2|ETFDH|GSTT1|HMOX1|HPGD|LDHA|FADS1|LTC4S|MTHFD1|MTHFR|PHYH|PLOD2|PTGS1|PTGS2|SOD3|SORD|UGDH|FADS2|HEPH|MTHFD2|DUS4L|STAB1|GLRX2|CYB5R4|GLRX5|OXR1|STEAP3|CYP26B1|KIAA1191|TRMT9B|KDM7A|BCO2|C15orf48|GLYR1|KDM2B|RTN4IP1|EGLN3|CYP2R1|MDH1B|AIFM3|RDH10
GO Biological Processes	GO:1902107	positive regulation of leukocyte differentiation	-3.1	2.5	16	CA2|RUNX1|CD80|IL18|LGALS3|MDK|PRKCZ|TGFBR2|SOCS1|CD83|RASGRP1|DUSP10|TESC|NLRP3|TMEM64|ATP11C
KEGG Pathway	hsa04921	Oxytocin signaling pathway	-3.1	2.5	16	ADCY1|ADCY6|CACNB4|ITPR1|ITPR2|MYLK|PPP1R12A|PPP1CC|PPP3CA|PTGS2|RGS2|PLCB1|KCNH4|CACNG5|CACNA2D3|CAMK1D
GO Biological Processes	GO:1902882	regulation of response to oxidative stress	-3.1	2.9	12	ATF4|BMP7|GATA4|GPR37|MCL1|PRKN|PDE8A|NR4A3|SIRT1|OXR1|FBXW7|NCOA7
KEGG Pathway	ko04971	Gastric acid secretion	-3.1	3.3	10	ADCY1|ADCY6|CA2|CCKBR|ITPR1|ITPR2|KCNQ1|MYLK|EZR|PLCB1
GO Biological Processes	GO:0038127	ERBB signaling pathway	-3.1	2.6	15	FASLG|CBL|HBEGF|PTPN2|PTPRR|SOX9|TGFA|NEURL1|STAM2|PLCE1|FBXW7|CCDC88A|EPS15L1|SOCS4|EPGN
KEGG Pathway	ko04072	Phospholipase D signaling pathway	-3.1	2.6	15	ADCY1|ADCY6|DGKQ|LPAR1|F2R|FCER1G|CXCL8|CXCR1|INSR|PDGFA|PLD1|RRAS|DGKE|GAB2|PLCB1
GO Biological Processes	GO:0044344	cellular response to fibroblast growth factor stimulus	-3.1	2.6	15	CBL|FGFR3|GPC1|CXCL8|ANOS1|STAR|THBS1|FGF18|SPRY3|POSTN|SETX|SULF1|WNT4|SULF2|SHCBP1
GO Biological Processes	GO:0030324	lung development	-3.1	2.4	17	BMP4|HES1|ID1|MME|NFIB|PDGFA|PGR|RAB3A|SOX9|TGFBR2|THRB|FGF18|HS6ST1|ADAMTS2|FBXW7|STK40|RDH10
GO Molecular Functions	GO:0008134	transcription factor binding	-3.1	1.7	43	ARNTL|ATF4|RERE|CEBPB|CREM|MAPK14|DGKQ|ETS2|FOSB|GATA4|GTF2A1|HES1|ID1|SMAD1|NFKBIA|PGR|SKI|SOX9|TERT|THRB|TLE3|NR4A3|LMO4|PER2|AIP|BAIAP2|ARID5A|PPARGC1A|PPP1R13B|SIRT1|GRIP1|RNF19A|NAAA|CSDC2|GMNN|ZNHIT6|BBS7|YEATS2|CAND1|PHF12|NLRP3|NCOA7|SIK1
GO Biological Processes	GO:0044706	multi-multicellular organism process	-3.1	2.2	20	ANGPT2|ARNTL|STS|CALCA|CRHBP|CYP1A1|ACSL4|FOSB|HPGD|PGR|PPAT|PTGS2|RGS2|TGFBR2|STC2|TPPP3|WNT4|SLC38A2|VMP1|NRK
GO Biological Processes	GO:0010639	negative regulation of organelle organization	-3.1	1.8	31	ADD3|ARHGAP6|BMP4|BMP7|BNIP3|DMRT1|DUSP1|MAD2L1|MCM2|PRKN|PLK1|TWF1|SKI|SYT4|TMOD1|ZW10|PPIF|PPARGC1A|CLASP2|SIRT1|TMEFF2|RGCC|CARMIL1|PPP1R9A|ODF2L|FNIP2|MID1IP1|STN1|SSH2|FRMD7|FNIP1
GO Biological Processes	GO:0002683	negative regulation of immune system process	-3	1.8	35	BMP4|RUNX1|CD80|CEBPB|DUSP1|FBN1|FCER1G|HMOX1|HES1|LGALS3|LYN|MDK|NBL1|NFKBIA|PTPN2|PTPRS|SOX9|THBS1|TSPAN6|EZR|CUL4A|SOCS1|PDE5A|IL1RL1|CARTPT|NR1H3|GPNMB|DUSP10|PLCB1|PTPN22|TNFRSF21|PHPT1|KLF13|FBXW7|NLRX1
KEGG Pathway	hsa04261	Adrenergic signaling in cardiomyocytes	-3	2.5	15	ADCY1|ADCY6|ADRB1|ATF4|CACNB4|CREM|MAPK14|KCNQ1|PPP1CC|PPP2R2A|MAPK11|MAPK13|PLCB1|CACNG5|CACNA2D3
KEGG Pathway	ko04144	Endocytosis	-3	2.1	22	ADRB1|CBL|F2R|FGFR3|CXCR1|KIF5C|MDM2|NEDD4|PLD1|PRKCZ|RAB4A|TGFBR2|CXCR4|IQSEC1|ARPC1B|STAM2|RAB31|VPS35|EPS15L1|RBSN|PSD2|PARD6B
GO Biological Processes	GO:1903037	regulation of leukocyte cell-cell adhesion	-3	2	26	BMP4|RUNX1|CD80|CEBPB|MAP3K8|HES1|IL18|ITGA4|LGALS3|LYN|MDK|PRKCZ|PTPN2|TGFBR2|NR4A3|SOCS1|PDE5A|CD83|RASGRP1|GPNMB|HSPH1|DUSP10|PTPN22|TNFRSF21|NLRP3|CD24
GO Biological Processes	GO:0030593	neutrophil chemotaxis	-3	2.9	12	EDN3|FCER1G|CXCL8|CXCR1|ITGA9|LGALS3|MDK|PDE4B|VAV3|CAMK1D|JAM3|MCU
KEGG Pathway	ko04922	Glucagon signaling pathway	-3	2.9	12	ATF4|ITPR1|ITPR2|LDHA|PDE3B|PHKA2|PPP3CA|PPARGC1A|SIK2|PLCB1|SIRT1|SIK1
GO Biological Processes	GO:0032376	positive regulation of cholesterol transport	-3	5.1	6	CETP|NFKBIA|PON1|NR1H3|SIRT1|ZDHHC8
GO Biological Processes	GO:0032373	positive regulation of sterol transport	-3	5.1	6	CETP|NFKBIA|PON1|NR1H3|SIRT1|ZDHHC8
GO Biological Processes	GO:0036075	replacement ossification	-3	5.1	6	ALPL|BMP4|FGFR3|MMP13|MMP16|FGF18
GO Biological Processes	GO:0001958	endochondral ossification	-3	5.1	6	ALPL|BMP4|FGFR3|MMP13|MMP16|FGF18
GO Biological Processes	GO:0046888	negative regulation of hormone secretion	-3	3.5	9	CRHBP|FKBP1B|IL11|NMB|PRKN|PPP3CA|STXBP5L|CARTPT|SYTL4
KEGG Pathway	hsa00480	Glutathione metabolism	-3	3.5	9	GSTA2|GSTA3|GSTT1|ODC1|SMS|SRM|CXCR4|CHAC1|CHAC2
GO Biological Processes	GO:2000514	regulation of CD4-positive, alpha-beta T cell activation	-3	3.5	9	RUNX1|CD80|IL18|PRKCZ|TGFBR2|SOCS1|CD83|SH3RF1|NLRP3
GO Biological Processes	GO:0035272	exocrine system development	-3	3.9	8	BMP7|IGSF3|INSR|NFIB|PDGFA|SOX9|RAB26|BTBD7
GO Biological Processes	GO:0061028	establishment of endothelial barrier	-3	3.9	8	PPP1R12A|PTPRS|TNFRSF1A|EZR|WNT7A|PPP1R16B|RAP2C|MARVELD2
KEGG Pathway	ko05014	Amyotrophic lateral sclerosis (ALS)	-3	3.9	8	MAPK14|GRIA2|GRIN2A|MAP3K5|PPP3CA|MAPK11|MAPK13|TNFRSF1A
GO Biological Processes	GO:0046460	neutral lipid biosynthetic process	-3	3.9	8	C3|ACSL4|NR1H3|PLCE1|FBXW7|PNPLA2|MFSD2A|SIK1
GO Biological Processes	GO:0046463	acylglycerol biosynthetic process	-3	3.9	8	C3|ACSL4|NR1H3|PLCE1|FBXW7|PNPLA2|MFSD2A|SIK1
GO Biological Processes	GO:0003281	ventricular septum development	-3	3.3	10	BMP4|GATA4|HES1|LTBP1|MDM2|MDM4|SALL1|TGFBR2|TGFBR3|LMO4
KEGG Pathway	hsa04072	Phospholipase D signaling pathway	-3	2.4	16	ADCY1|ADCY6|DGKQ|LPAR1|F2R|FCER1G|CXCL8|CXCR1|INSR|PDGFA|PLD1|RRAS|DGKE|GAB2|PLCB1|NLRP3
GO Biological Processes	GO:0090101	negative regulation of transmembrane receptor protein serine/threonine kinase signaling pathway	-3	2.6	14	FBN1|LTBP1|NBL1|SKI|TGFBR2|TGFBR3|TOB1|FST|SIRT1|GREM2|CD109|RBPMS2|NRROS|VWC2L
KEGG Pathway	hsa04540	Gap junction	-3	3	11	ADCY1|ADCY6|ADRB1|DRD1|LPAR1|ITPR1|ITPR2|PDGFA|TUBB4B|PLCB1|TUBB2B
GO Biological Processes	GO:0005996	monosaccharide metabolic process	-3	2	24	ALDH1A1|ATF3|ATF4|CREM|MAPK14|DGKQ|INSR|PRKN|PDK4|PTH|PTPN2|SORD|TKT|OGT|CHST1|PER2|SLC23A2|ARPP19|PPARGC1A|NISCH|PASK|SIRT1|RUBCNL|SIK1
GO Biological Processes	GO:1901606	alpha-amino acid catabolic process	-3	2.9	12	AHCY|ASPA|CDO1|CRYM|FAH|GLUL|HAL|HDC|PPAT|GPT2|HYKK|AMDHD1
KEGG Pathway	ko05033	Nicotine addiction	-3	4.3	7	GABRA1|GABRA2|GABRA4|GABRB2|GRIA2|GRIN2A|SLC17A6
GO Biological Processes	GO:2000273	positive regulation of signaling receptor activity	-3	4.3	7	HBEGF|RELN|TGFA|NEURL1|NLGN3|FBXW7|EPGN
GO Biological Processes	GO:0048713	regulation of oligodendrocyte differentiation	-3	4.3	7	ASPA|HES1|MDK|CXCR4|DUSP10|DAAM2|TNFRSF21
GO Molecular Functions	GO:0005310	dicarboxylic acid transmembrane transporter activity	-3	4.3	7	SLC26A3|SLC26A4|SLC1A3|SLC1A4|SLC26A1|SLC17A6|SLC13A5
GO Biological Processes	GO:0050892	intestinal absorption	-3	4.3	7	APOA4|CEL|FABP2|KCNQ1|PLS1|UGCG|EZR
GO Biological Processes	GO:0045746	negative regulation of Notch signaling pathway	-3	4.3	7	BMP7|NFKBIA|NEURL1|TSPAN15|FBXW7|CHAC1|GDPD5
GO Biological Processes	GO:0010875	positive regulation of cholesterol efflux	-3	6.2	5	NFKBIA|PON1|NR1H3|SIRT1|ZDHHC8
GO Biological Processes	GO:0043931	ossification involved in bone maturation	-3	6.2	5	BMP2|PTH|XYLT1|ANO6|RFLNB
GO Cellular Components	GO:0005924	cell-substrate adherens junction	-3	1.8	31	ACTN1|ALCAM|CBL|CNN1|FGFR3|ITGA4|LCP1|MCAM|MME|PPP1R12A|NRAP|PPP1CC|TWF1|RRAS|EZR|NUMB|WASF1|MPZL1|IL1RL1|MRC2|ARPC1B|ACTR3|NCKAP1|FAM107A|PACSIN2|CLASP2|SYNE2|SMPX|FOCAD|RHOU|DIXDC1
GO Biological Processes	GO:0043009	chordate embryonic development	-3	1.7	43	ACTL6A|BMP2|BMP4|BMP7|CEBPB|ECE1|HES1|MMP16|MTHFD1|MTHFR|PTPRR|SHOX2|SKI|SOX9|ZEB1|TGFBR2|ELL|CUL4A|LMO4|SOCS3|HS6ST1|ADAMTS3|SH3PXD2A|CERT1|SLC34A2|SULF1|TANC2|FLVCR1|MKS1|SULF2|OTUD7B|POGLUT1|XYLT1|PALB2|VASH2|KDM2B|OSR2|RIPPLY2|RUNDC1|RDH10|PLPP4|NRK|RPL7L1
GO Biological Processes	GO:0071559	response to transforming growth factor beta	-3	2.1	22	CBL|FBN1|HPGD|ID1|ING2|LTBP1|SMAD1|PRKCZ|SKI|SOX9|STAR|ZEB1|TGFBR2|TGFBR3|THBS1|WNT7A|POSTN|PPARGC1A|SIRT1|WNT4|CD109|NRROS
GO Biological Processes	GO:0007599	hemostasis	-3	1.9	27	ACTN1|SERPINC1|ENTPD1|DGKQ|DOCK1|F2R|F2RL2|FCER1G|FN1|GATA4|ITPR1|ITPR2|LYN|PDGFA|PLSCR1|PRCP|TEC|THBS1|DGKE|F2RL3|PAPSS2|P2RX6|VAV3|PHF21A|CARMIL1|RBSN|ANO6
GO Biological Processes	GO:0001764	neuron migration	-3	2.4	16	CCK|CCKAR|DRD1|GFRA3|MDK|NTRK2|RELN|CXCR4|KIAA0319|DISC1|DCDC2|DDIT4|SH3RF1|NTNG2|NAV1|TUBB2B
GO Cellular Components	GO:0009898	cytoplasmic side of plasma membrane	-3	2.4	16	CACNB4|GNAT2|LYN|PPP3CA|RGS1|RGS2|TIAM1|TRAF2|EZR|FARP1|RASA3|PTPN22|GNB4|ESYT3|RGS8|GNAT3
GO Biological Processes	GO:0051583	dopamine uptake involved in synaptic transmission	-3	8.3	4	DRD1|DRD4|PRKN|RAB3B
GO Biological Processes	GO:0051934	catecholamine uptake involved in synaptic transmission	-3	8.3	4	DRD1|DRD4|PRKN|RAB3B
GO Biological Processes	GO:0010960	magnesium ion homeostasis	-3	8.3	4	EDN3|PTH|XK|TRPM7
GO Biological Processes	GO:0098885	modification of postsynaptic actin cytoskeleton	-3	8.3	4	TIAM1|WASF1|BAIAP2|WASF3
GO Biological Processes	GO:0033629	negative regulation of cell adhesion mediated by integrin	-3	8.3	4	CYP1B1|PDE3B|JAM3|ACER2
GO Biological Processes	GO:0051639	actin filament network formation	-3	8.3	4	ACTN1|LCP1|PLS1|CARMIL1
GO Biological Processes	GO:0035630	bone mineralization involved in bone maturation	-3	8.3	4	BMP2|PTH|ANO6|RFLNB
GO Biological Processes	GO:0060759	regulation of response to cytokine stimulus	-3	2.3	18	BIRC3|RUNX1|IFNGR1|IL1R1|IRF7|LIFR|PRKN|PTPN2|TNFRSF1A|TRAF2|IL1R2|CXCR4|SOCS1|SOCS3|NR1H3|TRAIP|IFIH1|CD24
GO Biological Processes	GO:0046637	regulation of alpha-beta T cell differentiation	-3	3.5	9	RUNX1|CD80|IL18|PRKCZ|TGFBR2|SOCS1|CD83|SH3RF1|NLRP3
Reactome Gene Sets	R-HSA-450294	MAP kinase activation	-3	3.5	9	MAP3K8|MAPK14|DUSP4|DUSP7|MAPK11|MAPK10|RPS6KA2|MAPKAPK2|TNIP2
KEGG Pathway	hsa04971	Gastric acid secretion	-3	3.2	10	ADCY1|ADCY6|CA2|CCKBR|ITPR1|ITPR2|KCNQ1|MYLK|EZR|PLCB1
GO Biological Processes	GO:0072028	nephron morphogenesis	-3	3.2	10	BMP2|BMP4|BMP7|HES1|SALL1|SOX9|WNT6|KLHL3|WNT4|AHI1
GO Cellular Components	GO:0098948	intrinsic component of postsynaptic specialization membrane	-3	3.2	10	ADCY1|GABRA1|GABRA4|GABRB2|GRIN2A|PTPRS|P2RX6|PLPPR4|ADAM22|SHISA9
GO Biological Processes	GO:0050817	coagulation	-3	1.9	27	ACTN1|SERPINC1|ENTPD1|DGKQ|DOCK1|F2R|F2RL2|FCER1G|FN1|GATA4|ITPR1|ITPR2|LYN|PDGFA|PLSCR1|PRCP|TEC|THBS1|DGKE|F2RL3|PAPSS2|P2RX6|VAV3|PHF21A|CARMIL1|RBSN|ANO6
Reactome Gene Sets	R-HSA-76002	Platelet activation, signaling and aggregation	-3	2.1	22	ACTN1|MAPK14|DGKQ|CFD|F2R|F2RL2|FCER1G|FN1|ITPR1|ITPR2|LYN|PDGFA|PRKCZ|THBS1|DGKE|F2RL3|RASGRP1|VAV3|GNB4|SYTL4|CD109|GNAT3
GO Cellular Components	GO:0060076	excitatory synapse	-3	3.8	8	GRIA2|PDE4B|P2RX6|BAIAP2|SRPX2|NLGN3|SLC17A6|CADPS2
GO Biological Processes	GO:0010883	regulation of lipid storage	-3	3.8	8	C3|NFKBIA|PTPN2|PLA2G10|NR1H3|SIRT1|FBXW7|PNPLA2
GO Biological Processes	GO:0003179	heart valve morphogenesis	-3	3.8	8	BMP2|BMP4|GATA4|MDM2|MDM4|SOX9|TGFBR2|ADAMTS9
GO Biological Processes	GO:0072523	purine-containing compound catabolic process	-3	3.8	8	AHCY|HPRT1|PDE1A|PDE4B|PDE8A|PDE5A|PDE10A|PDE7B
GO Molecular Functions	GO:0098960	postsynaptic neurotransmitter receptor activity	-3	3.8	8	ADRB1|CHRNA5|CHRNB4|GABRA1|GABRA2|GABRA4|GABRB2|GLRA2
GO Biological Processes	GO:0071827	plasma lipoprotein particle organization	-3	3.8	8	APOA4|APOC3|CETP|ACSL3|PON1|PLA2G10|ZDHHC8|MFSD2A
GO Biological Processes	GO:0045621	positive regulation of lymphocyte differentiation	-3	2.8	12	RUNX1|CD80|IL18|MDK|PRKCZ|TGFBR2|SOCS1|CD83|RASGRP1|DUSP10|NLRP3|ATP11C
GO Biological Processes	GO:0001558	regulation of cell growth	-3	1.8	31	CDK11B|CDKN2C|HBEGF|FN1|FRZB|MELTF|MT3|PRKN|PTPRS|RGS2|RGS4|RYK|SYT4|CXCR4|PTCH2|RIMS2|KIAA0319|CEP43|FAM107A|FSTL4|SIRT1|SGK3|DISC1|PLCE1|EAF2|SEMA4G|RAB33B|KDM2B|MFSD2A|NANOS1|DRAXIN
GO Biological Processes	GO:0051492	regulation of stress fiber assembly	-3	3	11	ARHGAP6|LPAR1|ARHGEF10|CLASP2|TMEFF2|RGCC|WNT4|CARMIL1|PPP1R9A|CCDC88A|FRMD7
GO Biological Processes	GO:1905330	regulation of morphogenesis of an epithelium	-3	2.3	17	BMP4|BMP7|MDK|PDGFA|RYK|SOX9|TIAM1|WNT7A|FZD4|FZD7|CLASP2|SULF1|WNT4|AHI1|MKS1|BTBD7|SAPCD2
GO Biological Processes	GO:0030323	respiratory tube development	-3	2.3	17	BMP4|HES1|ID1|MME|NFIB|PDGFA|PGR|RAB3A|SOX9|TGFBR2|THRB|FGF18|HS6ST1|ADAMTS2|FBXW7|STK40|RDH10
GO Biological Processes	GO:0045619	regulation of lymphocyte differentiation	-3	2.3	17	BMP4|RUNX1|CD80|IL18|MDK|PRKCZ|PTPN2|ZEB1|TGFBR2|SOCS1|CD83|RASGRP1|DUSP10|CYP26B1|SH3RF1|NLRP3|ATP11C
GO Biological Processes	GO:0007548	sex differentiation	-3	2	23	CBL|CEBPB|DMRT1|GAS2|GATA4|ING2|INSR|PGR|SALL1|SDC1|SOX9|STAR|WNT7A|FZD4|ADAMTS1|FST|RHOBTB3|SIRT1|TIPARP|WNT4|DMRT3|RDH10|GPR149
GO Biological Processes	GO:0140014	mitotic nuclear division	-3	2	23	BMP4|BMP7|CENPC|DMRT1|DUSP1|EDN3|INSR|KIF11|MAD2L1|PLK1|TGFA|ZW10|ARHGEF10|DLGAP5|CLASP2|NSL1|RGCC|NUSAP1|PHIP|CEP192|CCSAP|PHF13|EPGN
GO Biological Processes	GO:0043372	positive regulation of CD4-positive, alpha-beta T cell differentiation	-3	5	6	CD80|IL18|PRKCZ|SOCS1|CD83|NLRP3
GO Molecular Functions	GO:0031210	phosphatidylcholine binding	-3	5	6	APOA4|CETP|PCYT1A|PITPNA|RASGRP1|ESYT3
GO Molecular Functions	GO:0050997	quaternary ammonium group binding	-3	5	6	APOA4|CETP|PCYT1A|PITPNA|RASGRP1|ESYT3
GO Molecular Functions	GO:0005184	neuropeptide hormone activity	-3	5	6	CCK|GRP|NMB|VIP|CARTPT|PRLH
GO Biological Processes	GO:0019934	cGMP-mediated signaling	-3	5	6	ADORA2B|EDNRB|THBS1|PDE10A|PDZD3|CGAS
GO Molecular Functions	GO:0099106	ion channel regulator activity	-3	2.7	13	DRD4|FKBP1B|ITPR1|NEDD4|PRKCZ|STX1A|ARPP19|SGK3|KCNMB4|PHPT1|PACSIN3|SCN3B|PDZD3
GO Biological Processes	GO:0032496	response to lipopolysaccharide	-3	1.9	26	ALPL|FASLG|CD80|CEBPB|CNP|MAPK14|CYP1A1|EDNRB|F2R|HPGD|CXCL8|IL18|LYN|NFKBIA|PDE4B|PTGS2|STAR|MAPKAPK2|NR1H3|PPARGC1A|DUSP10|NOCT|PTPN22|TNIP2|TNIP3|NLRP3
GO Biological Processes	GO:0046887	positive regulation of hormone secretion	-3	2.6	14	CASR|EDN3|ACSL4|GLUL|GPR27|GRP|NMB|VIP|CARTPT|PHPT1|TM7SF3|NADK|MCU|RASL10B
GO Biological Processes	GO:0010573	vascular endothelial growth factor production	-2.9	3.4	9	ADORA2B|ATF4|C3|CYP1B1|GATA4|PTGS2|ADAMTS3|SULF1|SULF2
GO Biological Processes	GO:0032835	glomerulus development	-2.9	3.4	9	ANGPT2|BMP4|BMP7|HES1|PDGFA|SULF1|PLCE1|SULF2|CD24
GO Biological Processes	GO:2000351	regulation of endothelial cell apoptotic process	-2.9	3.4	9	FASLG|IL11|ITGA4|TERT|THBS1|SCG2|RGCC|TNIP2|ANO6
GO Biological Processes	GO:0006687	glycosphingolipid metabolic process	-2.9	3.4	9	STS|CREM|UGCG|UGT8|ST8SIA5|CERK|ST6GALNAC5|ESYT3|ST6GALNAC3
GO Biological Processes	GO:0006940	regulation of smooth muscle contraction	-2.9	3.4	9	ADORA2B|CALCA|CHRNB4|CNN1|F2R|PTGS2|RGS2|PLCE1|PROK2
GO Biological Processes	GO:0007346	regulation of mitotic cell cycle	-2.9	1.6	44	BMP4|BMP7|CDK11B|CDKN2C|CETN2|CYP1A1|DMRT1|DUSP1|EDN3|HES1|INSR|KIF11|MAD2L1|MDM2|MDM4|PLK1|DYNLT3|TERT|TGFA|CUL4A|USP2|ZW10|ADAMTS1|DLGAP5|TUBB4B|GPNMB|CEP43|FAM107A|CEP131|PLCB1|KLHL18|USP22|TTC28|SIRT1|RGCC|NUSAP1|PHIP|CEP192|RPRM|CEP76|CEP78|CCSAP|SIK1|EPGN
GO Molecular Functions	GO:0005244	voltage-gated ion channel activity	-2.9	2.3	18	HCN2|CACNB4|CLCN6|CYBB|GRIN2A|KCNQ1|KCNK5|NCS1|KCNH4|CACNG5|CLIC6|CACNA2D3|SCN3B|KCNQ5|HVCN1|KCNK17|TMC1|ANO6
Reactome Gene Sets	R-HSA-3560782	Diseases associated with glycosaminoglycan metabolism	-2.9	4.2	7	GPC1|SDC1|SDC2|PAPSS2|CHST3|SDC3|CHSY1
GO Biological Processes	GO:0007212	dopamine receptor signaling pathway	-2.9	4.2	7	ADCY6|DRD1|DRD4|RGS4|NSG2|VPS35|RGS8
KEGG Pathway	hsa05164	Influenza A	-2.9	2.3	17	FASLG|MAPK14|IFNGR1|CXCL8|IL18|IRF7|NFKBIA|MAPK11|MAPK10|MAPK13|TNFRSF1A|TRIM25|SOCS3|IRAK4|IFIH1|NLRX1|NLRP3
KEGG Pathway	hsa00230	Purine metabolism	-2.9	2.3	17	ADCY1|ADCY6|ADSL|ENTPD1|HPRT1|PDE1A|PDE3B|PDE4B|PDE8A|PDE1B|PPAT|SORD|PDE5A|PAPSS2|PAPSS1|PDE10A|PDE7B
GO Biological Processes	GO:0050900	leukocyte migration	-2.9	1.7	36	ANGPT2|CALCA|MAPK14|DUSP1|EDN3|EDNRB|FCER1G|FN1|GCNT1|GPC1|HMOX1|IL1R1|CXCL8|CXCR1|ITGA4|ITGA9|LGALS3|LYN|MDK|MMP1|NBL1|PDE4B|SDC1|SDC2|THBS1|CXCR4|SCG2|SDC3|VAV3|PLCB1|IRAK4|CAMK1D|JAM3|MCU|SPNS2|ANO6
GO Biological Processes	GO:0032412	regulation of ion transmembrane transporter activity	-2.9	2.1	22	CACNB4|CRHBP|DRD4|FKBP1B|GRIA2|GRIN2A|MYO5A|NEDD4|PDE4B|RELN|RASGRF1|PPIF|PPARGC1A|CACNG5|NLGN3|KLHL24|TESC|SCN3B|NETO2|CBARP|KCNRG|SHISA9
GO Cellular Components	GO:0030175	filopodium	-2.9	2.8	12	LCP1|MYO5A|TWF1|EZR|ARL4C|FARP1|BAIAP2|SYNE2|OSBPL3|PPP1R9A|TENM2|ERMN
GO Biological Processes	GO:0034446	substrate adhesion-dependent cell spreading	-2.9	2.8	12	DOCK1|FN1|ITGA4|MDK|MELTF|FZD4|FZD7|POSTN|TMEFF2|CARMIL1|NTNG2|UNC13D
GO Biological Processes	GO:0007517	muscle organ development	-2.9	1.8	30	ARNTL|ATF3|BMP2|BMP4|MAPK14|DSP|HBEGF|GPC1|HLF|MYLK|PPP3CA|MAPK11|RGS2|RGS4|SHOX2|SKI|TAGLN|TGFBR2|TGFBR3|TLL2|TNNI1|XK|FZD7|USP2|NEURL1|SIRT1|CYP26B1|MEGF10|RBM24|MKX
GO Biological Processes	GO:0062012	regulation of small molecule metabolic process	-2.9	1.8	34	ADORA2B|ABCD2|APOA4|APOC3|BMP2|DGKQ|HPGD|INSR|ODC1|PRKN|PDK4|PTH|PTGS2|PTPN2|SOX9|STAR|NR4A3|OGT|SLC4A4|NR1H3|PPIF|ARPP19|PPARGC1A|PASK|SIRT1|WNT4|DDIT4|MID1IP1|PDZD3|RUBCNL|MFSD2A|SIK1|RDH10|CLYBL
GO Biological Processes	GO:0045582	positive regulation of T cell differentiation	-2.9	3	11	RUNX1|CD80|IL18|MDK|PRKCZ|TGFBR2|SOCS1|CD83|RASGRP1|DUSP10|NLRP3
GO Biological Processes	GO:0106027	neuron projection organization	-2.9	3	11	ABCD2|INSR|RELN|TIAM1|WNT7A|LRP8|BAIAP2|TANC2|NLGN3|PPP1R9A|VPS35
GO Biological Processes	GO:0048732	gland development	-2.9	1.8	32	ALDH1A3|SERPINC1|BMP2|BMP4|BMP7|CCKBR|CDO1|CEBPB|CYP1A1|FRZB|HMOX1|HES1|IGSF3|INSR|MDK|NFIB|PDGFA|PGR|PPAT|SALL1|SOX9|TGFBR2|TGFBR3|EZR|LMO4|NEURL1|SULF1|WNT4|FBXW7|BTBD7|EAF2|SULF2
GO Biological Processes	GO:0060685	regulation of prostatic bud formation	-2.9	12	3	BMP4|BMP7|SULF1
GO Biological Processes	GO:0045915	positive regulation of catecholamine metabolic process	-2.9	12	3	GPR37|HPRT1|VPS35
GO Molecular Functions	GO:0004157	dihydropyrimidinase activity	-2.9	12	3	CRMP1|DPYSL3|DPYSL4
GO Biological Processes	GO:0034036	purine ribonucleoside bisphosphate biosynthetic process	-2.9	12	3	PAPSS2|PAPSS1|SLC26A1
GO Biological Processes	GO:0015015	heparan sulfate proteoglycan biosynthetic process, enzymatic modification	-2.9	12	3	HS6ST1|HS2ST1|HS6ST3
GO Biological Processes	GO:0010754	negative regulation of cGMP-mediated signaling	-2.9	12	3	THBS1|PDE10A|PDZD3
GO Biological Processes	GO:0050428	3'-phosphoadenosine 5'-phosphosulfate biosynthetic process	-2.9	12	3	PAPSS2|PAPSS1|SLC26A1
GO Biological Processes	GO:0060684	epithelial-mesenchymal cell signaling	-2.9	12	3	BMP4|PDGFA|WNT6
Reactome Gene Sets	R-HSA-174362	Transport and synthesis of PAPS	-2.9	12	3	PAPSS2|PAPSS1|SLC26A1
GO Biological Processes	GO:0045964	positive regulation of dopamine metabolic process	-2.9	12	3	GPR37|HPRT1|VPS35
GO Biological Processes	GO:0051581	negative regulation of neurotransmitter uptake	-2.9	12	3	GPM6B|RGS2|RGS4
GO Biological Processes	GO:0002444	myeloid leukocyte mediated immunity	-2.9	1.7	38	ADORA2B|C3|CBL|CHRNB4|MAPK14|CYBB|CFD|DSP|FCER1G|HMOX1|CXCR1|LGALS3|LYN|MME|SERPINB10|PLD1|PRCP|RAB3A|TNFAIP6|TTR|NR4A3|PDXK|RNASET2|GAB2|RASGRP1|TUBB4B|RAB31|NBEAL2|QPCT|IRAK4|CPPED1|CAND1|RAP2C|TSPAN14|HVCN1|ANO6|UNC13D|SVIP
GO Biological Processes	GO:0045661	regulation of myoblast differentiation	-2.9	3.7	8	BMP4|MAPK14|IL18|MAP3K5|SOX9|PLCB1|BOC|RBM24
GO Cellular Components	GO:0030055	cell-substrate junction	-2.9	1.8	31	ACTN1|ALCAM|CBL|CNN1|FGFR3|ITGA4|LCP1|MCAM|MME|PPP1R12A|NRAP|PPP1CC|TWF1|RRAS|EZR|NUMB|WASF1|MPZL1|IL1RL1|MRC2|ARPC1B|ACTR3|NCKAP1|FAM107A|PACSIN2|CLASP2|SYNE2|SMPX|FOCAD|RHOU|DIXDC1
Reactome Gene Sets	R-HSA-199991	Membrane Trafficking	-2.9	1.6	42	ARL1|CBL|HBEGF|GALNT2|GJB1|KIF11|MYO5A|RAB3A|RAB4A|TGFA|TPD52L1|FZD4|ULK1|AP1S2|ZW10|RAB33A|GOSR1|C2CD5|KIAA0319|ACTR3|STAM2|TUBB4B|COG5|COPS5|RAB31|PACSIN2|RHOBTB3|FNBP1|RAB30|PACSIN3|KIF27|KIF21A|RIC1|EPS15L1|NAPB|DENND2D|RAB33B|AP1S3|EPGN|ALS2CL|RAB43|TUBB2B
GO Biological Processes	GO:0010906	regulation of glucose metabolic process	-2.9	2.7	13	DGKQ|INSR|PRKN|PDK4|PTH|PTPN2|OGT|ARPP19|PPARGC1A|PASK|SIRT1|RUBCNL|SIK1
GO Biological Processes	GO:0016079	synaptic vesicle exocytosis	-2.9	2.7	13	ADCY1|ADORA2B|CHRNA5|DRD1|RAB3A|STX1A|SYT4|WNT7A|STXBP5L|RIMS2|NCS1|NAPB|CADPS2
GO Molecular Functions	GO:0022832	voltage-gated channel activity	-2.9	2.2	18	HCN2|CACNB4|CLCN6|CYBB|GRIN2A|KCNQ1|KCNK5|NCS1|KCNH4|CACNG5|CLIC6|CACNA2D3|SCN3B|KCNQ5|HVCN1|KCNK17|TMC1|ANO6
GO Biological Processes	GO:0001959	regulation of cytokine-mediated signaling pathway	-2.9	2.3	17	BIRC3|RUNX1|IFNGR1|IL1R1|IRF7|LIFR|PRKN|PTPN2|TNFRSF1A|TRAF2|IL1R2|CXCR4|SOCS1|SOCS3|NR1H3|TRAIP|CD24
GO Biological Processes	GO:0031331	positive regulation of cellular catabolic process	-2.9	1.8	29	ABCD2|APOA4|BNIP3|HMOX1|INSR|MDM2|PRKN|PLK1|EZR|ULK1|SLC4A4|TOB1|SIRT1|RNF19A|HSPB8|DISC1|PACSIN3|RNFT1|BBS7|FBXW7|VPS35|PNPLA2|RNF128|SOCS4|RNF19B|AMER1|RBM24|SVIP|NANOS1
GO Biological Processes	GO:0070646	protein modification by small protein removal	-2.9	2	24	ACTL6A|BIRC3|DDB2|SMAD1|MDM2|MDM4|NFKBIA|PRKN|TRAF2|OGT|USP14|USP2|STAM2|COPS5|USP22|USP49|USP53|OTUD7B|IFIH1|TNIP2|RNF128|TNIP3|NLRP3|USP43
GO Molecular Functions	GO:0061659	ubiquitin-like protein ligase activity	-2.9	2	24	BIRC3|CBL|MDM2|NEDD4|PRKN|TRIM25|NEURL1|UBE3C|TRAIP|RNF19A|RNF11|MYLIP|RNFT1|NEURL1B|RNF150|SH3RF1|UBE2O|RNF128|RNF34|RNF19B|MIB2|ASB12|RNF145|SH3RF3
GO Biological Processes	GO:0043299	leukocyte degranulation	-2.9	1.7	37	ADORA2B|C3|CBL|CHRNB4|MAPK14|CYBB|CFD|DSP|FCER1G|HMOX1|CXCR1|LGALS3|LYN|MME|SERPINB10|PLD1|PRCP|RAB3A|TNFAIP6|TTR|NR4A3|PDXK|RNASET2|GAB2|RASGRP1|TUBB4B|RAB31|NBEAL2|QPCT|CPPED1|CAND1|RAP2C|TSPAN14|HVCN1|ANO6|UNC13D|SVIP
GO Molecular Functions	GO:0030676	Rac guanyl-nucleotide exchange factor activity	-2.9	5.9	5	TIAM1|FARP1|VAV3|ARHGEF4|FRMD7
GO Biological Processes	GO:1903204	negative regulation of oxidative stress-induced neuron death	-2.9	5.9	5	ATF4|PRKN|NR4A3|OXR1|NCOA7
GO Biological Processes	GO:2000738	positive regulation of stem cell differentiation	-2.9	5.9	5	BMP4|BMP7|GATA4|SOX9|RBM24
GO Biological Processes	GO:0032482	Rab protein signal transduction	-2.9	5.9	5	RAB4A|RAB33A|RAB30|SGSM3|RAB33B
GO Biological Processes	GO:0070373	negative regulation of ERK1 and ERK2 cascade	-2.9	3.1	10	ATF3|DUSP1|DUSP4|LYN|PTPN2|PTPRR|EZR|DUSP10|RPS6KA6|SYNJ2BP
KEGG Pathway	hsa04064	NF-kappa B signaling pathway	-2.9	2.8	12	BIRC3|IL1R1|CXCL8|LYN|GADD45B|NFKBIA|PTGS2|TNFRSF1A|TRAF2|TRIM25|ERC1|IRAK4
GO Biological Processes	GO:0099175	regulation of postsynapse organization	-2.9	2.8	12	LRP4|RELN|PTPRS|TIAM1|WNT7A|LRP8|BAIAP2|TANC2|ZDHHC2|NLGN3|PPP1R9A|VPS35
KEGG Pathway	hsa04933	AGE-RAGE signaling pathway in diabetic complications	-2.9	2.8	12	CNTN1|MAPK14|CYBB|FN1|CXCL8|PRKCZ|MAPK11|MAPK10|MAPK13|TGFBR2|PLCB1|PLCE1
KEGG Pathway	hsa04922	Glucagon signaling pathway	-2.9	2.8	12	ATF4|ITPR1|ITPR2|LDHA|PDE3B|PHKA2|PPP3CA|PPARGC1A|SIK2|PLCB1|SIRT1|SIK1
KEGG Pathway	ko04921	Oxytocin signaling pathway	-2.9	2.5	15	ADCY1|ADCY6|CACNB4|ITPR1|ITPR2|MYLK|PPP1R12A|PPP1CC|PPP3CA|PTGS2|RGS2|PLCB1|CACNG5|CACNA2D3|CAMK1D
Hallmark Gene Sets	M5915	HALLMARK APICAL JUNCTION	-2.9	2.2	18	ACTN1|CDH6|CNTN1|MAPK14|FBN1|ITGA9|MDK|NRAP|MAPK11|MAPK13|RRAS|MPZL1|SDC3|BAIAP2|CERCAM|NLGN3|PDZD3|JAM3
KEGG Pathway	hsa04350	TGF-beta signaling pathway	-2.9	2.9	11	BMP2|BMP4|BMP7|ID1|LTBP1|SMAD1|NBL1|TGFBR2|TGIF1|THBS1|FST
GO Biological Processes	GO:0045785	positive regulation of cell adhesion	-2.9	1.8	31	BMP7|RUNX1|CD80|MAP3K8|DOCK1|FN1|HES1|IL18|ITGA4|LYN|MDK|PPP3CA|PRKCZ|RRAS|TGFBR2|NR4A3|SOCS1|ADAM19|CD83|RASGRP1|VAV3|HSPH1|DUSP10|PTPN22|DISC1|WNT4|CARMIL1|MEGF10|NLRP3|UNC13D|CD24
GO Biological Processes	GO:0090090	negative regulation of canonical Wnt signaling pathway	-2.9	2.3	17	BMP2|MAPK14|FRZB|LRP4|MCC|MDK|PRKN|SOX9|TLE3|FZD4|RBMS3|WNT5B|KREMEN1|AMER1|NOTUM|TMEM64|DRAXIN
GO Biological Processes	GO:0006690	icosanoid metabolic process	-2.9	2.6	13	CYP1A1|CYP1B1|HPGD|FADS1|LTC4S|PON1|PTGS1|PTGS2|TNFRSF1A|PLA2G10|MAPKAPK2|SIRT1|DPEP2
GO Biological Processes	GO:0021782	glial cell development	-2.9	2.6	13	ASPA|DRD1|LPAR1|IFNGR1|LYN|MDK|MT3|NTRK2|SKI|ARHGEF10|WASF3|ADAM22|NRROS
GO Biological Processes	GO:0014072	response to isoquinoline alkaloid	-2.9	4.8	6	FOSB|MDM2|PPP2R2A|RGS4|CXCR4|MAP1LC3A
Reactome Gene Sets	R-HSA-182971	EGFR downregulation	-2.9	4.8	6	CBL|HBEGF|TGFA|STAM2|EPS15L1|EPGN
GO Biological Processes	GO:0043278	response to morphine	-2.9	4.8	6	FOSB|MDM2|PPP2R2A|RGS4|CXCR4|MAP1LC3A
GO Biological Processes	GO:0099068	postsynapse assembly	-2.9	4.8	6	CEL|LRP4|PTPRS|WNT7A|NLGN3|NTNG2
GO Biological Processes	GO:0032528	microvillus organization	-2.9	4.8	6	PLD1|PLS1|RAP1GAP|EZR|TNIK|RAP2C
GO Biological Processes	GO:0060047	heart contraction	-2.9	2	23	ADRB1|CACNB4|CALCA|DSP|HBEGF|EDN3|FKBP1B|GATA4|ITPR1|ITPR2|KCNQ1|MDM2|PDE4B|RGS2|RGS4|THRB|TNNI1|CXCR4|PDE5A|CACNG5|CTNNA3|CACNA2D3|SCN3B
GO Biological Processes	GO:0090278	negative regulation of peptide hormone secretion	-2.9	4.1	7	CRHBP|FKBP1B|PRKN|PPP3CA|STXBP5L|CARTPT|SYTL4
KEGG Pathway	hsa00250	Alanine, aspartate and glutamate metabolism	-2.9	4.1	7	ADSL|ASPA|GLUL|PPAT|GFPT2|GPT2|NAT8L
GO Biological Processes	GO:1904037	positive regulation of epithelial cell apoptotic process	-2.9	4.1	7	FASLG|ITGA4|THBS1|PPARGC1A|PLA2R1|RGCC|ANO6
GO Biological Processes	GO:0000266	mitochondrial fission	-2.9	4.1	7	BNIP3|PRKN|PPARGC1A|GDAP1|VPS35|MCU|MTFR2
KEGG Pathway	hsa05033	Nicotine addiction	-2.9	4.1	7	GABRA1|GABRA2|GABRA4|GABRB2|GRIA2|GRIN2A|SLC17A6
GO Biological Processes	GO:0002237	response to molecule of bacterial origin	-2.9	1.9	27	ALPL|FASLG|CD80|CEBPB|CNP|MAPK14|CYP1A1|EDNRB|F2R|HPGD|CXCL8|IL18|LYN|NFKBIA|PDE4B|PTGS2|STAR|MAPKAPK2|NR1H3|PPARGC1A|DUSP10|NOCT|PTPN22|TNIP2|TNIP3|NLRP3|CD24
GO Biological Processes	GO:0030522	intracellular receptor signaling pathway	-2.9	2	22	BIRC3|ARNTL|RUNX1|CREM|CRY2|ESRRG|IRF7|NEDD4|NFKBIA|PGR|PRCP|THRB|TSPAN6|TRIM25|NR4A3|NR1H3|SIRT1|PTPN22|CYP26B1|IFIH1|NLRX1|RNF34
GO Biological Processes	GO:0070085	glycosylation	-2.9	2	22	GALNT2|GCNT1|MT3|PLOD2|ST3GAL1|OGT|GFPT2|RAMP1|MAN1B1|B3GAT1|ST8SIA5|POGLUT1|SLC39A8|ST6GALNAC5|B3GNT5|B3GNT7|NUS1|B3GAT2|ST6GALNAC3|EOGT|ACER2|GALNTL6
GO Molecular Functions	GO:0140030	modification-dependent protein binding	-2.9	2.4	15	ING2|LYN|SQSTM1|CHD5|ZFAND6|MPHOSPH8|PHIP|YEATS2|OTUD7B|TNIP2|TNIP3|KDM7A|GLYR1|ANKRD13A|PHF13
GO Biological Processes	GO:0031032	actomyosin structure organization	-2.9	2.2	18	ARHGAP6|CNN1|LPAR1|NRAP|TMOD1|ARHGEF10|CIT|LDB3|CLASP2|TMEFF2|RGCC|WNT4|TRPM7|CARMIL1|PPP1R9A|CCDC88A|FRMD7|FRMD3
Hallmark Gene Sets	M5896	HALLMARK TGF BETA SIGNALING	-2.9	3.7	8	BMP2|ID1|SMAD1|SKI|SLC20A1|TGIF1|THBS1|RAB31
GO Biological Processes	GO:0032623	interleukin-2 production	-2.9	3.7	8	RUNX1|CD80|FCER1G|PDE4B|TRAF2|EZR|CD83|HOMER2
GO Biological Processes	GO:1901185	negative regulation of ERBB signaling pathway	-2.9	3.7	8	CBL|HBEGF|PTPN2|TGFA|STAM2|EPS15L1|SOCS4|EPGN
GO Biological Processes	GO:0032526	response to retinoic acid	-2.9	2.8	12	DUSP1|LYN|SOX9|WNT6|FZD4|FZD7|SETX|GDAP1|TESC|CYP26B1|WNT5B|ACER2
GO Molecular Functions	GO:0005201	extracellular matrix structural constituent	-2.9	2.4	16	FBN1|FN1|ANOS1|LTBP1|MATN3|THBS1|THBS2|TUFT1|COL14A1|SRPX|SPON1|POSTN|SRPX2|THSD4|SBSPON|OIT3
GO Biological Processes	GO:0007249	I-kappaB kinase/NF-kappaB signaling	-2.9	2	23	BIRC3|FASLG|LPAR1|F2R|HMOX1|NFKBIA|PRKN|SLC20A1|TSPAN6|TNFRSF1A|TRAF2|TRIM25|SQSTM1|ERC1|SIRT1|IRAK4|ZFAND6|OTUD7B|EDA2R|TNIP2|NLRX1|TNIP3|MIB2
GO Biological Processes	GO:0009117	nucleotide metabolic process	-2.9	1.6	46	ADCY1|ADCY6|ADORA2B|ADSL|CNP|ACSL3|ACSL4|HPRT1|INSR|LDHA|MTHFD1|PDE1A|PDE4B|PDE8A|PDK4|PPAT|PTH|PTGS2|TKT|UCK2|TPST2|OGT|PDE5A|SLC4A4|PAPSS2|PAPSS1|PPIF|CLPX|PDE10A|SLC26A1|PPARGC1A|ACOT9|NOCT|NUDT13|PDE7B|NDUFAF1|DDIT4|MOCOS|NADK|PDZD3|ACSF2|UCK1|SLC25A25|MDH1B|NEIL2|SULT6B1
GO Biological Processes	GO:0032103	positive regulation of response to external stimulus	-2.9	1.9	26	ADORA2B|C3|CASR|CEBPB|MAPK14|LPAR1|EDN3|FCER1G|FKBP1B|CXCL8|IL18|MDK|NFKBIA|MAPK13|PTGS2|THBS1|TIAM1|TNFRSF1A|CXCR4|SCG2|FGF18|IL1RL1|CAMK1D|MCU|ANO6|TUBB2B
GO Biological Processes	GO:0051764	actin crosslink formation	-2.9	7.6	4	ACTN1|DPYSL3|GAS2|BAIAP2
GO Biological Processes	GO:0006596	polyamine biosynthetic process	-2.9	7.6	4	ODC1|SAT1|SMS|SRM
GO Molecular Functions	GO:0022851	GABA-gated chloride ion channel activity	-2.9	7.6	4	GABRA1|GABRA2|GABRA4|GABRB2
GO Biological Processes	GO:0032530	regulation of microvillus organization	-2.9	7.6	4	PLD1|PLS1|RAP1GAP|EZR
Reactome Gene Sets	R-HSA-171007	p38MAPK events	-2.9	7.6	4	MAPK14|MAPK11|MAPK13|MAPKAPK2
GO Molecular Functions	GO:0031005	filamin binding	-2.9	7.6	4	CRMP1|DPYSL3|DPYSL4|RFLNB
GO Biological Processes	GO:0010958	regulation of amino acid import across plasma membrane	-2.9	7.6	4	RGS2|RGS4|PER2|SLC43A2
GO Biological Processes	GO:0031987	locomotion involved in locomotory behavior	-2.9	7.6	4	GPR37|MYO5A|FZD4|VPS35
GO Biological Processes	GO:0032536	regulation of cell projection size	-2.9	7.6	4	PLS1|EZR|WNT7A|XK
Reactome Gene Sets	R-HSA-5357786	TNFR1-induced proapoptotic signaling	-2.9	7.6	4	TNFRSF1A|TRAF2|USP2|OTUD7B
GO Molecular Functions	GO:0016840	carbon-nitrogen lyase activity	-2.9	7.6	4	ADSL|HAL|CHAC1|CHAC2
GO Cellular Components	GO:0098993	anchored component of synaptic vesicle membrane	-2.9	7.6	4	RAB3A|RAB3B|RAB4A|RAB26
GO Biological Processes	GO:0019319	hexose biosynthetic process	-2.9	2.9	11	ATF3|ATF4|DGKQ|PTPN2|SORD|OGT|PER2|ARPP19|PPARGC1A|SIRT1|SIK1
GO Biological Processes	GO:0097305	response to alcohol	-2.9	2.1	20	ADCY1|ADCY6|CBL|CDO1|CRHBP|CYBB|DRD4|FOSB|GLRA2|GRIN2A|HPGD|ITPR2|PTH|RGS2|RGS4|STAR|TGFBR2|TGFBR3|LRP8|UNC79
GO Biological Processes	GO:0043122	regulation of I-kappaB kinase/NF-kappaB signaling	-2.9	2.1	21	BIRC3|FASLG|LPAR1|F2R|HMOX1|PRKN|SLC20A1|TSPAN6|TNFRSF1A|TRAF2|TRIM25|SQSTM1|SIRT1|IRAK4|ZFAND6|OTUD7B|EDA2R|TNIP2|NLRX1|TNIP3|MIB2
GO Biological Processes	GO:0032890	regulation of organic acid transport	-2.9	3.3	9	CCK|RGS2|RGS4|SYT4|THBS1|PLA2G10|PER2|PLA2R1|SLC43A2
GO Biological Processes	GO:0071300	cellular response to retinoic acid	-2.9	3.3	9	LYN|SOX9|WNT6|FZD4|FZD7|SETX|TESC|CYP26B1|WNT5B
GO Biological Processes	GO:0010638	positive regulation of organelle organization	-2.8	1.6	42	BNIP3|DMRT1|LPAR1|EDN3|ID1|ING2|INSR|LCP1|PRKN|SDC1|TGFA|ULK1|OGT|WASF1|ARHGEF10|DLGAP5|C2CD5|ARPC1B|ACTR3|PPIF|TENM1|BAIAP2|NCKAP1|WASF3|PPARGC1A|DZIP1|PLCB1|PPP1R13B|SIRT1|RGCC|NUSAP1|WNT4|MPHOSPH8|PHIP|FBXW7|CARMIL1|CCDC88A|VPS35|RHOU|GLYR1|MCU|EPGN
GO Biological Processes	GO:0014065	phosphatidylinositol 3-kinase signaling	-2.8	2.4	15	CBL|F2R|IL18|INSR|LYN|NEDD4|NTRK2|PDGFA|PIK3C2B|RELN|SOX9|RASGRP1|SIRT1|PPP1R16B|DIPK2A
GO Cellular Components	GO:0099699	integral component of synaptic membrane	-2.8	2.4	15	ADCY1|DRD1|GABRA1|GABRA4|GABRB2|GRIN2A|PTPRS|STX1A|P2RX6|PLPPR4|CACNG5|PCDH17|ADAM22|NLGN3|SHISA9
KEGG Pathway	ko04530	Tight junction	-2.8	2.3	16	ACTN1|RUNX1|GATA4|MAP3K1|MAP3K5|NEDD4|PPP2R2A|PRKCZ|MAPK10|TIAM1|EZR|ACTR3|RAP2C|JAM3|PARD6B|MARVELD2
GO Biological Processes	GO:0032874	positive regulation of stress-activated MAPK cascade	-2.8	2.3	16	BMP2|MAP3K5|GADD45B|TIAM1|TPD52L1|TRAF2|WNT7A|FZD4|FZD7|RASGRP1|TNIK|PLCB1|SH3RF1|EDA2R|NRK|SH3RF3
GO Biological Processes	GO:0070374	positive regulation of ERK1 and ERK2 cascade	-2.8	2.2	19	BMP2|BMP4|CALCR|CASR|F2R|FGFR3|GATA4|MT3|NTRK2|PDE8A|PDGFA|PRKCZ|FGF18|RASGRP1|GPNMB|PTPN22|NECAB2|FBXW7|GLIPR2
GO Biological Processes	GO:0030217	T cell differentiation	-2.8	2.1	21	BMP4|RUNX1|CD80|FCER1G|IL18|MDK|PRKCZ|PTPN2|ZEB1|TGFBR2|FZD7|SOCS1|IL18R1|CD83|RASGRP1|DUSP10|PTPN22|WNT4|CYP26B1|SH3RF1|NLRP3
Reactome Gene Sets	R-HSA-156580	Phase II - Conjugation of compounds	-2.8	2.7	12	AHCY|GSTA2|GSTA3|GSTT1|UGDH|TPST2|PAPSS2|PAPSS1|SLC26A1|CHAC1|SULT6B1|CHAC2
KEGG Pathway	ko04550	Signaling pathways regulating pluripotency of stem cells	-2.8	2.5	14	BMP4|MAPK14|FGFR3|ID1|LIFR|SMAD1|MAPK11|MAPK13|WNT6|WNT7A|FZD4|FZD7|WNT4|WNT5B
GO Biological Processes	GO:0009063	cellular amino acid catabolic process	-2.8	2.6	13	AHCY|ASPA|CDO1|CRYM|FAH|GLUL|HAL|HDC|PPAT|GPT2|HYKK|AMDHD1|PPM1K
KEGG Pathway	ko04114	Oocyte meiosis	-2.8	2.6	13	ADCY1|ADCY6|ITPR1|ITPR2|MAD2L1|PGR|PLK1|PPP1CC|PPP3CA|RPS6KA2|STAG3|RPS6KA6|CPEB4
GO Biological Processes	GO:0030100	regulation of endocytosis	-2.8	2	23	APOC3|C3|CBL|DGKQ|DRD4|FCER1G|INSR|LGALS3|MBL2|PPP3CA|RAB4A|SYT4|NUMB|NR1H3|RAB31|PACSIN2|PACSIN3|NECAB2|AHI1|SYNJ2BP|CAMK1D|ANKRD13A|ANO6
GO Biological Processes	GO:0072593	reactive oxygen species metabolic process	-2.8	2	23	ABCD2|APOA4|BMP7|BNIP3|MAPK14|CYBB|CYP1A1|CYP1B1|INSR|MT3|PRKN|PDK4|PRCP|PTGS2|SOD3|TGFBR2|THBS1|SH3PXD2A|PLA2R1|CYB5R4|DDIT4|BCO2|NRROS
GO Biological Processes	GO:0051301	cell division	-2.8	1.6	40	CENPC|CETN2|ING2|KIF11|MAD2L1|MDK|PDGFA|PLK1|PPP1CC|DYNLT3|TGFA|WNT7A|FZD7|NUMB|ZW10|KLHL21|ACTR3|ARPP19|CIT|CLASP2|KLHL18|TTC28|ORC6|NSL1|NUSAP1|TTC19|KLHL9|SPC25|CABLES2|PARD6B|MASTL|DIXDC1|SAPCD2|CCSAP|PHF13|SEPTIN10|PPP1R1C|CCNY|HEPACAM2|CENPS
GO Biological Processes	GO:0060993	kidney morphogenesis	-2.8	2.9	11	BMP2|BMP4|BMP7|GCNT1|HES1|SALL1|SOX9|WNT6|KLHL3|WNT4|AHI1
Reactome Gene Sets	R-HSA-1489509	DAG and IP3 signaling	-2.8	4	7	ADCY1|ADCY6|ITPR1|ITPR2|PDE1A|PDE1B|CAMKK1
GO Biological Processes	GO:2000826	regulation of heart morphogenesis	-2.8	4	7	BMP2|BMP4|BMP7|HES1|SOX9|TGFBR2|MKS1
GO Biological Processes	GO:0042304	regulation of fatty acid biosynthetic process	-2.8	3.6	8	ABCD2|APOA4|APOC3|PDK4|PTGS2|NR1H3|SIRT1|MID1IP1
GO Biological Processes	GO:0002720	positive regulation of cytokine production involved in immune response	-2.8	3.6	8	FCER1G|IL1R1|IL18|PRKCZ|TRAF2|NR4A3|IL18R1|NLRP3
GO Cellular Components	GO:0019898	extrinsic component of membrane	-2.8	1.9	24	CDH6|GFRA3|GNAT2|LYN|PIK3C2B|PPP3CA|RGS1|TIAM1|EZR|ULK1|NUMB|SOCS1|SOCS3|FARP1|PACSIN2|CNKSR2|NAAA|SNX10|GNB4|ESYT3|RGS8|SYTL4|SOCS4|GNAT3
GO Biological Processes	GO:0061138	morphogenesis of a branching epithelium	-2.8	2.3	17	BMP2|BMP4|BMP7|CASR|MDK|PDGFA|PGR|SALL1|SOX9|TGFBR2|WNT6|SOCS3|SULF1|WNT4|MKS1|BTBD7|RDH10
GO Biological Processes	GO:0045926	negative regulation of growth	-2.8	2.1	21	ADRB1|BMP4|CDKN2C|FGFR3|FRZB|MT3|MAPK11|PTPRS|RGS2|RGS4|RYK|TGFBR2|TLL2|STC2|KIAA0319|DUSP10|FSTL4|SIRT1|EAF2|SEMA4G|DRAXIN
KEGG Pathway	hsa04934	cushing syndrome	-2.8	2.3	16	ADCY1|ADCY6|ATF4|CDKN2C|ITPR1|ITPR2|PDE8A|STAR|WNT6|WNT7A|FZD4|FZD7|AIP|PLCB1|WNT4|WNT5B
GO Biological Processes	GO:0039528	cytoplasmic pattern recognition receptor signaling pathway in response to virus	-2.8	4.7	6	BIRC3|IRF7|TSPAN6|TRIM25|IFIH1|NLRX1
GO Biological Processes	GO:0061036	positive regulation of cartilage development	-2.8	4.7	6	BMP2|BMP4|SMAD1|MDK|SOX9|FGF18
GO Biological Processes	GO:0098810	neurotransmitter reuptake	-2.8	4.7	6	DRD1|DRD4|GPM6B|PRKN|RAB3B|PER2
GO Biological Processes	GO:0002724	regulation of T cell cytokine production	-2.8	4.7	6	IL1R1|IL18|PRKCZ|TRAF2|IL18R1|NLRP3
GO Biological Processes	GO:0051968	positive regulation of synaptic transmission, glutamatergic	-2.8	4.7	6	DRD1|GLUL|RELN|PTGS2|CACNG5|NLGN3
GO Biological Processes	GO:0046320	regulation of fatty acid oxidation	-2.8	4.7	6	ABCD2|PDK4|SOX9|NR4A3|PPARGC1A|MFSD2A
GO Biological Processes	GO:0051235	maintenance of location	-2.8	1.9	25	FASLG|C3|DRD1|F2R|FBN1|FKBP1B|ITPR1|ITPR2|LTBP1|LYN|MYO5A|NBL1|NFKBIA|TWF1|PTPN2|PLA2G10|F2RL3|NR1H3|RASA3|DZIP1|SIRT1|FBXW7|CCDC88A|PNPLA2|NRROS
GO Molecular Functions	GO:0016917	GABA receptor activity	-2.8	5.6	5	GABRA1|GABRA2|GABRA4|GABRB2|GPR156
Reactome Gene Sets	R-HSA-198753	ERK/MAPK targets	-2.8	5.6	5	MAPK14|DUSP4|DUSP7|MAPK11|RPS6KA2
Reactome Gene Sets	R-HSA-2979096	NOTCH2 Activation and Transmission of Signal to the Nucleus	-2.8	5.6	5	CNTN1|MDK|NEURL1|NEURL1B|MIB2
GO Biological Processes	GO:0045663	positive regulation of myoblast differentiation	-2.8	5.6	5	MAPK14|MAP3K5|PLCB1|BOC|RBM24
GO Biological Processes	GO:0035970	peptidyl-threonine dephosphorylation	-2.8	5.6	5	DUSP1|DUSP4|DUSP5|DUSP7|DUSP10
KEGG Pathway	ko05031	Amphetamine addiction	-2.8	3.3	9	ATF4|DRD1|FOSB|GRIA2|GRIN2A|PPP1CC|PPP3CA|STX1A|SIRT1
GO Biological Processes	GO:0090100	positive regulation of transmembrane receptor protein serine/threonine kinase signaling pathway	-2.8	2.7	12	BMP2|BMP4|BMP7|GATA4|HES1|ING2|TGFBR3|THBS1|KIAA0319|RBPMS|SULF1|UBE2O
GO Biological Processes	GO:0006066	alcohol metabolic process	-2.8	1.8	28	ALDH1A1|ALDH1A3|APOA4|BMP2|CEL|CETP|CYP1A1|CYP1B1|DGKQ|MT3|PON1|PTH|SORD|STAR|TTR|PNPLA4|PLCB1|NAAA|PLCE1|ISYNA1|WNT4|PNPLA2|IPPK|NUS1|CYP2R1|RDH10|IPMK|ACER2
GO Biological Processes	GO:0030902	hindbrain development	-2.8	2.4	15	RERE|BMP7|CNTN1|LPAR1|HES1|SMAD1|MDK|NFIB|PTPRS|WNT7A|FZD4|PPARGC1A|AHI1|KDM2B|NANOS1
GO Biological Processes	GO:0030856	regulation of epithelial cell differentiation	-2.8	2.3	16	ARNTL|BMP4|RUNX1|CEBPB|FRZB|HES1|ID1|MYCL|PPP1R12A|SOX9|ZEB1|TNFRSF1A|PTCH2|AHI1|CD109|CD24
GO Biological Processes	GO:0032102	negative regulation of response to external stimulus	-2.8	1.8	29	ABCD2|ANGPT2|CCK|DRD1|DUSP1|MDK|NBL1|PDGFA|PTPN2|PTPRS|RYK|THBS1|TSPAN6|TNFAIP6|TNFRSF1A|IL1R2|SOCS3|CARTPT|KIAA0319|NR1H3|DUSP10|CLASP2|WNT4|VPS35|SEMA4G|NLRX1|KREMEN1|NLRP3|CD109
Reactome Gene Sets	R-HSA-380270	Recruitment of mitotic centrosome proteins and complexes	-2.8	3	10	CDK11B|CETN2|PLK1|TUBB4B|TUBGCP3|CEP43|CEP131|CEP192|CEP76|CEP78
Reactome Gene Sets	R-HSA-380287	Centrosome maturation	-2.8	3	10	CDK11B|CETN2|PLK1|TUBB4B|TUBGCP3|CEP43|CEP131|CEP192|CEP76|CEP78
GO Biological Processes	GO:0006753	nucleoside phosphate metabolic process	-2.8	1.6	46	ADCY1|ADCY6|ADORA2B|ADSL|CNP|ACSL3|ACSL4|HPRT1|INSR|LDHA|MTHFD1|PDE1A|PDE4B|PDE8A|PDK4|PPAT|PTH|PTGS2|TKT|UCK2|TPST2|OGT|PDE5A|SLC4A4|PAPSS2|PAPSS1|PPIF|CLPX|PDE10A|SLC26A1|PPARGC1A|ACOT9|NOCT|NUDT13|PDE7B|NDUFAF1|DDIT4|MOCOS|NADK|PDZD3|ACSF2|UCK1|SLC25A25|MDH1B|NEIL2|SULT6B1
GO Cellular Components	GO:0005815	microtubule organizing center	-2.8	1.6	49	ATF4|CETN2|CRMP1|ID1|PPP1R12A|PDE4B|PLK1|PRKCZ|SKI|SLC1A4|EZR|USP2|MAPKAPK2|ARHGEF10|DLGAP5|C2CD5|FRY|TUBGCP3|CEP43|DZIP1|CEP131|ERC1|RAP1GAP2|CLASP2|TTC28|RNF19A|DISC1|RGCC|SNX10|DCDC2|AHI1|TTC19|MKS1|CEP192|BBS7|RABL6|CCDC88A|ODF2L|FNIP2|CEP76|CEP44|RILP|CEP78|MASTL|CCSAP|CEP128|HEPACAM2|PPP1R42|RASSF10
GO Biological Processes	GO:0009308	amine metabolic process	-2.8	2.5	14	CYP1A1|DRD1|DRD4|GPR37|HDC|HPRT1|ODC1|PRKN|PDE1B|SAT1|SMS|SRM|NAAA|VPS35
GO Molecular Functions	GO:0070851	growth factor receptor binding	-2.8	2.5	14	CBL|HBEGF|IL1R1|IL11|LYN|PDGFA|PLSCR1|TGFA|FGF18|VAV3|IRAK4|CCDC88A|LINGO1|EPGN
GO Biological Processes	GO:0060688	regulation of morphogenesis of a branching structure	-2.8	3.5	8	BMP4|BMP7|MDK|PDGFA|SHOX2|SOX9|SULF1|BTBD7
GO Biological Processes	GO:0071825	protein-lipid complex subunit organization	-2.8	3.5	8	APOA4|APOC3|CETP|ACSL3|PON1|PLA2G10|ZDHHC8|MFSD2A
GO Biological Processes	GO:2000242	negative regulation of reproductive process	-2.8	3.5	8	BMP4|BMP7|DMRT1|DUSP1|SULF1|WNT4|EAF2|GPR149
Reactome Gene Sets	R-HSA-196854	Metabolism of vitamins and cofactors	-2.8	2.2	17	APOC3|GPC1|MTHFD1|MTHFR|PTGS2|RBP1|SDC1|SDC2|TTR|LRP8|PDXK|SDC3|SLC23A2|MTHFD2|MOCOS|NADK|BCO2
GO Biological Processes	GO:0001885	endothelial cell development	-2.8	3.2	9	ID1|PPP1R12A|PTPRS|TNFRSF1A|EZR|WNT7A|PPP1R16B|RAP2C|MARVELD2
GO Biological Processes	GO:0006633	fatty acid biosynthetic process	-2.8	2.3	16	ABCD2|APOA4|APOC3|CYP1A1|ACSL3|HPGD|FADS1|LTC4S|MYO5A|PDK4|PTGS1|PTGS2|FADS2|NR1H3|SIRT1|MID1IP1
GO Biological Processes	GO:0050954	sensory perception of mechanical stimulus	-2.8	2.3	16	CRYM|GABRB2|KCNQ1|MYO7B|SLC26A4|RAB3A|SLC1A3|THRB|CXCR4|FZD4|HOMER2|DCDC2|USP53|SOBP|TMC1|MARVELD2
GO Molecular Functions	GO:0017137	Rab GTPase binding	-2.8	2.3	16	MYO5A|ULK1|STXBP5L|RIMS2|RUSC2|RHOBTB3|ERC1|SGSM3|RIC1|RBSN|DENND2D|RILP|SYTL4|SYTL5|RUNDC1|UNC13D
GO Biological Processes	GO:0050654	chondroitin sulfate proteoglycan metabolic process	-2.8	4	7	UGDH|CHST3|CHSY1|B3GAT1|XYLT1|CHST9|B3GAT2
GO Biological Processes	GO:0060999	positive regulation of dendritic spine development	-2.8	4	7	LPAR1|RELN|TIAM1|LRP8|NEURL1|BAIAP2|PPP1R9A
GO Molecular Functions	GO:0008047	enzyme activator activity	-2.8	1.7	36	ALDH1A1|APOA4|ARHGAP6|ARL1|BMP2|DGKQ|DOCK1|FN1|LTC4S|MMP16|MT3|RAB3A|RAB4A|RAP1GAP|RFC1|RGS1|RGS2|RGS4|RGS16|RGS11|STXBP5L|SH3PXD2A|VAV3|CLPX|RASA3|RAP1GAP2|PLCB1|PCOLCE2|SGSM3|RGCC|SIPA1L2|SYDE2|RGS8|RUNDC1|ALS2CL|CD24
GO Biological Processes	GO:0008016	regulation of heart contraction	-2.7	2	21	ADRB1|CACNB4|CALCA|DSP|HBEGF|EDN3|FKBP1B|GATA4|ITPR1|ITPR2|KCNQ1|MDM2|PDE4B|RGS2|RGS4|THRB|PDE5A|CACNG5|CTNNA3|CACNA2D3|SCN3B
GO Biological Processes	GO:0002275	myeloid cell activation involved in immune response	-2.7	1.7	37	ADORA2B|C3|CBL|CHRNB4|MAPK14|CYBB|CFD|DSP|FCER1G|HMOX1|CXCR1|LGALS3|LYN|MME|SERPINB10|PLD1|PRCP|RAB3A|TNFAIP6|TTR|NR4A3|PDXK|RNASET2|GAB2|RASGRP1|TUBB4B|RAB31|NBEAL2|QPCT|CPPED1|CAND1|RAP2C|TSPAN14|HVCN1|ANO6|UNC13D|SVIP
KEGG Pathway	ko04070	Phosphatidylinositol signaling system	-2.7	2.8	11	DGKQ|ITPR1|ITPR2|PIK3C2B|PI4KB|DGKE|PLCB1|PLCE1|MTMR14|IPPK|IPMK
GO Biological Processes	GO:0120162	positive regulation of cold-induced thermogenesis	-2.7	2.8	11	ADRB1|CEBPB|DIO2|ESRRG|GATM|IL18|TSHR|CXCR4|OGT|PER2|PPARGC1A
GO Biological Processes	GO:0046634	regulation of alpha-beta T cell activation	-2.7	2.8	11	RUNX1|CD80|IL18|PRKCZ|TGFBR2|SOCS1|CD83|HSPH1|PTPN22|SH3RF1|NLRP3
KEGG Pathway	ko04742	Taste transduction	-2.7	3	10	ADCY6|GABRA1|GABRA2|GABRA4|HTR1E|PDE1A|PDE1B|SCNN1G|KCNK5|GNAT3
Reactome Gene Sets	R-HSA-1980145	Signaling by NOTCH2	-2.7	4.5	6	CNTN1|HES1|MDK|NEURL1|NEURL1B|MIB2
GO Biological Processes	GO:0032594	protein transport within lipid bilayer	-2.7	4.5	6	MAPK10|GRIP1|CACNG5|REEP2|VPS35|CD24
GO Biological Processes	GO:0035025	positive regulation of Rho protein signal transduction	-2.7	4.5	6	LPAR1|F2R|F2RL2|GPR20|F2RL3|ARHGEF3
GO Biological Processes	GO:0042573	retinoic acid metabolic process	-2.7	4.5	6	ALDH1A3|CYP1A1|RBP1|CYP26B1|BCO2|RDH10
KEGG Pathway	ko00230	Purine metabolism	-2.7	2.3	16	ADCY1|ADCY6|ADSL|ENTPD1|HPRT1|PDE1A|PDE3B|PDE4B|PDE8A|PDE1B|PPAT|PDE5A|PAPSS2|PAPSS1|PDE10A|PDE7B
GO Biological Processes	GO:0003205	cardiac chamber development	-2.7	2.3	16	BMP4|BMP7|DSP|GATA4|HES1|LTBP1|MDM2|MDM4|SALL1|SHOX2|TGFBR2|TGFBR3|TNNI1|LMO4|ADAMTS1|MKS1
GO Biological Processes	GO:0035113	embryonic appendage morphogenesis	-2.7	2.5	13	BMP4|BMP7|ECE1|LRP4|SALL1|SHOX2|SKI|WNT7A|FLVCR1|MKS1|CYP26B1|OSR2|RDH10
GO Biological Processes	GO:0030326	embryonic limb morphogenesis	-2.7	2.5	13	BMP4|BMP7|ECE1|LRP4|SALL1|SHOX2|SKI|WNT7A|FLVCR1|MKS1|CYP26B1|OSR2|RDH10
Hallmark Gene Sets	M5948	HALLMARK BILE ACID METABOLISM	-2.7	2.7	12	ALDH1A1|ABCD2|DIO2|GC|FADS1|NEDD4|PHYH|RBP1|TTR|FADS2|SLC23A2|ABCG4
GO Biological Processes	GO:1903708	positive regulation of hemopoiesis	-2.7	2.2	18	CA2|RUNX1|CD80|MAPK14|IL18|LGALS3|MDK|PRKCZ|MAPK11|TGFBR2|SOCS1|CD83|RASGRP1|DUSP10|TESC|NLRP3|TMEM64|ATP11C
GO Biological Processes	GO:0070307	lens fiber cell development	-2.7	7.1	4	ATF4|TMOD1|WNT7A|WNT5B
GO Biological Processes	GO:0052803	imidazole-containing compound metabolic process	-2.7	7.1	4	HAL|HDC|MTHFD1|AMDHD1
GO Biological Processes	GO:0150011	regulation of neuron projection arborization	-2.7	7.1	4	FZD4|GRIP1|NTNG2|MFSD2A
Reactome Gene Sets	R-HSA-877312	Regulation of IFNG signaling	-2.7	7.1	4	IFNGR1|PTPN2|SOCS1|SOCS3
GO Biological Processes	GO:1990822	basic amino acid transmembrane transport	-2.7	7.1	4	SLC3A1|SLC7A4|SLC66A1|SLC7A3
Reactome Gene Sets	R-HSA-3656253	Defective EXT1 causes exostoses 1, TRPS2 and CHDS	-2.7	7.1	4	GPC1|SDC1|SDC2|SDC3
Reactome Gene Sets	R-HSA-3656237	Defective EXT2 causes exostoses 2	-2.7	7.1	4	GPC1|SDC1|SDC2|SDC3
GO Molecular Functions	GO:0042043	neurexin family protein binding	-2.7	7.1	4	CEL|NLGN3|SYTL4|SYTL5
GO Biological Processes	GO:0098814	spontaneous synaptic transmission	-2.7	7.1	4	PRKN|RIMS2|PPP1R9A|CBLN2
GO Biological Processes	GO:0051222	positive regulation of protein transport	-2.7	1.8	27	CASR|MAPK14|ACSL3|ACSL4|GLUL|GPR27|IFNGR1|MDM2|PRKCZ|PTGS2|EZR|IL1RL1|C2CD5|TENM1|CEP131|RGCC|PHPT1|ZDHHC2|TM7SF3|FBXW7|FRMD4A|VPS35|RHOU|IFIH1|NADK|MCU|SYTL4
GO Biological Processes	GO:0045723	positive regulation of fatty acid biosynthetic process	-2.7	5.4	5	ABCD2|APOA4|PTGS2|NR1H3|MID1IP1
GO Biological Processes	GO:0035743	CD4-positive, alpha-beta T cell cytokine production	-2.7	5.4	5	IL1R1|IL18|PRKCZ|IL18R1|NLRP3
GO Biological Processes	GO:0010866	regulation of triglyceride biosynthetic process	-2.7	5.4	5	C3|NR1H3|FBXW7|MFSD2A|SIK1
GO Biological Processes	GO:0042401	cellular biogenic amine biosynthetic process	-2.7	5.4	5	HDC|ODC1|SAT1|SMS|SRM
GO Biological Processes	GO:1900273	positive regulation of long-term synaptic potentiation	-2.7	5.4	5	ADCY1|MME|RELN|SQSTM1|ZDHHC2
GO Biological Processes	GO:0030033	microvillus assembly	-2.7	5.4	5	PLD1|RAP1GAP|EZR|TNIK|RAP2C
GO Biological Processes	GO:0050860	negative regulation of T cell receptor signaling pathway	-2.7	5.4	5	LGALS3|PTPN2|EZR|PTPN22|PHPT1
Reactome Gene Sets	R-HSA-112409	RAF-independent MAPK1/3 activation	-2.7	5.4	5	DUSP1|DUSP4|DUSP5|DUSP7|DUSP10
GO Biological Processes	GO:0022898	regulation of transmembrane transporter activity	-2.7	2	22	CACNB4|CRHBP|DRD4|FKBP1B|GRIA2|GRIN2A|MYO5A|NEDD4|PDE4B|RELN|RASGRF1|PPIF|PPARGC1A|CACNG5|NLGN3|KLHL24|TESC|SCN3B|NETO2|CBARP|KCNRG|SHISA9
GO Biological Processes	GO:0050771	negative regulation of axonogenesis	-2.7	3.2	9	LRP4|MT3|PTPRS|RYK|KIAA0319|FSTL4|SEMA4G|LINGO1|DRAXIN
GO Cellular Components	GO:0005814	centriole	-2.7	2.4	14	CETN2|PLK1|TUBGCP3|CEP43|DZIP1|AHI1|MKS1|CEP192|CCDC88A|ODF2L|CEP76|CEP78|CCSAP|CEP128
GO Biological Processes	GO:0043648	dicarboxylic acid metabolic process	-2.7	2.8	11	ASPA|GLUL|HAL|MTHFD1|MTHFR|PHYH|STAR|MTHFD2|GPT2|MDH1B|AMDHD1
GO Biological Processes	GO:1901568	fatty acid derivative metabolic process	-2.7	2.3	16	CYP1A1|CYP1B1|ACSL3|ACSL4|HPGD|FADS1|LTC4S|PON1|PTGS1|PTGS2|TNFRSF1A|PLA2G10|MAPKAPK2|SIRT1|DPEP2|ACSS3
GO Biological Processes	GO:0003018	vascular process in circulatory system	-2.7	2.3	16	ADCY6|ADORA2B|ADRB1|CALCA|CASR|DRD1|ECE1|EDN3|EDNRB|F2R|HMOX1|PTGS2|RGS2|VIP|PER2|KCNMB4
GO Biological Processes	GO:0000226	microtubule cytoskeleton organization	-2.7	1.6	40	CETN2|CNP|CRMP1|DNAH8|GAS2|KIF11|MAD2L1|PPP1R12A|PLK1|PRKCZ|EZR|NEURL1|ZW10|ARHGEF10|DLGAP5|TUBB4B|TUBGCP3|CEP43|FAM107A|CEP131|CLASP2|SYNE2|SIK3|RNF19A|DISC1|NUSAP1|TPPP3|CEP192|CCDC88A|SPC25|MID1IP1|CEP76|PARD6B|DIXDC1|NAV1|SAPCD2|CCSAP|DNAAF6|HEPACAM2|TUBB2B
GO Biological Processes	GO:0006575	cellular modified amino acid metabolic process	-2.7	2.1	18	AHCY|CKMT1B|CRYM|DIO2|GATM|GSTA2|GSTA3|GSTT1|MTHFD1|MTHFR|PLOD2|PLSCR1|PLA2G10|MTHFD2|GLRX2|CHAC1|EGLN3|CHAC2
GO Biological Processes	GO:0071456	cellular response to hypoxia	-2.7	2.1	18	BMP7|BNIP3|CASR|CYBB|HMOX1|MDM2|MDM4|MT3|PTGS2|TERT|STC2|PPARGC1A|SIRT1|TBL2|B3GAT1|RGCC|HP1BP3|EGLN3
GO Biological Processes	GO:0030168	platelet activation	-2.7	2.3	15	ACTN1|DGKQ|F2R|F2RL2|FCER1G|FN1|ITPR1|ITPR2|LYN|PDGFA|PLSCR1|TEC|DGKE|F2RL3|VAV3
GO Biological Processes	GO:2000116	regulation of cysteine-type endopeptidase activity	-2.7	2.1	20	BIRC3|FASLG|CAST|CCK|F2R|GRIN2A|MDM2|MAP3K5|MT3|PTGS2|THBS1|TRAF2|SIRT1|CYFIP2|SH3RF1|RNF34|FNIP1|EGLN3|NLRP3|ACER2
GO Biological Processes	GO:0097061	dendritic spine organization	-2.7	3	10	INSR|RELN|TIAM1|WNT7A|LRP8|BAIAP2|TANC2|NLGN3|PPP1R9A|VPS35
GO Biological Processes	GO:0014013	regulation of gliogenesis	-2.7	2.5	13	ASPA|BMP2|HES1|LYN|MDK|PPP1CC|SKI|TERT|TIAM1|CXCR4|DUSP10|DAAM2|TNFRSF21
GO Biological Processes	GO:0014047	glutamate secretion	-2.7	3.9	7	CCK|NTRK2|RAB3A|SLC1A3|STX1A|SYT4|SLC38A2
GO Biological Processes	GO:0034198	cellular response to amino acid starvation	-2.7	3.9	7	ATF3|ATF4|MAP3K5|SLC38A2|MAP1LC3A|DAPL1|BMT2
GO Biological Processes	GO:0006195	purine nucleotide catabolic process	-2.7	3.9	7	HPRT1|PDE1A|PDE4B|PDE8A|PDE5A|PDE10A|PDE7B
GO Biological Processes	GO:0005976	polysaccharide metabolic process	-2.7	2.6	12	INSR|PHKA2|PPP1CC|PTH|CHST1|PER2|HS2ST1|PASK|NDST4|RUBCNL|STK40|B3GNT7
KEGG Pathway	ko05145	Toxoplasmosis	-2.7	2.6	12	BIRC3|MAPK14|IFNGR1|IL10RB|NFKBIA|MAPK11|MAPK10|MAPK13|TNFRSF1A|SOCS1|PPIF|IRAK4
GO Biological Processes	GO:2000064	regulation of cortisol biosynthetic process	-2.7	11	3	BMP2|DGKQ|WNT4
GO Biological Processes	GO:0045630	positive regulation of T-helper 2 cell differentiation	-2.7	11	3	IL18|PRKCZ|NLRP3
GO Biological Processes	GO:0051582	positive regulation of neurotransmitter uptake	-2.7	11	3	DRD4|PRKN|RAB3B
GO Biological Processes	GO:0010807	regulation of synaptic vesicle priming	-2.7	11	3	RAB3A|STX1A|NAPB
GO Molecular Functions	GO:0016842	amidine-lyase activity	-2.7	11	3	ADSL|CHAC1|CHAC2
GO Biological Processes	GO:0032762	mast cell cytokine production	-2.7	11	3	FCER1G|HMOX1|NR4A3
GO Biological Processes	GO:0003015	heart process	-2.7	1.9	23	ADRB1|CACNB4|CALCA|DSP|HBEGF|EDN3|FKBP1B|GATA4|ITPR1|ITPR2|KCNQ1|MDM2|PDE4B|RGS2|RGS4|THRB|TNNI1|CXCR4|PDE5A|CACNG5|CTNNA3|CACNA2D3|SCN3B
KEGG Pathway	ko04933	AGE-RAGE signaling pathway in diabetic complications	-2.7	2.8	11	MAPK14|CYBB|FN1|CXCL8|PRKCZ|MAPK11|MAPK10|MAPK13|TGFBR2|PLCB1|PLCE1
KEGG Pathway	hsa05031	Amphetamine addiction	-2.7	3.1	9	ATF4|DRD1|FOSB|GRIA2|GRIN2A|PPP1CC|PPP3CA|STX1A|SIRT1
GO Biological Processes	GO:0032232	negative regulation of actin filament bundle assembly	-2.7	4.4	6	ARHGAP6|PRKN|CLASP2|TMEFF2|PPP1R9A|FRMD7
GO Biological Processes	GO:0042759	long-chain fatty acid biosynthetic process	-2.7	4.4	6	CYP1A1|HPGD|FADS1|LTC4S|MYO5A|PTGS2
GO Molecular Functions	GO:0016829	lyase activity	-2.7	2.2	17	ADCY1|ADCY6|ADSL|CA2|CRY2|HAL|HDC|LTC4S|ODC1|RNASET2|MOCOS|CHAC1|NPL|CLYBL|NEIL2|CA13|CHAC2
GO Biological Processes	GO:0030041	actin filament polymerization	-2.7	2.2	17	ADD3|ARHGAP6|TWF1|TMOD1|WASF1|PSTPIP2|ARPC1B|ACTR3|TENM1|BAIAP2|NCKAP1|WASF3|FAM107A|CYFIP2|CARMIL1|PPP1R9A|SSH2
GO Cellular Components	GO:0098797	plasma membrane protein complex	-2.7	1.6	44	ALCAM|HCN2|BMP2|C8B|CACNB4|CALCR|CBL|CDH6|CHRNA5|CHRNB4|CYBB|FCER1G|GJB1|GNAT2|GRIA2|GRIN2A|IL10RB|INSR|ITGA4|ITGA9|KCNQ1|LYN|PDE4B|SLC6A6|STX1A|TGFBR3|TRAF2|IL18R1|LIN7A|RAMP1|KCNH4|CACNG5|KCNMB4|SYNJ2BP|CACNA2D3|SCN3B|KCNQ5|EPS15L1|GNB4|MPP7|GPR156|GNAT3|VWC2L|SHISA9
GO Biological Processes	GO:0003279	cardiac septum development	-2.7	2.6	12	BMP4|BMP7|GATA4|HES1|LTBP1|MDM2|MDM4|SALL1|TGFBR2|TGFBR3|LMO4|MKS1
KEGG Pathway	hsa04742	Taste transduction	-2.7	2.9	10	ADCY6|GABRA1|GABRA2|GABRA4|HTR1E|PDE1A|PDE1B|SCNN1G|KCNK5|GNAT3
GO Biological Processes	GO:0048864	stem cell development	-2.7	2.9	10	BMP4|BMP7|EDN3|EDNRB|FN1|HES1|SOX9|WNT7A|SEMA4G|RDH10
GO Biological Processes	GO:0022409	positive regulation of cell-cell adhesion	-2.7	2	22	BMP7|RUNX1|CD80|MAP3K8|HES1|IL18|ITGA4|LYN|MDK|PRKCZ|TGFBR2|NR4A3|SOCS1|ADAM19|CD83|RASGRP1|HSPH1|DUSP10|PTPN22|MEGF10|NLRP3|CD24
GO Biological Processes	GO:0008286	insulin receptor signaling pathway	-2.7	2.4	14	GPR21|INSR|PDK4|PRKCZ|PTPN2|OGT|SOCS1|SOCS3|C2CD5|BAIAP2|SIK2|SIRT1|PHIP|ATP6V1C2
GO Biological Processes	GO:0043547	positive regulation of GTPase activity	-2.7	1.8	29	ADRB1|ALDH1A1|ARHGAP6|DOCK1|F2R|RAP1GAP|RASGRF1|RGS1|RGS2|RGS4|RGS16|TIAM1|RGS11|STXBP5L|ARHGEF10|IQSEC1|RASGRP1|VAV3|RASA3|RAP1GAP2|PLCB1|SGSM3|WNT4|SIPA1L2|RIC1|SYDE2|RGS8|RUNDC1|ALS2CL
GO Biological Processes	GO:0044257	cellular protein catabolic process	-2.7	1.5	49	ARNTL|BNIP3|CBL|MAD2L1|MDM2|NEDD4|NELL1|PRKN|PLK1|EZR|TRIM25|CUL4A|OGT|SQSTM1|USP14|USP2|UBE3C|CLPX|MAN1B1|USP22|SIRT1|USP49|RNF19A|KLHL3|FBXO8|RNF11|DISC1|KLHL20|MYLIP|RNFT1|DNAJB12|BBS7|FBXW7|VPS35|OTUD7B|RNF150|RIC1|RNF128|RNF34|RSPRY1|SPSB4|SOCS4|USP43|RNF19B|SPATA18|AMER1|CACUL1|SVIP|UBAP1L
Reactome Gene Sets	R-HSA-5688426	Deubiquitination	-2.7	1.9	23	ACTL6A|BIRC3|DDB2|SMAD1|MDM2|MDM4|NFKBIA|PRKN|TGFBR2|TRAF2|TRIM25|OGT|USP14|USP2|STAM2|USP22|USP49|OTUD7B|IFIH1|TNIP2|RNF128|TNIP3|NLRP3
GO Molecular Functions	GO:0060589	nucleoside-triphosphatase regulator activity	-2.7	1.8	26	ALDH1A1|ARHGAP6|DOCK1|RAB3A|RAB4A|RAP1GAP|RGS1|RGS2|RGS4|RGS16|RGS11|STXBP5L|VAV3|HSPH1|RASA3|RAP1GAP2|PLCB1|SGSM3|CCDC88A|SIPA1L2|FNIP2|SYDE2|RGS8|FNIP1|RUNDC1|ALS2CL
GO Biological Processes	GO:0018209	peptidyl-serine modification	-2.6	1.9	25	CALCR|MAPK14|DGKQ|DRD1|GALNT2|IL11|NTRK2|PLK1|PRKCZ|MAPK13|PTGS2|TGFBR2|ULK1|MAPKAPK2|SH2D3C|TENM1|SGK3|DDIT4|POGLUT1|CAMK1D|FNIP2|MASTL|FNIP1|STK32A|MAST4
GO Biological Processes	GO:0021953	central nervous system neuron differentiation	-2.6	2.2	17	DRD1|MNX1|HPRT1|HES1|NFIB|NTRK2|RYK|SALL1|WNT7A|LMO4|TSKU|CHD5|DISC1|DMRT3|GDPD5|NANOS1|DRAXIN
GO Molecular Functions	GO:0035254	glutamate receptor binding	-2.6	3.8	7	NEDD4|RAB4A|RASGRF1|SQSTM1|HOMER2|NECAB2|NETO2
GO Biological Processes	GO:0010874	regulation of cholesterol efflux	-2.6	3.8	7	CETP|NFKBIA|PON1|PLA2G10|NR1H3|SIRT1|ZDHHC8
GO Biological Processes	GO:0008585	female gonad development	-2.6	2.7	11	CEBPB|GAS2|INSR|PGR|FZD4|ADAMTS1|FST|SIRT1|TIPARP|WNT4|GPR149
GO Biological Processes	GO:0032869	cellular response to insulin stimulus	-2.6	2.1	19	GPR21|INSR|MYO5A|PDE3B|PDK4|PPAT|PRKCZ|PTPN2|STAR|OGT|SOCS1|SOCS3|C2CD5|BAIAP2|RAB31|SIK2|SIRT1|PHIP|ATP6V1C2
GO Biological Processes	GO:0050709	negative regulation of protein secretion	-2.6	2.6	12	DRD4|F2R|FKBP1B|FN1|PRKN|PPP3CA|SYT4|STXBP5L|NR1H3|RGCC|FRMD4A|SYTL4
KEGG Pathway	hsa04725	Cholinergic synapse	-2.6	2.6	12	ADCY1|ADCY6|ATF4|CHRM4|CHRNB4|ITPR1|ITPR2|KCNQ1|SH2D3C|PLCB1|KCNQ5|GNB4
Reactome Gene Sets	R-HSA-448424	Interleukin-17 signaling	-2.6	3.1	9	MAP3K8|MAPK14|DUSP4|DUSP7|MAPK11|MAPK10|RPS6KA2|MAPKAPK2|TNIP2
GO Biological Processes	GO:0019226	transmission of nerve impulse	-2.6	3.1	9	CHRNB4|DRD1|FKBP1B|NTRK2|CARTPT|CACNG5|KCNMB4|DMRT3|JAM3
GO Biological Processes	GO:0044321	response to leptin	-2.6	5.2	5	MT3|STAR|UGCG|NR4A3|SIRT1
GO Biological Processes	GO:0003181	atrioventricular valve morphogenesis	-2.6	5.2	5	BMP2|GATA4|MDM2|MDM4|TGFBR2
KEGG Pathway	ko00340	Histidine metabolism	-2.6	5.2	5	ALDH1A3|ASPA|HAL|HDC|AMDHD1
Reactome Gene Sets	R-HSA-933542	TRAF6 mediated NF-kB activation	-2.6	5.2	5	MAP3K1|NFKBIA|TRAF2|TRIM25|IFIH1
GO Biological Processes	GO:0032891	negative regulation of organic acid transport	-2.6	5.2	5	RGS2|RGS4|THBS1|PLA2R1|SLC43A2
GO Biological Processes	GO:0034035	purine ribonucleoside bisphosphate metabolic process	-2.6	5.2	5	TPST2|PAPSS2|PAPSS1|SLC26A1|SULT6B1
GO Biological Processes	GO:0050427	3'-phosphoadenosine 5'-phosphosulfate metabolic process	-2.6	5.2	5	TPST2|PAPSS2|PAPSS1|SLC26A1|SULT6B1
GO Biological Processes	GO:0009309	amine biosynthetic process	-2.6	5.2	5	HDC|ODC1|SAT1|SMS|SRM
Reactome Gene Sets	R-HSA-156584	Cytosolic sulfonation of small molecules	-2.6	5.2	5	TPST2|PAPSS2|PAPSS1|SLC26A1|SULT6B1
GO Biological Processes	GO:1901617	organic hydroxy compound biosynthetic process	-2.6	2	21	APOA4|BMP2|DGKQ|GPR37|HDC|MYO5A|PTH|PMEL|STAR|PDXK|PER2|SIRT1|OSBPL3|ISYNA1|WNT4|VPS35|IPPK|NUS1|CYP2R1|IPMK|ACER2
GO Biological Processes	GO:2001236	regulation of extrinsic apoptotic signaling pathway	-2.6	2.3	15	FASLG|ATF3|BMP4|HMOX1|LGALS3|MCL1|TERT|THBS1|TRAF2|SCG2|SRPX|SGK3|PHIP|SH3RF1|RNF34
GO Biological Processes	GO:0045445	myoblast differentiation	-2.6	2.9	10	BMP4|MAPK14|IL18|MAP3K5|SDC1|SOX9|PLCB1|MEGF10|BOC|RBM24
KEGG Pathway	ko05132	Salmonella infection	-2.6	2.9	10	MAPK14|IFNGR1|CXCL8|IL18|MAPK11|MAPK10|MAPK13|WASF1|ARPC1B|RILP
Reactome Gene Sets	R-HSA-3000171	Non-integrin membrane-ECM interactions	-2.6	3.4	8	ACTN1|FN1|PDGFA|SDC1|SDC2|THBS1|TTR|SDC3
GO Biological Processes	GO:0006636	unsaturated fatty acid biosynthetic process	-2.6	3.4	8	ABCD2|HPGD|FADS1|LTC4S|PTGS1|PTGS2|FADS2|SIRT1
GO Biological Processes	GO:1902903	regulation of supramolecular fiber organization	-2.6	1.8	27	ADD3|ARHGAP6|LPAR1|ID1|PRKN|TWF1|RGS4|TMOD1|WASF1|ARHGEF10|ARPC1B|ACTR3|TENM1|BAIAP2|NCKAP1|WASF3|CLASP2|TMEFF2|CYFIP2|RGCC|WNT4|CARMIL1|PPP1R9A|CCDC88A|MID1IP1|SSH2|FRMD7
GO Biological Processes	GO:0015908	fatty acid transport	-2.6	2.7	11	ABCD2|DRD4|ACSL3|ACSL4|NMB|SLCO2A1|THBS1|PLA2G10|PLA2R1|MID1IP1|MFSD2A
GO Biological Processes	GO:0042632	cholesterol homeostasis	-2.6	2.7	11	APOA4|APOC3|CETP|IL18|MALL|PLA2G10|NR1H3|SIRT1|MYLIP|NUS1|CD24
GO Biological Processes	GO:1903789	regulation of amino acid transmembrane transport	-2.6	6.6	4	RGS2|RGS4|PER2|SLC43A2
GO Biological Processes	GO:0032252	secretory granule localization	-2.6	6.6	4	MYO5A|SYT4|RASGRP1|TANC2
GO Biological Processes	GO:1903960	negative regulation of anion transmembrane transport	-2.6	6.6	4	RGS2|RGS4|THBS1|SLC43A2
GO Biological Processes	GO:0072498	embryonic skeletal joint development	-2.6	6.6	4	BMP4|BMP7|SHOX2|OSR2
GO Biological Processes	GO:0046184	aldehyde biosynthetic process	-2.6	6.6	4	BMP2|TKT|PDXK|WNT4
KEGG Pathway	hsa00604	Glycosphingolipid biosynthesis - ganglio series	-2.6	6.6	4	ST3GAL1|ST8SIA5|ST6GALNAC5|ST6GALNAC3
GO Biological Processes	GO:0042574	retinal metabolic process	-2.6	6.6	4	ALDH1A3|CYP1B1|BCO2|RDH10
Reactome Gene Sets	R-HSA-9648895	Response of EIF2AK1 (HRI) to heme deficiency	-2.6	6.6	4	ATF3|ATF4|CEBPB|CHAC1
KEGG Pathway	ko00604	Glycosphingolipid biosynthesis - ganglio series	-2.6	6.6	4	ST3GAL1|ST8SIA5|ST6GALNAC5|ST6GALNAC3
GO Biological Processes	GO:1903351	cellular response to dopamine	-2.6	6.6	4	ATF4|DRD1|ID1|PRKN
GO Biological Processes	GO:0016114	terpenoid biosynthetic process	-2.6	6.6	4	ALDH1A3|CYP1A1|RBP1|RDH10
GO Molecular Functions	GO:0035259	glucocorticoid receptor binding	-2.6	6.6	4	CEBPB|ETS2|NR4A3|GRIP1
GO Biological Processes	GO:0032328	alanine transport	-2.6	6.6	4	SLC1A4|SLC6A6|SLC38A2|SLC6A17
GO Biological Processes	GO:0110111	negative regulation of animal organ morphogenesis	-2.6	4.3	6	BMP4|BMP7|NFIB|THRB|SULF1|FBXW7
GO Biological Processes	GO:0040001	establishment of mitotic spindle localization	-2.6	4.3	6	MAD2L1|PLK1|ZW10|CLASP2|NUSAP1|SAPCD2
GO Biological Processes	GO:0043304	regulation of mast cell degranulation	-2.6	4.3	6	ADORA2B|FCER1G|HMOX1|LYN|GAB2|UNC13D
GO Molecular Functions	GO:0016705	oxidoreductase activity, acting on paired donors, with incorporation or reduction of molecular oxygen	-2.6	2.3	15	CYP1A1|CYP1B1|HMOX1|FADS1|PHYH|PLOD2|PTGS1|PTGS2|FADS2|CYP26B1|TRMT9B|KDM7A|KDM2B|EGLN3|CYP2R1
GO Biological Processes	GO:0055123	digestive system development	-2.6	2.4	14	BMP4|CCKBR|CYP1A1|EDNRB|GATA4|HES1|CXCL8|INSR|SALL1|SHOX2|TGFBR2|AHI1|BBS7|RBPMS2
KEGG Pathway	hsa05145	Toxoplasmosis	-2.6	2.6	12	BIRC3|MAPK14|IFNGR1|IL10RB|NFKBIA|MAPK11|MAPK10|MAPK13|TNFRSF1A|SOCS1|PPIF|IRAK4
GO Biological Processes	GO:0007565	female pregnancy	-2.6	2.2	17	ANGPT2|STS|CALCA|CRHBP|ACSL4|FOSB|HPGD|PGR|PPAT|PTGS2|RGS2|TGFBR2|STC2|TPPP3|WNT4|SLC38A2|VMP1
GO Biological Processes	GO:0072078	nephron tubule morphogenesis	-2.6	3.1	9	BMP2|BMP4|HES1|SALL1|SOX9|WNT6|KLHL3|WNT4|AHI1
KEGG Pathway	ko05140	Leishmaniasis	-2.6	3.1	9	C3|MAPK14|IFNGR1|ITGA4|NFKBIA|MAPK11|MAPK13|PTGS2|IRAK4
GO Cellular Components	GO:0070821	tertiary granule membrane	-2.6	3.1	9	CHRNB4|CYBB|FCER1G|PLD1|NBEAL2|RAP2C|TSPAN14|ANO6|SVIP
GO Biological Processes	GO:0008542	visual learning	-2.6	3.7	7	CCK|DRD1|GRIN2A|PDE1B|NLGN3|LRRN4|TAFA2
GO Molecular Functions	GO:1904315	transmitter-gated ion channel activity involved in regulation of postsynaptic membrane potential	-2.6	3.7	7	CHRNA5|CHRNB4|GABRA1|GABRA2|GABRA4|GABRB2|GLRA2
GO Biological Processes	GO:0044772	mitotic cell cycle phase transition	-2.6	1.6	39	CDKN2C|CETN2|CYP1A1|DUSP1|MAD2L1|MCM2|MDM2|MDM4|PPP1R12A|CDK17|PLK1|PPAT|PPP2R2A|PPP3CA|TERT|TPD52L1|CUL4A|ZW10|ADAMTS1|DLGAP5|TUBB4B|GPNMB|ARPP19|CEP43|FAM107A|CEP131|CLASP2|PLCB1|KLHL18|ORC6|RGCC|GMNN|CEP192|RHOU|CEP76|CEP78|MASTL|CACUL1|CCNY
KEGG Pathway	ko05202	Transcriptional misregulation in cancer	-2.6	2.2	16	BIRC3|RUNX1|CDKN2C|CEBPB|ETV6|HPGD|CXCL8|SMAD1|MDM2|PDGFA|ZEB1|TGFBR2|IL1R2|NR4A3|PER2|DOT1L
GO Biological Processes	GO:0072521	purine-containing compound metabolic process	-2.6	1.6	40	ADCY1|ADCY6|ADORA2B|ADSL|AHCY|ACSL3|ACSL4|HPRT1|INSR|LDHA|MTHFD1|PDE1A|PDE4B|PDE8A|PDK4|PPAT|PTH|TTR|TPST2|OGT|PDE5A|SLC4A4|PAPSS2|PAPSS1|PPIF|CLPX|PDE10A|SLC26A1|PPARGC1A|ACOT9|PDE7B|NDUFAF1|DDIT4|MOCOS|CARMIL1|NADK|PDZD3|ACSF2|SLC25A25|SULT6B1
GO Biological Processes	GO:0044106	cellular amine metabolic process	-2.6	2.4	13	DRD1|DRD4|GPR37|HDC|HPRT1|ODC1|PRKN|PDE1B|SAT1|SMS|SRM|NAAA|VPS35
GO Molecular Functions	GO:0044325	ion channel binding	-2.6	2.4	13	ACTN1|CASR|FKBP1B|ITPR2|KCNQ1|LYN|PDE4B|STX1A|RIMS2|PHPT1|PPP1R9A|SCN3B|CBARP
GO Biological Processes	GO:0051258	protein polymerization	-2.6	1.9	23	ADD3|ARHGAP6|PRKN|TWF1|TMOD1|WASF1|PSTPIP2|ARPC1B|ACTR3|TENM1|TUBGCP3|BAIAP2|NCKAP1|WASF3|FAM107A|CLASP2|CYFIP2|TPPP3|CEP192|CARMIL1|PPP1R9A|MID1IP1|SSH2
GO Biological Processes	GO:0006665	sphingolipid metabolic process	-2.6	2.3	15	STS|CREM|TNFRSF1A|UGCG|UGT8|CERT1|PRKD3|ST8SIA5|CERK|ST6GALNAC5|ESYT3|SPNS2|PPM1L|ST6GALNAC3|ACER2
GO Molecular Functions	GO:0017048	Rho GTPase binding	-2.6	2.3	15	DIAPH2|DOCK1|TIAM1|WASF1|ARHGEF10|ELMO1|FARP1|VAV3|NCKAP1|DAAM2|CYFIP2|ARHGEF4|ARHGEF3|PARD6B|FRMD7
GO Cellular Components	GO:0070820	tertiary granule	-2.6	2.3	15	CHRNB4|CYBB|DSP|FCER1G|LGALS3|SERPINB10|PLD1|PRCP|TNFAIP6|NBEAL2|QPCT|RAP2C|TSPAN14|ANO6|SVIP
GO Biological Processes	GO:0051186	cofactor metabolic process	-2.6	1.6	39	AHCY|ALAS1|APOA4|CYBB|CYP1A1|ACSL3|ACSL4|GSTA2|GSTA3|GSTT1|HMOX1|INSR|LDHA|MT3|MTHFD1|MTHFR|PDK4|PHYH|PTGS2|TKT|OGT|PDXK|SLC4A4|SLC23A2|MTHFD2|PPARGC1A|ACOT9|NOCT|NUDT13|GLRX2|DDIT4|MOCOS|NADK|CHAC1|ACSF2|GPT2|MDH1B|CLYBL|CHAC2
GO Biological Processes	GO:0010675	regulation of cellular carbohydrate metabolic process	-2.6	2.3	14	DGKQ|INSR|PRKN|PDK4|PTH|PTPN2|OGT|ARPP19|PPARGC1A|PASK|SIRT1|DDIT4|RUBCNL|SIK1
GO Biological Processes	GO:0015893	drug transport	-2.6	2	19	CA2|DRD1|DRD4|PRKN|RAB3A|RAB3B|RGS2|RGS4|SLC1A3|SYT4|FZD4|PER2|SLC66A1|SLC17A6|SLC7A3|SLC25A25|SLC35F3|SLC13A5|SLC6A17
GO Molecular Functions	GO:0097110	scaffold protein binding	-2.6	3.3	8	DSP|ITPR2|KCNQ1|LRP4|MDM2|BAIAP2|CIT|NLGN3
GO Biological Processes	GO:0051784	negative regulation of nuclear division	-2.6	3.3	8	BMP4|BMP7|DMRT1|DUSP1|MAD2L1|PLK1|ZW10|RGCC
GO Biological Processes	GO:0110020	regulation of actomyosin structure organization	-2.6	2.7	11	ARHGAP6|LPAR1|ARHGEF10|CLASP2|TMEFF2|RGCC|WNT4|CARMIL1|PPP1R9A|CCDC88A|FRMD7
GO Biological Processes	GO:0022600	digestive system process	-2.6	2.7	11	APOA4|CCKBR|CEL|FABP2|KCNQ1|PLS1|SOX9|UGCG|EZR|NR1H3|SNX10
GO Biological Processes	GO:0044264	cellular polysaccharide metabolic process	-2.6	2.7	11	INSR|PHKA2|PPP1CC|PTH|PER2|HS2ST1|PASK|NDST4|RUBCNL|STK40|B3GNT7
Reactome Gene Sets	R-HSA-9648025	EML4 and NUDC in mitotic spindle formation	-2.6	2.5	12	CENPC|MAD2L1|PLK1|PPP1CC|ZW10|TUBB4B|CLASP2|NSL1|SPC25|CENPL|TUBB2B|CENPS
GO Biological Processes	GO:0048562	embryonic organ morphogenesis	-2.6	1.9	23	ALDH1A3|BMP4|BMP7|FBN1|FRZB|GATA4|HES1|MMP16|MTHFD1|SALL1|SHOX2|SOX9|ZEB1|TGFBR2|NR4A3|FLVCR1|AHI1|SOBP|BBS7|KDM2B|OSR2|RDH10|RBPMS2
GO Biological Processes	GO:0060173	limb development	-2.6	2.2	16	BMP4|BMP7|ECE1|LRP4|SALL1|SHOX2|SKI|SOX9|WNT7A|FLVCR1|MKS1|BBS7|CYP26B1|KREMEN1|OSR2|RDH10
GO Biological Processes	GO:0048736	appendage development	-2.6	2.2	16	BMP4|BMP7|ECE1|LRP4|SALL1|SHOX2|SKI|SOX9|WNT7A|FLVCR1|MKS1|BBS7|CYP26B1|KREMEN1|OSR2|RDH10
GO Cellular Components	GO:0044450	microtubule organizing center part	-2.6	2	20	CETN2|PDE4B|PLK1|DLGAP5|C2CD5|TUBGCP3|CEP43|DZIP1|CEP131|DCDC2|AHI1|MKS1|CEP192|CCDC88A|ODF2L|FNIP2|CEP76|CEP78|CCSAP|CEP128
GO Cellular Components	GO:0044437	vacuolar part	-2.6	1.6	38	FASLG|C3|CLCN6|ECE1|GC|GPC1|PLD1|PRCP|SDC1|SDC2|SLC3A1|TTR|ULK1|RNASET2|AP1S2|SDC3|TUBB4B|MMD|LAMP5|NAAA|NSG2|SLC66A1|CPPED1|MREG|VPS35|FNIP2|GNB4|NAPB|SLC39A8|RUBCNL|VMP1|RILP|MAP1LC3A|FNIP1|AP1S3|UNC13D|ATP6V1C2|ATP11C
KEGG Pathway	ko04727	GABAergic synapse	-2.5	2.8	10	ADCY1|ADCY6|GABRA1|GABRA2|GABRA4|GABRB2|GLUL|SLC38A2|GNB4|SLC38A1
GO Cellular Components	GO:0098982	GABA-ergic synapse	-2.5	3	9	DRD1|GABRA1|GABRA4|GABRB2|IGSF9B|PLCB1|PCDH17|NLGN3|SLC6A17
KEGG Pathway	ko04918	Thyroid hormone synthesis	-2.5	3	9	ADCY1|ADCY6|ATF4|ITPR1|ITPR2|SLC26A4|TSHR|TTR|PLCB1
GO Biological Processes	GO:0031670	cellular response to nutrient	-2.5	3	9	CASR|CYBB|HMOX1|MDM2|PTGS2|BAIAP2|POSTN|GDAP1|CASTOR1
GO Biological Processes	GO:0015914	phospholipid transport	-2.5	3	9	APOA4|APOC3|CETP|PITPNA|PLA2G10|CERT1|ATP10D|MFSD2A|ATP11C
GO Biological Processes	GO:0060334	regulation of interferon-gamma-mediated signaling pathway	-2.5	5	5	IFNGR1|PTPN2|SOCS1|SOCS3|NR1H3
GO Molecular Functions	GO:0120013	intermembrane lipid transfer activity	-2.5	5	5	APOA4|CETP|STAR|CERT1|STARD5
GO Biological Processes	GO:0045992	negative regulation of embryonic development	-2.5	5	5	BMP4|BMP7|FZD7|SULF1|RPS6KA6
KEGG Pathway	hsa00340	Histidine metabolism	-2.5	5	5	ALDH1A3|ASPA|HAL|HDC|AMDHD1
GO Biological Processes	GO:0060330	regulation of response to interferon-gamma	-2.5	5	5	IFNGR1|PTPN2|SOCS1|SOCS3|NR1H3
GO Molecular Functions	GO:0016247	channel regulator activity	-2.5	2.3	14	DRD4|FKBP1B|ITPR1|NEDD4|PRKCZ|STX1A|ARPP19|SGK3|CACNG5|KCNMB4|PHPT1|PACSIN3|SCN3B|PDZD3
GO Biological Processes	GO:0097485	neuron projection guidance	-2.5	1.9	22	ALCAM|BMP7|CRMP1|GFRA3|GPC1|ANOS1|KIF5C|NFIB|RELN|RAP1GAP|RYK|EZR|CXCR4|NR4A3|PLA2G10|GAB2|DPYSL4|SEMA4G|BOC|VSTM2L|TUBB2B|DRAXIN
GO Biological Processes	GO:0032868	response to insulin	-2.5	1.9	22	GCNT1|GPR21|INSR|LYN|MYO5A|PDE3B|PDK4|PPAT|PRKCZ|PTPN2|STAR|OGT|SOCS1|SOCS3|C2CD5|BAIAP2|RAB31|SIK2|SIRT1|PRLH|PHIP|ATP6V1C2
GO Molecular Functions	GO:0015077	monovalent inorganic cation transmembrane transporter activity	-2.5	1.8	27	HCN2|KCNQ1|SCNN1G|SLC1A3|SLC6A6|SLC20A1|SLC20A2|KCNK5|SLC4A4|SLC4A7|SLC23A2|SLC34A2|KCNH4|KCNMB4|SLC38A2|TMCO3|SCN3B|KCNQ5|SLC24A3|SLC39A8|SLC38A1|HVCN1|C15orf48|KCNK17|SLC5A12|ATP6V1C2|SLC13A5
GO Biological Processes	GO:0050868	negative regulation of T cell activation	-2.5	2.5	12	BMP4|RUNX1|CD80|CEBPB|LGALS3|MDK|PTPN2|SOCS1|PDE5A|GPNMB|PTPN22|TNFRSF21
GO Biological Processes	GO:0008543	fibroblast growth factor receptor signaling pathway	-2.5	2.5	12	CBL|FGFR3|GPC1|ANOS1|THBS1|FGF18|SPRY3|SETX|SULF1|WNT4|SULF2|SHCBP1
GO Biological Processes	GO:0033559	unsaturated fatty acid metabolic process	-2.5	2.5	12	ABCD2|CYP1A1|CYP1B1|HPGD|FADS1|LTC4S|PTGS1|PTGS2|TNFRSF1A|PLA2G10|FADS2|SIRT1
GO Biological Processes	GO:0099174	regulation of presynapse organization	-2.5	4.1	6	WNT7A|NLGN3|VPS35|NTNG2|SLITRK4|CBLN2
GO Biological Processes	GO:0033006	regulation of mast cell activation involved in immune response	-2.5	4.1	6	ADORA2B|FCER1G|HMOX1|LYN|GAB2|UNC13D
GO Biological Processes	GO:0071709	membrane assembly	-2.5	4.1	6	CEL|LRP4|UGCG|PACSIN2|NLGN3|TLCD2
GO Biological Processes	GO:0097484	dendrite extension	-2.5	4.1	6	PRKN|SYT4|CXCR4|WASF1|RIMS2|CYFIP2
KEGG Pathway	hsa04070	Phosphatidylinositol signaling system	-2.5	2.7	11	DGKQ|ITPR1|ITPR2|PIK3C2B|PI4KB|DGKE|PLCB1|PLCE1|MTMR14|IPPK|IPMK
GO Biological Processes	GO:0006885	regulation of pH	-2.5	2.7	11	FASLG|CA2|CCKBR|SLC26A3|EDNRB|PDK4|SLC26A4|SLC4A4|SLC4A7|ROGDI|ATP6V1C2
Reactome Gene Sets	R-HSA-2187338	Visual phototransduction	-2.5	2.7	11	APOC3|GPC1|RBP1|SDC1|SDC2|TTR|LRP8|SDC3|BCO2|RDH10|RGS9BP
GO Biological Processes	GO:0001823	mesonephros development	-2.5	2.7	11	BMP2|BMP4|BMP7|HES1|SMAD1|SALL1|SDC1|SOX9|WNT6|WNT4|OSR2
GO Biological Processes	GO:0014911	positive regulation of smooth muscle cell migration	-2.5	3.6	7	LPAR1|MDK|MDM2|TERT|NR4A3|ADAMTS1|POSTN
GO Biological Processes	GO:0061001	regulation of dendritic spine morphogenesis	-2.5	3.6	7	RELN|TIAM1|LRP8|BAIAP2|TANC2|NLGN3|PPP1R9A
GO Biological Processes	GO:1990928	response to amino acid starvation	-2.5	3.6	7	ATF3|ATF4|MAP3K5|SLC38A2|MAP1LC3A|DAPL1|BMT2
GO Biological Processes	GO:0042220	response to cocaine	-2.5	3.6	7	CRHBP|DRD1|DRD4|MDM2|RGS4|TIAM1|HOMER2
GO Biological Processes	GO:0042733	embryonic digit morphogenesis	-2.5	3.3	8	BMP4|ECE1|LRP4|SALL1|WNT7A|FLVCR1|MKS1|OSR2
GO Biological Processes	GO:0045843	negative regulation of striated muscle tissue development	-2.5	3.3	8	BMP2|BMP4|MAPK11|RGS2|RGS4|TGFBR2|TLL2|FZD7
Reactome Gene Sets	R-HSA-198725	Nuclear Events (kinase and transcription factor activation)	-2.5	3.3	8	MAPK14|DUSP4|DUSP7|FOSB|ID1|MAPK11|RPS6KA2|MAPKAPK2
GO Biological Processes	GO:0010574	regulation of vascular endothelial growth factor production	-2.5	3.3	8	ADORA2B|ATF4|C3|CYP1B1|GATA4|PTGS2|SULF1|SULF2
GO Biological Processes	GO:0046847	filopodium assembly	-2.5	3.3	8	DPYSL3|EZR|NEURL1|TENM1|PPP1R16B|ARHGEF4|PPP1R9A|TENM2
GO Biological Processes	GO:0032368	regulation of lipid transport	-2.5	2.4	13	APOA4|APOC3|CETP|NFKBIA|PRKN|PON1|THBS1|PLA2G10|NR1H3|PLA2R1|SIRT1|ZDHHC8|NUS1
GO Biological Processes	GO:0035107	appendage morphogenesis	-2.5	2.3	14	BMP4|BMP7|ECE1|LRP4|SALL1|SHOX2|SKI|SOX9|WNT7A|FLVCR1|MKS1|CYP26B1|OSR2|RDH10
GO Biological Processes	GO:0035108	limb morphogenesis	-2.5	2.3	14	BMP4|BMP7|ECE1|LRP4|SALL1|SHOX2|SKI|SOX9|WNT7A|FLVCR1|MKS1|CYP26B1|OSR2|RDH10
GO Biological Processes	GO:1903364	positive regulation of cellular protein catabolic process	-2.5	2.3	14	MDM2|PRKN|PLK1|EZR|RNF19A|DISC1|RNFT1|BBS7|FBXW7|VPS35|RNF128|SOCS4|RNF19B|AMER1
GO Biological Processes	GO:0044770	cell cycle phase transition	-2.5	1.6	41	CDKN2C|CETN2|CYP1A1|DUSP1|MAD2L1|MCM2|MDM2|MDM4|PPP1R12A|CDK17|PLK1|PPAT|PPP2R2A|PPP3CA|TERT|TPD52L1|CUL4A|ZW10|ADAMTS1|DLGAP5|TUBB4B|GPNMB|ARPP19|CEP43|FAM107A|CEP131|CLASP2|PLCB1|KLHL18|ORC6|RGCC|GMNN|CEP192|FBXW7|RHOU|CEP76|CEP78|MASTL|CACUL1|NEK10|CCNY
GO Biological Processes	GO:0043506	regulation of JUN kinase activity	-2.5	2.8	10	MAP3K5|PPEF2|TIAM1|TRAF2|FZD4|DUSP10|TNIK|PTPN22|AIDA|NRK
GO Biological Processes	GO:0009743	response to carbohydrate	-2.5	2	19	ANGPT2|CASR|FKBP1B|GATA4|GLUL|GPR27|LDHA|LYN|PPP3CA|MAPK13|PTGS2|STAR|TGFBR2|THBS1|TIAM1|PPARGC1A|PHPT1|PRLH|NADK
GO Biological Processes	GO:0021700	developmental maturation	-2.5	1.9	22	RERE|BNC1|BMP2|C3|SLC26A3|EDNRB|FGFR3|HES1|MYO5A|PGR|RELN|PTH|RAB3A|SYT4|NEURL1|DISC1|FLVCR1|ZDHHC2|XYLT1|BHLHA15|ANO6|RFLNB
GO Cellular Components	GO:0000151	ubiquitin ligase complex	-2.5	1.9	22	DDB2|GPR37|NEDD4|PRKN|TRAF2|CUL4A|KLHL21|CBX7|RNF19A|KLHL3|FBXO8|RNF11|KLHL20|KLHL24|FBXW7|CAND1|KLHL9|SPSB4|FBXO32|RNF19B|MIB2|ASB12
GO Biological Processes	GO:0043542	endothelial cell migration	-2.5	1.9	22	ANGPT2|BMP4|MAPK14|CYP1B1|GLUL|HMOX1|ID1|PRCP|PTGS2|RRAS|THBS1|WNT7A|SCG2|FGF18|SIRT1|SRPX2|RGCC|FBXW7|SYNJ2BP|ADAMTS9|JCAD|NUS1
GO Biological Processes	GO:0072088	nephron epithelium morphogenesis	-2.5	3	9	BMP2|BMP4|HES1|SALL1|SOX9|WNT6|KLHL3|WNT4|AHI1
GO Molecular Functions	GO:0048365	Rac GTPase binding	-2.5	3	9	TIAM1|WASF1|ELMO1|FARP1|VAV3|NCKAP1|CYFIP2|ARHGEF4|FRMD7
GO Biological Processes	GO:0015909	long-chain fatty acid transport	-2.5	3	9	ABCD2|DRD4|ACSL3|NMB|THBS1|PLA2G10|PLA2R1|MID1IP1|MFSD2A
GO Biological Processes	GO:0031100	animal organ regeneration	-2.5	3	9	ANGPT2|CEBPB|HMOX1|LCP1|PPAT|TGFBR2|TGFBR3|NR4A3|SULF2
GO Cellular Components	GO:0005938	cell cortex	-2.5	1.9	23	ADD3|ITPR2|MYO1D|NEDD4|PLS1|PRKCZ|TMOD1|TRAF2|EZR|RIMS2|C2CD5|RHOBTB1|FRY|RHOBTB3|FNBP1|CLASP2|DCDC2|PPP1R9A|AGTRAP|ERMN|PARD6B|SAPCD2|SEPTIN10
GO Biological Processes	GO:0043112	receptor metabolic process	-2.5	2.1	17	DRD4|ECE1|FCER1G|CXCL8|CXCR1|INSR|NEDD4|EZR|NUMB|NR1H3|RAMP1|RAB31|CACNG5|MYLIP|NECAB2|AHI1|ANKRD13A
Hallmark Gene Sets	M5950	HALLMARK ALLOGRAFT REJECTION	-2.5	2.1	17	FASLG|CD80|F2R|GCNT1|IFNGR1|IL11|IL18|IRF7|LY75|LYN|MBL2|TRAF2|SOCS1|EIF4G3|CARTPT|STAB1|NLRP3
Reactome Gene Sets	R-HSA-70921	Histidine catabolism	-2.5	9.3	3	HAL|HDC|AMDHD1
GO Biological Processes	GO:0072033	renal vesicle formation	-2.5	9.3	3	SALL1|SOX9|WNT4
GO Biological Processes	GO:0003330	regulation of extracellular matrix constituent secretion	-2.5	9.3	3	TNFRSF1A|RGCC|RIC1
GO Biological Processes	GO:0051940	regulation of catecholamine uptake involved in synaptic transmission	-2.5	9.3	3	DRD1|DRD4|RAB3B
GO Biological Processes	GO:1903376	regulation of oxidative stress-induced neuron intrinsic apoptotic signaling pathway	-2.5	9.3	3	MCL1|PRKN|FBXW7
Reactome Gene Sets	R-HSA-5638303	Inhibition of Signaling by Overexpressed EGFR	-2.5	9.3	3	HBEGF|TGFA|EPGN
GO Biological Processes	GO:0036480	neuron intrinsic apoptotic signaling pathway in response to oxidative stress	-2.5	9.3	3	MCL1|PRKN|FBXW7
GO Biological Processes	GO:0061669	spontaneous neurotransmitter secretion	-2.5	9.3	3	PRKN|RIMS2|PPP1R9A
GO Biological Processes	GO:0031946	regulation of glucocorticoid biosynthetic process	-2.5	9.3	3	BMP2|DGKQ|WNT4
Reactome Gene Sets	R-HSA-5638302	Signaling by Overexpressed Wild-Type EGFR in Cancer	-2.5	9.3	3	HBEGF|TGFA|EPGN
GO Biological Processes	GO:0006208	pyrimidine nucleobase catabolic process	-2.5	9.3	3	CRMP1|DPYSL3|DPYSL4
GO Biological Processes	GO:0006548	histidine catabolic process	-2.5	9.3	3	HAL|HDC|AMDHD1
GO Biological Processes	GO:0051584	regulation of dopamine uptake involved in synaptic transmission	-2.5	9.3	3	DRD1|DRD4|RAB3B
GO Molecular Functions	GO:0015186	L-glutamine transmembrane transporter activity	-2.5	9.3	3	SLC1A4|SLC38A2|SLC38A1
GO Biological Processes	GO:0010966	regulation of phosphate transport	-2.5	9.3	3	ATF4|CEBPB|CRY2
GO Biological Processes	GO:0072161	mesenchymal cell differentiation involved in kidney development	-2.5	9.3	3	BMP4|WNT4|AMER1
GO Biological Processes	GO:0010668	ectodermal cell differentiation	-2.5	9.3	3	ETS2|FZD7|EDA2R
GO Biological Processes	GO:0061101	neuroendocrine cell differentiation	-2.5	9.3	3	BMP2|HES1|WNT4
GO Biological Processes	GO:1990709	presynaptic active zone organization	-2.5	9.3	3	CAST|RAB3A|PCDH17
GO Biological Processes	GO:0052805	imidazole-containing compound catabolic process	-2.5	9.3	3	HAL|HDC|AMDHD1
GO Biological Processes	GO:2001012	mesenchymal cell differentiation involved in renal system development	-2.5	9.3	3	BMP4|WNT4|AMER1
GO Biological Processes	GO:0071676	negative regulation of mononuclear cell migration	-2.5	9.3	3	DUSP1|NBL1|PLCB1
Reactome Gene Sets	R-HSA-8939242	RUNX1 regulates transcription of genes involved in differentiation of keratinocytes	-2.5	9.3	3	RUNX1|SOCS3|SOCS4
GO Cellular Components	GO:0097413	Lewy body	-2.5	9.3	3	ATF4|PRKN|SQSTM1
GO Biological Processes	GO:0035744	T-helper 1 cell cytokine production	-2.5	9.3	3	IL1R1|IL18|IL18R1
GO Biological Processes	GO:0120034	positive regulation of plasma membrane bounded cell projection assembly	-2.5	2.6	11	DPYSL3|NEURL1|ACTR3|TENM1|NCKAP1|DZIP1|PLEK2|PLCE1|CCDC88A|TENM2|FRMD7
KEGG Pathway	hsa04750	inflammatory mediator regulation of trp channels	-2.5	2.6	11	ADCY1|ADCY6|MAPK14|IL1R1|ITPR1|ITPR2|PPP1CC|MAPK11|MAPK10|MAPK13|PLCB1
GO Molecular Functions	GO:0016298	lipase activity	-2.5	2.4	13	CASR|CEL|F2RL2|HMOX1|PLD1|PNPLA4|PLA2G10|PLCB1|PLCE1|PNPLA2|GDPD5|NOTUM|ASPG
GO Biological Processes	GO:0048565	digestive tract development	-2.5	2.4	13	BMP4|CCKBR|CYP1A1|EDNRB|GATA4|HES1|CXCL8|SALL1|SHOX2|TGFBR2|AHI1|BBS7|RBPMS2
GO Biological Processes	GO:0008643	carbohydrate transport	-2.5	2.3	14	C3|MAPK14|DRD1|INSR|PLS1|PTH|TERT|EZR|NR4A3|C2CD5|SLC23A2|ARPP19|MFSD2A|MFSD4A
GO Biological Processes	GO:0016331	morphogenesis of embryonic epithelium	-2.5	2.3	14	ALDH1A3|BMP4|BMP7|MTHFD1|MTHFR|SKI|SOX9|WNT6|LMO4|SULF1|WNT4|MKS1|KDM2B|RDH10
GO Biological Processes	GO:0045017	glycerolipid biosynthetic process	-2.5	1.9	21	C3|DGKQ|ACSL3|ACSL4|PCYT1A|PDGFA|PIK3C2B|PI4KB|PLD1|PLSCR1|RAB4A|PLA2G10|DGKE|NR1H3|PLCE1|FBXW7|ETNK1|PNPLA2|MTMR14|MFSD2A|SIK1
GO Biological Processes	GO:0032225	regulation of synaptic transmission, dopaminergic	-2.5	6.2	4	DRD1|DRD4|PTGS2|RAB3B
GO Biological Processes	GO:0019372	lipoxygenase pathway	-2.5	6.2	4	HPGD|LTC4S|PON1|PTGS2
GO Biological Processes	GO:0007567	parturition	-2.5	6.2	4	ARNTL|CYP1A1|HPGD|NRK
GO Biological Processes	GO:0042487	regulation of odontogenesis of dentin-containing tooth	-2.5	6.2	4	BMP2|BMP4|DMRT3|APCDD1
GO Biological Processes	GO:1903350	response to dopamine	-2.5	6.2	4	ATF4|DRD1|ID1|PRKN
GO Biological Processes	GO:0060572	morphogenesis of an epithelial bud	-2.5	6.2	4	BMP4|BMP7|SULF1|RDH10
GO Molecular Functions	GO:0046935	1-phosphatidylinositol-3-kinase regulator activity	-2.5	6.2	4	CCKBR|SOCS1|SOCS3|SOCS4
GO Biological Processes	GO:0071871	response to epinephrine	-2.5	6.2	4	KCNQ1|PDE4B|STAR|PPARGC1A
GO Biological Processes	GO:1903039	positive regulation of leukocyte cell-cell adhesion	-2.5	2	19	RUNX1|CD80|MAP3K8|HES1|IL18|ITGA4|LYN|MDK|PRKCZ|TGFBR2|NR4A3|SOCS1|CD83|RASGRP1|HSPH1|DUSP10|PTPN22|NLRP3|CD24
GO Biological Processes	GO:0051090	regulation of DNA-binding transcription factor activity	-2.5	1.7	31	ADCY1|BMP7|MAPK14|CYP1B1|HMOX1|HES1|ID1|IL18|NFKBIA|PPP3CA|PRKCZ|MAPK11|MAPK10|RELN|TRAF2|TRIM25|LRP8|FZD4|PLA2G10|IL18R1|TRAIP|PPARGC1A|COPS5|ERC1|SIRT1|SGK3|RGCC|CAMK1D|EDA2R|NLRP3|SIK1
GO Biological Processes	GO:0007389	pattern specification process	-2.5	1.7	31	BMP2|BMP4|BMP7|C3|ETS2|GATA4|HES1|LRP4|SMAD1|NBL1|RELN|SKI|ZEB1|TGFBR2|WNT6|WNT7A|FST|CHSY1|DAAM2|AHI1|MKS1|BBS7|CFC1|CYP26B1|POGLUT1|DMRT3|GREM2|AIDA|PALB2|KDM2B|RIPPLY2
GO Biological Processes	GO:0042398	cellular modified amino acid biosynthetic process	-2.5	3.5	7	CKMT1B|GATM|MTHFD1|PLOD2|PLSCR1|CHAC1|CHAC2
GO Biological Processes	GO:0032663	regulation of interleukin-2 production	-2.5	3.5	7	RUNX1|CD80|PDE4B|TRAF2|EZR|CD83|HOMER2
GO Molecular Functions	GO:0015485	cholesterol binding	-2.5	3.5	7	APOA4|APOC3|CETP|STAR|NR1H3|OSBPL3|STARD5
GO Molecular Functions	GO:0005548	phospholipid transporter activity	-2.5	3.5	7	CETP|PITPNA|PLSCR1|CERT1|ANO3|MFSD2A|ANO6
GO Biological Processes	GO:0048641	regulation of skeletal muscle tissue development	-2.5	3.5	7	ARNTL|GPC1|SHOX2|TLL2|CYP26B1|MEGF10|RBM24
GO Biological Processes	GO:0006111	regulation of gluconeogenesis	-2.5	3.5	7	DGKQ|PTPN2|OGT|ARPP19|PPARGC1A|SIRT1|SIK1
GO Biological Processes	GO:1900087	positive regulation of G1/S transition of mitotic cell cycle	-2.5	3.5	7	CYP1A1|MDM2|TERT|CUL4A|ADAMTS1|PLCB1|RGCC
GO Biological Processes	GO:0048635	negative regulation of muscle organ development	-2.5	3.2	8	BMP2|BMP4|MAPK11|RGS2|RGS4|TGFBR2|TLL2|FZD7
GO Molecular Functions	GO:0005089	Rho guanyl-nucleotide exchange factor activity	-2.5	3.2	8	DOCK1|TIAM1|ARHGEF10|FARP1|VAV3|ARHGEF4|ARHGEF3|FRMD7
GO Biological Processes	GO:0060997	dendritic spine morphogenesis	-2.5	3.2	8	RELN|TIAM1|WNT7A|LRP8|BAIAP2|TANC2|NLGN3|PPP1R9A
GO Biological Processes	GO:0055081	anion homeostasis	-2.5	3.2	8	FASLG|CETP|PTH|XPR1|SLC34A2|SIRT1|SLC66A1|TLCD2
GO Cellular Components	GO:0015629	actin cytoskeleton	-2.5	1.6	34	ACTN1|ARHGAP6|ACKR2|DPYSL3|GAS2|LCP1|MYLK|MYO1D|MYO5A|MYO7B|PPP1R12A|PLS1|PRKCZ|TWF1|STX1A|TMOD1|TNNI1|EZR|WASF1|PSTPIP2|SH3PXD2A|ARPC1B|ACTR3|BAIAP2|NCKAP1|LDB3|FAM107A|KLHL20|DCDC2|CARMIL1|PPP1R9A|RHOU|JAM3|RFLNB
GO Biological Processes	GO:0016042	lipid catabolic process	-2.5	1.8	25	ABCD2|APOA4|APOC3|STS|CEL|CYP1B1|ETFDH|FABP2|HPGD|MT3|PDE3B|PHYH|PLD1|PNPLA4|PLA2G10|PLCB1|NAAA|PLCE1|AIG1|CYP26B1|PNPLA2|BCO2|MFSD2A|ACER2|ASPG
GO Biological Processes	GO:0014033	neural crest cell differentiation	-2.5	2.8	10	BMP4|BMP7|EDN3|EDNRB|FN1|FRZB|HES1|SOX9|SEMA4G|RDH10
GO Cellular Components	GO:0005925	focal adhesion	-2.5	1.7	29	ACTN1|ALCAM|CBL|CNN1|FGFR3|ITGA4|LCP1|MCAM|MME|PPP1R12A|PPP1CC|TWF1|RRAS|EZR|NUMB|WASF1|MPZL1|IL1RL1|MRC2|ARPC1B|ACTR3|NCKAP1|FAM107A|PACSIN2|CLASP2|SYNE2|FOCAD|RHOU|DIXDC1
GO Biological Processes	GO:0052548	regulation of endopeptidase activity	-2.5	1.7	30	BIRC3|FASLG|SERPINC1|C3|CAST|CCK|F2R|GRIN2A|ANOS1|LYN|MDM2|MAP3K5|MT3|SERPINB10|PTGS2|THBS1|TRAF2|USP14|WFDC2|SIRT1|CYFIP2|CPAMD8|SH3RF1|UBE2O|RNF34|FNIP1|EGLN3|NLRP3|CD109|ACER2
GO Biological Processes	GO:0046545	development of primary female sexual characteristics	-2.5	2.6	11	CEBPB|GAS2|INSR|PGR|FZD4|ADAMTS1|FST|SIRT1|TIPARP|WNT4|GPR149
GO Biological Processes	GO:0006700	C21-steroid hormone biosynthetic process	-2.5	4.8	5	BMP2|DGKQ|STAR|PPARGC1A|WNT4
Reactome Gene Sets	R-HSA-3238698	WNT ligand biogenesis and trafficking	-2.5	4.8	5	WNT6|WNT7A|WNT4|VPS35|WNT5B
GO Biological Processes	GO:0030206	chondroitin sulfate biosynthetic process	-2.5	4.8	5	UGDH|CHST3|CHSY1|XYLT1|CHST9
GO Biological Processes	GO:0030318	melanocyte differentiation	-2.5	4.8	5	EDN3|EDNRB|MYO5A|MREG|ADAMTS9
GO Biological Processes	GO:0003171	atrioventricular valve development	-2.5	4.8	5	BMP2|GATA4|MDM2|MDM4|TGFBR2
GO Biological Processes	GO:0048643	positive regulation of skeletal muscle tissue development	-2.5	4.8	5	ARNTL|GPC1|SHOX2|CYP26B1|RBM24
GO Biological Processes	GO:0006688	glycosphingolipid biosynthetic process	-2.5	4.8	5	UGCG|UGT8|ST8SIA5|ST6GALNAC5|ST6GALNAC3
GO Molecular Functions	GO:0004435	phosphatidylinositol phospholipase C activity	-2.5	4.8	5	CASR|F2RL2|PLCB1|PLCE1|GDPD5
GO Biological Processes	GO:0032743	positive regulation of interleukin-2 production	-2.5	4.8	5	RUNX1|CD80|PDE4B|TRAF2|CD83
GO Biological Processes	GO:0072273	metanephric nephron morphogenesis	-2.5	4.8	5	BMP4|HES1|SALL1|SOX9|WNT4
GO Molecular Functions	GO:0099604	ligand-gated calcium channel activity	-2.5	4.8	5	FKBP1B|GRIN2A|ITPR1|ITPR2|RASA3
GO Biological Processes	GO:0007605	sensory perception of sound	-2.5	2.3	14	CRYM|GABRB2|KCNQ1|MYO7B|SLC26A4|SLC1A3|THRB|FZD4|HOMER2|DCDC2|USP53|SOBP|TMC1|MARVELD2
GO Biological Processes	GO:1903524	positive regulation of blood circulation	-2.5	2.9	9	ADRB1|CASR|EDN3|F2R|KCNQ1|PTGS2|RGS2|RGS4|SCN3B
GO Biological Processes	GO:0060193	positive regulation of lipase activity	-2.5	2.9	9	APOA4|ARHGAP6|ARL1|LPAR1|FGFR3|NTRK2|PRKCZ|PTH|NR1H3
GO Biological Processes	GO:0051321	meiotic cell cycle	-2.5	2	20	CENPC|DMRT1|DUSP1|ING2|INSR|PLK1|ZW10|PIWIL1|ACTR3|TUBGCP3|STAG3|PLCB1|WNT4|MOV10L1|CYP26B1|MASTL|TDRD9|HORMAD2|REC114|CENPS
GO Biological Processes	GO:0016482	cytosolic transport	-2.5	2.2	15	ARL1|MYO1D|PRKN|SYT4|EZR|GOSR1|RHOBTB3|ERC1|TANC2|KLHL20|VPS35|RIC1|UBE2O|RBSN|RILP
KEGG Pathway	ko04270	Vascular smooth muscle contraction	-2.4	2.5	12	ADCY1|ADCY6|ADORA2B|ITPR1|ITPR2|MYLK|PPP1R12A|PPP1CC|PLA2G10|RAMP1|PLCB1|KCNMB4
GO Cellular Components	GO:0016607	nuclear speck	-2.4	1.7	28	ATF4|CRY2|MAPK14|DGKQ|DOCK1|PRKN|PPP1CC|TERT|TKT|ELL|HS6ST1|ADAMTS4|TENM1|SF3A1|FAM107A|DUSP10|PACSIN2|PLCB1|NSL1|CHD5|PPP1R16B|HP1BP3|CDC40|CARMIL1|EAF2|SAP130|RNF34|THOC3
GO Biological Processes	GO:0006094	gluconeogenesis	-2.4	2.7	10	ATF3|ATF4|DGKQ|PTPN2|OGT|PER2|ARPP19|PPARGC1A|SIRT1|SIK1
GO Biological Processes	GO:0046427	positive regulation of JAK-STAT cascade	-2.4	2.7	10	CYP1B1|F2R|FGFR3|HES1|IL10RB|IL18|LYN|TNFRSF1A|SOCS1|SOCS3
GO Biological Processes	GO:0042475	odontogenesis of dentin-containing tooth	-2.4	2.7	10	BMP2|BMP4|BMP7|CA2|LRP4|WNT6|FST|DMRT3|ROGDI|APCDD1
KEGG Pathway	hsa04727	GABAergic synapse	-2.4	2.7	10	ADCY1|ADCY6|GABRA1|GABRA2|GABRA4|GABRB2|GLUL|SLC38A2|GNB4|SLC38A1
GO Biological Processes	GO:0001656	metanephros development	-2.4	2.7	10	BMP4|BMP7|FBN1|HES1|PDGFA|SALL1|SOX9|WNT4|OSR2|RDH10
GO Molecular Functions	GO:0051213	dioxygenase activity	-2.4	2.7	10	CDO1|PHYH|PLOD2|PTGS1|PTGS2|TRMT9B|KDM7A|BCO2|KDM2B|EGLN3
GO Biological Processes	GO:0009166	nucleotide catabolic process	-2.4	2.1	16	CNP|HPRT1|INSR|LDHA|PDE1A|PDE4B|PDE8A|OGT|PDE5A|SLC4A4|PDE10A|PPARGC1A|NUDT13|PDE7B|DDIT4|NEIL2
KEGG Pathway	hsa04550	Signaling pathways regulating pluripotency of stem cells	-2.4	2.3	14	BMP4|MAPK14|FGFR3|ID1|LIFR|SMAD1|MAPK11|MAPK13|WNT6|WNT7A|FZD4|FZD7|WNT4|WNT5B
GO Biological Processes	GO:0009746	response to hexose	-2.4	2.1	17	ANGPT2|CASR|FKBP1B|GATA4|GLUL|GPR27|LDHA|PPP3CA|PTGS2|STAR|TGFBR2|THBS1|TIAM1|PPARGC1A|PHPT1|PRLH|NADK
GO Biological Processes	GO:0019233	sensory perception of pain	-2.4	2.6	11	CALCA|CCK|EDNRB|F2R|GRIN2A|MME|PTGS2|VIP|CXCR4|SCN3B|PROK2
GO Biological Processes	GO:0007218	neuropeptide signaling pathway	-2.4	2.6	11	CALCA|GLRA2|GPR37|GRP|NMB|CARTPT|TENM1|NXPH2|PROK2|MCHR2|GPR149
GO Biological Processes	GO:1904036	negative regulation of epithelial cell apoptotic process	-2.4	3.5	7	CAST|HMOX1|IL11|MDK|TERT|SCG2|TNIP2
GO Biological Processes	GO:0051653	spindle localization	-2.4	3.5	7	MAD2L1|PLK1|ZW10|ACTR3|CLASP2|NUSAP1|SAPCD2
GO Biological Processes	GO:0097300	programmed necrotic cell death	-2.4	3.5	7	BIRC3|FASLG|MAP3K5|TRAF2|PPIF|TRPM7|IPMK
GO Biological Processes	GO:0007422	peripheral nervous system development	-2.4	2.9	9	RUNX1|EDNRB|GFRA3|GPC1|NTRK2|SKI|UGT8|ARHGEF10|ADAM22
GO Biological Processes	GO:0061333	renal tubule morphogenesis	-2.4	2.9	9	BMP2|BMP4|HES1|SALL1|SOX9|WNT6|KLHL3|WNT4|AHI1
GO Biological Processes	GO:0006081	cellular aldehyde metabolic process	-2.4	2.9	9	ALDH1A1|ALDH1A3|BMP2|CYP1B1|TKT|PDXK|WNT4|BCO2|RDH10
GO Cellular Components	GO:0034703	cation channel complex	-2.4	2	18	HCN2|CACNB4|FKBP1B|GRIA2|GRIN2A|KCNQ1|PDE4B|SCNN1G|STX1A|KCNH4|CACNG5|KCNMB4|CACNA2D3|SCN3B|KCNQ5|MCU|VWC2L|SHISA9
GO Biological Processes	GO:0018105	peptidyl-serine phosphorylation	-2.4	1.8	23	CALCR|MAPK14|DGKQ|DRD1|IL11|NTRK2|PLK1|PRKCZ|MAPK13|PTGS2|TGFBR2|ULK1|MAPKAPK2|SH2D3C|TENM1|SGK3|DDIT4|CAMK1D|FNIP2|MASTL|FNIP1|STK32A|MAST4
GO Biological Processes	GO:0045446	endothelial cell differentiation	-2.4	2.4	12	BMP4|ID1|PPP1R12A|PTPRS|ZEB1|TNFRSF1A|EZR|WNT7A|CXCR4|PPP1R16B|RAP2C|MARVELD2
GO Biological Processes	GO:0017156	calcium ion regulated exocytosis	-2.4	2.3	14	ADCY1|ADORA2B|CHRNA5|DRD1|RAB3A|STX1A|SYT4|WNT7A|STXBP5L|RIMS2|NCS1|NAPB|CADPS2|CBARP
Reactome Gene Sets	R-HSA-2129379	Molecules associated with elastic fibres	-2.4	3.9	6	BMP2|BMP4|BMP7|FBN1|FN1|LTBP1
GO Biological Processes	GO:0003156	regulation of animal organ formation	-2.4	3.9	6	BMP2|BMP4|BMP7|HES1|SULF1|MKS1
GO Molecular Functions	GO:0030551	cyclic nucleotide binding	-2.4	3.9	6	HCN2|CNP|FKBP1B|PDE4B|PDE5A|PDE10A
GO Molecular Functions	GO:0005109	frizzled binding	-2.4	3.9	6	RYK|WNT6|WNT7A|FZD7|WNT4|WNT5B
Reactome Gene Sets	R-HSA-5689896	Ovarian tumor domain proteases	-2.4	3.9	6	TRIM25|OTUD7B|IFIH1|TNIP2|RNF128|TNIP3
GO Biological Processes	GO:0051955	regulation of amino acid transport	-2.4	3.9	6	CCK|RGS2|RGS4|SYT4|PER2|SLC43A2
GO Biological Processes	GO:1904951	positive regulation of establishment of protein localization	-2.4	1.7	28	CASR|MAPK14|ACSL3|ACSL4|GLUL|GPR27|IFNGR1|MDM2|PRKCZ|PTGS2|EZR|IL1RL1|C2CD5|TENM1|CEP131|PPP1R13B|RGCC|PHPT1|ZDHHC2|TM7SF3|FBXW7|FRMD4A|VPS35|RHOU|IFIH1|NADK|MCU|SYTL4
GO Biological Processes	GO:0010594	regulation of endothelial cell migration	-2.4	2	19	ANGPT2|BMP4|MAPK14|GLUL|HMOX1|PRCP|PTGS2|RRAS|THBS1|WNT7A|FGF18|SIRT1|SRPX2|RGCC|FBXW7|SYNJ2BP|ADAMTS9|JCAD|NUS1
KEGG Pathway	hsa04911	Insulin secretion	-2.4	2.7	10	ADCY1|ADCY6|ATF4|CCK|CCKAR|RAB3A|STX1A|RIMS2|PLCB1|KCNMB4
GO Biological Processes	GO:0051963	regulation of synapse assembly	-2.4	2.6	11	NTRK2|PTPRS|THBS2|WNT7A|SRPX2|NLGN3|PPP1R9A|VPS35|NTNG2|SLITRK4|CBLN2
GO Biological Processes	GO:0043266	regulation of potassium ion transport	-2.4	2.6	11	ATF4|DRD1|EDN3|KCNQ1|NEDD4|RGS4|VIP|KLHL24|NETO2|ANO6|KCNRG
GO Molecular Functions	GO:0070011	peptidase activity, acting on L-amino acid peptides	-2.4	1.6	39	CFD|ECE1|MME|MMP1|MMP10|MMP13|MMP16|PCSK1|PRCP|RELN|RNPEP|TLL2|MMP23B|ADAM19|USP14|USP2|PCSK7|ADAMTS4|ADAMTS3|ADAMTS2|ADAMTS1|CLCA2|CLPX|COPS5|USP22|USP49|ADAM22|USP53|OTUD7B|ADAMTS9|DPEP2|VASH2|THSD4|ADAMTSL1|USP43|ADAMTS17|LVRN|OVCH2|CAPN14
GO Cellular Components	GO:0098562	cytoplasmic side of membrane	-2.4	2.1	16	CACNB4|GNAT2|LYN|PPP3CA|RGS1|RGS2|TIAM1|TRAF2|EZR|FARP1|RASA3|PTPN22|GNB4|ESYT3|RGS8|GNAT3
GO Biological Processes	GO:0061919	process utilizing autophagic mechanism	-2.4	1.6	35	BNIP3|GATA4|HMOX1|ITPR1|MCL1|MT3|NEDD4|PRKN|PIK3C2B|SRPX|ULK1|EIF4G3|SQSTM1|STAM2|PPARGC1A|SIRT1|PTPN22|KLHL3|HSPB8|FBXW7|VPS35|MTMR14|RUBCNL|VMP1|RAB33B|ATG10|MAP1LC3A|DAPL1|SPATA18|LIX1|ATP6V1C2|SVIP|RAB43|NRBP2|ACER2
GO Biological Processes	GO:0006914	autophagy	-2.4	1.6	35	BNIP3|GATA4|HMOX1|ITPR1|MCL1|MT3|NEDD4|PRKN|PIK3C2B|SRPX|ULK1|EIF4G3|SQSTM1|STAM2|PPARGC1A|SIRT1|PTPN22|KLHL3|HSPB8|FBXW7|VPS35|MTMR14|RUBCNL|VMP1|RAB33B|ATG10|MAP1LC3A|DAPL1|SPATA18|LIX1|ATP6V1C2|SVIP|RAB43|NRBP2|ACER2
GO Biological Processes	GO:0002366	leukocyte activation involved in immune response	-2.4	1.5	44	ADORA2B|C3|CBL|CD80|CHRNB4|MAPK14|CYBB|CFD|DSP|FCER1G|HMOX1|CXCR1|IL18|LCP1|LGALS3|LYN|MDK|MME|SERPINB10|PLD1|PRCP|PRKCZ|RAB3A|TNFAIP6|TTR|NR4A3|PDXK|RNASET2|IL18R1|GAB2|RASGRP1|TUBB4B|RAB31|NBEAL2|QPCT|CPPED1|CAND1|RAP2C|TSPAN14|HVCN1|NLRP3|ANO6|UNC13D|SVIP
GO Biological Processes	GO:1901862	negative regulation of muscle tissue development	-2.4	3.1	8	BMP2|BMP4|MAPK11|RGS2|RGS4|TGFBR2|TLL2|FZD7
GO Biological Processes	GO:0060135	maternal process involved in female pregnancy	-2.4	3.1	8	ANGPT2|PGR|PPAT|PTGS2|RGS2|STC2|TPPP3|WNT4
GO Biological Processes	GO:0090140	regulation of mitochondrial fission	-2.4	4.6	5	BNIP3|PRKN|PPARGC1A|VPS35|MCU
Reactome Gene Sets	R-HSA-114508	Effects of PIP2 hydrolysis	-2.4	4.6	5	DGKQ|ITPR1|ITPR2|DGKE|RASGRP1
GO Biological Processes	GO:0042481	regulation of odontogenesis	-2.4	4.6	5	BMP2|BMP4|WNT6|DMRT3|APCDD1
GO Biological Processes	GO:2000353	positive regulation of endothelial cell apoptotic process	-2.4	4.6	5	FASLG|ITGA4|THBS1|RGCC|ANO6
GO Biological Processes	GO:0072012	glomerulus vasculature development	-2.4	4.6	5	ANGPT2|BMP4|BMP7|HES1|PDGFA
GO Biological Processes	GO:0002825	regulation of T-helper 1 type immune response	-2.4	4.6	5	CD80|IL1R1|IL18|IL18R1|IL1RL1
GO Biological Processes	GO:0046885	regulation of hormone biosynthetic process	-2.4	4.6	5	BMP2|DGKQ|STC2|PPARGC1A|WNT4
GO Cellular Components	GO:0036064	ciliary basal body	-2.4	2.2	14	CETN2|EZR|DZIP1|CEP131|ERC1|DISC1|AHI1|MKS1|BBS7|CCDC88A|ODF2L|RILP|CEP78|CCSAP
GO Biological Processes	GO:0043367	CD4-positive, alpha-beta T cell differentiation	-2.4	2.9	9	RUNX1|CD80|IL18|PRKCZ|SOCS1|IL18R1|CD83|SH3RF1|NLRP3
GO Biological Processes	GO:0002761	regulation of myeloid leukocyte differentiation	-2.4	2.4	12	CA2|RUNX1|CEBPB|FBN1|IRF7|LYN|PTPN2|CUL4A|CARTPT|TESC|FBXW7|TMEM64
GO Biological Processes	GO:0006595	polyamine metabolic process	-2.4	5.8	4	ODC1|SAT1|SMS|SRM
GO Biological Processes	GO:0010566	regulation of ketone biosynthetic process	-2.4	5.8	4	BMP2|DGKQ|PPARGC1A|WNT4
GO Molecular Functions	GO:0061778	intracellular chloride channel activity	-2.4	5.8	4	CLCA2|ANO3|TTYH3|ANO6
GO Molecular Functions	GO:0005229	intracellular calcium activated chloride channel activity	-2.4	5.8	4	CLCA2|ANO3|TTYH3|ANO6
Reactome Gene Sets	R-HSA-9018677	Biosynthesis of DHA-derived SPMs	-2.4	5.8	4	CYP1A1|HPGD|LTC4S|PTGS2
GO Biological Processes	GO:0090141	positive regulation of mitochondrial fission	-2.4	5.8	4	BNIP3|PRKN|VPS35|MCU
GO Molecular Functions	GO:0015174	basic amino acid transmembrane transporter activity	-2.4	5.8	4	SLC3A1|SLC7A4|SLC66A1|SLC7A3
GO Biological Processes	GO:0090494	dopamine uptake	-2.4	5.8	4	DRD1|DRD4|PRKN|RAB3B
GO Biological Processes	GO:1905331	negative regulation of morphogenesis of an epithelium	-2.4	5.8	4	BMP4|BMP7|CLASP2|SULF1
GO Biological Processes	GO:0045986	negative regulation of smooth muscle contraction	-2.4	5.8	4	ADORA2B|CALCA|PTGS2|RGS2
GO Biological Processes	GO:0090336	positive regulation of brown fat cell differentiation	-2.4	5.8	4	BMP7|MAPK14|PTGS2|FNDC5
GO Biological Processes	GO:0045722	positive regulation of gluconeogenesis	-2.4	5.8	4	PTPN2|ARPP19|PPARGC1A|SIRT1
GO Molecular Functions	GO:0003951	NAD+ kinase activity	-2.4	5.8	4	DGKQ|DGKE|CERK|NADK
GO Molecular Functions	GO:0015278	calcium-release channel activity	-2.4	5.8	4	FKBP1B|ITPR1|ITPR2|RASA3
Reactome Gene Sets	R-HSA-9607240	FLT3 Signaling	-2.4	1.9	22	HBEGF|DUSP1|DUSP4|DUSP5|DUSP7|FGFR3|FN1|GFRA3|PDE3B|PDGFA|PPP1CC|RASGRF1|TGFA|FGF18|GAB2|RASGRP1|DUSP10|RASA3|CNKSR2|RGL1|RASGEF1A|EPGN
GO Biological Processes	GO:0090102	cochlea development	-2.4	3.4	7	FRZB|GABRB2|HES1|MCM2|SOX9|ZEB1|SOBP
GO Molecular Functions	GO:0001221	transcription cofactor binding	-2.4	3.4	7	PGR|TERT|THRB|NR4A3|PER2|BAIAP2|PHF12
GO Biological Processes	GO:0045165	cell fate commitment	-2.4	1.9	21	BMP2|BMP4|CEBPB|ETS2|GATA4|MNX1|HES1|SMAD1|MCL1|SOX9|WNT6|WNT7A|FZD7|LMO4|PTCH2|CHD5|WNT4|CYP26B1|DMRT3|WNT5B|GLIS1
GO Biological Processes	GO:0051098	regulation of binding	-2.4	1.8	26	BMP2|BMP4|CRMP1|HMOX1|HES1|ID1|ITGA4|NFKBIA|PRKN|PLK1|PON1|PPP3CA|SKI|TERT|TGFBR3|TIAM1|PER2|RAMP1|SPON1|DZIP1|DISC1|GMNN|FBXW7|GREM2|DOT1L|FRMD7
GO Biological Processes	GO:0043149	stress fiber assembly	-2.4	2.5	11	ARHGAP6|LPAR1|ARHGEF10|CLASP2|TMEFF2|RGCC|WNT4|CARMIL1|PPP1R9A|CCDC88A|FRMD7
GO Molecular Functions	GO:0099094	ligand-gated cation channel activity	-2.4	2.5	11	HCN2|CHRNA5|CHRNB4|FKBP1B|GRIA2|GRIN2A|ITPR1|ITPR2|SCNN1G|P2RX6|RASA3
GO Biological Processes	GO:0030038	contractile actin filament bundle assembly	-2.4	2.5	11	ARHGAP6|LPAR1|ARHGEF10|CLASP2|TMEFF2|RGCC|WNT4|CARMIL1|PPP1R9A|CCDC88A|FRMD7
GO Biological Processes	GO:0002253	activation of immune response	-2.4	1.5	45	BIRC3|BTN1A1|C3|C8B|RUNX1|CFD|DOCK1|FCER1G|IRF7|LGALS3|LYN|MBL2|MAP3K1|NFKBIA|PDE4B|PLSCR1|PTPN2|PTPRS|TEC|TSPAN6|EZR|TRIM25|NR4A3|MAPKAPK2|ELMO1|NR1H3|ARPC1B|ACTR3|VAV3|BAIAP2|NCKAP1|PTPN22|CYFIP2|TNFRSF21|RGCC|PHPT1|IRAK4|BTNL2|IFIH1|COLEC11|TNIP2|NLRX1|TNIP3|CGAS|PLPP4
GO Biological Processes	GO:0060562	epithelial tube morphogenesis	-2.4	1.8	24	BMP2|BMP4|BMP7|CASR|GATA4|HES1|MDK|MTHFD1|MTHFR|PGR|SALL1|SKI|SOX9|TGFBR2|WNT6|CXCR4|LMO4|KLHL3|WNT4|AHI1|MKS1|BBS7|KDM2B|RDH10
Reactome Gene Sets	R-HSA-442755	Activation of NMDA receptors and postsynaptic events	-2.4	2.7	10	ADCY1|GRIA2|GRIN2A|RASGRF1|RPS6KA2|LIN7A|TUBB4B|RPS6KA6|CAMKK1|TUBB2B
GO Biological Processes	GO:0072080	nephron tubule development	-2.4	2.7	10	BMP2|BMP4|HES1|SALL1|SOX9|WNT6|KLHL3|WNT4|AHI1|CD24
GO Molecular Functions	GO:0008022	protein C-terminus binding	-2.4	2.1	16	ATF4|FN1|ID1|MAD2L1|PPP1CC|RAB3A|SDC1|TERT|EZR|BAIAP2|SIRT1|GRIP1|SYNJ2BP|PPP1R9A|MID1IP1|PDZD3
GO Biological Processes	GO:0007369	gastrulation	-2.4	2.1	16	BMP4|BMP7|DUSP1|DUSP4|DUSP5|ETS2|FN1|ITGA4|SMAD1|TGFBR2|UGDH|NR4A3|FZD7|CLASP2|CFC1|POGLUT1
GO Cellular Components	GO:0043204	perikaryon	-2.4	2.2	14	CCK|CRHBP|CRMP1|GLUL|MYO1D|MAPK10|PTPRS|VIP|NEURL1|PDE10A|GRIP1|KLHL24|ROGDI|RGS8
GO Biological Processes	GO:0003007	heart morphogenesis	-2.4	1.9	20	BMP2|BMP4|BMP7|DSP|GATA4|HES1|INSR|MDM2|MDM4|NEDD4|SHOX2|SOX9|TGFBR2|TGFBR3|TNNI1|ADAMTS1|CERT1|AHI1|MKS1|BBS7
GO Biological Processes	GO:0031929	TOR signaling	-2.4	2.4	12	ARNTL|DGKQ|RELN|TTI1|SIK3|SIRT1|DISC1|DDIT4|CCDC88A|FNIP1|BMT2|CASTOR1
GO Biological Processes	GO:0002688	regulation of leukocyte chemotaxis	-2.4	2.4	12	MAPK14|DUSP1|EDN3|CXCL8|LYN|MDK|NBL1|THBS1|CAMK1D|JAM3|MCU|ANO6
GO Cellular Components	GO:0031301	integral component of organelle membrane	-2.4	2	18	BNIP3|ETFDH|GABRA2|GALNT2|PTPRS|STX1A|SYPL1|SYT4|P2RX6|PCSK7|SV2C|GDAP1|SLC66A1|SYNJ2BP|SLC17A6|MCU|ACER2|SLC6A17
GO Biological Processes	GO:0097553	calcium ion transmembrane import into cytosol	-2.4	2.3	13	FASLG|CALCR|DRD1|F2R|FKBP1B|GRIN2A|ITPR1|ITPR2|LYN|MYO5A|F2RL3|RASA3|FAM155A
GO Biological Processes	GO:0003158	endothelium development	-2.4	2.3	13	BMP4|ID1|PPP1R12A|PTPRS|ZEB1|TNFRSF1A|EZR|WNT7A|CXCR4|PPP1R16B|SLC40A1|RAP2C|MARVELD2
Reactome Gene Sets	R-HSA-5663220	RHO GTPases Activate Formins	-2.4	2.3	13	CENPC|DIAPH2|MAD2L1|PLK1|PPP1CC|ZW10|TUBB4B|CLASP2|NSL1|SPC25|CENPL|TUBB2B|CENPS
Reactome Gene Sets	R-HSA-1474228	Degradation of the extracellular matrix	-2.4	2.3	13	CAST|FBN1|FN1|MMP1|MMP10|MMP13|MMP16|TLL2|COL14A1|ADAMTS4|ADAMTS1|ADAMTS9|CAPN14
GO Biological Processes	GO:0046326	positive regulation of glucose import	-2.4	3.8	6	MAPK14|INSR|PTH|TERT|C2CD5|ARPP19
GO Biological Processes	GO:0070328	triglyceride homeostasis	-2.4	3.8	6	APOA4|APOC3|CETP|IL18|NR1H3|SIRT1
GO Biological Processes	GO:0055090	acylglycerol homeostasis	-2.4	3.8	6	APOA4|APOC3|CETP|IL18|NR1H3|SIRT1
GO Biological Processes	GO:0060401	cytosolic calcium ion transport	-2.4	2.2	15	FASLG|CALCR|DRD1|F2R|FKBP1B|GRIN2A|ITPR1|ITPR2|LYN|TRPM1|MYO5A|F2RL3|RASA3|MCU|FAM155A
GO Biological Processes	GO:0035637	multicellular organismal signaling	-2.4	2	17	CACNB4|CHRNB4|DRD1|DSP|FKBP1B|ITPR1|ITPR2|KCNQ1|NTRK2|CARTPT|CACNG5|KCNMB4|CTNNA3|CACNA2D3|SCN3B|DMRT3|JAM3
GO Biological Processes	GO:0001935	endothelial cell proliferation	-2.4	2	17	BMP2|BMP4|HMOX1|ITGA4|MDK|THBS1|VIP|SCG2|FGF18|SULF1|SIRT1|PPP1R16B|RGCC|SYNJ2BP|JCAD|PROK2|VASH2
GO Biological Processes	GO:0009259	ribonucleotide metabolic process	-2.4	1.6	36	ADCY1|ADCY6|ADSL|ACSL3|ACSL4|HPRT1|INSR|LDHA|PDE1A|PDE4B|PDE8A|PDK4|PPAT|PTH|UCK2|TPST2|OGT|PDE5A|SLC4A4|PAPSS2|PAPSS1|PPIF|CLPX|PDE10A|SLC26A1|PPARGC1A|ACOT9|PDE7B|NDUFAF1|DDIT4|MOCOS|NADK|ACSF2|UCK1|SLC25A25|SULT6B1
KEGG Pathway	hsa04918	Thyroid hormone synthesis	-2.4	2.8	9	ADCY1|ADCY6|ATF4|ITPR1|ITPR2|SLC26A4|TSHR|TTR|PLCB1
GO Biological Processes	GO:0042246	tissue regeneration	-2.4	2.8	9	GATA4|MDK|PPP3CA|TEC|TGFBR2|WNT7A|FZD7|POSTN|DUSP10
GO Molecular Functions	GO:0046332	SMAD binding	-2.4	2.8	9	BMP2|GATA4|SMAD1|SKI|TGFBR2|TGFBR3|TGIF1|TOB1|RGCC
GO Biological Processes	GO:0006813	potassium ion transport	-2.4	2	19	ATF4|HCN2|DRD1|EDN3|KCNQ1|NEDD4|RGS4|SLC1A3|VIP|KCNK5|KCNH4|KCNMB4|KLHL24|KCNQ5|SLC24A3|NETO2|KCNK17|ANO6|KCNRG
GO Biological Processes	GO:0002263	cell activation involved in immune response	-2.4	1.5	44	ADORA2B|C3|CBL|CD80|CHRNB4|MAPK14|CYBB|CFD|DSP|FCER1G|HMOX1|CXCR1|IL18|LCP1|LGALS3|LYN|MDK|MME|SERPINB10|PLD1|PRCP|PRKCZ|RAB3A|TNFAIP6|TTR|NR4A3|PDXK|RNASET2|IL18R1|GAB2|RASGRP1|TUBB4B|RAB31|NBEAL2|QPCT|CPPED1|CAND1|RAP2C|TSPAN14|HVCN1|NLRP3|ANO6|UNC13D|SVIP
GO Biological Processes	GO:1905953	negative regulation of lipid localization	-2.4	3.1	8	APOC3|NFKBIA|PTPN2|THBS1|PLA2G10|NR1H3|PLA2R1|PNPLA2
GO Biological Processes	GO:0007588	excretion	-2.4	3.1	8	ADORA2B|CHRNB4|SLC26A3|EDNRB|HMOX1|MDK|SCNN1G|KCNK5
GO Biological Processes	GO:0019693	ribose phosphate metabolic process	-2.4	1.6	37	ADCY1|ADCY6|ADSL|ACSL3|ACSL4|HPRT1|INSR|LDHA|PDE1A|PDE4B|PDE8A|PDK4|PPAT|PTH|TKT|UCK2|TPST2|OGT|PDE5A|SLC4A4|PAPSS2|PAPSS1|PPIF|CLPX|PDE10A|SLC26A1|PPARGC1A|ACOT9|PDE7B|NDUFAF1|DDIT4|MOCOS|NADK|ACSF2|UCK1|SLC25A25|SULT6B1
GO Biological Processes	GO:1903362	regulation of cellular protein catabolic process	-2.3	1.9	20	MDM2|NELL1|PRKN|PLK1|EZR|OGT|USP14|RNF19A|DISC1|MYLIP|RNFT1|BBS7|FBXW7|VPS35|RIC1|RNF128|SOCS4|RNF19B|AMER1|SVIP
GO Cellular Components	GO:0005770	late endosome	-2.3	1.9	21	CRHBP|F2R|INSR|KCNQ1|MYO5A|PLD1|PMEL|CXCR4|SQSTM1|MMD|TSPAN15|LAMP5|NSG2|STEAP3|MREG|VPS35|RNF128|RILP|MAP1LC3A|ANKRD13A|UNC13D
Reactome Gene Sets	R-HSA-2672351	Stimuli-sensing channels	-2.3	2.5	11	CLCN6|FKBP1B|TRPM1|SCNN1G|CLCA2|SGK3|TRPM7|UNC79|ANO3|TTYH3|ANO6
GO Molecular Functions	GO:0005225	volume-sensitive anion channel activity	-2.3	8.3	3	LRRC8B|TTYH3|LRRC8C
GO Biological Processes	GO:0018243	protein O-linked glycosylation via threonine	-2.3	8.3	3	GALNT2|EOGT|GALNTL6
GO Cellular Components	GO:0097648	G protein-coupled receptor complex	-2.3	8.3	3	CALCR|RAMP1|GPR156
GO Biological Processes	GO:0006868	glutamine transport	-2.3	8.3	3	SLC1A4|SLC38A2|SLC38A1
GO Biological Processes	GO:0048149	behavioral response to ethanol	-2.3	8.3	3	CRHBP|DRD4|UNC79
GO Molecular Functions	GO:0008140	cAMP response element binding protein binding	-2.3	8.3	3	ATF4|CREM|SIK1
Reactome Gene Sets	R-HSA-212718	EGFR interacts with phospholipase C-gamma	-2.3	8.3	3	HBEGF|TGFA|EPGN
GO Biological Processes	GO:0033240	positive regulation of cellular amine metabolic process	-2.3	8.3	3	GPR37|HPRT1|VPS35
GO Biological Processes	GO:0001542	ovulation from ovarian follicle	-2.3	8.3	3	PGR|ADAMTS1|SIRT1
Reactome Gene Sets	R-HSA-380320	Recruitment of NuMA to mitotic centrosomes	-2.3	2.6	10	CETN2|PLK1|TUBB4B|TUBGCP3|CEP43|CEP131|CEP192|CEP76|CEP78|TUBB2B
GO Biological Processes	GO:1904894	positive regulation of STAT cascade	-2.3	2.6	10	CYP1B1|F2R|FGFR3|HES1|IL10RB|IL18|LYN|TNFRSF1A|SOCS1|SOCS3
GO Cellular Components	GO:0032588	trans-Golgi network membrane	-2.3	2.6	10	ARL1|AP1S2|COG5|RAB31|RHOBTB3|NSG2|RIC1|CLBA1|AP1S3|RAB43
GO Biological Processes	GO:0045839	negative regulation of mitotic nuclear division	-2.3	3.3	7	BMP4|BMP7|DUSP1|MAD2L1|PLK1|ZW10|RGCC
GO Biological Processes	GO:0060425	lung morphogenesis	-2.3	3.3	7	BMP4|ID1|NFIB|SOX9|TGFBR2|STK40|RDH10
GO Biological Processes	GO:1902893	regulation of pri-miRNA transcription by RNA polymerase II	-2.3	3.3	7	BMP2|BMP4|SMAD1|NFIB|SOX9|TEAD1|TERT
GO Biological Processes	GO:0071622	regulation of granulocyte chemotaxis	-2.3	3.3	7	MAPK14|CXCL8|MDK|THBS1|CAMK1D|JAM3|MCU
GO Biological Processes	GO:0032330	regulation of chondrocyte differentiation	-2.3	3.3	7	BMP4|MDK|PTH|SHOX2|SOX9|FGF18|RFLNB
GO Biological Processes	GO:0030514	negative regulation of BMP signaling pathway	-2.3	3.3	7	FBN1|NBL1|SKI|TOB1|GREM2|RBPMS2|VWC2L
GO Biological Processes	GO:0007586	digestion	-2.3	2.3	13	APOA4|CCK|CCKBR|CEL|FABP2|KCNQ1|PLS1|SOX9|UGCG|EZR|NR1H3|PPARGC1A|SNX10
GO Biological Processes	GO:0007266	Rho protein signal transduction	-2.3	2.3	13	APOC3|ARHGAP6|LPAR1|F2R|F2RL2|GPR20|PTH|RASGRF1|F2RL3|ARHGEF10|ARHGEF3|SYNJ2BP|RHOU
GO Biological Processes	GO:0034284	response to monosaccharide	-2.3	2	17	ANGPT2|CASR|FKBP1B|GATA4|GLUL|GPR27|LDHA|PPP3CA|PTGS2|STAR|TGFBR2|THBS1|TIAM1|PPARGC1A|PHPT1|PRLH|NADK
GO Biological Processes	GO:0022412	cellular process involved in reproduction in multicellular organism	-2.3	1.7	26	ANGPT2|BNC1|BMP4|DIAPH2|DMRT1|SLC26A3|ETV6|ING2|MDK|PLK1|FZD4|PDE5A|NEURL1|PIWIL1|SPAG6|DZIP1|CHD5|AFF4|WNT4|MOV10L1|CYP26B1|JAM3|MASTL|TDRD9|NANOS1|GPR149
GO Biological Processes	GO:0001936	regulation of endothelial cell proliferation	-2.3	2.1	16	BMP2|BMP4|HMOX1|ITGA4|MDK|THBS1|VIP|SCG2|FGF18|SULF1|SIRT1|PPP1R16B|RGCC|SYNJ2BP|JCAD|VASH2
GO Cellular Components	GO:0055037	recycling endosome	-2.3	2.1	16	ACKR2|MELTF|MYO5A|RAB4A|FZD7|ULK1|NISCH|PACSIN2|TNIK|SGK3|LAMP5|RNF11|ZDHHC2|RAP2C|UNC13D|ATP11C
GO Biological Processes	GO:0071450	cellular response to oxygen radical	-2.3	4.4	5	APOA4|BMP7|MT3|SOD3|GLRX2
GO Biological Processes	GO:0008299	isoprenoid biosynthetic process	-2.3	4.4	5	ALDH1A3|CYP1A1|RBP1|NUS1|RDH10
GO Biological Processes	GO:0045932	negative regulation of muscle contraction	-2.3	4.4	5	ADORA2B|CALCA|PTGS2|RGS2|PDE5A
GO Cellular Components	GO:0005640	nuclear outer membrane	-2.3	4.4	5	LTC4S|PTGS2|SYNE2|CLMN|SYNE3
GO Biological Processes	GO:0010460	positive regulation of heart rate	-2.3	4.4	5	ADRB1|EDN3|KCNQ1|RGS4|SCN3B
GO Biological Processes	GO:0007205	protein kinase C-activating G protein-coupled receptor signaling pathway	-2.3	4.4	5	CCK|DGKQ|F2R|DGKE|PRKD3
GO Cellular Components	GO:0031045	dense core granule	-2.3	4.4	5	CRHBP|SYT4|SCG2|STXBP5L|NCS1
GO Biological Processes	GO:0099560	synaptic membrane adhesion	-2.3	4.4	5	MAPK14|PTPRS|IGSF9B|PCDH17|NTNG2
GO Biological Processes	GO:0071451	cellular response to superoxide	-2.3	4.4	5	APOA4|BMP7|MT3|SOD3|GLRX2
GO Molecular Functions	GO:0016645	oxidoreductase activity, acting on the CH-NH group of donors	-2.3	4.4	5	CRYM|ETFDH|MTHFD1|MTHFR|MTHFD2
GO Molecular Functions	GO:0043130	ubiquitin binding	-2.3	2.8	9	MDM2|NEDD4|PRKN|CXCR4|SQSTM1|RNFT1|FBXW7|RNF19B|UBAP1L
GO Biological Processes	GO:0043536	positive regulation of blood vessel endothelial cell migration	-2.3	2.8	9	MAPK14|HMOX1|PTGS2|THBS1|FGF18|SIRT1|SRPX2|JCAD|NUS1
Reactome Gene Sets	R-HSA-438064	Post NMDA receptor activation events	-2.3	2.8	9	ADCY1|GRIA2|GRIN2A|RASGRF1|RPS6KA2|TUBB4B|RPS6KA6|CAMKK1|TUBB2B
GO Biological Processes	GO:0060402	calcium ion transport into cytosol	-2.3	2.2	14	FASLG|CALCR|DRD1|F2R|FKBP1B|GRIN2A|ITPR1|ITPR2|LYN|TRPM1|MYO5A|F2RL3|RASA3|FAM155A
GO Biological Processes	GO:0007519	skeletal muscle tissue development	-2.3	2.2	14	ARNTL|ATF3|MAPK14|GPC1|HLF|PPP3CA|SHOX2|SKI|TLL2|XK|NEURL1|CYP26B1|MEGF10|RBM24
GO Biological Processes	GO:0015696	ammonium transport	-2.3	2.5	11	DRD1|DRD4|FCER1G|GPM6B|LYN|PRKN|RAB3A|RAB3B|SYT4|SLC38A2|SLC22A16
GO Biological Processes	GO:0098586	cellular response to virus	-2.3	3	8	BIRC3|MAPK14|IRF7|MAPK11|TSPAN6|TRIM25|IFIH1|NLRX1
GO Biological Processes	GO:0045669	positive regulation of osteoblast differentiation	-2.3	3	8	BMP2|BMP4|BMP7|CEBPB|CEBPD|SMAD1|NELL1|WNT4
GO Biological Processes	GO:0042490	mechanoreceptor differentiation	-2.3	3	8	BMP4|GABRB2|HES1|MYCL|NTRK2|SLC4A7|MKS1|TMC1
GO Biological Processes	GO:0010921	regulation of phosphatase activity	-2.3	2.1	15	BMP2|CRY2|FKBP1B|LGALS3|MYO1D|PPP1R12A|PPP2R2A|ELL|FARP1|ARPP19|PPP1R16B|CEP192|MASTL|PPP1R1C|PPP1R42
GO Biological Processes	GO:1901292	nucleoside phosphate catabolic process	-2.3	2.1	16	CNP|HPRT1|INSR|LDHA|PDE1A|PDE4B|PDE8A|OGT|PDE5A|SLC4A4|PDE10A|PPARGC1A|NUDT13|PDE7B|DDIT4|NEIL2
GO Cellular Components	GO:0005741	mitochondrial outer membrane	-2.3	2.1	16	BNIP3|CNP|ACSL3|ACSL4|MCL1|MT3|PGR|PI4KB|PPP1CC|ULK1|WASF1|GDAP1|SYNJ2BP|NLRX1|RTN4IP1|SPATA18
GO Biological Processes	GO:0061326	renal tubule development	-2.3	2.6	10	BMP2|BMP4|HES1|SALL1|SOX9|WNT6|KLHL3|WNT4|AHI1|CD24
GO Biological Processes	GO:0097711	ciliary basal body-plasma membrane docking	-2.3	2.6	10	CETN2|PLK1|TUBB4B|CEP43|CEP131|AHI1|MKS1|CEP192|CEP76|CEP78
KEGG Pathway	hsa05132	Salmonella infection	-2.3	2.6	10	MAPK14|IFNGR1|CXCL8|IL18|MAPK11|MAPK10|MAPK13|WASF1|ARPC1B|RILP
GO Biological Processes	GO:0072073	kidney epithelium development	-2.3	2.3	13	BMP2|BMP4|BMP7|HES1|SMAD1|SALL1|SDC1|SOX9|WNT6|KLHL3|WNT4|AHI1|CD24
Reactome Gene Sets	R-HSA-2500257	Resolution of Sister Chromatid Cohesion	-2.3	2.4	12	CENPC|MAD2L1|PLK1|PPP1CC|ZW10|TUBB4B|CLASP2|NSL1|SPC25|CENPL|TUBB2B|CENPS
GO Biological Processes	GO:0006730	one-carbon metabolic process	-2.3	3.7	6	AHCY|CA2|MTHFD1|MTHFR|MTHFD2|CA13
GO Biological Processes	GO:0032350	regulation of hormone metabolic process	-2.3	3.7	6	BMP2|DGKQ|STC2|PPARGC1A|WNT4|RDH10
GO Biological Processes	GO:0040036	regulation of fibroblast growth factor receptor signaling pathway	-2.3	3.7	6	GPC1|THBS1|SPRY3|SULF1|WNT4|SULF2
GO Biological Processes	GO:0099010	modification of postsynaptic structure	-2.3	5.5	4	TIAM1|WASF1|BAIAP2|WASF3
GO Molecular Functions	GO:0016646	oxidoreductase activity, acting on the CH-NH group of donors, NAD or NADP as acceptor	-2.3	5.5	4	CRYM|MTHFD1|MTHFR|MTHFD2
GO Biological Processes	GO:0051895	negative regulation of focal adhesion assembly	-2.3	5.5	4	ARHGAP6|THBS1|FAM107A|CLASP2
GO Biological Processes	GO:2000136	regulation of cell proliferation involved in heart morphogenesis	-2.3	5.5	4	BMP4|HES1|SOX9|MKS1
GO Biological Processes	GO:2001185	regulation of CD8-positive, alpha-beta T cell activation	-2.3	5.5	4	RUNX1|SOCS1|PTPN22|SH3RF1
GO Biological Processes	GO:0090493	catecholamine uptake	-2.3	5.5	4	DRD1|DRD4|PRKN|RAB3B
GO Biological Processes	GO:0061614	pri-miRNA transcription by RNA polymerase II	-2.3	3.3	7	BMP2|BMP4|SMAD1|NFIB|SOX9|TEAD1|TERT
GO Biological Processes	GO:0007632	visual behavior	-2.3	3.3	7	CCK|DRD1|GRIN2A|PDE1B|NLGN3|LRRN4|TAFA2
GO Biological Processes	GO:0048168	regulation of neuronal synaptic plasticity	-2.3	3.3	7	RAB3A|RASGRF1|STAR|SYT4|NEURL1|ZDHHC2|SHISA9
GO Biological Processes	GO:0021543	pallium development	-2.3	2.1	15	BNIP3|DRD1|MDK|NTRK2|RELN|PTPRS|LRP8|NR4A3|SYNE2|PLCB1|DISC1|SLC38A2|NEUROD6|MFSD2A|DIXDC1
GO Biological Processes	GO:0035305	negative regulation of dephosphorylation	-2.3	2.5	11	CRY2|FKBP1B|LGALS3|MYO1D|ELL|FARP1|ARPP19|PPP1R16B|CEP192|MASTL|PPP1R1C
GO Biological Processes	GO:0042633	hair cycle	-2.3	2.5	11	ARNTL|LRP4|MYO5A|PDGFA|PTGS2|SOX9|TERT|PTCH2|FST|CD109|APCDD1
GO Biological Processes	GO:0042303	molting cycle	-2.3	2.5	11	ARNTL|LRP4|MYO5A|PDGFA|PTGS2|SOX9|TERT|PTCH2|FST|CD109|APCDD1
GO Biological Processes	GO:1903827	regulation of cellular protein localization	-2.3	1.6	35	BMP4|MAPK14|ACSL3|FCER1G|GLUL|GPC1|GPM6B|LCP1|LGALS3|LRP4|MDM2|PRKN|PLK1|PLS1|PRKCZ|PTGS2|TERT|EZR|NUMB|SQSTM1|C2CD5|TENM1|CEP131|PPP1R13B|ZDHHC8|ZDHHC2|NECAB2|FBXW7|CCDC88A|VPS35|OTUD7B|RHOU|ANKRD13A|SAPCD2|SVIP
GO Biological Processes	GO:0046425	regulation of JAK-STAT cascade	-2.3	2.3	13	CYP1B1|F2R|FGFR3|HES1|IL10RB|IL18|LYN|PTPN2|TNFRSF1A|SOCS1|SOCS3|ELP2|DOT1L
GO Biological Processes	GO:0030010	establishment of cell polarity	-2.3	2.3	13	HES1|MAD2L1|PLK1|PRKCZ|EZR|WNT7A|ZW10|UST|FRMD4A|CYP26B1|JAM3|SAPCD2|MPP7
GO Biological Processes	GO:0002793	positive regulation of peptide secretion	-2.3	2	18	CASR|ACSL4|GLUL|GPR27|GRP|IFNGR1|EZR|IL1RL1|RGCC|PHPT1|TM7SF3|FRMD4A|VPS35|IFIH1|NADK|MCU|RASL10B|SYTL4
GO Biological Processes	GO:0014032	neural crest cell development	-2.3	2.8	9	BMP4|BMP7|EDN3|EDNRB|FN1|HES1|SOX9|SEMA4G|RDH10
GO Biological Processes	GO:0006163	purine nucleotide metabolic process	-2.3	1.6	37	ADCY1|ADCY6|ADORA2B|ADSL|ACSL3|ACSL4|HPRT1|INSR|LDHA|MTHFD1|PDE1A|PDE4B|PDE8A|PDK4|PPAT|PTH|TPST2|OGT|PDE5A|SLC4A4|PAPSS2|PAPSS1|PPIF|CLPX|PDE10A|SLC26A1|PPARGC1A|ACOT9|PDE7B|NDUFAF1|DDIT4|MOCOS|NADK|PDZD3|ACSF2|SLC25A25|SULT6B1
GO Biological Processes	GO:1905477	positive regulation of protein localization to membrane	-2.3	2.3	12	ACSL3|LGALS3|LRP4|PRKN|PLS1|EZR|SQSTM1|C2CD5|PPP1R13B|ZDHHC8|ZDHHC2|NECAB2
GO Biological Processes	GO:0010660	regulation of muscle cell apoptotic process	-2.3	2.6	10	ATF4|BMP7|BNIP3|GATA4|HMOX1|MDK|MAP3K5|PDE1A|SIRT1|DIPK2A
Reactome Gene Sets	R-HSA-141424	Amplification of signal from the kinetochores	-2.3	2.6	10	CENPC|MAD2L1|PLK1|PPP1CC|ZW10|CLASP2|NSL1|SPC25|CENPL|CENPS
GO Biological Processes	GO:1903035	negative regulation of response to wounding	-2.3	2.6	10	MDK|PDGFA|PTPRS|THBS1|KIAA0319|DUSP10|CLASP2|WNT4|KREMEN1|CD109
Reactome Gene Sets	R-HSA-141444	Amplification of signal from unattached kinetochores via a MAD2 inhibitory signal	-2.3	2.6	10	CENPC|MAD2L1|PLK1|PPP1CC|ZW10|CLASP2|NSL1|SPC25|CENPL|CENPS
GO Biological Processes	GO:2001233	regulation of apoptotic signaling pathway	-2.3	1.7	28	FASLG|ATF3|BMP4|BNIP3|GATA4|HMOX1|ING2|LGALS3|MCL1|MDM2|PRKN|PTGS2|PTPN2|TERT|THBS1|TPD52L1|TRAF2|SCG2|SRPX|PPIF|PPP1R13B|SIRT1|SGK3|WNT4|PHIP|FBXW7|SH3RF1|RNF34
GO Biological Processes	GO:0046626	regulation of insulin receptor signaling pathway	-2.3	3	8	GPR21|PRKCZ|PTPN2|OGT|SOCS1|SOCS3|SIK2|SIRT1
KEGG Pathway	hsa05161	Hepatitis B	-2.3	2.1	15	FASLG|ATF4|MAPK14|DDB2|CXCL8|IRF7|MAP3K1|NFKBIA|MAPK11|MAPK10|MAPK13|TGFBR2|KCNH4|IRAK4|IFIH1
GO Biological Processes	GO:0034404	nucleobase-containing small molecule biosynthetic process	-2.3	2	18	CNP|HPRT1|INSR|LDHA|PDE1A|PDE4B|PDE8A|UCK2|OGT|PDE5A|SLC4A4|PDE10A|PPARGC1A|NUDT13|PDE7B|DDIT4|UCK1|NEIL2
KEGG Pathway	hsa05170	human immunodeficiency virus 1 infection	-2.3	2	18	FASLG|MAPK14|ITPR1|ITPR2|NFKBIA|PPP3CA|MAPK11|MAPK10|MAPK13|TNFRSF1A|TRAF2|CXCR4|CUL4A|AP1S2|IRAK4|GNB4|CGAS|AP1S3
GO Biological Processes	GO:0002764	immune response-regulating signaling pathway	-2.3	1.5	42	BIRC3|BTN1A1|RUNX1|DOCK1|FCER1G|IRF7|LGALS3|LYN|MAP3K1|NFKBIA|PDE4B|PLSCR1|PPP3CA|MAPK10|PTPN2|PTPRS|TEC|TSPAN6|EZR|TRIM25|NR4A3|MAPKAPK2|ELMO1|GAB2|NR1H3|ARPC1B|ACTR3|VAV3|BAIAP2|NCKAP1|PTPN22|CYFIP2|TNFRSF21|PHPT1|IRAK4|BTNL2|IFIH1|TNIP2|NLRX1|TNIP3|PLPP4|CD24
GO Molecular Functions	GO:0005178	integrin binding	-2.3	2.2	13	ACTN1|CASR|FBN1|FN1|ITGA4|LCP1|LYN|PTPN2|THBS1|GPNMB|NISCH|ADAM22|JAM3
GO Biological Processes	GO:0061440	kidney vasculature development	-2.3	4.3	5	ANGPT2|BMP4|BMP7|HES1|PDGFA
GO Biological Processes	GO:0043153	entrainment of circadian clock by photoperiod	-2.3	4.3	5	CRY2|PPP1CC|PER2|USP2|SIK1
GO Molecular Functions	GO:0005217	intracellular ligand-gated ion channel activity	-2.3	4.3	5	HCN2|FKBP1B|ITPR1|ITPR2|RASA3
GO Molecular Functions	GO:0033612	receptor serine/threonine kinase binding	-2.3	4.3	5	BMP2|BMP4|BMP7|MDM2|CFC1
GO Biological Processes	GO:0061437	renal system vasculature development	-2.3	4.3	5	ANGPT2|BMP4|BMP7|HES1|PDGFA
GO Biological Processes	GO:0044091	membrane biogenesis	-2.2	3.6	6	CEL|LRP4|UGCG|PACSIN2|NLGN3|TLCD2
GO Biological Processes	GO:0006040	amino sugar metabolic process	-2.2	3.6	6	ST3GAL1|CHST1|CHST3|GFPT2|NPL|UAP1L1
KEGG Pathway	ko05219	Bladder cancer	-2.2	3.6	6	HBEGF|FGFR3|CXCL8|MDM2|MMP1|THBS1
GO Biological Processes	GO:0009112	nucleobase metabolic process	-2.2	3.6	6	CRMP1|DPYSL3|HPRT1|PPAT|TTR|DPYSL4
GO Biological Processes	GO:0034644	cellular response to UV	-2.2	2.7	9	ATF4|DDB2|MDM2|MME|NEDD4|MAPK13|PTGS2|SIRT1|POLK
KEGG Pathway	hsa05220	Chronic myeloid leukemia	-2.2	2.7	9	RUNX1|CBL|DDB2|MDM2|GADD45B|NFKBIA|TGFBR2|GAB2|POLK
KEGG Pathway	ko04925	Aldosterone synthesis and secretion	-2.2	2.7	9	ADCY1|ADCY6|ATF4|ITPR1|ITPR2|STAR|PLCB1|PRKD3|CAMK1D
GO Biological Processes	GO:0048704	embryonic skeletal system morphogenesis	-2.2	2.6	10	BMP4|BMP7|MMP16|MTHFD1|SHOX2|ZEB1|TGFBR2|FLVCR1|OSR2|RDH10
GO Biological Processes	GO:0035710	CD4-positive, alpha-beta T cell activation	-2.2	2.6	10	RUNX1|CD80|IL18|PRKCZ|TGFBR2|SOCS1|IL18R1|CD83|SH3RF1|NLRP3
GO Biological Processes	GO:1990830	cellular response to leukemia inhibitory factor	-2.2	2.6	10	SRM|TRIM25|FZD4|PLA2G10|SOCS3|GFPT2|SIRT1|PCOLCE2|SNX10|ABCG4
GO Molecular Functions	GO:0032182	ubiquitin-like protein binding	-2.2	2.6	10	MDM2|NEDD4|PRKN|CXCR4|SQSTM1|RNFT1|SOBP|FBXW7|RNF19B|UBAP1L
GO Biological Processes	GO:1990823	response to leukemia inhibitory factor	-2.2	2.6	10	SRM|TRIM25|FZD4|PLA2G10|SOCS3|GFPT2|SIRT1|PCOLCE2|SNX10|ABCG4
GO Biological Processes	GO:0071320	cellular response to cAMP	-2.2	3.2	7	HCN2|CRHBP|SLC26A3|ITPR2|KCNQ1|STAR|EZR
GO Biological Processes	GO:0044764	multi-organism cellular process	-2.2	3.2	7	BIRC3|IRF7|TSPAN6|TRIM25|CXCR4|IFIH1|NLRX1
GO Biological Processes	GO:0045787	positive regulation of cell cycle	-2.2	1.7	27	CYP1A1|DMRT1|EDN3|HES1|INSR|MAD2L1|MDM2|MDM4|DYNLT3|TERT|TGFA|NR4A3|CUL4A|USP2|ADAMTS1|DLGAP5|CIT|PLCB1|KLHL18|USP22|RGCC|NUSAP1|WNT4|PHIP|GDPD5|CCNY|EPGN
GO Biological Processes	GO:0007411	axon guidance	-2.2	1.8	21	ALCAM|BMP7|CRMP1|GFRA3|GPC1|ANOS1|KIF5C|NFIB|RELN|RAP1GAP|RYK|EZR|CXCR4|NR4A3|PLA2G10|GAB2|SEMA4G|BOC|VSTM2L|TUBB2B|DRAXIN
GO Cellular Components	GO:0045177	apical part of cell	-2.2	1.7	29	CA2|CASR|SLC26A3|F2RL2|FN1|MYO7B|SLC26A4|PLD1|PRKCZ|SCNN1G|SLC6A6|EZR|NUMB|HOMER2|SLC4A7|SLC23A2|SLC34A2|SLCO2B1|TNIK|SNX10|MREG|SLC39A8|PDZD3|SLC38A1|PARD6B|SAPCD2|MARVELD2|SLC5A12|GNAT3
GO Biological Processes	GO:0002431	Fc receptor mediated stimulatory signaling pathway	-2.2	2.2	13	DOCK1|FCER1G|LYN|PLSCR1|NR4A3|ELMO1|ARPC1B|ACTR3|VAV3|BAIAP2|NCKAP1|CYFIP2|PLPP4
KEGG Pathway	ko04664	Fc epsilon RI signaling pathway	-2.2	2.9	8	MAPK14|FCER1G|LYN|MAPK11|MAPK10|MAPK13|GAB2|VAV3
GO Biological Processes	GO:0099072	regulation of postsynaptic membrane neurotransmitter receptor levels	-2.2	2.9	8	DRD4|PRKCZ|MAPK10|NUMB|GRIP1|CACNG5|ADAM22|VPS35
GO Biological Processes	GO:0002685	regulation of leukocyte migration	-2.2	2	17	MAPK14|DUSP1|EDN3|HMOX1|IL1R1|CXCL8|ITGA4|LGALS3|LYN|MDK|NBL1|THBS1|PLCB1|CAMK1D|JAM3|MCU|ANO6
GO Biological Processes	GO:0006643	membrane lipid metabolic process	-2.2	2	17	STS|CREM|CYP1B1|TNFRSF1A|UGCG|UGT8|CERT1|PRKD3|ST8SIA5|CERK|ST6GALNAC5|ESYT3|B3GNT5|SPNS2|PPM1L|ST6GALNAC3|ACER2
GO Biological Processes	GO:0062014	negative regulation of small molecule metabolic process	-2.2	2.4	11	APOC3|BMP2|SOX9|PPIF|PPARGC1A|SIRT1|WNT4|DDIT4|PDZD3|MFSD2A|SIK1
GO Biological Processes	GO:0001938	positive regulation of endothelial cell proliferation	-2.2	2.4	11	BMP2|BMP4|HMOX1|ITGA4|MDK|VIP|SCG2|SIRT1|PPP1R16B|JCAD|VASH2
GO Biological Processes	GO:0007160	cell-matrix adhesion	-2.2	1.9	18	ACTN1|ARHGAP6|FN1|GPM6B|ITGA4|PRKCZ|RRAS|THBS1|TIAM1|POSTN|FAM107A|CLASP2|DISC1|WNT4|TRPM7|ADAMTS9|JAM3|ACER2
GO Biological Processes	GO:0044282	small molecule catabolic process	-2.2	1.6	30	AHCY|ALDH1A1|ABCD2|ASPA|ENTPD1|CDO1|CEL|CRYM|CYP1A1|ETFDH|FAH|GLUL|HAL|HDC|HPGD|HPRT1|MT3|PHYH|PON1|PPAT|SORD|AIG1|CYP26B1|NPL|GPT2|MFSD2A|HYKK|AMDHD1|PPM1K|IDNK
GO Biological Processes	GO:0042098	T cell proliferation	-2.2	2	16	BMP4|CD80|CEBPB|FKBP1B|HES1|IL18|LGALS3|TGFBR2|PDE5A|RASGRP1|GPNMB|PTPN22|TNFRSF21|WNT4|SH3RF1|CD24
GO Molecular Functions	GO:0008017	microtubule binding	-2.2	1.9	20	CETN2|GAS2|KIF5C|KIF11|PLK1|TIAM1|EZR|DLGAP5|TUBGCP3|CLASP2|NUSAP1|REEP2|KIF27|KIF21A|CCDC88A|VASH2|MAP1LC3A|CCSAP|NEIL2|JAKMIP3
KEGG Pathway	ko05152	Tuberculosis	-2.2	2.1	15	C3|CEBPB|MAPK14|FCER1G|IFNGR1|IL10RB|IL18|PPP3CA|MAPK11|MAPK10|MAPK13|TNFRSF1A|MRC2|PLA2R1|IRAK4
GO Molecular Functions	GO:1901981	phosphatidylinositol phosphate binding	-2.2	2.1	15	KCNQ1|TWF1|FZD7|OGT|SH3PXD2A|GAB2|CERT1|PLCB1|PLEK2|DAPP1|PLEKHA5|RUBCNL|RNF34|CGAS|AMER1
GO Cellular Components	GO:0009897	external side of plasma membrane	-2.2	1.7	28	ALCAM|FASLG|BTN1A1|CD80|ACKR2|ECE1|FCER1G|GFRA3|GRIA2|IL1R1|CXCR1|INSR|LIFR|LY75|MCAM|MAP3K5|SCNN1G|SDC1|TGFBR2|TGFBR3|THBS1|CXCR4|IL1RL1|CD83|BTNL2|SLC38A1|TMC1|CD24
GO Biological Processes	GO:0001657	ureteric bud development	-2.2	2.5	10	BMP2|BMP4|BMP7|HES1|SMAD1|SALL1|SDC1|SOX9|WNT6|WNT4
GO Biological Processes	GO:0071674	mononuclear cell migration	-2.2	2.5	10	CALCA|MAPK14|DUSP1|LGALS3|LYN|MDK|NBL1|THBS1|PLCB1|ANO6
GO Biological Processes	GO:0045833	negative regulation of lipid metabolic process	-2.2	2.5	10	APOC3|BMP2|PDE3B|PDGFA|SOX9|SIRT1|WNT4|FBXW7|MFSD2A|SIK1
Reactome Gene Sets	R-HSA-5619102	SLC transporter disorders	-2.2	2.5	10	SLC26A3|SLC26A4|SLC1A3|SLC3A1|SLC20A2|SLCO2A1|SLC4A4|HEPH|SLC34A2|SLC40A1
Reactome Gene Sets	R-HSA-5620912	Anchoring of the basal body to the plasma membrane	-2.2	2.5	10	CETN2|PLK1|TUBB4B|CEP43|CEP131|AHI1|MKS1|CEP192|CEP76|CEP78
GO Biological Processes	GO:0022617	extracellular matrix disassembly	-2.2	2.7	9	LCP1|MELTF|MMP1|MMP10|MMP13|MMP16|TLL2|ADAMTS4|CLASP2
GO Cellular Components	GO:0005901	caveola	-2.2	2.7	9	FASLG|CBL|F2R|HMOX1|INSR|PTGS2|TGFBR2|LRP8|PACSIN2
GO Biological Processes	GO:0002718	regulation of cytokine production involved in immune response	-2.2	2.7	9	FCER1G|HMOX1|IL1R1|IL18|PRKCZ|TRAF2|NR4A3|IL18R1|NLRP3
GO Biological Processes	GO:1903036	positive regulation of response to wounding	-2.2	2.7	9	HBEGF|F2R|FKBP1B|MDK|MYLK|TGFBR2|THBS1|CXCR4|ANO6
GO Biological Processes	GO:0050870	positive regulation of T cell activation	-2.2	2	17	RUNX1|CD80|MAP3K8|HES1|IL18|LYN|MDK|PRKCZ|TGFBR2|SOCS1|CD83|RASGRP1|HSPH1|DUSP10|PTPN22|NLRP3|CD24
GO Biological Processes	GO:0098739	import across plasma membrane	-2.2	2.2	13	HCN2|CALCR|RGS2|RGS4|SLC1A3|SLC1A4|SLC6A6|KCNK5|PER2|SLC39A8|SLC7A3|SLC43A2|FAM155A
Reactome Gene Sets	R-HSA-8856828	Clathrin-mediated endocytosis	-2.2	2.2	13	CBL|HBEGF|TGFA|FZD4|KIAA0319|ACTR3|STAM2|COPS5|PACSIN2|FNBP1|PACSIN3|EPS15L1|EPGN
GO Biological Processes	GO:0048738	cardiac muscle tissue development	-2.2	1.9	18	BMP2|BMP4|BMP7|MAPK14|DSP|GATA4|SMAD1|NRAP|MAPK11|RGS2|RGS4|TGFBR2|TGFBR3|TNNI1|FZD7|ADAMTS9|SIK1|DIPK2A
GO Biological Processes	GO:0072074	kidney mesenchyme development	-2.2	5.2	4	BMP4|BMP7|WNT4|AMER1
GO Biological Processes	GO:0015802	basic amino acid transport	-2.2	5.2	4	SLC3A1|SLC7A4|SLC66A1|SLC7A3
GO Biological Processes	GO:1902170	cellular response to reactive nitrogen species	-2.2	5.2	4	MAP3K5|MT3|TRAF2|PPARGC1A
Reactome Gene Sets	R-HSA-9018678	Biosynthesis of specialized proresolving mediators (SPMs)	-2.2	5.2	4	CYP1A1|HPGD|LTC4S|PTGS2
GO Cellular Components	GO:1902711	GABA-A receptor complex	-2.2	5.2	4	GABRA1|GABRA2|GABRA4|GABRB2
GO Biological Processes	GO:0072077	renal vesicle morphogenesis	-2.2	5.2	4	BMP4|SALL1|SOX9|WNT4
GO Biological Processes	GO:0098856	intestinal lipid absorption	-2.2	5.2	4	APOA4|CEL|FABP2|UGCG
GO Molecular Functions	GO:0004890	GABA-A receptor activity	-2.2	5.2	4	GABRA1|GABRA2|GABRA4|GABRB2
GO Biological Processes	GO:0061323	cell proliferation involved in heart morphogenesis	-2.2	5.2	4	BMP4|HES1|SOX9|TGFBR2
GO Biological Processes	GO:0044320	cellular response to leptin stimulus	-2.2	5.2	4	MT3|UGCG|NR4A3|SIRT1
GO Biological Processes	GO:0006555	methionine metabolic process	-2.2	5.2	4	AHCY|MTHFD1|MTHFR|SMS
GO Biological Processes	GO:1901136	carbohydrate derivative catabolic process	-2.2	2	16	AHCY|GPC1|HPRT1|PDE1A|PDE4B|PDE8A|SDC1|SDC2|PDE5A|SDC3|PDE10A|MAN1B1|PDE7B|ADAMTS9|NPL|NEIL2
GO Molecular Functions	GO:0008233	peptidase activity	-2.2	1.5	39	CFD|ECE1|MME|MMP1|MMP10|MMP13|MMP16|PCSK1|PRCP|RELN|RNPEP|TLL2|MMP23B|ADAM19|USP14|USP2|PCSK7|ADAMTS4|ADAMTS3|ADAMTS2|ADAMTS1|CLCA2|CLPX|COPS5|USP22|USP49|ADAM22|USP53|OTUD7B|ADAMTS9|DPEP2|VASH2|THSD4|ADAMTSL1|USP43|ADAMTS17|LVRN|OVCH2|CAPN14
GO Biological Processes	GO:1902645	tertiary alcohol biosynthetic process	-2.2	7.5	3	BMP2|DGKQ|WNT4
GO Molecular Functions	GO:0035374	chondroitin sulfate binding	-2.2	7.5	3	DPYSL3|MDK|PTPRS
GO Biological Processes	GO:0060502	epithelial cell proliferation involved in lung morphogenesis	-2.2	7.5	3	BMP4|NFIB|SOX9
GO Biological Processes	GO:2000018	regulation of male gonad development	-2.2	7.5	3	DMRT1|SOX9|WNT4
GO Biological Processes	GO:0006188	IMP biosynthetic process	-2.2	7.5	3	ADSL|HPRT1|PPAT
GO Biological Processes	GO:0060513	prostatic bud formation	-2.2	7.5	3	BMP4|BMP7|SULF1
GO Biological Processes	GO:0035999	tetrahydrofolate interconversion	-2.2	7.5	3	MTHFD1|MTHFR|MTHFD2
GO Molecular Functions	GO:0019531	oxalate transmembrane transporter activity	-2.2	7.5	3	SLC26A3|SLC26A4|SLC26A1
GO Biological Processes	GO:0097105	presynaptic membrane assembly	-2.2	7.5	3	CEL|LRP4|NLGN3
GO Biological Processes	GO:0061309	cardiac neural crest cell development involved in outflow tract morphogenesis	-2.2	7.5	3	BMP4|BMP7|HES1
GO Molecular Functions	GO:0017128	phospholipid scramblase activity	-2.2	7.5	3	PLSCR1|ANO3|ANO6
GO Molecular Functions	GO:0005436	sodium:phosphate symporter activity	-2.2	7.5	3	SLC20A1|SLC20A2|SLC34A2
Reactome Gene Sets	R-HSA-419812	Calcitonin-like ligand receptors	-2.2	7.5	3	CALCA|CALCR|RAMP1
GO Biological Processes	GO:0034651	cortisol biosynthetic process	-2.2	7.5	3	BMP2|DGKQ|WNT4
GO Biological Processes	GO:2000601	positive regulation of Arp2/3 complex-mediated actin nucleation	-2.2	7.5	3	WASF1|NCKAP1|WASF3
GO Cellular Components	GO:0001527	microfibril	-2.2	7.5	3	FBN1|LTBP1|THSD4
Reactome Gene Sets	R-HSA-450341	Activation of the AP-1 family of transcription factors	-2.2	7.5	3	MAPK14|MAPK11|MAPK10
GO Biological Processes	GO:0048262	determination of dorsal/ventral asymmetry	-2.2	7.5	3	NBL1|GREM2|AIDA
GO Biological Processes	GO:0090649	response to oxygen-glucose deprivation	-2.2	7.5	3	ATF4|BNIP3|CBL
Reactome Gene Sets	R-HSA-2151209	Activation of PPARGC1A (PGC-1alpha) by phosphorylation	-2.2	7.5	3	MAPK14|MAPK11|PPARGC1A
GO Biological Processes	GO:0006290	pyrimidine dimer repair	-2.2	7.5	3	CRY2|DDB2|SIRT1
GO Biological Processes	GO:0031943	regulation of glucocorticoid metabolic process	-2.2	7.5	3	BMP2|DGKQ|WNT4
GO Biological Processes	GO:0035860	glial cell-derived neurotrophic factor receptor signaling pathway	-2.2	7.5	3	GFRA3|SULF1|SULF2
KEGG Pathway	hsa04660	T cell receptor signaling pathway	-2.2	2.4	11	CBL|MAP3K8|MAPK14|NFKBIA|PPP3CA|MAPK11|MAPK13|TEC|NR4A3|RASGRP1|VAV3
KEGG Pathway	ko04670	Leukocyte transendothelial migration	-2.2	2.4	11	ACTN1|MAPK14|CYBB|ITGA4|MAPK11|MAPK13|EZR|CXCR4|VAV3|CTNNA3|JAM3
GO Cellular Components	GO:0005911	cell-cell junction	-2.2	1.7	27	ACTN1|ADD3|DSP|GJB1|NRAP|PPP3CA|PRKCZ|TWF1|TIAM1|FZD4|LIN7A|ACTR3|PACSIN2|SGSM3|CTNNA3|USP53|KLHL24|AHI1|FRMD4A|JCAD|RAP2C|PDZD3|JAM3|PARD6B|SAPCD2|MPP7|MARVELD2
GO Biological Processes	GO:0002931	response to ischemia	-2.2	3.2	7	CASR|MAP3K5|PER2|SQSTM1|PPIF|PPARGC1A|CPEB4
GO Biological Processes	GO:0072132	mesenchyme morphogenesis	-2.2	3.2	7	BMP2|BMP4|BMP7|MDM2|MDM4|SOX9|TGFBR2
GO Molecular Functions	GO:0005080	protein kinase C binding	-2.2	3.2	7	ADCY6|DSP|NELL1|SQSTM1|LDB3|CCDC88A|PARD6B
GO Biological Processes	GO:0022406	membrane docking	-2.2	2.1	15	CETN2|PLK1|RAB3A|RAB3B|STX1A|EZR|TUBB4B|CEP43|CEP131|AHI1|MKS1|CEP192|CEP76|ESYT3|CEP78
GO Biological Processes	GO:0001709	cell fate determination	-2.2	3.5	6	BMP4|HES1|MCL1|WNT7A|PTCH2|CYP26B1
GO Biological Processes	GO:0010955	negative regulation of protein processing	-2.2	3.5	6	BIRC3|CAST|MDM2|THBS1|IL1R2|CHAC1
GO Biological Processes	GO:0010907	positive regulation of glucose metabolic process	-2.2	3.5	6	INSR|PTH|PTPN2|ARPP19|PPARGC1A|SIRT1
GO Biological Processes	GO:1903318	negative regulation of protein maturation	-2.2	3.5	6	BIRC3|CAST|MDM2|THBS1|IL1R2|CHAC1
GO Molecular Functions	GO:1901682	sulfur compound transmembrane transporter activity	-2.2	3.5	6	SLC26A3|SLC26A4|SLC1A4|SLC3A1|SLC6A6|SLC26A1
GO Biological Processes	GO:0032370	positive regulation of lipid transport	-2.2	2.9	8	CETP|NFKBIA|PON1|PLA2G10|NR1H3|PLA2R1|SIRT1|ZDHHC8
GO Biological Processes	GO:0006513	protein monoubiquitination	-2.2	2.9	8	CBL|DDB2|NEDD4|PRKN|TRIM25|NEURL1|UBE2O|KDM2B
[truncated: 233 more rows]
